# Supplementary material for: A social-ecological examination of physical activity and fitness among Chinese university students: a cross-sectional path analysis
Source: Front Sports Act Living. 2026 May 14;8:1775761. doi: 10.3389/fspor.2026.1775761 (PMC13216034; doi:10.3389/fspor.2026.1775761)
Supplement: Supplementary file 1 [file Table1.xls]

## Sheet: sheet1
年级编号	班级编号	班级名称	学籍号	民族代码	姓名	性别	出生日期	家庭住址	身高	体重	肺活量	50米跑	立定跳远	坐位体前屈	800米跑	1000米跑	一分钟仰卧起坐	引体向上
44	14068	戏剧影视文学2班	201442323	1	王猛	1	1994-08-15	河北省廊坊三河市	173	60	4257	8	220	10		3′55		8
44	14068	戏剧影视文学2班	201442324	1	许路欣	2	1995-09-21	河北省廊坊三河市	163	49	1578	10	150	12	4′15		40
44	14068	戏剧影视文学2班	201442325	1	任莹	2	1996-10-07	河北省衡水市桃城区	163	52	2689	8.6	170	26	4′08		36
44	14068	戏剧影视文学2班	201442326	1	周盼盼	2	1996-05-01	河北省衡水安平县	168	60	2300	9.8	160	18	5′0		37
44	14068	戏剧影视文学2班	201442327	1	徐岩	1	1996-02-19	河北省石家庄市新华区	180	70	4723	7.1	230	14		4′0		11
44	14068	戏剧影视文学2班	201442328	1	阚程	2	1997-04-29	河北省廊坊市安次区	162	57	2861	8.9	170	24	5′02		38
44	14068	戏剧影视文学2班	201442329	1	李雨蒙	2	1994-07-06	河北省廊坊香河县	160	43	2531	9	165	12	4′2		38
44	14069	财务管理本14401	201440723	2	王洋	1	1995-08-22	内蒙古赤峰市元宝山区平庄煤业高级中学高三二十七班	177	90	3678	10.8	161	27		4′0		7
44	14069	财务管理本14401	201440724	1	李恩博	1	1995-11-23	天津市西青区大寺镇人民政府	183	90	3000	8	150	15		4′0		5
44	14069	财务管理本14401	201440725	1	王紫悦	2	1996-03-16	红桥区名景花园13号楼601	167	48	2541	9.9	140	31	4′4		37
44	14069	财务管理本14401	201440726	1	魏敬月	2	1994-04-15	河北省唐山市滦县滦州镇毛庄村东街4排6号	160	53	2800	9.8	150	20	4′3		39
44	14069	财务管理本14401	201440727	11	田春颖	2	1994-03-12	河北省唐山市滦南县宋道口镇港北村	162	53	3000	9	175	23	4′32		35
44	14069	财务管理本14401	201440728	1	宋红霞	2	1994-08-17	河北省唐山市滦南县宋道口镇宋道口村	160	45	2532	8.8	180	31	4′0		39
44	14069	财务管理本14401	201440729	1	孙珊	2	1995-02-06	河北省唐山市丰南区小集镇新房子村	168	48	3678	8.8	170	22	3′4		40
44	14069	财务管理本14401	201440730	1	刘路	2	1996-03-31	河北省迁安市沙河驿镇葛庄子村150号	161	50	2476	9.2	140	39	4′2		41
44	14069	财务管理本14401	201440731	1	沙悦	2	1996-01-18	河北省秦皇岛市山海关区山桥家园17-3-401	167	53	2578	9.9	175	23	4′32		39
44	14069	财务管理本14401	201440732	1	刘旭	1	1995-11-07	河北省秦皇岛市抚宁县茶棚乡后石河村89号	172	55	3700	7.8	260	21		4′01		4
44	14069	财务管理本14401	201440733	1	黄诚	1	1994-07-28	邯郸市峰峰矿区峰峰镇东小区一排四栋306	179	75	3170	8.5	195	19		4′18		4
44	14069	财务管理本14401	201440734	1	何易航	1	1995-07-27	河北省邯郸市峰峰矿区滏临南大街45号2号楼1单元4号	185	78	4000	7.6	240	20		3′4		5
44	14069	财务管理本14401	201440735	1	李诗怡	2	1995-10-08	河北省邯郸市邯郸县河沙镇镇范庄村	160	55	2799	9.8	140	25	4′35		36
44	14069	财务管理本14401	201440736	1	李世曌	2	1996-11-15	河北省邯郸市磁县建行家属楼一单元五楼	165	47	2500	9	170	30	4′2		36
44	14069	财务管理本14401	201440737	1	李晓意	2	1996-08-28	河北省邯郸市魏县沙口集乡南北拐村213号	163	53	2800	9	160	23	4′3		41
44	14069	财务管理本14401	201440738	1	杜岩	1	1997-01-05	河北省石家庄市长安区白佛村728号	173	59	3800	7.8	250	20		4′12		4
44	14069	财务管理本14401	201440739	1	张晴玉	2	1996-10-10	河北省武安市西土山乡西土山东街	155	51	2678	9.9	140	26	4′3		39
44	14069	财务管理本14401	201440740	1	辛宇	2	1994-10-17	河北省邢台市桥西区金宫花园15号楼一单元6层601	165	63	3466	9	150	32	4′0		39
44	14069	财务管理本14401	201440741	1	赵瑞	2	1995-06-29	河北省邢台市泉北西大街1628号邢台医专第二附属医院体检中心	161	48	2987	9.5	150	23	4′3		37
44	14001	数学本14401	201441159	1	李建宇	2	1995-03-19	河北省张家口市下花园区	162	51	3000	9.3	180	24	4′23		43
44	14001	数学本14401	201441160	1	李亚英	2	1994-02-15	河北省张家口市察北管理区沙沟乡田家村	170	58	3483	9.3	175	20	4′2		45
44	14001	数学本14401	201441161	1	董悦	2	1995-05-01	河北省张家口市沽源县	163	43	2134	9.3	166	20	4′17		37
44	14001	数学本14401	201441162	1	李奉谦	2	1994-12-28	河北省张家口市尚义县二道壕堑	163	45	2550	9	160	20	4′31		40
44	14001	数学本14401	201441163	1	师莹莹	2	1996-02-02	河北省张家口市阳原县北关	163	47	2541	10.1	160	19	4′31		40
44	14001	数学本14401	201441164	1	李金爱	2	1992-08-16	河北省沧州市海兴县小山乡李良志村	168	53	2369	10.8	165	21	4′4		40
44	14001	数学本14401	201441165	1	赵永群	2	1993-02-18	河北省沧州市盐山县韩集镇纸坊村	165	68	2654	10.3	165	20	4′23		39
44	14001	数学本14401	201441166	1	闫慧娟	2	1995-10-28	河北省沧州市盐山县孟店乡闫庄村	166	54	2640	9.4	165	20	4′32		40
44	14001	数学本14401	201441167	1	张志泉	1	1997-02-18	河北省沧州市盐山县边务乡郝庄子村	170	60	3748	8.3	230	16		4′2		10
44	14001	数学本14401	201441168	1	史安宁	2	1996-04-30	河北省沧州市献县	157	45	2582	10.6	160	18	4′11		40
44	14014	动科3班	201440098	1	巩秋月	2	1996-09-22	河北省三河市齐心庄镇周泗庄村	173	68	2800	9.5	195	22	4′13		44
44	14014	动科3班	201440099	1	冯思萌	2	1996-10-12	河北省三河市天阔花园2号楼2单元1809	162	54	2500	9.5	212	27	4′16		35
44	14014	动科3班	201440100	1	李思卓	2	1996-11-14	河北省三河市泃阳镇滨河院十六条六排七号	160	64	3000	11.5	183	30	4′15		32
44	14014	动科3班	201440102	1	王梅婷	2	1995-10-29	河北省衡水市桃城区赵圈镇骑河王村二区11号	165	52	2800	9.2	203	24	4′05		30
44	14014	动科3班	201440103	1	张颖	2	1996-09-23	武邑职教中心办公室	162	55	2750	9.8	185	25	4′07		40
44	14014	动科3班	201440104	1	姜萌	2	1997-03-27	武邑职教中心办公室	155	45	2800	8.7	205	24	3′45		48
44	14014	动科3班	201440105	1	王俊娜	2	1992-08-20	河北省南宫市职教中心高中部	163	50	2500	8.6	186	29	4′03		42
44	14014	动科3班	201440106	1	刁雪兵	2	1995-01-24	河北省南宫市职教中心高中部	161	56	2500	8.6	205	24	4′29		33
44	14014	动科3班	201440107	1	张乐祎	2	1997-11-06	河北省南宫市职教中心高中部	162	60	2700	11.3	180	26	4′22		46
44	14014	动科3班	201440108	1	席亚娜	2	1994-05-01	河北省怀来县振华中学高三理四班	165	46	2800	9.2	180	25	4′05		44
44	14014	动科3班	201440109	11	张丽丽	2	1994-12-20	河北省隆化存瑞中学	161	55	2800	9	208	26	3′48		50
44	14014	动科3班	201440112	1	胡丽娜	2	1995-11-21	河北省肃宁县第一中学	160	53	2800	11.5	180	22	5′2		46
44	14014	动科3班	201440114	1	苗茜	2	1995-09-20	河北省泊头市第一中学1104班	165	46	2420	9.4	189	27	4′25		32
44	14014	动科3班	201440115	1	邢妞	2	1994-04-28	河北省任丘市石门桥镇南石村大队	160	49	4200	7.2	245	24	4′49		39
44	14014	动科3班	201440118	1	张喆萍	2	1995-03-03	河北省廊坊市文安县文安镇国泰东道二村七米大道团结胡同68号	162	65	4000	7.4	215	22	4′08		41
44	14001	数学本14401	201441169	1	吕俊涛	1	1995-08-07	河北省沧州市孟村回族自治县宋庄子村	170	76	3600	6.6	260	23		4′0		5
44	14001	数学本14401	201441171	1	白振东	1	1994-08-19	河北省任丘市鄚州镇后塔庄村	170	90	3408	8.8	226	22		4′3		13
44	14001	数学本14401	201441172	1	刘梦蝶	2	1996-01-08	河北省任丘市出岸镇大辛庄村	169	58	2141	9.6	175	20	4′16		38
44	14002	信息计算本14401	201441256	1	杨嘉浩	1	1995-11-28	石家庄和平西路593号	178	62	4700	7.5	225	29		4′45		15
44	14002	信息计算本14401	201441257	1	张艺璇	2	1996-02-26	石家庄井陉县政府宿舍2号楼一单元501	168	42.7	2840	8	167	20	3′45		35
44	14002	信息计算本14401	201441258	1	马晴	2	1994-12-25	石家庄正定县正定镇永安村王家巷四号	162	48	2422	8.5	165	21	3′53		36
44	14002	信息计算本14401	201441259	1	陈佳伦	1	1995-01-07	石家庄深泽县桥头乡魏村建设街4排1号	177	55	4600	8	217	28		4′3		16
44	14002	信息计算本14401	201441260	1	史秋兰	2	1995-08-18	石家庄平山县西柏坡镇西家沟1号	168	52	2316	8.5	168	20	3′51		36
44	14002	信息计算本14401	201441261	1	马文硕	1	1996-02-07	石家庄金谈固家园天坛园	185	66	4300	6.8	230	21		4′06		13
44	14002	信息计算本14401	201441262	1	蒋菡	2	1995-01-12	河北省辛集市天宫营乡北庞村	167	56	2580	8.4	163	22	4′09		35
44	14002	信息计算本14401	201441263	1	高明明	2	1996-02-09	唐山丰润区新军屯镇古良坨村	161	56	2522	9.3	170	18	4′2		36
44	14002	信息计算本14401	201441264	1	王雨薇	2	1994-09-24	唐山市滦南县程庄镇川林村	164	52	2742	8.3	165	20	4′15		30
44	14002	信息计算本14401	201441265	1	贾静铮	1	1996-05-16	河北省玉田县阜金小区	192	96	5000	8.9	230	29		4′13		11
44	14002	信息计算本14401	201441266	11	赵玉平	2	1995-07-23	遵化市东陵满族乡兴隆泉村	161	51	2952	8.5	168	22	4′1		25
44	14002	信息计算本14401	201441267	1	李少达	1	1996-10-15	邯郸市鸡泽县要庄李街村	175	65	4550	8.3	226	27		4′16		14
44	14002	信息计算本14401	201441268	1	杨兆东	1	1993-02-07	河北省魏县北皋镇杨西村	180	68	4700	7.7	229	29		4′12		15
44	14002	信息计算本14401	201441270	1	张泽锟	1	1995-10-13	武安市大同镇罗义南庄村	172	73	4285	8	219	24		4′16		12
44	14002	信息计算本14401	201441271	1	张凯宁	1	1995-12-21	河北任县辛店镇桥西村	172	66	5000	7.8	235	20		4′31		16
44	14002	信息计算本14401	201441272	1	韩文娜	2	1995-03-26	邢台市南和县史召乡北高村	160	50	2862	8.1	160	23	3′54		38
44	14002	信息计算本14401	201441273	1	张笑莹	2	1997-08-20	邢台市南和县郝桥镇前东村602号	168	62	2985	9.1	165	20	4′1		33
44	14002	信息计算本14401	201441274	1	代秋硕	1	1995-10-05	保定徐水县户木乡	167	55	4072	8.6	223	26		4′3		11
44	14002	信息计算本14401	201441275	1	赵爽	2	1994-08-07	保定定兴县九汲村	161	56.5	3000	8.5	167	20	4′1		28
44	14002	信息计算本14401	201441276	1	何飞鹏	1	1994-09-27	保定市唐县琼镇拔茄村	174	60	4570	7.7	226	19		4′3		15
44	14002	信息计算本14401	201441277	1	马志远	1	1995-10-12	保定易县裴山西街	182	62	4348	7	218	18		4′32		14
44	14002	信息计算本14401	201441278	1	崔灿	1	1994-02-21	保定市博野县南小王乡苑郭庄村	172	63	4673	8	220	22		4′15		12
44	14002	信息计算本14401	201441280	11	王婧	2	1994-08-16	承德市围场县新拨乡殷家店村11组	160	52	2435	8.5	165	20	4′09		34
44	14002	信息计算本14401	201441281	1	朱明菊	2	1995-01-09	沧州市青县	155	55	2200	10	160	27	4′2		41
44	14006	动检1班	201440360	1	胡超	1	1995-03-02	张家口市桥东区	182	85	4000	7.3	260	21		4′41		4
44	14006	动检1班	201440312	1	张亭亭	2	1995-09-26	北京市怀柔区	168	55	3200	9.6	189	15	4′26		32
44	14006	动检1班	201440313	1	刘普	2	1996-03-17	河北省石家庄市晋州市	162	55	3300	9.5	184	17	4′21		34
44	14006	动检1班	201440314	1	郝盼盼	2	1995-08-13	河北省新乐市东王镇西王村	165	45	3400	8.3	182	15	4′04		32
44	14006	动检1班	201440315	1	冯晓雅	2	1994-04-25	河北省唐山市滦南县坨里镇岳庄村	168	54	3200	9	185	17	3′5		34
44	14006	动检1班	201440318	1	申树瑞	2	1995-09-11	河北省邯郸市涉县	162	48	3100	11.4	174	17	5′2		38
44	14006	动检1班	201440319	1	周海洋	2	1994-02-02	河北省邯郸市曲周县	160	50	2300	9.6	150	16	4′26		36
44	14006	动检1班	201440324	1	段玉玲	2	1994-03-10	河北省保定市唐县	155	46	3200	9.6	153	17	4′46		32
44	14006	动检1班	201440325	1	张森	2	1996-10-10	河北省保定市唐县	158	48	3100	8.6	178	18	4′03		35
44	14006	动检1班	201440327	1	陈思琼	2	1995-12-23	河北省保定市涞源县	163	52	3500	8.7	180	17	3′5		34
44	14006	动检1班	201440328	1	桑硕琳	2	1994-01-10	河北省保定市望都县韩庄村	158	49	3300	9.3	176	19	4′55		34
44	14006	动检1班	201440329	1	邢娟娟	2	1995-10-16	河北省保定市易县	164	54	3400	9.3	178	18	3′52		35
44	14006	动检1班	201440330	1	霍甜圆	2	1996-12-04	河北省保定市博野县	156	51	2300	9.5	158	18	4′05		34
44	14006	动检1班	201440332	1	李聪	2	1995-09-25	河北省保定市涿州市市直小区	160	51	3100	8.4	176	17	3′5		34
44	14006	动检1班	201440333	1	王春霞	2	1996-06-02	河北省定州市	163	49	3100	8.3	182	19	3′51		35
44	14006	动检1班	201440337	1	乔嘉婧	2	1995-04-04	河北省张家口市张北县宏昊小区	160	50	2300	9.5	175	13	4′02		32
44	14006	动检1班	201440338	1	贾艺茹	2	1994-04-24	河北省张家口市桥西区	165	47	2600	9.7	135	16	4′03		25
44	14006	动检1班	201440339	1	胡 琪	2	1995-12-20	河北省张家口市下花园区	165	47	2591	10	180	27	4′09		43
44	14006	动检1班	201440340	1	侯桂玉	2	1995-04-02	河北省张家口市怀安县	167	53	3900	7	235	22	4′1		31
44	14006	动检1班	201440341	1	刘安利	2	1995-03-28	河北省张家口市怀来县	165	47	2388	10.2	177	21	4′1		38
44	14006	动检1班	201440342	1	祁喆	2	1995-09-07	河北省张家口市怀来县沙城镇	165	47	2999	8.3	181	22	3′43		40
44	14006	动检1班	201440344	1	张宏彬	2	1995-05-16	河北省承德市兴隆县	163	45	4000	7	260	23	4′37		30
44	14006	动检1班	201440345	1	李颖	2	1995-08-27	河北省承德市平泉县	163	56	4000	7.6	241	4	4′09		29
44	14006	动检1班	201440347	1	艾素萍	2	1994-10-23	河北省沧州市运河区	162	54	4200	7.7	255	11	4′06		28
44	14006	动检1班	201440348	1	杨旭	2	1996-02-20	河北省沧州市运河区	168	45	4500	7.6	260	27	4′1		27
44	14006	动检1班	201440351	1	黄晓玉	2	1995-02-26	河北省泊头市	165	64	4900	7.2	240	17	4′15		35
44	14006	动检1班	201440353	1	刘高楫	2	1995-01-12	河北省廊坊市文安县安里屯村	163	59	4900	7.2	260	23	4′16		27
44	14006	动检1班	201440358	1	张笑慧	2	1994-06-19	河北省冀州市	160	52	4000	7.1	240	20	4′12		36
44	14007	动检2班	201440365	1	张程高	1	1995-02-01	河北省石家庄市赵县	170	65	4100	7.5	255	15		4′23		10
44	14007	动检2班	201440368	1	吴立坡	1	1994-03-03	河北省石家庄市	180	65	4300	7	220	27		4′3		14
44	14007	动检2班	201440371	1	王小鑫	1	1996-03-20	河北省唐山市滦南县	175	62	3999	7.3	256	21		4′4		10
44	14007	动检2班	201440378	1	张晓亮	1	1994-05-18	河北省邢台市沙河市	175	70	3200	9.6	189	14		4′06		10
44	14007	动检2班	201440379	1	白旭云	1	1994-05-12	河北省张家口市张北县	175	74	3300	9.5	184	17		6′45		10
44	14007	动检2班	201440383	11	高宏利	1	1993-10-05	河北省承德市围场县	173	78	3300	8.3	180	15		4′2		5
44	14007	动检2班	201440389	1	赵博	1	1994-12-17	河北省三河市	173	81	3200	9	186	16		3′59		10
44	14007	动检2班	201440391	1	杨国伟	1	1995-04-20	河北省三河市	175	85	3100	11.4	174	18		4′3		12
44	14007	动检2班	201440400	1	杨昊	1	1995-12-23	河北省三河市	180	85	5800	7.5	255	15		4′45		7
44	14007	动检2班	201440403	1	王坤鹏	1	1996-08-29	河北省三河市	165	65	3200	9.6	152	17		4′3		10
44	14007	动检2班	201440404	1	王依博	1	1996-09-03	河北省三河市	170	75	3200	8.6	176	18		4′14		10
44	14008	动物药学	201440169	1	吕百熹	1	1994-10-14	河北省张家口市桥东区工人村34号楼9单元502	168	87	3800	7.4	240	28		4′25		15
44	14008	动物药学	201440171	1	张志欢	2	1995-04-13	河北省蔚县南留庄镇曹疃村	168	64	2800	8.4	192	22	3′45		29
44	14008	动物药学	201440172	11	钱利志	1	1994-04-16	河北省承德市平泉县平泉一中	178	80	2200	9.2	200	21		4′13		11
44	14008	动物药学	201440174	1	胡国壮	1	1994-09-23	河北省河间市第一中学	182	70	3600	7.4	250	10		4′01		5
44	14008	动物药学	201440175	1	邢云鹤	1	1996-12-19	河北省衡水市武邑县政法委	173	70	3000	10	192	17		4′0		2
44	14008	动物药学	201440176	1	刘雪媛	2	1997-01-03	河北省饶阳县喜奥北大街560号	157	42	3600	9.1	186	18	4′15		35
44	14008	动物药学	201440177	1	苏明欢	2	1994-04-07	河北省衡水市景县中学	157	42.7	2316	9.5	170	18	4′2		40
44	14008	动物药学	201440178	1	赵玲	2	1995-04-01	河北省衡水市景县中学	168	51	3600	7.4	255	18	4′18		20
44	14008	动物药学	201440179	1	王春玲	2	1996-05-28	河北省景县温城乡大温城村387号	157	41	2500	9.2	185	18	4′08		30
44	14008	动物药学	201440180	1	常海龙	1	1994-03-01	河北省承德市平泉县第一中学	175	60	3500	9.6	170	22		4′14		5
44	14009	动物医学1班	201440181	1	朱伟中	1	1995-05-12	河北省石家庄市平山县平山中学	170	61	2700	10.6	172	19		3′55		5
44	14009	动物医学1班	201440182	1	李曼	2	1994-01-14	河北省藁城市开发区内族村	159	50	2400	9.4	180	20	4′15		27
44	14009	动物医学1班	201440183	1	杨炳雪	1	1994-01-06	河北省邯郸市成安县第一中学	170	60	3500	9.2	200	12		4′0		5
44	14009	动物医学1班	201440184	1	李彦锋	1	1996-02-18	河北省邯郸市武安市活水乡常杨庄村11号	185	72	2600	10.5	183	17		4′01		9
44	14009	动物医学1班	201440185	1	张立红	2	1995-02-22	河北省保定市定兴县贤寓镇北幸村六区185号	155	45	2800	9.7	200	18	4′09		30
44	14009	动物医学1班	201440186	1	刘山	2	1995-03-30	河北省保定市博野县北杨村乡北杨村	157	42	2601	9.5	175	27	4′15		42
44	14009	动物医学1班	201440188	1	张睿	2	1995-12-17	河北省承德市兴隆县兴隆镇前进街安居小区4号楼1单元402	158	45	3000	8.2	179	21	4′1		28
44	14009	动物医学1班	201440190	1	刘松奇	1	1994-09-21	河北省石家庄市深泽县深泽中学	170	61	2000	10.3	168	13		4′01		5
44	14009	动物医学1班	201440192	1	胡欣甜	2	1995-03-18	河北省藁城市兴安镇角中村	162	52	2600	11	164	14	4′2		22
44	14009	动物医学1班	201440193	1	朱星星	2	1995-06-09	河北省藁城市九门乡黄庄村	160	50	3200	9.4	188	22	4′15		27
44	14009	动物医学1班	201440194	1	石紫轩	2	1996-03-05	河北省晋州市东卓宿镇西卓宿村	157	41	2900	9.7	175	25	4′16		42
44	14009	动物医学1班	201440195	1	丁彤	2	1995-11-25	河北省石家庄地区新乐市东王镇东王村	160	46	3000	9.2	180	19	4′16		34
44	14009	动物医学1班	201440198	1	白玥	2	1995-11-11	河北省秦皇岛市开发区长江西道66号秦皇岛市第一中学	163	51	2400	9.7	164	16	4′14		27
44	14009	动物医学1班	201440199	11	于海满	1	1995-05-20	河北省秦皇岛市青龙满族自治县第一中学	173	65	2500	8.8	200	19		4′01		15
44	14009	动物医学1班	201440200	1	刘峡	2	1995-04-18	河北省秦皇岛市卢龙县木井乡丁贯各庄村76号	175	56.5	3500	8.4	246	11	4′16		31
44	14009	动物医学1班	201440201	1	李佳敏	2	1996-11-29	河北省邯郸市成安县第一中学	165	51	3500	7.2	265	18	4′17		30
44	14009	动物医学1班	201440202	1	牛军雷	1	1996-09-01	河北省邯郸市涉县合漳乡白芟村牛伏学家	180	75	3600	6.6	250	16		4′18		0
44	14009	动物医学1班	201440203	1	郝朋英	2	1996-12-14	河北省邯郸市肥乡县旧店乡西辛寨村123号	159	49	2500	8.8	177	17	4′07		29
44	14009	动物医学1班	201440205	1	刘洋洋	2	1995-11-10	河北省邯郸市鸡泽县风正乡东刘庄村人民路	165	52	3500	7.4	250	22	4′12		28
44	14009	动物医学1班	201440206	1	郭荣	2	1995-03-20	河北省邯郸市馆陶县徐村乡郭辛庄村314号	163	52	2700	8.4	210	23	4′15		27
44	14009	动物医学1班	201440207	1	皇单单	1	1994-10-25	河北省邯郸市魏县双井镇陈圈村	175	61	3000	9.5	173	19		3′5		8
44	14009	动物医学1班	201440208	1	张萌萌	2	1995-09-24	河北省邢台市任县永福庄乡永福庄四村223号	157	41	2800	9	162	19	4′19		35
44	14009	动物医学1班	201440210	1	董鑫宇	1	1995-11-27	保定市新市区大车村委会大车村71号	175	62	3620	7.7	222	17		4′11		10
44	14009	动物医学1班	201440211	1	孟苗苗	2	1995-02-15	河北省保定市清苑县温仁镇南孟庄西小街10号	168	53	4000	7.4	240	15	4′03		27
44	14009	动物医学1班	201440212	1	赵金月	2	1996-06-26	河北省保定市涞水县赵各庄镇河东村	163	53	2000	10.1	176	14	4′12		36
44	14069	财务管理本14401	201440743	1	王丽	2	1995-04-10	河北省邢台市宁晋县大陆村镇金家庄村纬十二巷30号	155	50	2657	9.1	190	27	4′2		39
44	14069	财务管理本14401	201440744	1	焦建松	1	1994-07-12	河北省邢台市新河县白神首乡菜园村	175	64	3623	7.9	245	19		4′0		5
44	14069	财务管理本14401	201440745	1	麻亚星	2	1995-05-16	河北省邢台市桥西区李村乡洛阳东村31号	160	50	2314	9.2	200	26	4′2		39
44	14069	财务管理本14401	201440746	1	彭阳璇	2	1996-10-11	河北省邢台市沙河市第一中学	160	50	2491	9	170	20	4′42		42
44	14069	财务管理本14401	201440747	1	张泽政	1	1997-09-08	河北定州中学高三22班	171	57	3700	7.9	250	19		3′3		6
44	14069	财务管理本14401	201440748	1	陈晨	2	1995-09-16	保定市高阳县现代城二期20楼802	155	50	2686	9	160	21	4′1		32
44	14069	财务管理本14401	201440749	1	王娴	2	1994-11-25	河北安新中学	170	58	3554	9.9	160	20	4′4		34
44	14069	财务管理本14401	201440751	1	刘旭龙	1	1993-09-08	河北省定州中学高三三十三班	173	66	3719	7.7	240	18		4′0		5
44	14069	财务管理本14401	201440752	1	崔梦颖	2	1996-06-16	河北省保定市安国市药华大路221号河北安国中学487班	160	52	2800	9.2	180	23	4′2		32
44	14069	财务管理本14401	201440753	1	许松	1	1995-03-29	河北省高碑店市高碑店一中	170	55	3700	8.5	250	18		3′5		8
44	14069	财务管理本14401	201440754	1	王亚文	2	1995-11-19	河北省高碑店市高碑店一中	160	48	2498	9.2	168	23	4′3		34
44	14069	财务管理本14401	201440755	1	刘晓杰	2	1994-10-31	河北省张家口市宣化区柳川中学3班	160	48	2500	9.7	188	40	4′35		38
44	14070	财务管理本14402	201440756	1	孔繁慧	2	1995-12-24	通信地址:黑龙江省双鸭山市友谊县红兴隆管理局第二高级中学(户籍地址:黑龙江省友谊县友谊镇北六道街216号)	164	67	2725	8.8	190	27	4′15		36
44	14070	财务管理本14402	201440757	1	李双安	1	1995-05-06	山东省菏泽市成武县开发区东张庄行政村	175	69	3000	9	155	22		4′23		9
44	14070	财务管理本14402	201440758	1	田嘉硕	2	1995-09-01	河北省正定县洪济路常山中医门诊	164	67	2642	8.9	165	24	4′24		32
44	14070	财务管理本14402	201440759	1	范林霞	2	1995-05-15	石家庄市行唐县西正村福康南路99号	165	45	2622	8.6	160	28	4′3		35
44	14070	财务管理本14402	201440760	1	于登顺	1	1995-12-20	河北石家庄行唐县旧车站家属楼西单元二楼东门	179	62	4000	8	245	20		3′4		7
44	14070	财务管理本14402	201440761	1	高鹏	1	1994-04-25	河北省石家庄市灵寿县岔头镇瓦房台村石片	175	65	4000	7	260	19		4′15		9
44	14070	财务管理本14402	201440762	1	李琳	2	1994-10-25	河北省石家庄市赞皇县童星小学	157	46	2688	8.7	170	24	4′15		34
44	14070	财务管理本14402	201440763	1	赵阳阳	1	1994-02-24	河北省元氏县王全口村	182	68	4000	8	250	20		4′02		8
44	14070	财务管理本14402	201440764	1	李聪聪	2	1995-01-05	石家庄市赵县北王里镇南轮城村中山路36号	169	69	2789	8.8	185	33	4′1		34
44	14070	财务管理本14402	201440765	1	田晓漫	2	1995-11-04	河北省藁城市西关镇寨里村	162	53	2677	8.7	180	25	4′2		35
44	14070	财务管理本14402	201440766	1	梁亚楠	2	1996-03-01	河北省石家庄市经济技术开发区管委会财政局	163	50	2322	8.8	200	26	4′15		34
44	14070	财务管理本14402	201440767	1	董丽梅	2	1996-03-10	河北省藁城市昌盛北街15号楼2单元402室	161	53	2544	8.9	190	26	4′03		34
44	14070	财务管理本14402	201440768	1	聂驿茹	2	1994-06-07	河北省晋州市六中南华联小区4单元302室	161	51	2345	8.8	180	32	4′09		35
44	14070	财务管理本14402	201440769	1	李敬	2	1995-10-04	河北省新乐市承安镇辛岸村中心大街西5排27号	170	63	2546	8.8	200	32	4′02		32
44	14070	财务管理本14402	201440770	1	刘敏	2	1994-07-20	鹿泉市黄壁庄镇古贤村	159	49	2388	8.8	195	29	4′25		25
44	14070	财务管理本14402	201440771	1	刘天鑫	1	1996-11-16	河北省唐山市丰润区团结路福园小区31楼3门602	175	71	3700	8.3	200	19		4′02		12
44	14070	财务管理本14402	201440773	1	董丽娜	2	1994-09-08	河北省唐山市滦南县坨里镇岳庄村331号	164	67	2544	8.9	190	26	4′03		43
44	14070	财务管理本14402	201440774	1	王翠莹	2	1994-12-01	河北省唐山市滦南县扒齿港镇后龙坨村58号	160	49	2345	8.9	190	32	4′15		31
44	14070	财务管理本14402	201440776	1	刘飞	2	1994-04-02	河北省唐山市迁安市杨各庄镇勃林村	168	54	2589	8.8	190	32	4′0		38
44	14070	财务管理本14402	201440777	11	胡庆荣	1	1994-03-06	河北省秦皇岛市青龙满族自治县第一中学	173	64	3500	8	230	17		3′5		4
44	14070	财务管理本14402	201440778	11	侯静怡	2	1996-01-28	河北省秦皇岛市青龙满族自治县肖营子镇五指山村	159	63	2588	9	190	29	4′15		40
44	14070	财务管理本14402	201440780	1	李彦云	2	1993-09-12	河北省邯郸市涉县龙虎乡王庄村	160	53	2359	9	185	30	4′1		30
44	14002	信息计算本14401	201441282	1	何玲	2	1995-12-05	沧州市青县	168	56	2502	8.4	165	23	4′1		28
44	14002	信息计算本14401	201441283	1	梁希岳	1	1995-04-25	沧州市海兴县小山乡张皮村	171	55	4550	8.8	223	15		4′16		13
44	14002	信息计算本14401	201441284	1	吕国伟	1	1996-02-26	沧州市海兴县赵毛陶镇大尤村	166	51	3800	8.8	220	16		4′13		14
44	14002	信息计算本14401	201441285	1	尹丽君	2	1995-02-12	沧州市运河区东塑北路馨泰花园二期7栋1单元401号	158	49	2442	8.6	168	19	3′42		30
44	14002	信息计算本14401	201441286	1	戈慧颖	2	1996-08-19	沧州市肃宁县万里镇	155	43	2232	9	164	21	3′56		32
44	14002	信息计算本14401	201441287	1	张广海	1	1994-08-01	泊头市齐桥镇昝觉寺村	175	55	4300	8.3	225	18		4′12		13
44	14002	信息计算本14401	201441289	1	张辰宇	1	1996-12-24	河间市天昕小区四号楼三单元401	174	80	4700	9.3	240	18		4′24		11
44	14002	信息计算本14401	201441290	1	于畅畅	2	1995-07-10	廊坊市大城县大广安乡东流河村	168	55	2875	9.6	160	20	3′54		33
44	14002	信息计算本14401	201441291	1	张萌萌	2	1995-01-18	衡水市武义县圈头乡高李张村	163	58	2408	8.4	164	22	4′2		30
44	14002	信息计算本14401	201441292	1	张海波	1	1994-01-26	衡水市安平县子文乡义里村	165	51	4200	8.9	221	16		4′13		12
44	14002	信息计算本14401	201441293	1	张晓钰	2	1995-03-02	邢台南宫县北胡办事处宋村	165	55	2448	8.3	154	26	3′42		33
44	14002	信息计算本14401	201441294	1	王艺璇	2	1995-10-05	承德市滦平县水岸公馆B座503	161	50	2502	8.3	162	20	4′1		30
44	14002	信息计算本14401	201441295	1	彭冬梅	2	1994-09-18	任丘市北辛庄乡东代河村	158	56	2643	9.5	170	18	3′55		35
44	14003	应化一班	201441296	1	单闻宇	1	1996-04-28	河北省石家庄市工商银行宿舍	178	65	4127	7	230	15		4′0		10
44	14003	应化一班	201441297	1	郭洋洋	1	1995-05-28	河北省石家庄市井陉县测鱼镇郭家口村	165	55	3820	7.9	200	20		4′0		11
44	14003	应化一班	201441298	1	乔玲玲	2	1995-09-24	河北省石家庄市栾城县豆于镇王村	159	46	2800	8.2	190	23	4′1		36
44	14003	应化一班	201441299	1	尤俊轻	2	1995-04-10	河北省石家庄市行唐县北河乡安家峪村	162	54	3176	9.9	175	23	4′1		39
44	14003	应化一班	201441301	1	刘慧超	1	1995-04-21	河北省石家庄市灵寿县南营乡黄土梁村	175	56	4200	8.2	245	25		4′14		11
44	14003	应化一班	201441302	1	苏以豪	1	1996-07-09	河北省石家庄市赵县大琉璃村	172	57	4321	8.6	233	23		3′55		7
44	14003	应化一班	201441303	1	张凯旋	1	1995-09-13	河北省石家庄市新乐市坚固村	175	65	4118	8.4	200	22		4′0		6
44	14003	应化一班	201441304	3	李文刚	1	1996-05-26	河北省唐山市古治区赵各庄东二房	183	80	4300	7.5	235	23.5		4′0		7
44	14003	应化一班	201441305	1	马新兴	1	1995-12-27	河北省唐山市丰润区	170	61	4500	7.8	232	29		4′0		6
44	14003	应化一班	201441306	1	刘水氧	1	1996-06-01	河北省唐山市路北区韩城镇于林苑	168	64	4098	7.4	213	20		4′01		7
44	14003	应化一班	201441307	1	刘雪颖	2	1994-06-15	河北省唐山市滦南县柏各庄镇柏二村	160	53.5	2850	8.8	185	22	4′15		40
44	14003	应化一班	201441308	1	孟潘雪	2	1995-11-28	河北省唐山市滦南县安各庄镇葛各庄村	167	65	3000	9.6	199	26	4′11		46
44	14003	应化一班	201441310	1	王秋爽	2	1994-10-18	河北省唐山市玉田县郭家屯乡代官屯村	158	48	2900	9.1	175	21	4′16		43
44	14003	应化一班	201441311	1	张雅明	2	1996-06-29	河北省唐山市遵化市东旧寨镇金牛寺村	155	62	2816	9.1	190	20	4′15		36
44	14003	应化一班	201441312	1	李宇华	1	1996-11-30	河北省唐山市丰南区胥各庄镇	182	66	3500	8.1	225	20		4′18		6
44	14003	应化一班	201441313	1	张傲	1	1996-10-26	河北省秦皇岛市昌黎县安山镇	168	62	3927	7.7	220	23		3′4		8
44	14003	应化一班	201441314	1	王栋	1	1993-10-10	河北省邯郸市临漳县孙陶镇古新屯	175	56	4350	7.6	225	21		4′12		6
44	14003	应化一班	201441315	1	安鑫玉	2	1993-10-18	河北省邯郸市涉县鹿头乡西宇庄村	162	55	2600	10.8	190	23	4′15		36
44	14003	应化一班	201441316	1	申冰丹	2	1995-03-09	河北省邯郸市复兴区丛台路百家乐园	177	80	3280	8.7	180	22	4′15		32
44	14003	应化一班	201441317	1	胡志远	1	1995-07-02	河北省邯郸市武安市磁山镇念头村	165	77	3953	8.1	210	17		4′11		7
44	14003	应化一班	201441318	1	白雪	2	1995-09-08	河北省邯郸市武安市阳邑镇土岭村	155	43	2600	9.8	190	22	4′11		38
44	14003	应化一班	201441319	1	高晓娜	2	1994-10-05	河北省邢台市广宗县唐田童乡北琵琶张村	158	45	2714	8.5	185	24	4′01		45
44	14003	应化一班	201441320	1	吴艳新	1	1995-05-25	河北省保定市徐水县瀑河乡西樊村	180	74	4400	6.9	270	22		3′32		7
44	14007	动检2班	201440406	1	夏凯	1	1996-03-06	河北省衡水市	183	63	3500	8.3	180	17		4′16		10
44	14007	动检2班	201440407	1	郭嘉伟	1	1996-05-08	河北省衡水市	170	70	3300	9.8	175	18		4′11		5
44	14007	动检2班	201440361	1	张静雨	2	1995-06-28	河北省石家庄市	158	53	3400	9.3	178	18	4′06		27
44	14007	动检2班	201440362	1	姚雅欣	2	1995-10-09	河北省石家庄市	162	55	2600	9.7	135	15	4′12		29
44	14007	动检2班	201440363	1	吴佳欣	2	1993-12-07	河北省石家庄市赵县	165	45	3100	8.4	176	16	4′31		28
44	14007	动检2班	201440364	1	王文文	2	1994-05-19	河北省石家庄市赵县	168	54	3100	8.3	182	18	4′1		30
44	14007	动检2班	201440366	1	赵月	2	1995-03-24	河北省石家庄市赵县	162	76	3000	10.5	190	18	4′09		25
44	14007	动检2班	201440367	1	史朝茹	2	1995-08-19	河北省石家庄市赵县	155	45	3500	9.7	198	23	4′15		27
44	14007	动检2班	201440369	1	陈雪莲	2	1995-01-01	河北省三河市	158	48	3400	12.2	172	7	4′25		30
44	14007	动检2班	201440370	1	周楚凡	2	1995-11-09	河北省唐山市滦南县	163	52	3200	9	180	4	4′3		29
44	14007	动检2班	201440372	1	庞旭莹	2	1996-03-10	河北省三河市	158	75	3900	7.8	240	24	4′1		30
44	14007	动检2班	201440373	1	王志洁	2	1996-07-29	河北省石家庄市	164	54	3300	9	188	17	4′3		29
44	14007	动检2班	201440374	1	李程亚	2	1994-03-03	河北省邯郸市涉县	160	52	3100	9.6	178	19	4′2		27
44	14007	动检2班	201440375	1	付亚菲	2	1994-12-15	河北省邯郸市涉县	158	50	3500	9.6	175	21	4′11		40
44	14007	动检2班	201440376	1	张瑞	2	1996-01-18	河北省邯郸市涉县	155	45	3400	8.4	175	22	4′11		25
44	14007	动检2班	201440377	1	崔肖曼	2	1994-08-11	河北省三河市	172	55	3100	9.1	181	20	4′36		26
44	14007	动检2班	201440380	11	王鑫磊	2	1996-03-26	河北省张家口市沽源县	162	55	3300	9.3	180	27	4′25		28
44	14007	动检2班	201440381	1	王佳琦	2	1995-05-14	河北省承德市承德县	160	45	4000	7.9	250	17	4′2		27
44	14007	动检2班	201440382	1	赵俊鑫	2	1996-01-07	河北省承德市丰宁县	165	64	3200	8.7	184	24	4′17		32
44	14007	动检2班	201440384	11	丁晓英	2	1995-05-15	河北省承德市围场县	160	51	4100	7.6	235	23	4′33		35
44	14007	动检2班	201440385	2	于思淼	2	1996-01-15	河北省承德市围场县	163	56	3900	7.1	255	21	4′31		26
44	14007	动检2班	201440386	3	马明霞	2	1995-12-26	河北省沧州市青县	165	64	4000	7.6	265	28	4′4		28
44	14007	动检2班	201440387	1	贾海杰	2	1993-09-28	河北省三河市	164	56	4200	7.3	260	24	4′22		30
44	14067	戏文一班	201442260	1	李佐晗	2	1996-10-19	唐山市开平区温馨家园	165	58	2300	9.1	176	18	4′5		38
44	14067	戏文一班	201442278	1	闫静	2	1994-03-06	邯郸市磁县贾壁乡索井村	160	44	2496	9.7	160	22	4′05		35
44	14067	戏文一班	201442255	1	杨帆	2	1996-01-19	藁城市广太花园	153	44	2456	10.3	165	20	5′18		36
44	14067	戏文一班	201442269	1	彭东东	2	1995-12-27	秦皇岛市卢龙县向阳村	162	50	2400	10	160	20	4′3		36
44	14067	戏文一班	201442267	1	周仕琦	2	1995-12-24	秦皇岛抚宁县新立街	160	50	2300	10	175	20	4′3		36
44	14067	戏文一班	201442262	1	褚童	2	1996-02-06	唐山玉田县邱家屯	160	55	2002	10	176	20	4′3		30
44	14067	戏文一班	201442259	1	项林冉	2	1996-06-22	唐山市古冶区	160	46	2000	10	180	18	5′0		25
44	14067	戏文一班	201442253	1	王思晗	2	1996-07-07	石家庄市新华区	170	56	2100	9.1	170	15	5′0		38
44	14067	戏文一班	201442285	1	苗雨	2	1996-09-29	邯郸市武安市	165	60	2200	10	165	18	5′13		33
44	14067	戏文一班	201442270	1	张思婧	2	1996-08-03	邯郸市邯山区	160	45	2321	10	175	16	5′0		28
44	14067	戏文一班	201442274	1	张荣荣	2	1994-05-20	石家庄市新华区	158	52	2300	10.8	160	20	5′0		34
44	14007	动检2班	201440388	1	李欢	2	1994-11-07	河北省三河市	152	49	4000	7.5	235	19	4′32		29
44	14007	动检2班	201440390	1	杨静	2	1994-04-04	河北省三河市	160	52	3900	7.6	230	17	4′11		28
44	14007	动检2班	201440392	1	李丹	2	1995-06-10	河北省三河市	155	48	4200	8	260	22	4′16		27
44	14007	动检2班	201440393	1	王鑫	2	1995-07-01	河北省三河市	170	55	4500	7	265	19	3′55		35
44	14007	动检2班	201440394	1	李会	2	1995-08-05	河北省三河市	156	49	4500	7	240	18	3′53		27
44	14007	动检2班	201440395	1	赵新华	2	1995-08-08	河北省三河市	158	75	3900	7.3	250	20	3′51		36
44	14007	动检2班	201440396	1	王晓谦	2	1995-11-05	河北省三河市	164	54	3900	9	200	11	4′09		27
44	14007	动检2班	201440397	1	王紫静	2	1995-11-11	河北省三河市	160	51	3800	10.1	170	4	4′21		29
44	14007	动检2班	201440398	8	武丹	2	1995-11-23	河北省三河市	158	49	4300	7.3	245	19	4′15		28
44	14007	动检2班	201440399	1	白雪	2	1995-12-09	河北省三河市	155	45	3200	9.7	172	16	4′1		30
44	14007	动检2班	201440401	1	刘海宇	2	1996-01-02	河北省三河市	172	56	3200	9.8	160	15	3′55		25
44	14007	动检2班	201440402	1	赵丽娜	2	1996-06-05	河北省三河市	162	54	3300	8.6	173	16	4′1		27
44	14007	动检2班	201440405	1	王菁恋	2	1996-10-18	河北省三河市	165	64	3200	9.5	175	16	4′1		30
44	14007	动检2班	201440408	1	张晓晴	2	1995-09-02	河北省衡水市	160	50	3100	8.4	172	16	4′09		29
44	14007	动检2班	201440409	1	赵丽丽	2	1994-03-24	河北省衡水市谷城县	163	56	3200	9.1	178	16	4′02		30
44	14007	动检2班	201440410	1	王倩楠	2	1995-09-15	河北省邢台市南宫市	165	65	3100	9.4	184	16	4′1		29
44	14008	动物药学	201440131	1	宋春洁	2	1995-08-10	河北省石家庄市栾城县栾城镇柴赵村	168	51	3500	9.5	185	18	3′42		27
44	14009	动物医学1班	201440213	1	常云飞	2	1993-02-10	河北省保定市定兴县固城镇国兴村	165	55	2500	9.1	189	15	3′51		27
44	14009	动物医学1班	201440216	1	栾卫东	1	1995-05-12	河北省保定市望都县中韩庄乡北王疃村249号	180	76	2200	8.6	174	21		4′03		8
44	14009	动物医学1班	201440217	1	赵晓兴	1	1995-02-28	河北易县中学。	175	80	2500	9.1	177	17		3′3		5
44	14009	动物医学1班	201440218	1	赵瑞	2	1995-02-28	河北省曲阳县第一高级中学	165	55	2820	8.9	180	24	4′02		29
44	14009	动物医学1班	201440219	1	马师	1	1995-12-21	河北省曲阳永宁中学	170	71	4900	7	266	23		4′05		5
44	14009	动物医学1班	201440220	1	张静	2	1996-02-08	河北省定州中学高三29班	165	51	3900	7.1	265	19	4′26		28
44	14009	动物医学1班	201440221	1	白佳文	2	1996-01-12	河北省高碑店市高碑店一中	178	55	2500	9.2	203	19	4′21		30
44	14009	动物医学1班	201440222	1	李小茹	2	1993-09-17	河北省张家口市桥西区中学街一号正博高级中学	163	53	3950	7.2	260	15	4′05		25
44	14009	动物医学1班	201440223	1	郝志莉	2	1996-02-08	河北省赤城县第一中学	159	49	3600	7.2	245	15	3′5		27
44	14009	动物医学1班	201440224	11	汤伟光	1	1993-09-28	河北省承德市双滦区锦绣城1区11号楼三单元302	176	61	2900	7.2	199	22		3′55		2
44	14009	动物医学1班	201440225	2	洪伟	2	1995-01-28	河北省隆化县高中英才班	160	66	3100	8.9	198	26	5′3		30
44	14010	动物医学2班	201440226	1	杨红彦	2	1995-03-10	河北省石家庄市栾城县柳林屯乡张村	158	53	2500	9.3	217	25	4′26		29
44	14010	动物医学2班	201440227	1	郭萌卓	2	1995-12-05	河北省石家庄市栾城县南高乡北高村	162	55	4000	7.2	255	14	4′47		30
44	14010	动物医学2班	201440228	1	程瑶	2	1996-10-03	河北省石家庄市栾城县栾城镇狄家庄村	165	45	3000	9	186	26	4′03		29
44	14010	动物医学2班	201440229	1	蒲广	1	1996-04-23	辛集市商业城家属院6号楼102	176	61	2900	8.2	176	27		4′25		2
44	14010	动物医学2班	201440230	1	靳琪	2	1994-06-27	辛集市位伯镇南位伯村	168	54	2500	9.7	180	25	3′5		27
44	14010	动物医学2班	201440231	1	张趁	2	1995-04-15	河北省辛集市田家庄乡耿家庄村	162	75	2900	9.2	200	22	4′53		40
44	14010	动物医学2班	201440232	1	魏新柳	2	1995-10-30	辛集市马庄乡赵古营村	155	46	2500	9.3	178	28	3′59		25
44	14010	动物医学2班	201440233	1	王晓曼	2	1996-01-28	河北省辛集市胡合营村康达胡同2号	158	48	4100	7.1	250	18	4′05		26
44	14010	动物医学2班	201440234	1	赵晶	2	1996-09-18	辛集市新垒头镇范家庄村	163	52	3000	8.5	168	28	3′5		28
44	14010	动物医学2班	201440235	1	樊雪影	2	1995-02-26	河北省藁城市丘头镇徐村	158	75	2500	8	179	24	3′51		27
44	14067	戏文一班	201442280	1	霍庆莉	2	1995-05-11	邯郸市峰峰矿区	162	51	3112	10	165	24	4′4		41
44	14067	戏文一班	201442256	1	马丽	2	1996-02-04	石家庄市博文小区	162	55	2300	9.1	180	22	3′5		28
44	14067	戏文一班	201442271	1	柴丽	2	1994-02-20	邯郸市峰峰矿区	170	60	2400	10	170	22	4′4		30
44	14067	戏文一班	201442273	1	武静慧	2	1995-07-01	邯郸市峰峰矿区	161	53	3321	10.3	160	27	5′5		32
44	14067	戏文一班	201442282	1	郭素贤	2	1996-07-13	邯郸市丛台区	175	62	3212	10.3	180	22	4′4		33
44	14067	戏文一班	201442288	1	贾子琪	2	1996-01-15	邢台市桥西区	169	60	2300	10.3	165	18	4′4		30
44	14067	戏文一班	201442275	1	徐艳景	2	1996-08-16	邯郸市大名县北峰乡前现城村	160	56	2400	10.3	160	20	5′12		33
44	14068	戏剧影视文学2班	201442290	1	刘倩男	2	1995-03-25	河北省邢台沙河市	158	48	2000	10.1	160	16	4′38		30
44	14068	戏剧影视文学2班	201442291	1	赵歌歌	2	1996-11-22	河北省邢台沙河	163	58	2700	8	165	18	4′51		35
44	14068	戏剧影视文学2班	201442292	1	姜雪	2	1996-01-04	河北省保定市新市区	160	51	2113	9	160	19	4′38		36
44	14068	戏剧影视文学2班	201442293	1	高瑶	2	1996-08-15	河北省保定市新市区	164	56	3000	9.4	165	16	5′2		39
44	14068	戏剧影视文学2班	201442294	1	历励	2	1995-10-23	河北省保定市北市区	165	57	2300	8.5	165	19	5′1		40
44	14068	戏剧影视文学2班	201442295	1	韩颖	2	1996-03-11	河北省保定市北市区	161	53	3342	9	150	20	5′0		46
44	14068	戏剧影视文学2班	201442296	1	许露仪	2	1995-04-28	河北省保定市南市区	160	60	3454	8.6	150	26	4′2		43
44	14068	戏剧影视文学2班	201442297	1	解一飞	1	1996-04-24	河北省保定市新市区	174	70	3567	13.4	165	20		4′13		6
44	14068	戏剧影视文学2班	201442298	1	刘美琦	2	1995-10-14	河北省保定满城县	163	49	2132	9.8	180	14	5′12		36
44	14068	戏剧影视文学2班	201442299	1	田鹏君	1	1996-02-15	河北省保定定兴县	170	50	4000	7.6	225	20		4′13		6
44	14068	戏剧影视文学2班	201442300	1	张丽霞	2	1992-09-06	河北省保定市唐县	160	46	2000	9	140	15	5′2		36
44	14068	戏剧影视文学2班	201442301	1	赵倩云	2	1994-06-28	河北省保定唐县	163	50	2100	8.6	175	18	4′2		32
44	14068	戏剧影视文学2班	201442302	1	赵萌莎	2	1995-09-18	河北省保定唐县	156	55	2100	9	160	18	5′0		38
44	14068	戏剧影视文学2班	201442303	1	李孟玲	2	1995-11-03	河北省保定易县裴山镇	163	49	2467	13.2	178	21	4′2		45
44	14068	戏剧影视文学2班	201442304	1	刘路遥	2	1996-11-14	河北省保定易县西山北乡	158	53	3000	9.8	160	20	4′22		39
44	14068	戏剧影视文学2班	201442305	1	王艺诺	2	1997-12-20	河北省定州市	160	50	2356	8.5	165	26	5′12		35
44	14068	戏剧影视文学2班	201442306	1	赵雅贤	2	1995-08-02	河北省保定高碑店市	162	60	2300	9	165	22	4′3		45
44	14068	戏剧影视文学2班	201442307	1	张英琦	2	1995-11-02	河北省保定高碑店市	162	51	3246	9	170	14	4′1		45
44	14068	戏剧影视文学2班	201442308	1	杨舵	1	1996-01-24	河北省保定高碑店市	180	65	4300	7.6	210	22		4′25		12
44	14068	戏剧影视文学2班	201442309	1	田宁	1	1996-07-03	河北省保定高碑店市	178	102	3458	9	170	10		4′13		6
44	14068	戏剧影视文学2班	201442310	1	张嘉琪	2	1995-06-05	河北省张家口市桥西区	163	49	2500	10	167	16	5′01		45
44	14068	戏剧影视文学2班	201442311	1	吴悦	2	1995-08-20	河北省张家口市桥西区	158	48	2256	8.6	168	16	5′05		45
44	14068	戏剧影视文学2班	201442312	1	郝蓉	2	1997-01-02	河北省张家口沽源县	163	44	2100	8.7	180	25	4′2		36
44	14068	戏剧影视文学2班	201442313	1	蔄晨	2	1995-04-25	河北省承德市双桥区	172	52	2456	8.2	170	36	5′2		38
44	14068	戏剧影视文学2班	201442314	11	魏渊颢	1	1995-05-10	河北省唐山遵化市	174	54	3868	8	220	2		4′0		12
44	14068	戏剧影视文学2班	201442315	3	王晓瑜	2	1996-09-04	河北省沧州市运河区	160	50	3946	8	220	21	4′3		40
44	14068	戏剧影视文学2班	201442316	1	林茜	2	1995-06-12	河北省沧州市南皮县	155	60	2041	9.5	155	20	4′52		35
44	14068	戏剧影视文学2班	201442317	1	张艳艳	2	1996-10-17	河北省沧州南皮县	160	63	2801	10.5	145	16	4′4		36
44	14068	戏剧影视文学2班	201442318	1	赵博	1	1995-08-31	河北省廊坊市安次区	184	85	4795	8.5	200	6		4′0		5
44	14068	戏剧影视文学2班	201442319	1	宋伟珍	2	1994-11-02	河北省廊坊香河县	163	57	3589	10	140	18	5′1		43
44	14068	戏剧影视文学2班	201442320	1	温馨	2	1995-11-01	河北省廊坊三河市	158	45	3678	8	175	17	4′02		37
44	14068	戏剧影视文学2班	201442321	1	刘瑞睿	2	1996-04-15	河北省廊坊香河县	170	57	3000	9	160	23	5′3		37
44	14068	戏剧影视文学2班	201442322	1	陈景智	1	1995-11-10	河北省廊坊文安县	184	90	4000	8.5	210	34		4′14		6
44	14010	动物医学2班	201440236	1	马金璇	2	1995-11-16	河北省晋州市马于镇大沙庄村	164	55	3800	8	250	18	4′05		33
44	14010	动物医学2班	201440237	1	毕秋月	2	1994-08-08	唐山市滦南县宋道口镇刘庙村	160	52	2800	8.7	180	18	4′03		43
44	14010	动物医学2班	201440238	1	李建存	1	1995-11-12	河北省唐山市曹妃甸区柳赞镇柳赞三村420号	176	60	3000	9.3	187	20		4′23		2
44	14010	动物医学2班	201440239	1	齐保成	1	1994-01-14	河北省邯郸市临漳县称勾镇南寨村后东西路37号	176	62	2500	9.6	192	20		3′41		11
44	14010	动物医学2班	201440240	1	王科科	2	1994-09-10	河北省邯郸市临漳县柳园镇南邓庄	158	49	4200	7.2	255	12	4′1		30
44	14010	动物医学2班	201440241	1	白园园	2	1996-09-24	河北省邯郸市临漳县章里集乡肖城寨村寺前路10号	155	46	4000	7.3	235	12	4′35		30
44	14010	动物医学2班	201440242	1	田金虎	1	1994-02-03	河北省邯郸市成安县综合职业技术学校凤凰路（89号）	176	60	3100	10.1	180	14		4′15		11
44	14010	动物医学2班	201440243	1	李志桐	1	1994-10-11	河北省邯郸市成安县综合职业技术学校（凤凰路89号）	176	60	2800	9.5	198	23		4′02		11
44	14010	动物医学2班	201440244	1	马彬	2	1995-08-26	河北省邯郸市肥乡县肥乡镇南街村722号	172	55	3000	8.7	209	22	4′1		29
44	14010	动物医学2班	201440245	1	高鹏	1	1996-02-16	河北省邯郸市武安市东岳小区黄山路8号	176	61	3100	8.2	201	24		4′03		11
44	14010	动物医学2班	201440246	1	张驰驰	2	1996-11-09	河北省邯郸市武安市贺进镇贺进东街243号	162	54	4100	7.9	220	10	4′06		28
44	14010	动物医学2班	201440247	1	宋博	1	1996-08-05	石家庄高新区水榭花都小区65号楼三单元1101室	176	60	4200	7.6	270	13		3′5		11
44	14010	动物医学2班	201440248	1	韩丽媛	2	1994-05-16	沙河市第二中学232班	160	46	3900	7.4	220	17	4′05		27
44	14010	动物医学2班	201440249	1	戴路遥	2	1994-07-11	沙河市第二中学232班	165	64	3900	7.9	220	26	4′16		35
44	14010	动物医学2班	201440250	1	宋青青	2	1995-06-09	河北省保定市涞水县涞水镇北瓦宅村中街25号	160	50	2500	8.3	210	18	4′16		27
44	14013	动科2班	201440084	1	杨晓娜	2	1995-03-14	张北县职教中心公园路88号	155	55	2800	10.2	195	26	4′12		32
44	14013	动科2班	201440087	1	马淑婷	2	1995-12-09	河北省阳原县职教中心149班	162	44	3000	9.5	190	25	4′17		30
44	14013	动科2班	201440089	2	宋凡	2	1995-05-17	河北省承德市丰宁县南关乡石灰窑村4组	165	50	3000	8.5	185	25	4′13		33
44	14014	动科3班	201440101	1	宋青山	1	1995-03-13	河北省衡水市桃城区河沿镇李空城南区43号	178	70	2500	10	180	24		4′25		10
44	14014	动科3班	201440111	1	司志升	1	1996-02-06	河北省沧州市海兴县小山乡小山东村	175	68	2800	9.3	190	22		4′2		10
44	14014	动科3班	201440116	1	杨傲薄	1	1995-05-15	河北省任丘市于村乡东黄里村杨立明	176	64	2800	9.2	185	26		4′07		5
44	14014	动科3班	201440117	1	柳珣	1	1996-07-16	河北省肃宁县第一中学	175	68	2800	9.5	200	30		4′4		6
44	14014	动科3班	201440119	1	邢哲闻	1	1994-06-12	河北省霸州市胜芳镇繁荣街18号	175	68	2800	9	195	30		5′28		10
44	14014	动科3班	201440120	1	高磊	1	1995-04-04	河北省廊坊市霸州市南孟镇塔上村84号	170	62	3000	8.6	180	24		4′35		6
44	14014	动科3班	201440121	1	杨青	1	1996-05-02	河北省霸州市南孟镇西粉营村128号	174	75	2800	8	190	25		4′4		11
44	14014	动科3班	201440123	1	郝壮	1	1995-03-13	河北省饶阳县喜奥北大街560号	172	70	3500	9.4	190	23		4′18		13
44	14014	动科3班	201440125	1	曹明利	1	1993-06-01	河北景县龙华完小	177	68	2900	9.2	175	22		4′45		9
44	14014	动科3班	201440126	1	李金泽	1	1995-11-12	河北省衡水市景县中学	172	60	2500	10	196	20		4′26		2
44	14014	动科3班	201440127	1	颜廷富	1	1995-10-12	河北省阜城县阜城中学	177	71	2800	8.3	190	28		4′35		12
44	14014	动科3班	201440128	1	赵松	1	1994-03-29	河北省衡水市冀州市周村镇北曹村	170	63	2700	9.7	192	20		4′42		4
44	14014	动科3班	201440092	1	孙英林	2	1995-01-22	河北省邢台市南宫市段芦头镇西康村160号	158	50	2800	9.8	205	27	4′14		32
44	14014	动科3班	201440093	1	韩秀丽	2	1994-03-08	河北省沧州市东光县于桥乡韩庄村27号	163	52	2800	9.2	180	26	4′05		38
44	14014	动科3班	201440094	1	张思佳	2	1995-07-23	河北省廊坊市固安县职业中学（固安县柳泉镇）	161	55	2900	10	190	28	4′15		38
44	14014	动科3班	201440095	1	张晶	2	1994-09-28	河北省三河市黄土庄镇西小汪村	157	61	2800	7.8	190	30	4′06		40
44	14014	动科3班	201440096	1	孟苑	2	1994-10-08	河北省三河市黄土庄镇孟各庄村	160	55	2850	9.2	200	22	4′15		42
44	14014	动科3班	201440097	1	马纪元	2	1995-11-11	河北省三河市滨河院3条1排3号	174	69	2800	9.6	215	26	4′08		48
44	14107	应用心理学本14402	201440631	11	刘广勇	1	1996-02-18	河北省承德市宽城满族自治县孟子岭乡大桑园村	178	65	4215	6.6	265	18		3′51		3
44	14107	应用心理学本14402	201440632	1	杜金泽	1	1995-12-03	河北省海兴县城市花园13栋2单元501	178	60	3905	8.4	210	28		4′3		7
44	14107	应用心理学本14402	201440633	1	刘晓辉	1	1996-01-08	河北省沧州市盐山县盐山镇后刘村	179	65	3911	8.4	238	23		4′2		13
44	14107	应用心理学本14402	201440634	1	李翠平	2	1994-11-05	河北省沧州市献县张村乡河堤村	152	45	2562	11	169	16	4′1		50
44	14107	应用心理学本14402	201440636	1	陈超	1	1994-01-04	河北省廊坊市南苑新区21号楼3单元301	178	74	4111	8.9	225	10		3′58		11
44	14107	应用心理学本14402	201440638	1	张靖琳	2	1995-03-23	河北省枣强县肖张乡梁坊村	157	55	2437	10	169	28	4′02		48
44	14107	应用心理学本14402	201440639	1	穆婷婷	2	1995-08-01	河北省衡水市阜城县漫河乡漫河村	160	50	3000	8	178	26	4′15		46
44	14107	应用心理学本14402	201440640	1	李林如	2	1995-03-20	河北省沧州市中捷农场芳泽佳苑小区9-2-502	160	60	2986	9.5	168	17	4′17		48
44	14108	应用心理学本14401	201440561	1	张悦	2	1996-07-29	河北省石家庄市行唐县南桥乡南桥村育才街253	160	52	2433	8.6	195	24	3′56		48
44	14108	应用心理学本14401	201440562	1	张丙朝	1	1995-10-15	河北省石家庄市赵县范庄镇五星村	170	60	3996	7.5	225	23		4′46		5
44	14108	应用心理学本14401	201440563	11	舒欣昶	1	1995-10-04	河北省唐山市丰润区新区三小区55楼1门302	175	87	4350	8.3	235	11		4′5		11
44	14108	应用心理学本14401	201440564	1	孙志帅	1	1995-07-24	河北省邯郸市涉县西达镇东达村	170	61	3925	8.5	220	23		4′45		10
44	14108	应用心理学本14401	201440565	1	王贝贝	2	1993-09-28	河北省邯郸市魏县野胡拐岸上村56号	160	52	2519	9.2	160	24	4′3		37
44	14108	应用心理学本14401	201440566	1	柳晓倩	2	1995-06-25	河北省邢台市宁晋县换马店乡东枣村东二街44号	166	62	2198	9	175	22	3′57		37
44	14108	应用心理学本14401	201440567	1	赵伟鹏	1	1993-11-14	河北省邢台市平乡县节固乡北崔庄	180	75	3927	8.8	230	25		4′45		12
44	14108	应用心理学本14401	201440569	1	杜延民	1	1995-01-06	河北省邢台市开发区东北流村	166	60	3427	8.7	230	24		4′44		9
44	14108	应用心理学本14401	201440570	1	路红颖	2	1996-11-29	河北省保定市满城县方顺桥镇小赛村陉字317号	162	62	2034	10	160	28	4′18		36
44	14108	应用心理学本14401	201440571	1	李佳奇	1	1995-07-01	河北省保定市定兴县三小家属院	170	57	2500	7.5	250	31		3′48		9
44	14108	应用心理学本14401	201440572	1	朱亚华	2	1996-05-15	河北省保定市唐县都亭乡北都亭村	163	65	2952	10.1	160	29	3′44		39
44	14108	应用心理学本14401	201440573	1	张泽玉	2	1994-08-10	河北省定州市赵村乡西王庄村	165	53	2825	14	175	26	3′44		39
44	14112	历史学本14401	201440429	1	杨晴	2	1996-05-29	保定市曲阳县西苑小区12号楼1单元601	164	62	2653	10	180	18	3′41		40
44	14112	历史学本14401	201440430	1	李佳	1	1993-08-16	保定市涞水县胡家庄乡王各庄村	168	60	3900	8.8	200	12		4′0		8
44	14112	历史学本14401	201440431	1	高蒙蒙	2	1994-04-24	保定市涞水县九龙镇太平村	165	57	4800	6.6	235	16	3′41		39
44	14112	历史学本14401	201440433	1	胡正君	1	1995-09-14	保定市定兴县张家庄乡西魏家庄村	180	80	3900	7.9	200	19		4′0		7
44	14112	历史学本14401	201440434	1	齐亚霄	2	1996-03-17	保定市高阳县庞家佐乡庞家佐村	166	67	2474	9.5	168	17	4′23		36
44	14112	历史学本14401	201440435	1	王翔宇	1	1995-12-02	保定市安新县刘李庄镇韩堡村	180	63	4500	6.9	235	15		4′0		6
44	14112	历史学本14401	201440436	1	牛莉	2	1995-04-07	保定市易县紫荆关镇东清源村178号	159	52	2879	9.3	165	28	4′08		41
44	14112	历史学本14401	201440437	1	崔丹丹	2	1995-05-01	保定市蠡县小陈乡北大留村	158	51	3700	9	150	19	4′32		37
44	14112	历史学本14401	201440438	1	赵礼	1	1996-02-16	保定市蠡县北郭丹镇武家营村	174	65	4000	7.9	230	25		4′01		8
44	14112	历史学本14401	201440439	1	张娜	2	1994-01-08	保定市泳州市东城坊镇三城村	162	57	2463	9.2	170	19	4′2		38
44	14112	历史学本14401	201440440	1	池祎钒	2	1996-10-03	涿州市华阳中路143号301户紫荆小区	166	49	2162	9.1	160	22	4′03		35
44	14112	历史学本14401	201440441	1	宋少松	1	1995-04-27	保定市安围县大五女镇景中村	173	52	3701	7.4	250	18		4′18		7
44	14112	历史学本14401	201440443	1	张昕悦	1	1995-08-31	张家口市桥东区钻石南路	180	75	3400	9.4	160	12		3′4		8
44	14112	历史学本14401	201440444	1	张涵	2	1996-01-02	张家口市宣化区玉泉庙街	160	53	2212	9.2	165	16	4′19		39
44	14112	历史学本14401	201440445	1	莘紫阳	1	1994-05-16	张家口市怀安县柴沟堡镇长胜街大公鸡巷北14号	168	54	3750	7.6	215	19		4′12		7
44	14112	历史学本14401	201440446	11	常海洋	1	1994-10-30	承德市平泉县郭杖子乡郭杖子村	180	63	4297	8.7	230	17		4′0		2
44	14108	应用心理学本14401	201440586	1	杜严	2	1995-02-03	河北省遵化市地北头镇西枣林庄村	163	66	3400	9.4	190	26	4′3		35
44	14108	应用心理学本14401	201440587	1	刘逸飞	1	1996-01-19	河北省秦皇岛市海港区热电里小区1栋1单元12号	180	79	3783	8.3	210	27		4′38		8
44	14108	应用心理学本14401	201440588	1	裴冉	2	1996-08-20	河北省秦皇岛市抚宁县富骅苑小区一栋三单元401室	164	67	2672	9.1	165	29	3′57		40
44	14108	应用心理学本14401	201440589	1	曹国姣	2	1995-06-04	河北省邯郸市涉县井店镇王金庄四街村	155	52	2453	9.9	170	23	4′18		40
44	14108	应用心理学本14401	201440591	1	张帅强	1	1992-02-12	河北省邯郸市魏县牙里镇后大堡村293号	173	56.5	2450	11.1	168	25		4′05		7
44	14108	应用心理学本14401	201440592	1	郭珍珍	2	1995-08-19	河北省邯郸市魏县牙里镇牙东村	155	48	2244	11.2	180	24	3′44		40
44	14108	应用心理学本14401	201440593	1	靳晶	2	1995-03-12	河北省武安市石洞乡赵庄村151号	170	52	2187	13.5	167	28	4′16		42
44	14108	应用心理学本14401	201440594	1	吕文静	2	1997-10-17	河北省邢台市桥东区高开区北康庄村南小区	172	55	2573	14	180	23	4′15		35
44	14108	应用心理学本14401	201440595	1	张艺伟	2	1994-05-25	河北省邢台市隆尧县莲子镇农业技术推广站	165	53	2927	9.3	165	25	3′59		37
44	14108	应用心理学本14401	201440596	1	程一铭	2	1997-07-09	河北省邢台市隆尧县森都花园4号楼1单元102	160	50	2015	9.8	165	24	4′1		35
44	14108	应用心理学本14401	201440597	1	赵丽莹	2	1995-11-23	河北省郉台市宁晋县耿庄桥镇耿赵庄村双盛巷2号	165	65	2439	11	170	27	4′05		40
44	14108	应用心理学本14401	201440598	1	陈星	2	1996-10-27	河北省邢台市宁晋县龙港花园2单元302	162	58	3033	9	160	22	3′54		35
44	14108	应用心理学本14401	201440599	1	刘志民	1	1996-02-01	河北省邢台市清河县王官庄镇楼官庄131号	167	55	3755	8.3	215	24		3′47		5
44	14109	学前教育本14402	201440521	1	石雅铮	2	1995-07-31	河北省藁城市胜利东路159号5栋3单元202室	160	53	2880	10.1	175	24	4′2		40
44	14109	学前教育本14402	201440522	1	李妍	2	1994-03-06	河北省唐山市滦县滦州镇后周村	158	55	2800	10.7	170	20	4′11		37
44	14109	学前教育本14402	201440523	1	丁笑妍	2	1995-04-08	河北省唐山市乐亭县城关镇六街汽车站南新街14号	155	46	2805	10.9	175	17	4′17		36
44	14109	学前教育本14402	201440524	1	周可心	2	1996-02-19	河北省唐山市玉田县窝洛沽镇吕绪庄村昌顺大街31号	155	50	2735	11.1	165	27	3′46		37
44	14109	学前教育本14402	201440525	1	王梦迪	2	1996-09-15	河北省唐山市路南区南堡滨海镇老王庄东北街	168	69	3120	9.6	205	18	4′19		45
44	14109	学前教育本14402	201440526	1	尚新颖	2	1996-01-03	河北省迁安市迁安县迁安镇石岩庄村	160	65	2915	9.3	140	14	4′19		38
44	14109	学前教育本14402	201440527	1	果美晗	2	1995-09-04	河北省秦皇岛市实验中学河堤路8号	162	54	2835	9.4	165	14	3′37		40
44	14109	学前教育本14402	201440528	1	左茹林	2	1995-04-19	河北省秦皇岛市卢龙县木井乡牛柏各村	158	50	3056	8.1	165	25	4′16		36
44	14109	学前教育本14402	201440529	1	杨丽芳	2	1994-12-19	河北省邯郸市武安市冶陶镇南杨庄村108号	156	50	2980	12.5	165	28	4′19		30
44	14066	秘书学班	201442231	1	刘梦瑶	2	1995-12-01	河北省保定市清苑县缄村镇西缄村	179	58	2307	9.9	196	17	4′05		37
44	14112	历史学本14401	201440447	11	陈志强	1	1994-09-24	承德市围场县下伙房乡大庙村7组	170	53	4200	8.1	255	19		3′3		3
44	14112	历史学本14401	201440448	11	周宏烨	1	1995-08-07	承德市围场县117号401室	180	70	4000	6.7	240	16		4′0		10
44	14112	历史学本14401	201440449	1	董子悦	2	1996-05-30	任丘市建设路技术监督局家属楼3单元101	160	53	2958	10	160	15	4′2		35
44	14053	影像学本14502	201450499	1	朱雨洁	2	1995-12-04	眉山市仁寿县仁寿中学高三十班	155	49	2500	8.4	165	20	3′39		37
44	14053	影像学本14502	201450500	1	肖蕊	2	1996-03-24	北京市平谷区金海湖镇祖务村南大街70号	165	56	2567	9.9	185	14	4′12		38
44	14053	影像学本14502	201450501	1	刘晓莹	2	1996-03-19	河北省定州市第二中学高三10班	160	57	2680	9.8	182	23	4′2		47
44	14053	影像学本14502	201450502	1	王子璇	2	1997-01-03	河北省张家口市宣化区第一中学	162	46	2850	8.2	170	24	4′08		40
44	14053	影像学本14502	201450503	1	郑海涛	2	1995-03-01	河北省藁城市增村镇大慈邑村	156	50	2658	8.8	200	22	3′5		40
44	14053	影像学本14502	201450504	1	李晓慧	2	1996-11-14	河北省新乐市远洋小区3号楼4单元601室	163	61	2899	9.3	185	23	4′2		38
44	14053	影像学本14502	201450505	1	吴霞	2	1995-08-24	河北省衡水市武邑县宏达学校	160	56	2768	9.7	172	22	4′2		45
44	14053	影像学本14502	201450506	1	董婷宇	2	1994-06-04	河北省万全县孔家庄镇人民政府	162	56	2600	9.3	170	20	3′49		42
44	14053	影像学本14502	201450507	1	李亚娟	2	1996-03-22	河北省沧州市大和庄新区3号楼1单201	164	52	2890	9.4	185	26	3′5		44
44	14053	影像学本14502	201450508	1	叶晓亚	2	1994-11-10	河北省沧州市东光县龙王李乡周庄村133号	160	55	3123	8.9	195	22	4′1		41
44	14053	影像学本14502	201450509	1	邵秋	1	1994-08-24	河北省保定市蠡县蠡吾北大街国利新区38号	172	67	4670	7.8	225	22		3′5		9
44	14053	影像学本14502	201450510	1	于兆涵	2	1994-03-09	河北省沧州市南皮县古韵小区A区门市楼奥盛健身会馆	156	48	2321	11	170	17	3′55		43
44	14053	影像学本14502	201450511	1	宋文娟	2	1992-05-19	沧州市献县第一中学306班	156	52	2800	10.1	190	21	4′09		26
44	14053	影像学本14502	201450512	1	冯晶晶	2	1994-12-09	河北省献县第一中学315班	166	55	2225	8.7	208	28	4′0		35
44	14053	影像学本14502	201450513	1	赵炳旭	1	1995-10-08	河北省沧州市孟村回族自治县县医院财务科	175	65	4000	7.6	220	17		4′15		17
44	14053	影像学本14502	201450514	1	郭丰玉	1	1996-04-10	河北省沧州市孟村回民中学	172	84	3800	7.5	245	13		3′5		3
44	14053	影像学本14502	201450515	1	吕修平	2	1996-12-05	沧州市运河区教育文化体育局	162	64	2410	10.2	168	19	4′01		37
44	14053	影像学本14502	201450516	1	李鑫	2	1994-12-28	河北省河间市第一中学	151	56	2800	13.2	165	15	4′3		35
44	14053	影像学本14502	201450517	1	宋文珊	2	1995-10-22	河北省河间市第一中学	165	62	2795	11.1	165	20	4′2		40
44	14066	秘书学班	201442232	1	辛倩	2	1995-09-25	河北省保定市定兴县固城镇闫台南店村	165	63	2068	9.6	165	16	3′49		36
44	14066	秘书学班	201442233	1	胡宸芳	2	1995-03-26	河北省保定市唐县东环交通局家属院	163	58	3200	9.5	166	14	4′15		36
44	14066	秘书学班	201442234	1	杜娟媚	2	1994-06-17	河北省保定市涞源县上庄乡狮子峪	163	56	2005	9.9	165	15	4′05		43
44	14066	秘书学班	201442235	1	陆佳琪	2	1996-03-29	河北省涿州市百尺竿镇观仙营村	158	48	2500	9.9	190	23	4′19		39
44	14066	秘书学班	201442236	1	乔婷	2	1994-04-02	河北省保定市定州市邢邑镇	160	60	2580	9.2	178	16	4′19		41
44	14066	秘书学班	201442237	1	王月	2	1995-07-16	河北省保定市安国市石佛镇	162	58	2340	9.5	167	20	4′15		41
44	14066	秘书学班	201442238	1	王阳	2	1995-06-02	河北省廊坊市广阳区北旺乡许各庄村	165	54	3000	9	180	16	4′02		40
44	14066	秘书学班	201442239	1	张鑫栎	2	1996-04-21	河北省承德市双桥区上板城镇房身沟村	161	50	2698	9.5	187	24	4′05		40
44	14066	秘书学班	201442240	11	石宏玉	1	1994-08-17	河北省承德市平泉县郭杖子乡八十亩地村	167	57	4644	6.6	255	19		4′16		6
44	14066	秘书学班	201442241	1	庞俊苹	2	1994-03-09	河北省沧州市运河区小五庄	166	55	4492	7.8	266	28	4′05		40
44	14066	秘书学班	201442242	1	葛靖	2	1996-08-02	河北省石家庄市长安区盛世长安10栋2-204	170	60	2450	9.3	190	20	4′19		40
44	14066	秘书学班	201442243	1	李博文	1	1995-02-03	河北省廊坊市三河市李旗庄镇么曹庄村	182	70	4675	7	255	13		4′3		10
44	14066	秘书学班	201442244	1	马丹娉	2	1995-07-01	河北省衡水市枣强县唐林乡后王寿村	163	62	3276	9.3	172	25	4′02		38
44	14066	秘书学班	201442246	1	陈晓萌	2	1995-11-02	河北省冀州市宫道李镇衡尚宫村	157	50	3689	9.1	177	25	3′59		35
44	14066	秘书学班	201442247	1	李美景	2	1996-03-16	河北省衡水市冀州市小寨乡东王家庄423号	160	60	2698	8.8	175	25	3′57		40
44	14066	秘书学班	201442248	11	施晓亮	1	1995-08-24	河北省承德市丰宁满族自治县信用社家属楼2-601	176	60	4811	8	222	22		4′3		8
44	14066	秘书学班	201442249	1	关思琪	2	1996-04-20	河北省唐山市迁安市碧水花苑	163	45	3500	9.8	165	21	4′25		41
44	14067	戏文一班	201442289	1	李青志	1	1996-07-04	邢台威县圣丰小区	171	60	3100	8.2	210	16		4′3		7
44	14067	戏文一班	201442258	1	张栋才	1	1995-11-26	唐山路北区河茵公寓	180	88	3764	8.1	220	15		4′3		7
44	14067	戏文一班	201442283	1	岳涛泽	1	1994-09-29	邯郸市武安市	178	65	3000	7.1	260	12		4′15		8
44	14067	戏文一班	201442279	1	赵磊	1	1995-04-08	邯郸峰峰矿区	173	85	3664	8	240	17		4′16		8
44	14067	戏文一班	201442281	1	董帅男	2	1996-03-01	邯郸市永年县	167	59	2200	8.7	176	29	4′5		42
44	14067	戏文一班	201442284	1	魏雪荣	2	1996-08-13	邯郸市武安市贺进镇只庄村	168	54	2100	8.7	170	27	4′18		42
44	14067	戏文一班	201442250	1	谢昱辰	2	1996-03-09	石家庄市新华区	163	60	2000	9	170	16	4′3		35
44	14067	戏文一班	201442252	1	赵路遥	2	1996-05-04	石家庄市裕华区	166	56	3597	9.1	160	16	4′5		38
44	14067	戏文一班	201442257	1	刘佳瑶	2	1996-04-21	唐山路南区	167	64	2300	8.4	190	17	4′4		40
44	14067	戏文一班	201442266	1	李斯琦	2	1995-10-13	秦皇岛市抚宁县骊骅家园	163	58	2300	9	160	27	4′3		39
44	14067	戏文一班	201442265	1	张宏钰	2	1995-08-09	唐山市遵化市	165	65	2300	9	165	17	4′5		45
44	14067	戏文一班	201442263	1	王祎妲	2	1995-03-14	唐山市遵化市	166	58	2756	9	160	17	4′4		43
44	14067	戏文一班	201442261	1	吴冰怡	2	1997-04-23	唐山市滦县新城晨光南里	175	69	2000	9	175	18	4′5		45
44	14067	戏文一班	201442264	1	龙可新	2	1995-09-28	唐山市遵化市东新庄镇	162	59	2200	9	165	18	4′3		37
44	14067	戏文一班	201442254	1	杨丛	2	1995-11-16	石家庄裕华区	173	70	2000	9.8	176	23	5′12		40
44	14067	戏文一班	201442276	1	赵雪娇	2	1995-03-01	邯郸市涉县郑方乡东百池村	156	46	2400	8.6	176	23	3′4		40
44	14067	戏文一班	201442277	1	赵红丽	2	1995-03-15	邯郸市涉县龙虎乡	156	47	2200	8.7	166	20	3′5		40
44	14067	戏文一班	201442287	1	顾娇	2	1997-09-20	邯郸市武安市	162	52	2400	8.7	167	19	4′35		39
44	14067	戏文一班	201442272	1	岳坤	2	1996-03-30	邯郸市峰峰矿区	165	55	2200	9	165	18	4′3		40
44	14067	戏文一班	201442268	1	王雪	2	1996-01-03	秦皇岛抚宁县	160	50	2804	8.7	176	25	4′3		40
44	14001	数学本14401	201441133	1	刘逍云	2	1994-12-12	河北省石家庄鹿泉市铜冶镇南故邑村	170	51	2900	10.2	165	21	4′3		36
44	14053	影像学本14502	201450518	1	杨丽杰	2	1996-11-18	河北省廊坊市文安县惠民村镇银行兴文道344号	160	60	2460	10.3	160	21	4′09		40
44	14053	影像学本14502	201450520	1	杨瑾	2	1996-07-04	河北省衡水市武强县妇幼保健院	155	55	2244	9.4	182	12	4′09		40
44	14053	影像学本14502	201450521	1	付林	2	1995-10-04	河北省衡水市安平县大子文乡张敖村474	165	70	2893	8.7	200	24	4′1		46
44	14053	影像学本14502	201450522	1	齐帅	2	1995-01-14	河北省衡水市阜城县崔庙镇西王李村	157	55	2219	10	172	17	4′09		40
44	14053	影像学本14502	201450523	1	王晓晴	2	1996-03-20	河北省冀州市周村镇东高庄村42号	165	65	3058	11	195	27	4′2		32
44	14053	影像学本14502	201450524	1	马建钊	2	1996-05-15	河北省南宫市冀南路北街406号	168	60	2320	9.7	200	20	4′2		37
44	14053	影像学本14502	201450525	1	张英檀	1	1997-01-16	河北省邢台市南宫市梧桐人家八号楼三单元301	160	60	3355	8.1	220	22		4′15		6
44	14053	影像学本14502	201450526	1	李梦洁	2	1995-12-13	廊坊市京南食品有限公司/廊坊市广阳区农业高新技术园区桐万路	166	53	2657	10.9	170	20	4′2		46
44	14053	影像学本14502	201450527	1	赵玉帅	1	1995-03-08	河北省沧州市黄骅市中捷农场朱庄子（珠湖小区19-3-202）	175	68	3390	7.1	245	22		3′59		7
44	14053	影像学本14502	201450528	1	孙双双	2	1993-07-11	天津市大港区剑桥港湾79号楼1单元402	160	54	2386	9.8	176	24	4′1		43
44	14053	影像学本14502	201450529	1	黄小青	2	1994-09-29	河北省保定市南市区三丰中路鑫丰市场C区32号-34号森尼陶瓷	165	55	2389	9.2	170	12	3′45		37
44	14053	影像学本14502	201450530	1	麦娇云	2	1995-01-01	海南省乐东县九所镇罗马村委会罗马村十八队	152	48	2212	9.2	172	22	3′5		45
44	14053	影像学本14502	201450531	1	赵德凤	2	1995-05-17	贵州省福泉市福泉一中	150	48	2895	10.5	165	19	4′07		42
44	14053	影像学本14502	201450532	1	周康	1	1995-10-04	陕西省汉中市佛坪县中学	163	49	3545	7.9	210	15		3′58		6
44	14053	影像学本14502	201450533	1	谢娣娃	2	1994-09-08	甘谷县第三中学	161	50	2937	10.3	180	21	4′2		39
44	14053	影像学本14502	201450534	1	李资金	1	1995-09-24	湖南省资兴市立中学205班	170	53	3200	7.2	220	17		4′23		6
44	14062	14汉语国际教育	201442069	1	邵晶鑫	2	1994-11-04	唐山市迁安市夏官营镇包官营村	160	45	2000	10.1	170	26	5′3		40
44	14062	14汉语国际教育	201442070	1	时婷婷	2	1996-09-26	邢台市平乡县丰州镇大时村	161	46	3167	11.3	170	14	5′3		25
44	14062	14汉语国际教育	201442071	1	时艳琳	2	1993-10-06	保定市定兴县姚村	168	48	2000	9.9	160	18	5′0		26
44	14062	14汉语国际教育	201442072	1	孙樗	2	1996-08-22	唐山市古治区	165	48	2588	9.8	171	17	4′01		28
44	14062	14汉语国际教育	201442074	1	王明菲	2	1995-05-19	邢台巨鹿北陈庄村	151	51	2300	10.4	163	19	6′0		27
44	14062	14汉语国际教育	201442075	1	王欣萍	2	1996-03-13	沧州市青县盘古镇塔寺庄村	160	49	2697	11.3	160	20	5′3		32
44	14062	14汉语国际教育	201442076	1	王之琛	1	1993-12-06	保定市清苑县	177	68	3900	7.9	200	18		4′41		10
44	14062	14汉语国际教育	201442077	1	武悦	2	1995-04-10	张家口市桥东建设东街37号	163	54	2200	10.8	173	15	5′25		35
44	14062	14汉语国际教育	201442078	11	杨超	2	1995-03-14	承德市滦平县东街石头沟门坑木林场家属楼	165	59	2000	9.5	165	19	4′5		26
44	14062	14汉语国际教育	201442079	1	杨帆	2	1995-03-29	秦皇岛市昌黎县三街	163	59	2300	9.2	176	23	5′35		28
44	14062	14汉语国际教育	201442080	1	翟世丹	2	1993-07-26	张家口市宣化县顾家庄营镇大堡	165	48	2300	9.6	165	18	6′0		30
44	14062	14汉语国际教育	201442081	1	张笛	2	1995-11-15	保定市曲阳县城西曲产路	160	57	2578	9.6	165	20	4′5		29
44	14062	14汉语国际教育	201442082	1	张亚娜	2	1996-10-30	邯郸市武安市邑城镇西阳苑村136号	163	56	2300	9.4	157	17	4′53		28
44	14062	14汉语国际教育	201442083	1	张玉涛	2	1994-01-23	邯郸市涉县神头乡响堂铺	158	49	3086	10.3	160	20	5′45		27
44	14062	14汉语国际教育	201442084	1	赵彤婕	2	1995-08-03	邢台市沙河市	168	63	2300	10.5	170	14	6′0		35
44	14063	汉语言一班	201442090	1	陈彪	1	1995-02-22	河北省唐山市丰南区柳0镇老铺村	169	55	3686	8.1	180	27		7′0		6
44	14063	汉语言一班	201442117	1	焦鹤	1	1995-03-10	河北省邢台市桥西区西董村	167	60	3688	7.5	205	17		6′5		6
44	14063	汉语言一班	201442118	1	金宝胜	1	1995-10-26	河北省唐山市开平区聂各庄镇	167	62	3578	7.1	208	16		5′2		7
44	14063	汉语言一班	201442112	1	胡小宝	1	1997-03-19	河北省邢台市威县和园小区	160	55	3854	8.8	165	16		7′0		6
44	14063	汉语言一班	201442091	1	陈敬轩	1	1994-08-29	天津市宁河县	168	54	3854	8.4	182	11		7′0		7
44	14063	汉语言一班	201442106	1	郭帅	1	1995-10-28	河北省涿州市清凉寺区槐林村	158	48	4287	8.5	180	16		6′3		5
44	14001	数学本14401	201441134	1	卢傲恒	2	1995-04-16	河北省石家庄市行唐县西市庄村	163	56	3200	10.1	180	21	4′05		36
44	14001	数学本14401	201441135	1	朱凯丽	2	1995-08-04	河北省石家庄市无极县高头乡朱家庄村	163	48	2408	10.8	180	24	4′06		43
44	14001	数学本14401	201441136	1	陈晴	2	1995-06-08	河北省晋州市槐树镇南张里村	163	50	2500	9.7	180	24	4′1		39
44	14001	数学本14401	201441137	1	曹雪婕	2	1996-07-26	河北省唐山市路南区芦台海北镇西董庄	168	70	3223	9.9	170	20	4′16		41
44	14001	数学本14401	201441139	1	张文静	2	1994-12-17	河北省唐山市丰润区左家坞镇山头庄村	161	58	2424	10.1	165	24	4′16		41
44	14001	数学本14401	201441140	1	朱亚飞	2	1995-11-25	河北省唐山市曹妃甸区	162	52	3081	9.3	180	20	4′13		40
44	14001	数学本14401	201441141	1	刘璐	2	1995-03-17	河北省秦皇岛市卢龙县印庄乡小横河村	166	59	2573	9.2	180	25	4′02		40
44	14001	数学本14401	201441143	1	刘天文	2	1993-12-15	河北省邯郸市涉县龙虎乡石泊村	158	53	2936	9.5	180	20	4′12		40
44	14001	数学本14401	201441144	1	崔博	2	1992-12-07	河北省邯郸市邱县新鲜庄	165	53.5	2575	9.5	170	19	4′31		40
44	14001	数学本14401	201441145	1	张莹莹	2	1995-06-23	河北省邯郸市邱县新马头镇布路店村	165	60	2834	10	160	20	4′1		38
44	14001	数学本14401	201441146	1	武晓丽	2	1994-08-19	河北省邯郸市武安市矿山镇淮河沟村	153	50	2500	9.6	170	22	4′05		35
44	14001	数学本14401	201441147	1	孙晓萌	2	1995-08-03	河北省邯郸市武安市矿山镇南山底村	153	60	2470	9.5	160	23	4′15		40
44	14001	数学本14401	201441148	1	孟鑫	2	1996-05-29	河北省邢台市内丘县东街	158	43	2263	10.9	160	22	4′25		41
44	14001	数学本14401	201441149	1	刁延珠	2	1997-02-18	河北省邢台市巨鹿县巨鹿镇西韩庄村	173	63	3574	9.9	180	20	4′37		42
44	14001	数学本14401	201441150	1	赵立静	2	1993-10-09	河北省邢台市平乡县	155	54	2964	9.6	172	20	4′1		42
44	14001	数学本14401	201441152	1	宁洪帅	1	1993-10-08	河北省邢台市清河县谢炉镇宁台头村	175	55	3648	7.8	255	21		3′47		4
44	14001	数学本14401	201441153	1	杜晓颖	2	1994-08-21	河北省保定市徐水县遂城镇广门营村	167	55	2999	10.1	170	21	4′3		35
44	14001	数学本14401	201441154	1	王彬	2	1995-08-27	河北省保定市安新县刘李庄镇镇南冯村	160	65	2955	9.2	169	20	4′2		38
44	14001	数学本14401	201441155	1	王玉莹	2	1995-05-17	河北省涿州市百尺竿镇曹家庄村	163	57	3000	8.2	175	20	4′11		40
44	14001	数学本14401	201441156	1	张兰	2	1995-02-17	河北省定州市号头庄乡安家庄村	164	56	2740	8.4	176	20	4′11		39
44	14001	数学本14401	201441158	1	赵雪琦	2	1995-12-09	河北省张家口市宣化区	160	62	3034	8.9	186	22	4′36		45
44	14005	14级化学	201441102	1	赵强	1	1993-09-13	河北省邯郸市成安县商城镇赵横城村	171	73	4572	8.1	220	18		4′26		5
44	14005	14级化学	201441130	1	宋子业	1	1995-01-14	河北省衡水市饶阳县五公镇宋桥村	172	64	4555	7.5	232	21		4′22		15
44	14005	14级化学	201441118	1	邱岳	1	1995-02-07	河北省张家口市桥西区南五道庙5号楼2单元302室	182	98	4800	8.5	210	17		4′35		15
44	14005	14级化学	201441107	1	郝翠丹	2	1994-02-14	河北省邢台市柏乡县龙华乡营儿村	157	42	3200	9.3	163	24	4′17		38
44	14005	14级化学	201441115	1	彭金梦	2	1995-01-28	河北省定州市李亲顾镇彭家庄村	160	54	2952	9.4	170	26	4′1		37
44	14005	14级化学	201441104	1	闫少璇	2	1995-09-07	河北省邯郸市成安县乾禧苑	161	59	2845	8.5	168	24	4′2		39
44	14005	14级化学	201441096	1	刘子玉	2	1996-03-29	河北省唐山市乐亭县前黑村	160	50	2900	9.3	180	25	4′15		35
44	14005	14级化学	201441131	1	范华风	2	1996-05-22	河北省衡水市景县安陵镇赫苏庄村	165	55	2800	9.6	167	24	4′17		39
44	14005	14级化学	201441128	1	胡兰兰	2	1994-06-04	河北省沧州市河间市黎民居乡冯留念村	170	55.5	2750	8.2	171	27	4′15		40
44	14005	14级化学	201441108	1	孟金克	1	1993-07-26	河北省邢台市任县双蓬头村	171	54	4236	7	235	18		4′18		10
44	14005	14级化学	201441105	1	许秋鹏	1	1996-09-07	河北省邯郸市磁县花官营乡小营村	165	94	4865	8.3	210	17		4′3		10
44	14005	14级化学	201441112	1	柏天新	1	1994-11-20	河北省邢台市临西县尖庄镇卢庄	172	71	4609	7.6	220	15		4′2		5
44	14005	14级化学	201441120	1	韩佳红	2	1995-04-07	河北省张家口市蔚县代王城镇新家庄	159	48	2548	9	164	22	4′12		41
44	14005	14级化学	201441109	1	付明煊	2	1995-02-01	河北省邢台市新河县城召村	165	60	3044	8.3	182	25	4′15		39
44	14005	14级化学	201441101	1	陈靖莹	2	1996-08-21	河北省邢台市丛台区丛台路54号院	170	61	2945	9.1	170	27	4′17		36
44	14063	汉语言一班	201442085	1	管路平	2	1994-02-28	内蒙古通辽市开鲁县开鲁镇工农街	164	54	2800	8	165	29	4′5		36
44	14063	汉语言一班	201442087	1	柏静	2	1996-03-20	河北省唐山市玉田县	162	54	3180	8.2	169	20	4′59		27
44	14063	汉语言一班	201442095	1	崔盈	2	1994-11-01	河北省冀州市衡一村	157	53	2400	8.9	163	19	5′05		29
44	14063	汉语言一班	201442103	1	郜家兴	2	1995-12-27	河北省涿州市义和庄乡邓渠村	160	55	2645	9.1	162	26	4′46		28
44	14063	汉语言一班	201442108	1	郝佳方	2	1994-07-13	河北省张家口市高新区姚家房镇东房子村	162	64	2000	9.1	175	27	4′0		30
44	14063	汉语言一班	201442110	1	候汝佳	2	1996-02-12	河北省张家口市高新区马路东85栋	158	47	2789	9	175	22	4′5		25
44	14063	汉语言一班	201442111	1	胡婉凝	2	1995-06-25	河北省邢台市桥东区德顺小区	163	59	2500	9.1	175	22	5′2		27
44	14063	汉语言一班	201442104	1	戈颖颖	2	1994-02-16	河北省沧州市献县高庄镇	156	40	2678	10.4	175	18	3′58		30
44	14063	汉语言一班	201442107	1	郝芳芳	2	1995-10-06	河北省沧州市南皮县刘硕盘村	161	63	2300	10.4	167	25	4′46		29
44	14063	汉语言一班	201442123	1	李琳	2	1996-03-03	沧州市运河区馨泰花园	162	65	2500	10	167	26	4′02		27
44	14063	汉语言一班	201442100	1	高春清	2	1994-02-10	河北省唐山市玉田县	160	47	2644	9.1	173	25	3′56		40
44	14063	汉语言一班	201442099	1	盖春之	2	1994-08-21	河北省南宫市段芦头镇南小六村	164	64	2755	7.3	176	32	3′47		28
44	14063	汉语言一班	201442088	1	蔡颖微	2	1995-05-25	河北省保定市高阳县西演镇西演村	158	42	2800	7.6	165	25	4′47		27
44	14063	汉语言一班	201442089	1	曹瑶	2	1994-10-15	河北省石家庄市正定县新安镇东慈亭村	168	56	2900	9.6	186	26	4′47		36
44	14063	汉语言一班	201442094	1	陈柳	2	1995-06-12	河北省定州市明月店镇寨西店村北街80号	163	49	2700	9.1	175	26	4′45		34
44	14063	汉语言一班	201442120	1	孔琛艳	2	1996-10-27	河北省邢台市宁晋县水榭花都小区	163	50	2700	10.8	179	30	4′4		35
44	14063	汉语言一班	201442122	1	李兰	2	1995-07-10	河北省定州市刘春乡	160	60	2300	8.5	176	26	4′47		31
44	14105	中西临床本14501	201450653	1	李征	1	1993-05-10	河北省衡水市武强县武强镇西厂村35号	179	63	3450	7.5	223	17		3′57		9
44	14105	中西临床本14501	201450652	1	樊宇航	1	1994-01-15	河北省廊坊市大城县大尚屯镇樊良村081号	178	58	4169	7.3	215	20		3′48		11
44	14105	中西临床本14501	201450651	11	王春磊	1	1996-05-05	河北省廊坊市永清县永清镇三堡村232号	165	65	2500	7.7	220	18		4′2		6
44	14105	中西临床本14501	201450646	2	高志超	1	1994-06-03	河北省承德市隆化县庙子沟乡十间房村6组253号	170	61	4505	8.7	230	27		3′55		10
44	14105	中西临床本14501	201450641	1	李琛	1	1995-07-13	河北省保定市望都县赵庄乡大十五计村607号	178	75	5300	8.3	220	23		4′22		11
44	14105	中西临床本14501	201450639	1	王洪兴	1	1995-10-06	河北省保定市涞水县九龙镇峨峪村永平南街72号	175	56	3500	7.6	214	20		4′05		13
44	14105	中西临床本14501	201450637	1	李会涛	1	1995-03-30	河北省邢台市宁晋县大曹庄管理区刘家场康乐街勤劳巷15号	170	56	4097	8.1	210	19		4′2		10
44	14105	中西临床本14501	201450633	1	杨造强	1	1995-09-14	河北省邯郸市魏县北皋镇杨东村024号	172	53	3865	7.5	221	21		4′2		9
44	14105	中西临床本14501	201450631	1	孔令杰	1	1991-04-23	河北省邯郸市大名县龙王庙镇中范堤村2组0048号	180	75	4169	7.3	215	16		3′48		11
44	14105	中西临床本14501	201450629	1	李阳	1	1996-01-04	河北省迁安市五重安乡贺庄村217号	183	79	4097	8.3	210	18		4′15		10
44	14105	中西临床本14501	201450628	1	梁伟健	1	1997-04-27	河北省遵化市遵化镇南关居委会华庚道二中住宅楼北楼2门301	172	61	3541	7.5	221	15		3′57		9
44	14105	中西临床本14501	201450623	1	杨佳帅	1	1995-11-16	四川省达州市大竹县石桥铺镇南大街23号	170	55	4531	7.3	215	22		3′5		11
44	14105	中西临床本14501	201450621	1	张文平	1	1995-04-20	江西省上饶市广丰县丰溪街道大石山村张家4号	179	62	2300	7.7	225	15		4′2		6
44	14105	中西临床本14501	201450619	1	夏涵	1	1994-08-15	辽宁省葫芦岛市连山区连山大街3段54-1号楼2单元5号	179	70	4514	8.6	231	15		3′5		10
44	14105	中西临床本14501	201450666	1	黄思敏	2	1995-05-28	广西苍梧县岭脚镇麒麟村高屋垌组21号	155	49	2054	8.2	175	25	4′11		20
44	14105	中西临床本14501	201450665	1	谢文霞	2	1997-09-16	湖南省娄底市新化县坐石乡干山村	162	52	2064	9.3	165	30	4′05		42
44	14105	中西临床本14501	201450664	1	刘卓枫	2	1996-09-04	湖南省衡阳市两路口136号	157	45	2254	8.7	165	20	4′15		25
44	14105	中西临床本14501	201450663	1	向旸	2	1996-02-09	湖南省衡东县杨桥镇交通北路8号	157	47	2372	9.8	164	23	4′06		30
44	14005	14级化学	201441106	1	牛津丽	2	1995-02-02	河北省邯郸市魏县野胡拐乡野胡拐村	152	44	2504	9.1	161	23	4′07		36
44	14005	14级化学	201441127	1	李晓雪	2	1995-11-20	河北省泊头市郝村镇流寺村	155	51	2880	9.7	165	22	4′11		41
44	14005	14级化学	201441117	1	王玉星	2	1997-03-31	河北省保定市定州市东亭镇土厚村	161	51	2750	9.6	165	24	4′15		39
44	14005	14级化学	201441122	1	孙东阳	1	1996-01-09	河北省承德市隆化县	182	66	4293	7.4	240	18		4′31		10
44	14005	14级化学	201441099	11	王雅萍	2	1996-01-01	河北省秦皇岛市青龙满族自治县三拨子乡蛮子地村	164	68	3222	9.8	170	24	4′19		39
44	14005	14级化学	201441114	1	高攀	2	1995-12-28	河北省涿州市高官庄镇军庄村	165	55	3370	9.5	165	25	4′03		37
44	14005	14级化学	201441113	1	王叶	2	1997-08-03	河北省保定市曲阳县文德乡西流徳村	167	50	2658	9.4	166	23	4′11		39
44	14005	14级化学	201441098	11	徐兰兰	2	1994-12-15	河北省秦皇岛市青龙县茨榆山乡尖山子村	165	56	3018	8.3	186	27	3′51		39
44	14005	14级化学	201441132	1	于灵燕	2	1996-01-18	河北省南宫市南便乡于曹村	162	60	3126	9.3	162	24	4′02		42
44	14006	动检1班	201440316	1	郭建永	1	1994-05-20	河北省迁安市五重乡	170	55	4000	7.1	260	23		4′21		7
44	14006	动检1班	201440317	1	李振民	1	1996-05-11	河北省迁安市	180	79	3900	7.6	235	22		4′24		5
44	14006	动检1班	201440320	1	和盼盼	1	1995-12-27	河北省邢台市内丘县	170	63.5	4000	8	235	19		4′22		14
44	14006	动检1班	201440322	1	王森	1	1996-11-21	河北省邢台市宁晋县	175	70	4100	7.3	240	22		4′22		5
44	14006	动检1班	201440323	1	苗元硕	1	1997-10-03	河北省邢台市巨鹿县	175	75	4010	7	259	23		4′16		4
44	14006	动检1班	201440326	1	李毅南	1	1995-06-23	河北省保定市涞源县	173	78	3900	7.6	240	12		4′39		7
44	14006	动检1班	201440334	1	崔森	1	1995-08-18	河北省保定市安国县	173	82	4300	7.1	256	12		5′26		6
44	14006	动检1班	201440335	1	张辉	1	1992-04-05	河北省高碑市白沟镇	175	85	4500	7.6	260	27		4′32		10
44	14006	动检1班	201440343	1	修浩	1	1995-01-15	河北省承德市承德县	173	85	4800	7.2	240	17		4′3		7
44	14006	动检1班	201440349	1	郭秋良	1	1995-09-11	河北省沧州市东光县	180	65	4901	7.2	261	23		4′23		15
44	14006	动检1班	201440352	1	杨博	1	1996-12-06	河北省廊坊市文安县	175	76	3900	7.1	240	19		4′4		16
44	14006	动检1班	201440356	1	崔敦飞	1	1995-06-02	河北省衡水市故称县	176	65	3700	7.3	250	24		4′22		9
44	14006	动检1班	201440359	1	张桂海	1	1995-08-14	河北省邢台市南宫市紫仲镇	175	69	4300	7	220	27		4′3		5
44	14105	中西临床本14501	201450661	1	张阳利	2	1995-10-01	陕西省渭南市白水县收水乡北盖村	153	41.5	2676	9.8	161	15	3′59		31
44	14105	中西临床本14501	201450660	1	赵璇	2	1995-04-07	陕西省渭南市合阳县甘井镇同堤坊村七组	168	49	2455	9.3	169	20	4′2		30
44	14105	中西临床本14501	201450654	1	孙芳芳	2	1994-02-05	河北省衡水市饶阳县东草芦村八区72号	160	71	2552	8.2	180	25	4′15		36
44	14105	中西临床本14501	201450649	1	付永雪	2	1996-11-15	河北省泊头市西辛店乡大付村156号	155	61	3012	8.5	158	23	4′15		32
44	14105	中西临床本14501	201450648	1	张亚芹	2	1995-01-15	河北省沧州市肃宁县邵庄乡南沃头村	168	68	3500	7.6	250	21	4′08		20
44	14105	中西临床本14501	201450647	1	张凯欣	2	1995-12-04	河北省石家庄市长安区谈固	160	50	2474	8.9	180	16	4′15		28
44	14105	中西临床本14501	201450644	1	胡思杰	2	1995-01-29	河北省张家口市蔚县蔚州镇下关村惠阳巷3条4号	160	52	2800	9.7	170	18	4′2		42
44	14105	中西临床本14501	201450643	1	豆帅甫	2	1994-11-15	河北省定州市开元镇大杨庄村35号	155	51	2493	8.7	185	28	4′41		22
44	14105	中西临床本14501	201450642	1	殷茵	2	1996-11-08	河北省涿州市城西北街16号东单元302	174	70	2372	9.8	164	21	4′06		30
44	14105	中西临床本14501	201450640	1	肖梦	2	1994-05-18	河北省保定市定兴县东落堡乡东落堡村274号	157	50	2676	9.8	161	18	3′59		31
44	14105	中西临床本14501	201450638	1	周兴硕	2	1995-06-04	河北省邢台市威县洺州镇渭上营村	168	59	2442	9.3	168	11	4′0		29
44	14105	中西临床本14501	201450636	1	卜占敏	2	1993-08-11	河北省邢台市隆尧县东良乡周村	160	49	3015	9.3	170	17	4′15		35
44	14105	中西临床本14501	201450635	1	关文静	2	1996-04-15	河北省邯郸市魏县北皋镇西街村086号	172	65	2552	8.2	180	25	4′06		40
44	14105	中西临床本14501	201450634	1	郭魏超	2	1996-02-12	河北省邯郸市魏县魏城镇魏都南大街魏荣胡同7号	160	55	3500	9.2	175	20	4′22		35
44	14105	中西临床本14501	201450632	1	许兵芬	2	1995-12-10	河北省邯郸市广平县十里铺乡金安村	155	52	3520	7.6	250	17	4′15		15
44	14105	中西临床本14501	201450630	11	陈佳燕	2	1996-02-23	河北省秦皇岛市青龙县凉水河乡石山沟村	164	54	3196	8.4	200	20	4′01		30
44	14109	学前教育本14402	201440530	1	武寒菲	2	1996-04-28	邢台市隆尧县东良乡大干言村	158	45	2880	10	145	29	4′19		36
44	14109	学前教育本14402	201440531	1	巴伟雪	2	1994-05-26	河北省邢台市宁晋县河渠镇巴家庄村	157	55	3000	9.1	175	17	4′11		40
44	14109	学前教育本14402	201440532	1	吕世良	1	1994-11-02	邢台市巨鹿县小吕寨镇白家寨村	162	56	3700	8.4	200	22		4′2		11
44	14109	学前教育本14402	201440534	1	何冰洁	2	1996-10-08	河北省临西实验中学	155	50	2725	9.8	170	22	4′19		35
44	14109	学前教育本14402	201440535	1	李姗姗	2	1994-07-05	河北省保定市清苑县冉庄镇三间房村	155	42	2700	8.5	165	26	4′02		20
44	14109	学前教育本14402	201440536	1	刘锦鑫	2	1996-05-05	河北省保定市清苑县交警小区1号楼2单元501	165	60	3464	9.6	176	26	4′14		37
44	14109	学前教育本14402	201440537	1	田亚凤	2	1995-06-06	河北省保定市唐县南店头乡田辛庄村	156	54	2890	9.6	175	35	4′15		45
44	14109	学前教育本14402	201440538	1	安丽娜	2	1996-01-01	河北省保定市涞源县金家井乡周村	166	56	2800	9	180	24	4′0		32
44	14109	学前教育本14402	201440539	1	郭长玲	2	1996-06-23	河北易县中学	165	49	3500	8.7	175	24	4′0		26
44	14109	学前教育本14402	201440540	1	陈景瑞	2	1995-02-11	河北定州中学高三34班	162	59	4021	8.2	216	25	4′16		35
44	14109	学前教育本14402	201440541	1	葛瑶	2	1996-11-17	河北省曲阳永宁中学	160	52	2833	9.5	170	27	4′11		39
44	14109	学前教育本14402	201440542	1	陈岩	2	1995-10-20	河北省保定市顺平县大悲乡富有村	158	52	3800	8.8	185	25	4′11		35
44	14109	学前教育本14402	201440543	1	刘文靖	2	1995-06-17	河北省高碑店市高碑店一中	166	59	3280	8.6	180	23	4′0		26
44	14109	学前教育本14402	201440544	1	李玲玲	2	1993-04-05	河北定州中学高三33班	160	53	3700	10.8	175	37	4′0		40
44	14109	学前教育本14402	201440545	1	聂思敏	2	1994-06-28	河北省定州市河北定州中学高三34班	160	55	2835	9.3	170	33	4′19		35
44	14109	学前教育本14402	201440546	1	石永娜	2	1994-06-05	河北省高碑店市高碑店一中	161	51	2900	10.3	172	25	4′19		36
44	14109	学前教育本14402	201440547	1	杨晓文	2	1994-12-17	河北省张家口市桥西区清水河中路33号高三五班	162	65	2800	10	165	26	4′11		36
44	14109	学前教育本14402	201440548	1	马鹏程	1	1995-07-06	河北省张家口市桥西区明德南街元台子小区福兴里巷25号	172	56	5000	7.3	252	22		4′0		9
44	14109	学前教育本14402	201440549	11	黄佳玉	2	1996-02-02	河北省承德市鹰手营子矿区广通分公司	160	47	2850	9	180	23	4′11		40
44	14109	学前教育本14402	201440551	11	籍雅文	2	1995-08-30	河北省承德市滦平县第一中学	164	57	3100	9.9	180	14	4′21		27
44	14109	学前教育本14402	201440552	11	张静	2	1994-11-11	河北省承德市隆化县汤头沟镇水泉村100号	158	53	3015	9.6	170	20	4′23		35
44	14109	学前教育本14402	201440553	11	曹青	2	1996-04-20	河北省承德市第二中学高三（6）班	158	71	2950	10.8	175	28	4′2		41
44	14109	学前教育本14402	201440554	1	张静	2	1995-01-23	河北省沧州市沧县张官屯乡穆官屯村	159	50	2600	9.8	165	29	4′11		37
44	14109	学前教育本14402	201440555	3	马荣乐	1	1994-11-20	河北省青县第一中学	180	62	4200	7.3	250	29		4′3		12
44	14109	学前教育本14402	201440556	1	王若楠	2	1994-11-10	河北省沧州市献县第一中学303班	158	54	2815	10	165	24	4′21		35
44	14109	学前教育本14402	201440557	1	李壮壮	1	1996-06-07	河北省献县第一中学303班	177	78	4021	8.1	176	25		4′15		9
44	14109	学前教育本14402	201440558	1	于天然	2	1997-08-08	河北省任丘市红盾小区2号楼3单元1楼102室	172	51	2870	9.3	170	28	4′11		37
44	14109	学前教育本14402	201440559	1	王彦奇	2	1995-03-15	河北枣强裕华西街43号	162	49	3100	9	175	6	4′09		31
44	14109	学前教育本14402	201440560	1	王少雨	2	1995-03-09	河北省衡水市安平县黄城乡东南黄城村	160	48	3000	9.3	170	22	4′1		33
44	14110	学前教育本14401	201440481	1	杜璠	2	1994-04-19	河北省石家庄市赞皇县南关小学	163	56	2514	9.7	180	15	4′24		32
44	14110	学前教育本14401	201440482	1	白宁	2	1994-02-06	河北省石家庄市无极县郭庄镇张家庄村	163	56	2513	9.4	180	21	4′18		36
44	14110	学前教育本14401	201440483	1	曹应平	2	1995-06-05	河北省石家庄市无极县高头乡朱家庄村村委会	164	50	2983	10.4	180	8	4′18		35
44	14110	学前教育本14401	201440484	1	王欣	2	1996-06-21	河北省新乐市协神派出所协神乡南青同村红旗街二区226号	163	45	3029	8.4	195	18	4′34		36
44	14110	学前教育本14401	201440485	1	李丛	2	1995-11-03	河北省石家庄市鹿泉市寺家庄镇寺家庄村青园街志昌巷5号	163	48	3409	8	192	9	4′06		36
44	14110	学前教育本14401	201440486	1	郑玉婷	2	1997-01-27	河北省唐山市滦南县倴城镇文明街安平小区318栋5号	164	44	2684	8.5	170	13	3′53		32
44	14110	学前教育本14401	201440487	1	赵丽颖	2	1994-08-06	河北省唐山市迁西县洒河镇安家峪村赵井柏（转）	163	58	2603	10.5	180	28	4′28		35
44	14113	卫生检验本14401	201443260	1	董自强	2	1996-05-01	河北省新乐市承安镇东关村路北街9号	168	62	2850	10	166	25	4′03		36
44	14113	卫生检验本14401	201443261	1	高雅彬	2	1994-09-18	河北省唐山市滦县王店子镇小高庄村	165	53	2630	9.7	167	19	4′15		41
44	14113	卫生检验本14401	201443262	1	杨爽	2	1996-01-18	河北省唐山市滦县古马镇兴隆庄四村	165	58	2587	9.2	177	22	3′41		38
44	14113	卫生检验本14401	201443263	1	赵文涛	2	1994-12-13	河北省遵化市新店子镇东苇店村	165	30	2750	10	165	18	4′08		46
44	14113	卫生检验本14401	201443264	1	孙宏瑜	2	1995-10-25	河北省秦皇岛市昌黎县茹荷镇前七里村	165	57	2620	9.7	170	12	4′03		42
44	14113	卫生检验本14401	201443265	1	张帅	1	1996-06-04	河北省邯郸市峰峰矿区春光中学	175	75	3500	7.5	240	16		3′5		12
44	14113	卫生检验本14401	201443266	1	肖文静	2	1996-01-30	涉县第二中学	157	45	2660	9.8	160	19	4′2		35
44	14113	卫生检验本14401	201443267	1	牛梦蝶	2	1996-06-13	河北省邯郸市涉县龙山庭院5号楼1单元502	155	56	4000	8.3	230	12	4′05		36
44	14113	卫生检验本14401	201443268	1	李子凌	2	1996-11-28	河北省邯郸市曲周县曲周镇湾子村069号	161	62	2550	10	170	19	4′02		38
44	14113	卫生检验本14401	201443269	1	乔璐	2	1995-06-03	河北省邢台市邢台县路罗镇桃树坪村	156	46	2510	10	170	16	4′2		33
44	14113	卫生检验本14401	201443270	1	曹叶叶	2	1990-10-09	河北省邢台市宁晋县纪昌庄清善头永清街西一巷9号	159	46	4600	9	230	15	3′41		40
44	14113	卫生检验本14401	201443271	1	王一超	2	1998-01-17	河北省邢台市清河县连庄镇前屯村	170	60	3000	8.9	160	22	4′2		36
44	14113	卫生检验本14401	201443272	1	张淑	2	1994-11-01	邢台市临西县摇鞍镇乡后大屯村10号	157	52	2900	10	130	19	4′2		33
44	14113	卫生检验本14401	201443273	1	冀明玄	2	1994-09-03	河北省沙河市第一中学	165	51	2060	10.2	180	25	3′41		37
44	14113	卫生检验本14401	201443274	1	林怡如	2	1997-09-24	河北省保定市东关大街518号辽宁省军区保定干休所卫生所	165	59	2280	9.8	160	19	4′2		36
44	14113	卫生检验本14401	201443275	1	付钰	2	1995-01-09	河北省保定市唐县仁厚镇房庄村	160	54	2690	10.3	172	22	3′51		46
44	14113	卫生检验本14401	201443276	1	路鹏	1	1994-02-21	河北省张家口市桥西区中学街一号正博高级中学	176	76	3785	7.1	230	18		4′23		10
44	14113	卫生检验本14401	201443277	1	阎瑞泽	1	1996-05-03	河北省张家口市桥西区中学街一号正博高级中学	188	70	5412	6.9	236	12		4′23		10
44	14113	卫生检验本14401	201443278	1	肖子轩	1	1994-11-28	河北省张家口市宣化区柳川中学9班	180	70	3600	7.2	250	16		3′4		6
44	14113	卫生检验本14401	201443279	1	解亚丽	2	1995-09-15	河北省张家口市赤城县第一中学	170	60	3800	7.5	235	19	3′41		36
44	14113	卫生检验本14401	201443280	1	温静茹	2	1995-03-07	河北省张家口市崇礼县人力资源和劳动保障局	165	60	2620	10	165	17	4′13		38
44	14113	卫生检验本14401	201443281	1	刘浩	1	1996-06-01	沧州市新华区龙泉花园6号楼2单元402	173	60	4100	7.1	222	19		4′15		9
44	14113	卫生检验本14401	201443282	1	刘翠杰	2	1994-09-30	河北武邑中学	163	51	2760	9.7	170	16	4′04		46
44	14113	卫生检验本14401	201443283	1	王月	2	1994-08-04	河北省任丘市七间房乡西大坞四村	164	71	2163	10	165	15	4′19		42
44	14113	卫生检验本14401	201443284	1	田雨霏	2	1995-08-03	河北省黄骅市环保局杨梅收	165	48	2610	9.6	170	22	4′18		38
44	14113	卫生检验本14401	201443285	1	杨悦	1	1995-12-15	河北省廊坊市安次区廊霸路廊坊市第十五中学	170	60	4300	8.4	215	19		4′02		6
44	14113	卫生检验本14401	201443286	1	梁坤	1	1996-02-02	河北省霸州市隆泰A区13号楼一单元501	178	65	3700	8.5	212	25		4′02		3
44	14113	卫生检验本14401	201443287	1	孟哲	2	1996-11-22	河北省衡水市枣强县第四中学	170	57	2540	9.8	175	19	4′15		42
44	14113	卫生检验本14401	201443288	1	韩亚郡	2	1995-01-23	河北省饶阳县喜奥北大街560号	172	65	2680	9.8	180	22	3′5		40
44	14113	卫生检验本14401	201443289	1	林梦康	1	1995-03-01	河北省衡水市安平县大子文乡林庄村1号 林杰	170	60	2500	9.2	155	18		3′5		3
44	14113	卫生检验本14401	201443290	1	张硕	2	1996-01-05	河北省衡水市故城县郑口镇迎瑞小区一期16栋3单元101室	170	52	2400	10.2	170	12	4′2		40
44	14113	卫生检验本14401	201443291	1	解扬扬	2	1994-04-02	河北省冀州市安居家园10号楼4单元401	152	48	2660	10	165	16	4′08		42
44	14113	卫生检验本14401	201443292	1	蒋建萍	2	1994-11-18	广西桂林市兴安中学1114班	159	51	2710	9.7	175	19	3′58		46
44	14113	卫生检验本14401	201443293	1	成林贤	1	1995-05-24	广西梧州市藤县中学	175	60	3645	7	255	17		4′21		5
44	14114	医学检验本14401	201443294	1	王柯冉	1	1996-10-19	辽宁省绥中县第一高级中学三年十四班	178	79	4500	8.3	225	19		3′39		5
44	14052	影像学本14501	201450459	1	杨兴龙	1	1996-02-15	四川省攀枝花市大河中学	170	48	4831	7.8	230	15		4′14		2
44	14052	影像学本14501	201450460	1	张博	2	1996-09-08	北京市房山区大石窝镇辛庄村三区31号	157	60	2569	10	165	14	4′09		38
44	14052	影像学本14501	201450461	1	张晏榕	2	1996-09-28	天津市静海县大丰堆镇大丰堆村1区41号	162	52	2689	9.8	170	20	4′2		42
44	14052	影像学本14501	201450462	1	姚远	1	1994-10-15	河北省石家庄市建华南大街133号（河北省儿童医院）脑瘫康复病区	173	53	4003	8.2	242	16		4′17		4
44	14052	影像学本14501	201450463	1	白涵予	1	1996-03-31	河北省石家庄市桥西区水产西街和润苑2号楼2单元102	185	85	4500	6.9	240	15		4′32		5
44	14060	英语本3班	201441995	1	曹佳星	2	1996-03-11	河北省鹿泉市获鹿镇南海山村大队	163	55	3450	10.9	155	27	4′02		36
44	14060	英语本3班	201441996	1	高爽	2	1994-06-25	河北省唐山市丰润区新军屯镇张秀庄村东北区35号	170	61	3400	11.4	165	25	4′2		38
44	14060	英语本3班	201441997	1	张蕊	2	1996-01-08	河北省唐山市滦南县青坨营镇小田庄村	158	52	2879	11.4	162	23	4′3		40
44	14060	英语本3班	201441998	1	常小明	2	1993-09-13	邯郸市邯郸县高开区尚璧镇常庄	154	42	2300	10	165	28	4′1		39
44	14060	英语本3班	201441999	1	郝许敏	2	1996-10-06	河北省邯郸市成安县第一中学	162	54	3245	10.1	161	26	4′1		39
44	14060	英语本3班	201442000	1	李铮铮	2	1995-09-16	河北省邯郸市磁县贾壁乡大湾村	159	55	3145	9.5	162	29	4′03		43
44	14060	英语本3班	201442001	1	杜玉敏	2	1995-08-09	河北省邯郸市肥乡县肥乡镇前屯村	158	56	3567	9.1	175	25	4′13		37
44	14060	英语本3班	201442002	1	刘冰怡	2	1996-02-28	河北省邯郸市鸡泽县第一实验小学	166	50	2800	9	175	26	4′1		37
44	14060	英语本3班	201442003	1	王延如	2	1995-02-04	邯郸市馆陶县寿山寺乡拐寨村	157	60	2987	11	165	27	4′15		40
44	14060	英语本3班	201442004	1	郭倩倩	2	1995-09-05	河北省邯郸市魏县大么乡郭枣林村	160	53	3000	8.6	171	25	4′08		36
44	14060	英语本3班	201442005	1	李喜阳	2	1996-05-01	河北省邯郸市魏县泊口乡蒋西村	158	45	3245	9.4	165	28	4′08		37
44	14060	英语本3班	201442006	1	杨梦瑶	2	1994-07-24	邯郸市丛台区联防路幸福街48号幸福佳苑3号楼2单元10号	158	60	2800	10.5	185	30	4′3		38
44	14060	英语本3班	201442007	1	王洋	1	1994-10-21	河北省武安市邑城镇邑城村三街360号	182	72	4567	7.5	226	17		4′4		7
44	14060	英语本3班	201442008	1	宋浩然	2	1995-09-20	河北省邯郸市武安市团城乡上团城村一街	162	53	3108	9.8	165	28	4′15		38
44	14060	英语本3班	201442009	1	苏宝玉	2	1996-08-17	河北省邢台市隆尧县牛家桥乡牛家桥村	167	54	2908	9.3	175	27	4′19		37
44	14060	英语本3班	201442010	1	李彤	2	1996-12-18	河北省邢台市桥东区新华南路685号金山嘉园3号楼三单元601室	158	57	2687	9.9	168	22	4′02		39
44	14060	英语本3班	201442011	1	要博	2	1997-11-08	河北省邢台市南和县三思乡东南部429号	154	52	2400	10.3	175	23	4′2		35
44	14060	英语本3班	201442012	1	李敬园	2	1996-10-18	.河北省衡水市枣强县裕华西街43号河北枣强中学	165	60	2980	9	165	28	4′09		39
44	14060	英语本3班	201442013	1	赵汝宁	2	1993-03-16	河北省邢台市威县常屯乡东正店村	160	52	2853	11.1	158	25	4′15		40
44	14060	英语本3班	201442014	3	王晓彤	2	1995-05-03	河北省邢台市威县洺州镇王庄村	162	54	2809	10.5	185	28	4′02		41
44	14061	英语本4班	201442015	1	孙冰	2	1996-01-08	河北省邢台市威县赵村乡孙尹庄	160	51	4033	7.9	210	10	4′14		39
44	14061	英语本4班	201442016	1	赵瑞倩	2	1996-07-18	河北省保定市唐县罗庄乡南罗庄村	173	54	4657	7.4	230	12	4′14		36
44	14061	英语本4班	201442017	1	支雨维	2	1995-10-11	河北省保定市容城县小里乡西小里村西苑路13号	164	62	2502	9	161	17	4′02		36
44	14061	英语本4班	201442018	1	受彤彤	2	1995-10-26	河北省涞源县第一中学	158	49	4235	7.5	216	8	4′14		41
44	14061	英语本4班	201442019	1	许新	2	1998-10-11	河北省东光县第一中学	165	61	3273	10	160	16	4′17		39
44	14061	英语本4班	201442020	1	王璐	2	1995-08-27	河北省曲阳县第一高级中学	155	56	2628	9.4	165	15	4′05		39
44	14061	英语本4班	201442021	1	刘盼	2	1993-12-25	河北省定州市第二中学高三01班	160	45	2398	9.6	186	17	3′4		37
44	14061	英语本4班	201442022	1	张曼玉	2	1995-09-05	河北省保定市安国市药华大路221号河北安国中学477班	167	60	2506	9.5	165	15	4′04		39
44	14061	英语本4班	201442023	1	康哲琛	1	1992-02-02	河北省衡水市武邑县武邑宏达学校	182	68	4328	7.3	225	19		4′23		6
44	14061	英语本4班	201442024	1	王亚静	2	1996-02-10	河北省怀来县振华中学363班	153	50	2679	8.6	156	15	4′08		39
44	14018	食品本14402	201441468	1	张庚瑶	1	1996-04-02	河北省涞源县第一中学。	180	77	4900	8.9	235	9		4′31		5
44	14018	食品本14402	201441484	1	张贺	1	1995-07-21	河北省怀来县振华中学３５９班	165	67	4300	8.5	255	15		4′23		5
44	14018	食品本14402	201441466	1	张雪苗	2	1995-10-21	河北省保定市高阳县邢家南乡季朗村四区东西小街以南22号	162	51	2700	10	190	12	4′12		28
44	14018	食品本14402	201441456	1	赵会梅	2	1994-02-17	河北省新河县荆庄乡闫仙庄	162	54	2000	8.7	172	16	4′12		27
44	14018	食品本14402	201441486	1	赵敏	2	1995-11-03	河北省怀来县沙城中学350班	168	56	3800	8.7	250	19	4′11		36
44	14018	食品本14402	201441477	1	赵新宇	1	1996-07-12	河北省涿州市林屯乡南史辛庄村45号	185	64	3900	8.8	250	21		4′38		5
44	14018	食品本14402	201441472	1	赵长建	1	1995-07-02	河北易县中学	160	73	3400	7.6	250	16		4′23		17
44	14019	食品本14403	201441504	1	陈凯华	1	1996-12-18	河北省廊坊市香河县第一中学	176	68	4000	7.3	260	13		4′23		10
44	14019	食品本14403	201441501	1	纪贺红	2	1995-09-17	河北省廊坊市安次区仇庄乡大纪庄村村委会	163	56	3200	11.2	197	21	3′59		32
44	14019	食品本14403	201441497	1	纪明成	1	1994-12-28	河北省任丘市议论堡乡东长洋村141号	175	65	4230	9.6	260	26		4′2		8
44	14019	食品本14403	201441505	1	景华丰	1	1994-03-23	河北三河皇庄镇白塔寺村	182	76	4870	9.8	255	12		4′26		4
44	14019	食品本14403	201441521	1	李芳圆	2	1995-07-11	河北省邢台市南宫市凤凰北路56号红十字会复兴医院	155	54	1900	7.5	185	18	4′26		26
44	14020	园艺本14401	201441540	1	刘晓聪	2	1993-11-12	河北省大名县天雄路1号大名一中	165	53	2600	9.1	187	24	3′59		39
44	14020	园艺本14401	201441532	1	刘玉函	2	1995-09-04	河北省藁城市常安镇黄家庄村兴华东路37号	160	55	1800	8.9	180	20	4′16		38
44	14020	园艺本14401	201441541	1	娄晓婷	2	1996-07-02	河北省邯郸市曲周县南里岳乡大连寨村001号	160	53	2000	8.9	180	20	4′15		38
44	14020	园艺本14401	201441529	1	路娟	2	1995-08-24	河北省石家庄市井陉县天长镇北关村北大街西小区16号	162	57	2400	10.1	180	18	4′32		28
44	14020	园艺本14401	201441527	1	罗丽霞	2	1995-10-12	石家庄市平祥路南新街宿舍2-1-603	165	54	2400	8.7	204	23	4′18		39
44	14020	园艺本14401	201441558	1	马晗	2	1995-03-16	河北省保定市安国市药华大路221号河北安国中学482班	158	46	2450	9.5	167	16	4′09		35
44	14020	园艺本14401	201441538	1	孙焕	2	1995-09-06	河北省邯郸市峰峰矿区峰峰镇联合胡同一栋一单元5号	160	57	2800	9.5	178	20	4′22		41
44	14020	园艺本14401	201441534	1	王建伟	1	1994-05-09	河北省唐山市滦县滦州镇东高坎村	180	73	2300	6.8	240	28		4′23		18
44	14020	园艺本14401	201441559	1	徐若华	2	1995-12-14	河北省保定市药华大路221号河北安国中学483班	166	57	2200	9.1	198	24	4′13		37
44	14020	园艺本14401	201441549	1	许泽楠	1	1996-07-12	河北省保定市唐县北罗镇东下素村	175	70	2300	9.1	240	15		4′04		9
44	14020	园艺本14401	201441531	1	杨萌萌	2	1995-07-15	河北省石家庄市行唐县口头镇苏户村	160	50	2700	10.7	180	13	4′25		35
44	14020	园艺本14401	201441528	1	杨茜	2	1995-04-21	河北省石家庄市长安区煤机街81号化工二厂宿舍1单元502	155	73	2500	11.4	162	11	4′45		26
44	14020	园艺本14401	201441544	1	杨鑫	2	1996-03-09	河北省邢台市柏乡县内步乡北大江180号	157	43	2400	9.5	168	22	4′06		27
44	14034	药学本14401	201443149	1	朱佳琪	2	1995-05-25	河北省秦皇岛市卢龙县卢龙镇安居小区一号楼二单元101	155	50	4353	9.3	180	23	5′0		41
44	14034	药学本14401	201443150	1	杨欣然	2	1997-02-15	河北省邯郸市水院北路21号盛达花园3栋2单元2号	160	53	2372	9.3	175	25	4′2		41
44	14034	药学本14401	201443151	1	苗帅帅	1	1993-10-12	河北省邯郸市峰峰矿区大峪镇南大峪村	173	80	3984	8.2	270	22		4′11		13
44	14034	药学本14401	201443153	1	袁子荷	2	1996-04-19	河北省邯郸市临漳县医院	166	59	3294	9	187	27	4′14		43
44	14034	药学本14401	201443154	1	索文津	2	1994-06-25	河北省邯郸市磁县白土镇白土村六街一组083号	161	46	4354	8.7	175	13	4′1		40
44	14034	药学本14401	201443156	1	李一婕	2	1997-02-07	河北省邯郸市肥乡县宏泰小区8号楼1单元402	171	51	2700	9.1	180	20	3′55		40
44	14034	药学本14401	201443157	1	刘有恒	1	1994-10-04	河北省邯郸市魏县仕望集乡刘拐村	177	73	4534	6.9	245	22		4′18		12
44	14034	药学本14401	201443158	1	李晖	1	1995-05-16	河北省邯郸市魏县西关	176	59	4543	6.8	240	24		4′2		10
44	14034	药学本14401	201443159	1	李帅帅	2	1995-09-09	河北省邯郸市魏县仕望集乡仕中村	158	78	2588	9.8	167	24	4′32		40
44	14034	药学本14401	201443160	1	杨兰兰	2	1996-12-31	河北省魏县泊口乡前佃坡村委会	168	52	2300	8.7	190	25	4′3		43
44	14034	药学本14401	201443161	3	王萌	2	1995-11-07	河北省邢台市桥东区高开东汪镇七里桥村040号	162	45	6435	9.4	178	14	3′24		35
44	14034	药学本14401	201443162	1	李泽	2	1996-02-18	河北省邢台市临城县赵庄乡孟家庄村28号	164	48	2308	9.6	170	20	4′3		40
44	14034	药学本14401	201443163	1	李世豪	1	1996-12-28	河北省邢台市临城县临城镇补要村311号	175	56	2566	7	134	23		3′5		1
44	14034	药学本14401	201443164	1	李晓孟	2	1995-07-31	河北省邢台市柏乡县外贸家属院	160	52	2801	9	172	13	3′49		41
44	14034	药学本14401	201443165	1	贾子幸	2	1996-02-07	河北省邢台市柏乡县牡丹大街牡丹华庭小区6号楼4单元402	163	45	3501	9.8	170	20	4′12		42
44	14034	药学本14401	201443166	1	杨印辉	1	1995-02-02	河北省邢台市隆尧县东良乡北寺庄村138号	165	66	3625	8.1	245	34		4′25		23
44	14034	药学本14401	201443167	1	刘爽	2	1997-01-25	河北省邢台市任县中学	157	76	4356	9.9	165	24	4′05		42
44	14034	药学本14401	201443168	1	胡世哲	1	1996-07-21	河北省邢台市南和县交通运输局	175	65	3812	7.4	230	18		3′5		19
44	14034	药学本14401	201443170	1	王密洁	2	1994-02-09	河北省邢台市宁晋县河渠镇大北里村	158	50	6546	9	195	14	4′0		35
44	14034	药学本14401	201443171	1	朱晓雅	2	1994-12-30	河北省宁晋县西城区前张孟村大队收	159	67	2447	9.1	237	26	3′56		38
44	14035	药学本14402	201443172	1	李妍	2	1995-09-27	河北省邢台市宁晋县鼓楼西街兴隆巷9号	167	70	5435	9.5	170	26	4′35		43
44	14035	药学本14402	201443173	1	郑晓晴	2	1997-03-30	河北省邢台市广宗县东召乡乔家屯	158	50	2306	10	160	15	4′17		39
44	14043	临床医学本14501	201450093	1	张日	1	1996-04-21	丰台区首经贸中街万年花城回迁楼3号楼1单元1101	173	62	4568	7.3	260	24		3′5		7
44	14043	临床医学本14501	201450094	1	韩金利	1	1995-07-25	澄洲路秋悦家园16号402	180	67	4116	7.5	179	16		4′21		6
44	14043	临床医学本14501	201450095	1	李晶晶	2	1996-08-22	河北省石家庄市和平东路88号动力厂二宿舍2号楼2单元603	160	51	5064	9.4	260	18	3′59		34
44	14043	临床医学本14501	201450096	1	王正钰	1	1996-09-26	河北省石家庄市长安区嘉和城5号楼5单元2701	177	65	3999	7	250	36		3′5		7
44	14043	临床医学本14501	201450097	1	路广	1	1996-01-06	河北省石家庄市裕华区富强大街蓝湾小区8-2-302	183	76	7364	7.3	220	16		3′45		11
44	14043	临床医学本14501	201450098	1	张丁蓓	2	1995-01-08	石家庄市裕华区塔冢裕园B区15-3-1403	160	58	4215	8	245	21	4′2		38
44	14043	临床医学本14501	201450099	1	贾亚茹	2	1994-07-01	河北省井陉县天长镇曹泉村新西头街42号	162	54	2435	9.3	225	16	4′07		39
44	14043	临床医学本14501	201450100	1	陆晓兴	2	1995-05-20	河北省石家庄市正定县新安镇西慈亭村	158	66	4355	7.3	270	18	4′3		34
44	14043	临床医学本14501	201450101	1	胡天鹏	1	1995-12-13	河北省石家庄市正定县南牛乡东杨庄村富强路234号	183	77	4300	7.5	221	20		3′56		8
44	14043	临床医学本14501	201450102	1	邢伟浩	1	1995-02-23	石家庄市栾城县柳林屯乡故意村	179	72	4100	7.8	220	13		4′41		7
44	14043	临床医学本14501	201450103	1	宋泽雄	1	1995-02-14	河北石家庄行唐县只里乡连家庄村开拓街229号	172	60	4300	7	245	24		4′11		4
44	14043	临床医学本14501	201450104	1	梁彦丽	2	1996-05-01	河北省石家庄市行唐县开发区东留营村老二汽车装饰	160	65	3556	9.2	255	22	4′1		35
44	14050	临床医学本14508	201450394	1	方瑞萌	2	1995-10-24	河北省衡水市冀县长乐街长乐雅居2号楼3单元102室	161	67	2855	7.6	175	13	5′01		35
44	14050	临床医学本14508	201450395	1	郑喜文	2	1995-11-05	河北省衡水深州市长江东路15号深州市中学	160	59	2503	8.8	176	21	3′58		36
44	14050	临床医学本14508	201450396	1	焦月震	1	1994-04-07	河北省南宫市董家庙乡东王排村	162	67	2434	9.8	165	18		4′08		10
44	14050	临床医学本14508	201450397	1	攸敬	2	1994-06-25	河北省南宫市垂杨镇攸家寨251号	145	56	2700	10.2	170	21	4′06		43
44	14050	临床医学本14508	201450398	1	安薪宇	2	1996-08-30	河北省南宫市胜利街226号	160	49	2049	7.6	176	22	4′24		43
44	14050	临床医学本14508	201450399	1	刘春梦	2	1995-03-01	河北省黄骅市南排河镇关家堡村刘辉	167	56	2015	7	160	20	4′1		40
44	14050	临床医学本14508	201450400	1	姚雨薇	2	1994-05-03	湖北省监利县新沟镇史桥村二组	161	49	3400	9.2	178	21	4′08		41
44	14050	临床医学本14508	201450401	1	舒楠	1	1995-12-20	湖北省洪湖市和贺龙高中	175	56	3420	9.1	156	31		3′04		16
44	14050	临床医学本14508	201450402	15	孟令玲	2	1995-08-24	湖北省鹤峰县走马镇	160	51.5	2936	9.8	160	23	3′46		45
44	14050	临床医学本14508	201450403	2	海日汗	2	1996-06-08	内蒙古通辽市库伦旗第一中学	156	44	2980	9	178	23	3′32		40
44	14050	临床医学本14508	201450404	2	李丽丽	2	1996-07-04	内蒙古通辽市奈曼旗蒙古族中学177班	155	76	2608	9.7	169	21	4′1		39
44	14050	临床医学本14508	201450405	2	乌云牧其尔	2	1996-06-07	鄂尔多斯市康巴什区市府北街民和北路8号 鄂尔多斯市蒙古族中学	169	69	2684	9.2	167	21	4′2		36
44	14050	临床医学本14508	201450406	1	李柔	2	1996-11-03	广西桂林市荔浦县荔浦中学	160	50	2340	9	160	22	3′33		41
44	14050	临床医学本14508	201450803	1	崔嘉桦	1	1996-11-29	河北省邯郸市磁县北二环滏苑小区15号楼2单元4号	178	62	2800	9.8	190	13		4′05		9
44	14051	麻醉学本14501	201450407	1	王人敬	2	1996-10-15	河北省石家庄市新华区合作路286号11栋5单元502	162	53	2383	8.2	180	16	3′59		38
44	14051	麻醉学本14501	201450408	1	刘欢	2	1995-10-25	河北省井陉县南王庄乡南王庄村朝阳大街37号	157	50	2680	9.7	165	15	4′14		35
44	14051	麻醉学本14501	201450410	1	王雅奇	2	1996-02-12	河北辛集化工四区6号楼6单元401	169	60	2847	8.8	180	15	4′12		39
44	14051	麻醉学本14501	201450411	1	马岚	2	1994-10-24	河北省石家庄市藁城市市府西路052号	164	51	2618	9.1	170	17	4′15		35
44	14051	麻醉学本14501	201450412	1	朱娟娟	2	1995-11-26	河北省新乐市协神乡朱家庄	158	55	2551	9.4	175	16	4′03		38
44	14051	麻醉学本14501	201450413	1	莫一凡	2	1996-10-11	河北省唐山市开平区贾庵子新农村403楼1门601室	164	49	2796	9.4	170	14	4′13		35
44	14051	麻醉学本14501	201450414	1	王春芳	2	1995-03-20	河北省唐山市滦南县扒齿港镇后龙坨村127号	155	64	2362	9.1	175	13	4′02		37
44	14051	麻醉学本14501	201450415	1	赵璇	2	1995-11-01	河北省唐山市滦南县青坨营镇崔新庄子村176号	155	50	2373	9.9	185	22	4′13		36
44	14051	麻醉学本14501	201450416	1	余欣然	2	1994-04-01	河北省唐山市迁安市迁安镇余家洼村	152	50	2051	8.8	170	20	4′13		41
44	14100	中药学本14401	201443629	1	李文娟	2	1995-12-30	保定市涞源县小北关村	162	62	2962	9.4	170	19	4′09		30
44	14100	中药学本14401	201443627	1	万雨薇	2	1994-08-18	河北省保定市满城县眺山营村	167	53	2642	8.5	180	18	4′17		36
44	14100	中药学本14401	201443626	1	张菁	2	1996-04-15	保定市新市区天威西路廉泽园南区９-４-４０２	182	66	3239	9.8	185	18	4′09		35
44	14100	中药学本14401	201443623	1	张惠	2	1994-10-30	河北省邢台市临城县岗西南台村	165	55	2970	11	170	17	4′12		42
44	14100	中药学本14401	201443622	1	陈思雨	2	1996-01-05	秦皇岛市海港区耀兴里９-２-１０１	170	60	2784	10.7	170	19	4′0		30
44	14103	针灸推拿本14501	201450542	1	史亮	1	1995-07-05	河北省邯郸市临漳县东门北大街贺信胡同1号	165	70	3420	7.4	182	18		4′25		15
44	14103	针灸推拿本14501	201450541	1	刘佳昌	1	1995-12-19	河北省迁安市青杨小区1号楼113室	177	92	4333	7.1	200	14		4′13		6
44	14103	针灸推拿本14501	201450540	1	张名扬	1	1995-07-24	河北省唐山市迁安市	180	70	3600	7.7	158	23		4′22		9
44	14103	针灸推拿本14501	201450539	1	王玮	1	1996-01-12	河北省唐山市玉田县昌盛小区	170	60	4000	6.6	175	28		3′4		10
44	14103	针灸推拿本14501	201450538	1	陈帅	1	1996-05-11	河北省唐山市古冶区林西街道七九楼啊，五条二十六号	178	70	4382	6.9	163	22		4′24		12
44	14103	针灸推拿本14501	201450576	1	陈思锦	2	1995-10-26	河北省秦皇岛市卢龙县卢龙镇王永庄村190号	160	55	2319	8.6	174	21	3′57		33
44	14103	针灸推拿本14501	201450575	1	韩育英	2	1995-04-30	我的地址是河北省秦皇岛市卢龙县卢龙镇上枣园村15号	160	49	2551	9.4	165	11	4′1		32
44	14103	针灸推拿本14501	201450574	1	杨杰	2	1995-08-18	河北省唐山市迁安市杨店子镇大庄户村150号	160	53	2460	7.8	174	17	4′04		33
44	14103	针灸推拿本14501	201450573	1	田雪	2	1996-01-02	河北省唐山市丰南区稻地镇安机寨北街15排5号	163	45	2458	9.1	188	17	3′57		32
44	14103	针灸推拿本14501	201450572	1	王亚静	2	1995-05-02	河北省唐山市丰南区钱营镇前程各庄村	168	62	3129	8.8	174	18	3′55		32
44	14103	针灸推拿本14501	201450571	1	杨建超	2	1995-10-28	河北省唐山市玉田县郭家屯乡铁匠庄村铁旺北街20号	158	55	2261	9.1	175	18	3′56		30
44	14103	针灸推拿本14501	201450570	1	丁瑾	2	1995-06-12	河北省唐山市乐亭县毛庄乡新村丁庄	164	64	2488	8.8	178	18	4′02		35
44	14103	针灸推拿本14501	201450568	1	李伟华	2	1996-04-16	河北省唐山市古冶区范各庄乡大安各庄村10排23号	176	65	2955	8.4	181	22	4′25		37
44	14103	针灸推拿本14501	201450567	1	李凡	2	1994-11-20	河北省石家庄地区新乐市	164	64	2420	8.7	176	19	4′17		34
44	14103	针灸推拿本14501	201450566	1	付世娜	2	1996-05-14	河北省藁城市市府东路180号4排4号	156	43	1911	9.4	175	20	4′08		32
44	14103	针灸推拿本14501	201450565	1	田萌	2	1996-04-04	河北省石家庄市	170	53	2988	9.1	178	12	3′57		33
44	14103	针灸推拿本14501	201450564	1	王德雨	2	1995-07-16	河北省石家庄市元氏县姬村镇王家庄村	158	55	2500	9.3	171	16	3′55		34
44	14103	针灸推拿本14501	201450563	1	王雪	2	1995-06-28	河北省石家庄市元氏县	160	49	2600	9.8	188	18	4′17		33
44	14103	针灸推拿本14501	201450562	1	冯丹丹	2	1995-09-14	河北省石家庄市平山县北冶乡河坊村大风岸小区七号	165	56	2980	7.8	186	27	3′57		33
44	14103	针灸推拿本14501	201450561	1	赵晨旭	2	1995-03-03	河北省石家庄市无极县无极路畜产生活区1排3号	160	55	2772	8.6	178	21	4′02		32
44	14103	针灸推拿本14501	201450560	1	时玲	2	1995-02-20	河北省石家庄市赞皇县张楞乡南竹村西大街12号	163	48	2705	8.1	198	16	3′55		35
44	14103	针灸推拿本14501	201450559	1	池玉君	2	1994-11-23	河北省石家庄市赞皇县黄北坪乡上段村26号	167	58	2568	8.5	180	14	4′22		32
44	14103	针灸推拿本14501	201450558	1	尹泽花	2	1995-10-27	河北省石家庄市井陉县苍岩山镇柿庄村南巷沟51号	165	55	2558	8.5	175	21	4′2		32
44	14103	针灸推拿本14501	201450556	1	王欣	2	1994-10-08	河北省沧州市吕桥镇	163	48	2760	8.5	174	25	4′08		31
44	14103	针灸推拿本14501	201450554	1	尚蕊	2	1995-04-13	河北省霸州市霸州镇牛业庄村647号	161	76	1983	9.1	172	19	4′12		30
44	14103	针灸推拿本14501	201450548	1	管京京	2	1994-05-12	河北省保定市望都县高岭乡东白陀村356号	173	60	2888	9.5	180	17	3′55		32
44	14103	针灸推拿本14501	201450547	1	赵雨	2	1995-07-30	河北省保定市徐水县安肃镇王马村八区303号	165	55	2508	8.7	181	19	3′57		35
44	14103	针灸推拿本14501	201450544	1	王子晓	2	1995-04-19	邯郸市魏县台头乡乔小庄东村正阳街90号	159	47	2212	9.5	184	11	4′18		34
44	14104	针灸推拿本14502	201450614	1	姜超	1	1995-10-30	河北省衡水市桃城区	178	85	4701	8.7	230	19		4′3		11
44	14104	针灸推拿本14502	201450613	1	高超	1	1995-12-05	河北省衡水市景县青兰乡韩堡定村	172	75	5200	6.9	230	16		4′13		12
44	14019	食品本14403	201441502	1	李晶晶	2	1995-09-15	河北省永清县第一中学	158	51	2546	10.1	175	21	4′2		38
44	14019	食品本14403	201441494	1	李敏	2	1995-02-28	河北省南皮县刘八里乡十二里村	160	60	2230	9.1	179	25	3′57		39
44	14019	食品本14403	201441524	1	李倩囡	2	1996-06-11	河北省沧州市新华区批发市场7排1号鑫源童装批发部	160	73	2600	9.8	187	23	4′32		34
44	14019	食品本14403	201441496	3	李晓飞	1	1995-08-19	河北省沧州市孟村回族自治县回民中学	172	66	4620	8	245	25		4′3		8
44	14019	食品本14403	201441515	1	李笑雨	2	1996-10-23	衡水市阜城县富丽家园7号楼3单元502	166	63	2454	10	163	14	4′4		33
44	14019	食品本14403	201441507	1	梁磊	1	1994-03-09	河北省衡水市枣强县孟屯村	187	75	5423	8.3	245	12		4′22		8
44	14019	食品本14403	201441525	1	林帆	2	1996-08-23	河北省三河市燕郊福城润馨苑9-7-601	162	51	2650	9.7	186	24	4′38		44
44	14019	食品本14403	201441500	1	刘聪	2	1996-04-10	河北省河间市第一中学	160	54	2450	8.2	187	23	4′07		34
44	14019	食品本14403	201441522	1	刘迪	2	1995-09-18	河北省黄骅市黄骅镇刘谋庄刘长柱	170	60	2546	8.9	194	20	4′19		37
44	14019	食品本14403	201441491	11	刘美玲	2	1995-07-10	河北省承德市围场县牌楼乡于家湾村八组	155	48	2350	10.1	155	19	4′27		35
44	14019	食品本14403	201441518	1	刘美荣	2	1996-05-01	河北省衡水深州市长江东路15号深州市中学	163	50	2500	10	187	21	4′2		37
44	14019	食品本14403	201441498	1	刘洋	1	1994-02-05	河北省黄骅市新世纪小区5号楼1单201室	182	66	4100	8.6	275	15		4′23		7
44	14019	食品本14403	201441503	1	刘悦	2	1996-01-28	河北省永清县第一中学	157	53	2505	8.5	201	19	3′55		29
44	14019	食品本14403	201441512	1	牟玉嵩	1	1994-10-23	河北省衡水市故城县郑口镇太兴家园二期15—A—501室	170	66	2900	7.3	245	8		4′05		9
44	14019	食品本14403	201441510	1	裴建业	1	1995-11-03	河北省枣强县裕华西街43河北枣强中学	169	64	2500	7.6	220	21		4′03		11
44	14019	食品本14403	201441509	1	苏晏民	1	1995-11-03	河北省枣强县裕华西街43号河北枣强中学	178	69	4500	7.9	250	25		4′42		9
44	14019	食品本14403	201441519	1	孙艺	1	1996-09-28	河北省衡水深州市长江东路15号深州市中学	175	65	4120	8	240	12		4′23		15
44	14019	食品本14403	201441506	1	唐永楠	2	1996-02-21	廊坊市三河市杨庄镇肖庄子村	167	54	2530	8.6	200	20	4′17		34
44	14019	食品本14403	201441508	1	仝玉莹	2	1994-07-21	河北省枣强县裕华西街43号枣强中学高三五班	165	55	4500	8.9	186	12	4′38		44
44	14019	食品本14403	201441516	1	王宇坤	1	1995-10-31	河北省冀州市小寨乡大寨村长安路8号（大寨村199号）	175	74	2300	7.9	250	20		4′3		5
44	14019	食品本14403	201441492	1	邢宝英	2	1994-11-03	河北省沧州市青县新兴镇邢码头村30号	169	65	2900	9.2	183	19	4′23		32
44	14019	食品本14403	201441513	1	徐敏	2	1994-12-18	河北省衡水市景县中学	158	45	2650	11.2	188	24	4′25		41
44	14019	食品本14403	201441523	1	许杰	1	1995-10-14	河北省邢台市清河县国富奥城小区	175	68	3900	8.7	230	12		4′35		5
44	14026	种子本14401	201441800	1	李一	2	1996-01-24	河北省承德市双桥区大石庙镇镇政府家属楼1号楼5单元509	175	62	3000	9.7	197	19	4′22		36
44	14026	种子本14401	201441786	1	刘雪丽	2	1995-05-05	河北省沧州市盐山县杨集乡邸楼村	153	51	3000	9.6	170	18	4′3		28
44	14026	种子本14401	201441785	1	刘瑶	1	1995-10-07	河北省青县职教中心教务处	173	59	4800	8	250	25		4′37		5
44	14026	种子本14401	201441793	1	马荣润	2	1995-05-20	河北省衡水市故城县郑口镇迎瑞小区二期32号楼3单元402室	165	56	3600	10	198	24	4′16		37
44	14026	种子本14401	201441782	11	马淑秀	2	1995-03-17	河北省承德市平泉职教中心	160	45	2500	9.1	187	20	4′16		37
44	14026	种子本14401	201441796	1	任俐瑛	2	1996-03-08	河北省秦皇岛市昌黎县两山乡东张村	160	49	4850	7.7	180	18.5	4′12		38
44	14026	种子本14401	201441768	1	王晨苏	2	1996-08-13	河北省邯郸市成安县综合职业技术学校	160	55	2900	9.8	198	17.1	4′18		39
44	14026	种子本14401	201441801	1	王淼	2	1997-03-27	河北省承德县下板城镇杨村街道水泥厂家属楼271号	162	52	2600	8.7	207	24	4′11		35
44	14026	种子本14401	201441775	1	徐婷婷	2	1996-01-18	河北省沙河市综合职教中心	165	73	4000	8.3	187	24	4′24		41
44	14026	种子本14401	201441792	1	徐卫	1	1995-06-21	河北省廊坊市文安县孙氏镇徐边村	172	59	3700	7.1	250	26		4′28		8
44	14026	种子本14401	201441778	1	许瀚林	1	1996-01-14	河北省张家口市宣化县职业技术教育中心	170	65	2980	9.3	210	12		4′26		3
44	14026	种子本14401	201441790	1	许佳会	2	1997-03-18	河北省沧州市盐山县韩集镇许庄村	168	52	3000	10	192	18.5	4′06		40
44	14035	药学本14402	201443174	1	薛赫	2	1997-06-22	河北省邢台市威县人民检察院	160	76	3464	11.8	160	23	3′5		45
44	14035	药学本14402	201443175	1	邓永仪	2	1995-07-21	河北省邢台市临西县临西第二中学	156	54	2803	9.8	170	20	4′17		43
44	14035	药学本14402	201443176	1	裴路岩	2	1996-04-01	河北省沙河市第一中学高三17班	160	55	2694	9.8	163	14	4′05		45
44	14035	药学本14402	201443177	1	李航航	2	1993-12-14	河北省保定市满城县满城镇吴家庄村大队	161	56	4355	10.6	162	25	4′03		37
44	14035	药学本14402	201443178	1	周天旭	1	1995-09-22	河北省保定市徐水县大寺信用社家属院33号	170	55	2300	7.4	238	20		4′27		12
44	14035	药学本14402	201443179	1	任子傲	1	1996-09-21	河北省保定市徐水县安肃镇天使新村小区2号楼1单元301	170	46	3950	8	210	24		4′2		3
44	14035	药学本14402	201443180	1	吕冰	2	1995-01-22	河北省保定市定兴县河北定兴中学	162	60	2771	7.8	170	19	4′56		40
44	14035	药学本14402	201443181	1	张妙婷	2	1992-02-08	河北省保定市唐县长古城乡西白尧村	160	78	3400	7.7	198	21	3′57		40
44	14035	药学本14402	201443182	1	高佳	2	1994-07-18	河北省保定市唐县都亭乡东都亭村1组184号	164	52	3460	8.5	178	14	3′59		34
44	14035	药学本14402	201443183	1	贾帆	2	1994-05-25	河北省保定市望都县固店乡井泉村	170	58	3504	7.8	168	24	4′06		39
44	14035	药学本14402	201443184	1	郝彤	2	1996-12-07	河北省曲阳永宁中学	165	58	5465	10.3	190	25	4′18		40
44	14035	药学本14402	201443185	1	陈策	2	1995-09-01	河北省保定市蠡县鲍墟乡榆林村	161	50	2300	9.3	175	12	3′57		40
44	14035	药学本14402	201443186	1	杜旭东	1	1994-03-14	河北省保定市博野县东街村博阳小区11号楼1单元201室	171	46	3200	7	223	23		3′43		6
44	14041	口腔医学本14501	201450036	1	王悦豪	2	1996-02-12	河北省保定市安国市药华大路221号河北安国中学481班	153	45	3878	8.5	250	25	4′02		34
44	14041	口腔医学本14501	201450037	1	位泽	2	1994-12-13	河北辛集市张古庄镇小位村	160	52	3654	7.9	230	16	4′0		38
44	14041	口腔医学本14501	201450038	1	马越	1	1996-02-10	河北省唐山市路北区香木林小区2楼1门1102	175	65	4500	8.3	260	22		4′0		12
44	14041	口腔医学本14501	201450039	1	郭米越	2	1996-07-28	河北省唐山市开平区新城朝阳楼108楼3单元402	166	58	4567	8.2	240	23	3′55		38
44	14041	口腔医学本14501	201450040	1	姚喜军	1	1994-12-08	河北省唐山市丰润区丰润镇西马庄村57排433号	174	56	3500	7.8	240	15		4′01		26
44	14041	口腔医学本14501	201450041	1	肖莹	2	1996-08-17	河北省唐山市丰润区丰润镇卢各庄村41号	155	48	3603	8.1	220	20	4′0		40
44	14041	口腔医学本14501	201450042	1	田园	2	1995-02-10	河北省唐山市滦县滦州镇永安里农机北楼4门301号	160	47	2345	7.9	230	23	4′3		38
44	14041	口腔医学本14501	201450043	1	王上	2	1994-01-12	河北省唐山市乐亭县庞各庄乡庞西村17号	162	65	3679	7.9	230	20	4′01		37
44	14041	口腔医学本14501	201450044	1	武迪	2	1994-12-01	河北省唐山市乐亭县庞各庄乡庞西村	162	62	2834	10.3	180	25	4′08		30
44	14041	口腔医学本14501	201450045	1	梁雪鸽	2	1995-03-10	河北省唐山市迁西县兴城镇丰泽家园14号楼2单元101	160	65	2720	8.7	235	23	4′08		54
44	14041	口腔医学本14501	201450046	1	刘嘉鑫	1	1996-04-11	秦皇岛市海港区河堤路8号市实验中学	183	56	2345	10.1	160	15		4′0		8
44	14041	口腔医学本14501	201450047	1	吴永莲	2	1995-01-16	河北省邯郸市馆陶县第一中学	157	47	2606	9.8	176	23	4′0		31
44	14041	口腔医学本14501	201450048	1	刘培冉	2	1995-11-05	河北省邯郸市武安市建东街8排19号	160	52	2411	9.8	189	23	4′12		43
44	14041	口腔医学本14501	201450049	1	邓晓航	1	1996-11-08	河北省邯郸市武安市贺进镇南街17号	175	75	6433	9.9	168	22		3′3		9
44	14041	口腔医学本14501	201450050	1	王博	2	1996-08-15	河北省邢台市桥西区金宫花园16号楼2单元502	165	65	2492	10.1	146	26	4′1		43
44	14041	口腔医学本14501	201450051	1	于钰杰	1	1996-10-29	河北省邢台市桥西区张东村9号楼2单元402室	182	99	2222	10	182	25		3′55		10
44	14041	口腔医学本14501	201450052	1	段铁凝	1	1996-05-17	河北省邢台市高开区信都路569号河北省蓝鸟家具有限公司医务室	175	35	2922	9.6	210	22		5′16		6
44	14041	口腔医学本14501	201450053	1	吴阳	2	1995-08-31	河北省邢台市邢台县会宁镇北良舍村１１２号	160	54	2850	10.5	158	26	4′01		29
44	14041	口腔医学本14501	201450055	1	马溪梵	2	1997-09-08	河北省邢台市桥西区钢铁路明悦西城A区5号楼二单元501	162	65	3333	9.8	240	25	4′16		35
44	14041	口腔医学本14501	201450056	1	沈建桥	1	1996-10-20	河北省南和县建设大街锦绣和阳小区11号楼1单元301室	175	45	2365	10.1	163	22		3′58		11
44	14041	口腔医学本14501	201450057	1	李伟	1	1994-03-22	河北省邢台市新河县荆家庄乡平头楼村255号	170	58	2829	10.1	174	22		4′1		7
44	14051	麻醉学本14501	201450417	1	霍虹雨	2	1995-03-28	河北省邯郸市滏园街12号水利局农水处	167	50	2110	8.5	190	19	3′56		38
44	14051	麻醉学本14501	201450418	1	李思远	2	1995-10-01	河北省邯郸市肥乡县肥乡镇南西落堡村	160	57	2878	9.3	180	19	4′07		46
44	14051	麻醉学本14501	201450419	1	张晓雨	1	1992-10-08	河北省邯郸市永年县第二中学	169	56	3600	7.8	235	22		3′39		7
44	14051	麻醉学本14501	201450420	1	刘依静	2	1996-12-09	河北省邢台市临城县黑城乡南寨村95号	168	60	2923	8.8	175	24	4′11		42
44	14051	麻醉学本14501	201450421	1	夏浩然	1	1997-03-24	河北省邢台市平乡县节固乡重义町村	170	80	4100	7.8	210	17		3′5		7
44	14051	麻醉学本14501	201450422	1	刘凯	1	1995-12-24	河北省沙河市清华园小区5号楼5单元5层502房间	178	60	4555	7.9	205	13		3′45		6
44	14051	麻醉学本14501	201450423	1	靳月萌	2	1996-05-03	徐水县财政局	168	60	2670	8.9	170	22	4′13		35
44	14051	麻醉学本14501	201450424	1	邢文兰	2	1995-11-24	河北定兴农行家属院1号楼	164	65	2569	9	175	24	4′17		35
44	14051	麻醉学本14501	201450425	1	周小松	1	1995-11-15	河北省保定市唐县雹水乡周雹水村	171	57	4157	8	220	21		4′2		8
44	14051	麻醉学本14501	201450426	1	刘聪娴	2	1995-12-08	河北省保定市唐县北店头乡东杨庄村	159	54	2437	9.1	190	18	4′07		38
44	14051	麻醉学本14501	201450427	1	王一舟	1	1994-11-04	河北省保定市容城县城关镇城建小区四号楼一单元102	176	78	4245	7.2	220	11		4′17		6
44	14051	麻醉学本14501	201450428	1	魏辰辰	2	1995-04-20	河北省定州市第二中学高三01班	165	57	2349	9.5	185	23	4′19		36
44	14059	英语本2班	201441961	1	王自怡	2	1995-01-18	河北省保定市唐县王京镇东马寨村	160	53	2700	10.1	175	25	5′0		36
44	14059	英语本2班	201441962	1	郭紫叶	2	1996-10-02	河北省保定市高阳县南蒲口乡邢果庄村西大街西16号	158	52	2890	9.8	175	28	5′01		35
44	14059	英语本2班	201441963	1	刘晓云	2	1996-08-08	河北省曲阳永宁中学	170	60	3124	8.5	175	27	4′21		36
44	14059	英语本2班	201441964	1	姚毅敏	2	1994-05-13	河北省定州市河北定州中学高三34班	155	63	2980	10.5	175	28	5′0		30
44	14059	英语本2班	201441965	1	赵雪娇	2	1994-09-28	河北省保定市安国市药华大路221号河北安国中学490班	162	50	2650	10.1	165	28	4′25		25
44	14059	英语本2班	201441966	1	杨嘉月	2	1996-11-16	河北省高碑店市高碑店一中	160	65	2900	10.3	165	25	5′0		38
44	14059	英语本2班	201441967	1	沈小晶	2	1995-02-19	秦皇岛市海港区河堤路8号 秦皇岛市实验中学	164	53	1678	10.2	165	26	4′39		33
44	14059	英语本2班	201441968	1	杨海娇	2	1995-02-07	河北省张北县张北镇公园路88号张家口市私立第一中学	161	45	2800	8.3	165	25	4′2		28
44	14059	英语本2班	201441969	1	杨莹莹	2	1996-03-09	河北省双桥区双峰寺镇平房沟村4组	155	48	2589	8.5	175	25	4′3		34
44	14059	英语本2班	201441970	1	成阔	2	1995-06-02	河北省承德市兴隆县兴隆镇革新路北兴隆人行	163	53	2890	10	175	24	5′0		41
44	14059	英语本2班	201441971	8	许艳丽	2	1994-04-29	河北省承德市滦平县马营子乡石门村	160	45	2975	10.1	175	24	4′3		28
44	14059	英语本2班	201441972	11	刘梓伊	2	1994-11-02	河北省承德市宽城满族自治县第一中学高三18班	168	62	2658	9.5	165	26	4′23		30
44	14059	英语本2班	201441973	11	刘欢欢	2	1995-01-28	河北省承德市宽城满族自治县第一中学316班	168	69	3120	9	175	27	5′3		32
44	14059	英语本2班	201441974	11	周冰	2	1995-09-29	河北省承德市围场县四道沟乡四道沟村三道沟10组	160	44	2987	10.1	175	24	4′3		33
44	14059	英语本2班	201441975	3	吴晨	2	1995-08-05	河北省沧州市新华区铁路新村27号四单元511号	168	57	3126	9.6	185	27	4′21		30
44	14059	英语本2班	201441976	1	杨朝	2	1996-04-23	河北省沧州市运河区浮阳大道中街化机厂小区9号楼1单元202	172	62	3000	9.7	165	25	5′3		33
44	14059	英语本2班	201441977	1	冯瑞	2	1996-11-30	沧州市运河区南陈屯乡西转河村村委会	163	51	2900	10.9	175	28	4′24		30
44	14059	英语本2班	201441978	1	丁欢	2	1995-11-09	河北省沧州市沧县薛官屯乡后李宅村237号	161	61	3341	8.2	185	18	4′17		35
44	14059	英语本2班	201441979	1	李雯芳	2	1995-06-01	河北省肃宁县第一中学	165	58	2871	10	175	33	4′5		36
44	14059	英语本2班	201441980	1	种婧宇	2	1995-03-03	河北省泊头市万和书香园3号楼2单元202室	168	56	2659	9.5	175	30	5′0		39
44	14059	英语本2班	201441981	1	刘书怡	2	1995-06-13	河北省黄骅市华东街西新海路北馨苑二期5号楼3单502刘景伟	161	54	2700	10	165	27	4′55		40
44	14059	英语本2班	201441982	1	李亚纯	2	1996-02-01	河北省衡水市第十四中学南校区高三.9班	161	62	2739	9	172	20	3′57		46
44	14059	英语本2班	201441983	2	王寒梅	2	1995-12-30	河北省围场县新地乡岗子村后砬子沟16号	168	55	2456	8.6	175	23.5	3′57		43
44	14104	针灸推拿本14502	201450612	1	耿春阳	1	1994-03-17	衡水市安平县西两洼乡东里屯村403号	168	57	3800	7.1	275	17		4′13		13
44	14104	针灸推拿本14502	201450609	1	张昭	1	1994-09-20	河北省廊坊市霸州市寨上村16号	171	65	4705	7.6	231	21		4′23		13
44	14104	针灸推拿本14502	201450608	1	刘朝锐	1	1995-12-19	河北省廊坊市大城县程盛花园小区	175	70	5300	7.6	240	23		4′21		13
44	14104	针灸推拿本14502	201450606	1	朱成龙	1	1995-05-02	河北省永清县三圣口乡辛安庄	182	85	5000	7.2	235	18		4′23		11
44	14104	针灸推拿本14502	201450595	1	李国庆	1	1995-10-01	张家口市宣化区长青小区14号楼5单元303	175	61	4210	7.3	230	20		4′09		12
44	14111	思想政治教育本14401	201440457	1	张慧娟	2	1994-11-25	邯郸市涉县偏店乡下窑则村	162	48	2560	8.9	167	14	4′09		32
44	14111	思想政治教育本14401	201440458	1	齐田伟	2	1995-08-12	邯郸市鸡泽县中长街	163	53	2377	8.9	165	26	4′12		40
44	14111	思想政治教育本14401	201440459	1	魏乐乐	1	1993-01-21	邯郸市丰乡县南周章村	170	65	4071	7.4	210	16		4′16		7
44	14111	思想政治教育本14401	201440460	1	鲁佳佳	2	1993-07-27	邯郸市曲周县曲周镇湾子村	163	53	3541	8.8	170	17	3′4		37
44	14111	思想政治教育本14401	201440461	1	睢成涛	1	1994-08-19	邢台市临城县官都村	175	68	3836	7.2	245	15		4′12		11
44	14111	思想政治教育本14401	201440462	1	冯晨	1	1995-08-08	邢台市新河县	175	85	4036	10.4	210	17		4′16		11
44	14111	思想政治教育本14401	201440463	1	耿亚楠	2	1996-04-02	邢台市广宗县	156	56	2506	8.8	170	19	4′09		41
44	14111	思想政治教育本14401	201440464	1	刘笑侃	1	1996-09-04	邢台市丰乡县南周章村	175	70	4528	7.6	232	25		4′3		12
44	14111	思想政治教育本14401	201440465	1	张润瑛	2	1995-10-10	保定市新市区盛只中路	168	55	2478	10.2	160	19	4′2		40
44	14111	思想政治教育本14401	201440466	1	李悦嘉	2	1996-08-17	保定市唐县福祥园	168	54	3306	8.9	190	23	3′54		41
44	14111	思想政治教育本14401	201440468	3	闫天聚	1	1994-05-01	保定市易县城内龙居胡同	167	60	2800	10	168	24		4′3		10
44	14111	思想政治教育本14401	201440469	1	于灏	1	1994-09-19	保定雄县盛唐国际	173	75	3800	8.1	225	18		4′3		9
44	14111	思想政治教育本14401	201440470	1	张亚男	2	1994-10-01	保定市雄县高庄村	158	45	3201	9.1	180	9	4′09		38
44	14111	思想政治教育本14401	201440471	1	赵莹	2	1994-12-29	保定市涿州市开发区	168	50	3300	7.4	240	14	4′2		39
44	14111	思想政治教育本14401	201440472	1	安燚蒙	2	1995-08-16	保定市安国县兴安小区	169	51	3601	8.6	180	21	3′48		30
44	14111	思想政治教育本14401	201440473	1	朱丽娜	2	1996-03-05	保定市高碑店市东马营乡曲桥村	168	55	3110	8.8	175	21	4′1		39
44	14111	思想政治教育本14401	201440474	1	杨倩	2	1994-04-15	保定市高碑店市	162	50	3105	8.9	165	16	4′1		37
44	14111	思想政治教育本14401	201440475	1	许耀元	2	1995-12-12	张家口市桥东区天伦嘉苑	168	49	2886	8.9	170	22	3′58		37
44	14111	思想政治教育本14401	201440476	1	曹蓉	2	1995-06-28	张家口市阳原县	162	55	2706	8.6	169	16	4′01		35
44	14111	思想政治教育本14401	201440477	1	黄涛	2	1995-06-15	承德市隆化县步古沟村	158	50	1966	9.1	170	19	4′45		36
44	14111	思想政治教育本14401	201440478	1	齐宇宁	2	1995-10-10	沧州市肃宁县融天小区	167	55	2687	9	173	19	4′01		35
44	14111	思想政治教育本14401	201440479	1	刘家成	1	1994-12-07	黄骅市水务局家属院	170	80	2800	10	220	26		4′3		17
44	14111	思想政治教育本14401	201440480	1	杨圆圆	2	1992-06-10	邢台市南宫市紫冢镇	161	52	2386	8	168	16	4′07		43
44	14112	历史学本14401	201440411	1	张光纬	1	1996-07-18	石家庄市长安区建华北大街建华家园1号楼1单元1502	188	90	4100	7.1	230	18		4′15		11
44	14112	历史学本14401	201440412	1	刘运鹏	1	1996-06-13	石家庄市新华区联盟路宏基花园E座一单元2301	180	90	3750	7.8	225	15		4′16		9
44	14112	历史学本14401	201440413	1	张达乾	1	1996-03-25	石家庄市新华区宁安路229号	170	53	4000	6.8	230	22		4′13		4
44	14112	历史学本14401	201440414	1	倪晓蒙	1	1996-01-06	石家庄市长安区南村镇南村	175	60	3900	7.9	230	19		4′13		5
44	14112	历史学本14401	201440415	1	郝成成	1	1995-01-05	石家庄市赵县范庄镇大安四村西口	175	65	3550	7.5	230	16		4′3		12
44	14112	历史学本14401	201440416	1	周兆强	1	1995-11-03	唐山市滦南县柏格庄镇七村2095号	178	90	4300	8.1	200	11		4′13		9
44	14112	历史学本14401	201440417	1	雷晴	2	1996-05-14	唐山市迁安市刘季庄村	160	50	3500	8.5	160	15	4′25		43
44	14112	历史学本14401	201440418	1	赵丁洋	2	1996-10-18	唐山市迁安市迁安镇锦鸿嘉园19号楼3单元303室	158	52	2100	9.1	160	14	4′1		40
44	14112	历史学本14401	201440419	1	朱钰	2	1995-08-07	秦皇岛市海港区建新里26栋3单元10号	155	45	2622	9.5	165	17	4′13		41
44	14112	历史学本14401	201440420	1	张金娣	2	1995-11-07	秦皇岛市昌黎县葛条港乡东沙河村	160	48	2131	9.2	170	18	4′08		40
44	14026	种子本14401	201441795	11	闫丽媛	2	1995-10-23	河北省承德市平泉县职教中心	158	50	2900	9.9	200	19	4′09		37
44	14026	种子本14401	201441787	1	杨堃	2	1995-05-24	河北省沧州市盐山县盐山镇东环路房产局家属院1421号	188	48	2750	9.8	194	24	4′17		36
44	14026	种子本14401	201441770	1	叶圣娅	2	1994-02-05	河北省邯郸市邱县职教中心	158	51	2600	8.8	190	14.5	4′21		40
44	14026	种子本14401	201441791	1	于美娜	2	1993-05-15	河北省永清县职教中心	160	53	2600	8.9	162	18.5	4′3		28
44	14026	种子本14401	201441771	1	袁晓峰	1	1995-10-06	河北省邯郸市曲周县侯村镇东呈孟村025号	173	62	2800	9.3	255	21		4′38		8
44	14026	种子本14401	201441802	1	张迪	2	1996-09-02	河北省吴桥县桑园镇东街小学北兰花小区6号楼3单元301	160	49	3600	9.2	160	12	4′05		48
44	14026	种子本14401	201441781	1	张东梅	2	1996-01-29	河北省张家口市蔚县职教中心	159	42	4500	7.5	179	18.5	4′35		18
44	14026	种子本14401	201441777	1	张桂娜	2	1994-04-07	河北省张家口市宣化县职业技术教育中心	156	49	2650	11.1	194	27	4′11		42
44	14026	种子本14401	201441769	1	张星霞	2	1992-10-04	河北省邯郸市永年县第二中学（对口）	163	58	2500	10	199	19	4′02		36
44	14026	种子本14401	201441804	1	张战杰	1	1996-02-18	河北省廊坊市文安县大柳河镇大柳河村1区50号	171	67	3870	6.3	250	26		4′28		8
44	14026	种子本14401	201441780	1	赵红莉	2	1995-03-01	河北省张家口市蔚县职教中心	155	57	3650	7	182	22.5	4′1		26
44	14026	种子本14401	201441776	1	赵紫龙	1	1993-02-09	河北省涞源县职业技术教育中心	170	66	3000	9.8	232	14		4′38		7
44	14026	种子本14401	201441779	1	智宪	1	1994-09-26	河北省张家口市宣化县职业技术教育中心	170	58	2600	8.4	220	3		4′16		10
44	14027	环境设计本14402	201442887	1	张烁	1	1994-05-08	河北省深泽县深泽镇建设西路92号深泽中学	172	60	3100	8.4	188	19		4′0		8
44	14027	环境设计本14402	201442888	1	杜达	1	1995-04-28	河北省石家庄市赵县前大章乡杜家庄村展望巷3号	168	55	2900	10.9	172	14		3′55		10
44	14027	环境设计本14402	201442889	1	孙硕	1	1996-03-13	河北省唐山市路南区石庄大街开滦石庄平房6排32号	178	65	3000	9.7	192	19		4′14		16
44	14027	环境设计本14402	201442890	1	朱宇航	1	1996-07-16	河北省唐山市丰润区23小区308楼1门302室	170	59	2500	10	160	24		4′0		16
44	14027	环境设计本14402	201442891	1	李卓阳	2	1993-06-26	河北省唐山市滦县新城晨光西里亨盛花园4号楼5单元601室	165	43	4500	7.5	255	24	4′25		35
44	14027	环境设计本14402	201442892	1	张阳	1	1996-02-08	河北省唐山市迁安市杨店子镇滨河社区二区二十八栋二单元三零二	178	72	3600	6.7	275	18		4′0		6
44	14027	环境设计本14402	201442893	1	李杉杉	2	1997-01-10	河北省邯郸市成安县第一中学	163	45	2300	13.2	152	15	4′5		27
44	14032	音乐学本14403	201443047	1	唐倩	2	1995-01-14	河北省唐山市滦县古马镇港北村5排10号	162	55	3650	11.2	175	22	4′2		25
44	14033	音乐学本14404	201443084	1	葛征	1	1996-05-26	河北省唐山市丰润区杨官林镇石佛林村南大街71号	170	70	4200	8.5	225	25		4′2		3
44	14033	音乐学本14404	201443081	1	张晓天	1	1997-01-23	河北省曲阳永宁中学	180	80	4310	8.1	255	25		4′27		2
44	14033	音乐学本14404	201443080	1	司涌江	1	1995-11-27	河北省迁安市建昌营镇东密坞村	170	50	4300	8.7	180	22		4′3		4
44	14033	音乐学本14404	201443076	1	姜旭城	1	1995-12-23	河北省唐山市古冶区林西府西里2-6-201	170	87	4320	8.7	220	25		4′2		9
44	14033	音乐学本14404	201443085	1	温佳惠	2	1995-05-17	遵化市新店子中学	165	59	3500	13.1	170	25	4′42		26
44	14033	音乐学本14404	201443083	3	刘静	2	1995-11-08	河北省沧州市新华区祥和小区一号楼三单元203室	172	60	3700	9.2	175	21	4′35		28
44	14033	音乐学本14404	201443082	1	贾卜燃	2	1996-01-31	张家口市宣化县洋河南镇二台子村	158	45	3000	12.1	172	24	4′25		27
44	14033	音乐学本14404	201443079	1	路晶晶	2	1995-07-10	遵化市新店子中学	163	51	3700	10	170	21	4′3		30
44	14033	音乐学本14404	201443078	1	张新博	2	1995-06-22	遵化市新店子中学	170	65	4500	11.1	170	25	4′4		34
44	14033	音乐学本14404	201443077	1	张卓	2	1995-01-20	河北省唐山市乐亭县马头营镇北新庄子村	160	55	3570	10.2	165	25	4′33		34
44	14034	药学本14401	201443126	1	邸鸿燊	1	1995-09-21	石家庄市桥西区维明南大街246号北楼一单元602	177	75	4000	7.3	234	21		4′1		4
44	14034	药学本14401	201443127	1	高祎璠	2	1995-11-27	河北省石家庄市桥东区铁院北路2号河北预备役步兵师	170	62	1772	9	160	21	4′55		34
44	14034	药学本14401	201443128	1	张欣欣	2	1994-09-28	河北省石家庄市栾城县栾城镇焦家庄村原中路三胡同19号	160	62	3105	9.5	152	13	4′02		29
44	14034	药学本14401	201443129	1	朱晓悫	2	1994-07-04	河北省石家庄市灵寿县寨头乡女东庄村正南路6号	166	53	2706	10	193	28	4′09		34
44	14041	口腔医学本14501	201450058	1	崔树雨	1	1996-04-10	河北省临西县实验中学	177	70	2908	10.2	167	23		4′0		7
44	14041	口腔医学本14501	201450059	1	李聪聪	2	1995-03-24	河北省保定市满城县方顺桥乡陉阳驿村	155	58	4444	10	174	15	3′51		27
44	14041	口腔医学本14501	201450060	1	代浩然	1	1996-02-28	河北省保定市徐水县户木乡德山三街村六区33号	168	55	2842	9.9	199	21		4′0		10
44	14042	口腔医学本14502	201450061	1	赵英棋	2	1995-02-25	河北省保定市定兴县贤寓镇常乐富村一区19号	166	60	2222	7.7	250	19	4′18		38
44	14042	口腔医学本14502	201450062	1	李胜星	1	1995-08-23	河北省保定市雄县昝岗镇昝北村2组019号	174	54	4300	7.9	236	17		3′4		17
44	14042	口腔医学本14502	201450063	1	史清	1	1995-11-09	河北省保定市涿州市东兴街联社小区三号楼二单元二楼东门	179	80	3800	7.6	260	20		4′01		12
44	14042	口腔医学本14502	201450064	1	王若琳	2	1996-08-10	河北省定州市第二中学高三21班	164	63	5322	7.2	260	24	4′0		38
44	14042	口腔医学本14502	201450065	1	甄丹静	2	1995-03-19	河北省保定市安国市药华大街221号河北安国中学485班	157	46	4600	8.8	257	18	3′33		40
44	14042	口腔医学本14502	201450066	1	徐宇飞	1	1995-09-07	河北省保定市安国市药华大路221号河北安国中学476班	174	62	3800	8.1	260	18		4′0		7
44	14042	口腔医学本14502	201450067	1	梁雅萍	2	1994-10-16	河北省高碑店市高碑店一中	166	45	3445	9.1	250	20	3′5		39
44	14042	口腔医学本14502	201450068	1	张凤岐	1	1995-05-27	河北省张家口市桥西区西苑中路37号21号底商智儒口腔	179	75	4600	8.7	290	35		4′33		9
44	14042	口腔医学本14502	201450069	1	王嘉	2	1995-06-11	河北省张家口市宣化区柳川中学12班	165	61	3200	7.6	240	17	4′23		38
44	14042	口腔医学本14502	201450070	1	王哲	1	1995-08-02	河北省张家口市宣化区车站西街11号楼2单元303室	175	75	3435	7.7	250	19		3′4		7
44	14049	临床医学本14507	201450359	1	韩晓	2	1995-09-04	河北省河间市第一中学	150	52	3024	8	176	18	4′05		30
44	14049	临床医学本14507	201450360	1	刘策	2	1995-10-17	河北省河间市第一中学	165	60	3019	8.5	165	20	4′2		28
44	14049	临床医学本14507	201450361	1	蔡京华	2	1996-11-10	河北省廊坊市固安第一中学	163	57	2342	8.2	163	13	4′2		29
44	14049	临床医学本14507	201450362	1	王雅丹	2	1996-08-20	河北省香河县第一中学	150	49	2573	8.5	170	20	4′2		30
44	14049	临床医学本14507	201450363	1	李沛东	1	1993-11-19	河北省廊坊市大城县第一中学	175	80	3301	9.6	172	18		4′56		7
44	14049	临床医学本14507	201450364	1	黄洪恩	1	1996-08-01	石家庄市新华区大郭西楼区五排三十二号	170	60	3479	7.9	176	36		4′2		8
44	14049	临床医学本14507	201450365	1	谭奔	1	1996-06-27	荆州市荆州区郢都路37号	171	60	3013	10	178	19		4′02		10
44	14049	临床医学本14507	201450366	1	王虎	1	1991-01-22	湖北省荆州市监利县大垸农场农贸街12号	175	75	2795	8.9	178	26		4′02		11
44	14049	临床医学本14507	201450367	1	邓青林	2	1995-07-17	桂林市全州县第三中学11级(1)班	162	48	2985	9.3	167	18	3′57		35
44	14049	临床医学本14507	201450800	1	刘家琪	2	1995-06-04	河北省张家口市高新区钻石南路伊梅园小区3号楼3单元602	160	54	3242	8	185	24	5′23		37
44	14050	临床医学本14508	201450003	1	佟朝阳	1	1994-11-19	河北省唐山市乐亭县汤家河镇甘草坨村1条20号	173	69	3341	7.8	170	21		4′0		4
44	14050	临床医学本14508	201450368	1	李宗圜	1	1996-05-15	北京市延庆县延庆镇南菜园南二区3号楼106室	174	57	4564	8.9	156	20		3′3		9
44	14050	临床医学本14508	201450369	1	高浩	1	1995-06-05	河北省张家口市桥西区中学街一号正博高级中学	179	86	2349	9.5	160	25		4′01		6
44	14050	临床医学本14508	201450370	1	邹艾桐	2	1996-07-14	河北省廊坊市文安县水景湾五单元401室	162	56	2491	8.7	175	24	3′5		44
44	14050	临床医学本14508	201450371	1	彭赛楠	2	1996-03-29	河北省廊坊市大厂回族自治县芦庄村	162	77	2255	9.4	187	20	4′23		38
44	14050	临床医学本14508	201450372	1	张翔	1	1994-04-18	河北省霸州市邮政局	172	71	6746	7.6	230	15		4′2		10
44	14050	临床医学本14508	201450373	1	张佳兴	1	1995-03-21	河北省霸州市康仙庄乡北庄头村	170	82	2879	9.3	160	29		3′4		20
44	14050	临床医学本14508	201450374	1	刘月	2	1996-02-12	河北省霸州市霸州镇隆泰小区A区7号楼2单元202	167	75	2191	9.7	200	22	4′15		37
44	14050	临床医学本14508	201450375	1	卢佳骏	1	1996-06-08	河北省霸州市开发区小何庄大队	183	85	3435	6.6	220	26		4′0		10
44	14050	临床医学本14508	201450376	1	杨萌	2	1996-06-20	河北省廊坊市霸州市隆泰小区C区4号楼3单元202室	168	57	3693	6.9	210	24	4′02		40
44	14050	临床医学本14508	201450377	1	李新月	2	1996-02-05	河北三河格兰香榭小区8-1-404	161	45	2528	9.5	166	22	3′5		45
44	14050	临床医学本14508	201450378	1	孙微	2	1996-08-25	河北省三河市新天地花园一期1号楼5单元1402	171	78	3534	8.9	160	36	4′2		39
44	14059	英语本2班	201441984	11	王静	2	1995-06-07	河北省承德市滦平县第一中学	158	48	2900	9.1	186	30	4′36		36
44	14060	英语本3班	201441985	11	贾宇荃	2	1995-02-03	河北省石家庄市长安区和平东路376号10-1-101	158	45	3123	11.4	176	29	4′5		36
44	14060	英语本3班	201441986	1	高雨薇	2	1994-05-07	河北省石家庄市长安区紫晶悦城10-1-2002	163	60	3678	8	181	28	4′1		32
44	14060	英语本3班	201441987	1	刘阿敏	2	1994-07-25	河北省井陉县南陉乡北陉村	168	53	3500	10.1	161	28	4′1		38
44	14060	英语本3班	201441988	1	李真	2	1997-05-28	石家庄市行唐县龙州大街网通公司家属楼3—1—301室	153	54	2469	11.3	165	28	4′5		45
44	14060	英语本3班	201441989	1	司梦楠	2	1994-11-24	河北省石家庄市灵寿县慈峪镇西柏山村枣园路西2号	155	46	2589	10.3	186	28	4′1		39
44	14060	英语本3班	201441990	1	刘苗苗	2	1996-06-03	河北省石家庄市高邑县大营乡前王村一区54号	170	55	3690	10.2	176	28	4′15		35
44	14060	英语本3班	201441991	1	杨云娜	2	1994-01-22	河北省石家庄市无极县东侯坊乡东侯坊村光明西街24号	160	50	2678	10.1	186	30	4′2		45
44	14060	英语本3班	201441992	1	刘晓晴	2	1996-05-27	河北省石家庄市无极县南流乡彭村	164	47	2800	11.1	186	25	4′24		45
44	14060	英语本3班	201441993	1	彭晓丹	2	1995-12-07	河北省藁城市廉州镇彭家庄	160	50	2678	11.1	165	25	4′26		45
44	14060	英语本3班	201441994	1	安列妮	2	1996-09-12	河北省新乐市新兴路255号民政家园1栋3单元702室	160	45	2567	10.1	171	25	4′2		45
44	14084	电子类6班	201442547	1	郝二帅	1	1994-05-18	河北省保定市曲阳县羊平镇岸下村	170	65	3600	6.4	245	22		4′33		6
44	14084	电子类6班	201442555	1	何京京	2	1996-09-25	河北省保定市蠡县大曲堤乡小汪村	160	50	2100	11.8	230	24	3′38		33
44	14084	电子类6班	201442545	1	李春鑫	1	1993-12-20	河北省易县独乐乡裴庄村	168	56	2900	7.8	217	18		4′3		4
44	14084	电子类6班	201442548	1	李鸥	2	1994-08-15	河北省保定市曲阳县郎家庄乡石门上村	165	50	3500	9.1	216	24	4′09		40
44	14084	电子类6班	201442566	1	李晓明	1	1996-11-02	河北省保定市曲阳县郎家庄乡石门上村	175	65	4000	7.8	220	16		4′19		8
44	14084	电子类6班	201442557	1	刘达	1	1996-06-16	河北省保定市顺平县北下邑村	170	55	4000	7.8	200	20		4′18		7
44	14084	电子类6班	201442534	1	刘娟	2	1995-06-02	河北省保定市唐县北店头乡委庄村	167	55	2300	10.8	230	15	3′55		31
44	14084	电子类6班	201442550	1	刘明敏	1	1994-11-09	河北省保定市曲阳县郎家庄乡三会村	172	80	4000	7.8	190	17		4′29		0
44	14084	电子类6班	201442530	1	刘婷	2	1995-08-06	黑龙江省绥化市北林区春雷镇	165	55	1955	12.2	181	23	3′54		30
44	14084	电子类6班	201442539	1	刘小倩	2	1996-04-02	河北省保定市涞源县东团堡乡北辛庄村	164	51	2300	10.1	180	18	4′1		28
44	14084	电子类6班	201442553	1	刘兴旺	1	1997-01-07	河北省保定市曲阳县恒州镇七里庄村	170	61	3400	8	188	18		4′21		6
44	14084	电子类6班	201442546	1	刘雅嫚	2	1995-10-10	河北省保定市易县高村镇井儿峪村	160	50	2300	11.4	193	19	4′1		20
44	14084	电子类6班	201442563	1	刘昭文	2	1995-06-01	河北省定州市开元镇孔庄子村	157	49	3050	10.1	184	22	4′05		34
44	14084	电子类6班	201442560	11	鲁艳菊	2	1995-11-16	河北省保定市涿州市孙庄乡北胡宁村	165	58	2500	10.1	150	23	4′14		33
44	14084	电子类6班	201442537	1	马越	1	1994-01-03	河北省保定市容城县平王庄乡赵村	170	60	4000	7.8	140	16		4′19		10
44	14084	电子类6班	201442564	1	马越强	1	1995-09-14	河北省张家口市桥东区建国路14号	184	90	5700	7.8	125	28		4′08		3
44	14084	电子类6班	201442535	1	孟少轩	1	1996-02-06	河北省保定市唐县齐家佐乡北洪城村	170	64	3500	7.3	130	20		4′2		10
44	14084	电子类6班	201442561	1	乔思文	1	1996-02-03	河北省保定市涿州市松林店镇松林店村	171	60	4023	9.3	171	19		4′22		3
44	14084	电子类6班	201442532	1	乔悦	1	1995-09-09	山西省太原市尖草坪区新城东街南二巷33号	175	60	4000	7.8	170	16		4′23		6
44	14084	电子类6班	201442533	1	邵博	1	1993-09-17	河北省保定市唐县东杨庄村	168	74	3300	8.3	170	20		4′51		11
44	14084	电子类6班	201442556	1	田玉	2	1995-03-01	河北省保定市顺平县北街村	157	48	3000	10.1	190	16	4′1		34
44	14084	电子类6班	201442569	1	王晗	2	1995-12-25	吉林省辽源市东丰县那丹伯镇石缝村	162	50	2506	10.1	225	30	4′11		28
44	14084	电子类6班	201442565	1	王江超	1	1995-10-21	河北省定州市西城区下庄子社区	174	65	4100	7.6	230	19		4′2		15
44	14084	电子类6班	201442540	1	王俊美	2	1994-12-20	河北省保定市望都县高岭乡侯陀村	160	50	2300	11.1	250	24	4′19		47
44	14112	历史学本14401	201440421	1	赵琳晶	2	1995-03-21	邯郸市磁县花官营乡屯庄村	168	55	2503	9.1	200	24	3′41		45
44	14112	历史学本14401	201440422	1	王海达	1	1996-01-13	邯郸市武安市康城煤矿散居	176	65	4103	8.4	235	12		4′0		9
44	14112	历史学本14401	201440424	1	李雨生	1	1996-08-03	邯郸市武安市武安镇宋二庄村	171	58	4048	8.1	206	18		4′0		9
44	14112	历史学本14401	201440425	1	甄玉峰	1	1995-02-24	邢台市桥西区鸿溪书香园39号二单元601	176	60	3700	8.1	235	18		4′14		9
44	14112	历史学本14401	201440427	1	姚赛轩	1	1995-08-28	沙河市新城镇新城村新六港海的胡同1号副2号	176	61	5000	7.1	250	15		3′55		8
44	14117	物理1班	201441201	1	归洪伟	1	1993-11-06	沧州市青县盘古乡白庄子村	177	75	4280	7.3	210	21.6		4′21		6
44	14117	物理1班	201441179	1	武朝磊	1	1993-12-03	邯郸市邱县新马头镇西街	178	62	3980	8.3	220	28		4′15		6
44	14117	物理1班	201441189	1	唐富英	1	1995-08-19	邢台市威县常屯乡西辛店村	175	62	4680	7.3	210	6		4′23		5
44	14117	物理1班	201441190	1	王宇天	1	1995-06-08	保定市清苑县冉和头村	170	55	4860	8.2	210	20		4′23		3
44	14117	物理1班	201441174	1	宋佳豪	1	1994-05-17	石家庄市藁城县兴安镇兴安村	174	70	3860	8.1	240	26		4′13		5
44	14117	物理1班	201441187	1	邓鹏松	1	1994-01-05	邢台市宁晋县北河庄小曹庄村	178	73	4520	7.6	240	30		4′15		6
44	14117	物理1班	201441194	1	王思洋	1	1995-07-06	涿州市百尺竿乡大邵村	178	66	3680	7.5	250	9		4′13		6
44	14117	物理1班	201441197	1	高晓博	1	1993-08-24	张家口市宣化县深中镇北大底村	176	56	3120	7.6	210	20		4′09		3
44	14117	物理1班	201441185	1	闫家萱	1	1996-05-02	邢台市桥西区金宫花园	176	65	4280	8.2	220	17.4		3′52		4
44	14117	物理1班	201441188	1	赵瑶	2	1996-01-01	邢台市宁晋县北河庄镇北河庄四村36号	160	45	2793	9	210	28	4′02		42
44	14117	物理1班	201441175	1	王璐璐	2	1996-01-16	唐山市丰润区华泰佳园116楼4门102	175	66	3254	8.9	210	23	4′1		43
44	14117	物理1班	201441196	1	王若怡	2	1996-10-21	保定市高碑店市电力局家属楼1号楼104	168	60	3216	9.2	170	18	4′14		45
44	14117	物理1班	201441199	1	郝桂荣	2	1993-11-17	沧州市沧县大官厅乡赵官村40号	160	60	3000	9.2	175	18	4′19		43
44	14117	物理1班	201441212	1	魏萌萌	2	1996-05-21	唐山市路北区红窑路东窑楼18楼1门502	158	53	3000	8.9	172	5	4′14		43
44	14117	物理1班	201441200	1	魏蓬蓬	2	1994-06-01	沧州市新华区风化店村351	160	51	2491	9	173	12	4′17		44
44	14117	物理1班	201441176	1	马文学	2	1995-09-24	唐山市滦县滦州镇马庄子镇1排40号	157	49	2735	9.2	175	21	4′14		44
44	14117	物理1班	201441182	1	孙岭岭	2	1995-04-03	邯郸市魏县北皋村孙庄村220号	160	52	2293	9.2	172	15	4′09		41
44	14117	物理1班	201441191	1	庞笑宇	2	1994-07-10	保定市曲阳县三会村170号	153	43	2430	9.5	173	28	4′19		43
44	14117	物理1班	201441198	1	马素洁	2	1994-10-10	张家口市怀来县大黄庄新官厅	160	52	3000	9.3	172	18	4′14		45
44	14117	物理1班	201441186	1	王清琳	2	1996-07-23	邢台市柏乡县西汪乡东文安村269号	156	54	2298	9.2	175	27	4′2		46
44	14117	物理1班	201441202	1	吴月玲	2	1996-07-02	沧州市青县上伍村18号	168	60	3020	8.9	175	20	4′14		43
44	14117	物理1班	201441203	1	张雅芳	2	1994-04-01	沧州市盐山县韩集镇莱园村	160	54	2141	8.9	172	26	4′18		42
44	14117	物理1班	201441210	1	裴杰	2	1996-03-20	衡水市武邑县审坡镇东官庄村2区28号	150	43	2487	9	173	11.5	4′21		42
44	14117	物理1班	201441193	1	李靖薇	2	1995-10-18	保定市雄县张岗乡张回村33号	157	56	3654	9.2	172	10	4′45		48
44	14034	药学本14401	201443130	1	李晓娟	2	1996-09-08	河北省石家庄市灵寿县灵寿镇东托村	162	48	3578	9.4	134	26	3′39		43
44	14034	药学本14401	201443131	1	刘佳曦	2	1996-11-08	河北省赞皇县邢郭乡南邢郭村南台7巷9号	171	50	2318	9.9	200	34	4′1		33
44	14034	药学本14401	201443132	1	李向阳	1	1994-12-24	河北省石家庄市平山县温塘镇焦家庄村	165	75	3841	8.7	167	20		4′14		3
44	14034	药学本14401	201443133	1	张心怡	2	1996-02-19	河北省石家庄市桥东区胜利北街148号3栋1单元402	166	24	2858	10.6	188	25	4′07		43
44	14034	药学本14401	201443134	1	张立兰	2	1994-05-28	石家庄市赵县谢庄乡常信一村	157	57	6456	9.7	175	14	4′32		35
44	14034	药学本14401	201443135	1	高圆圆	2	1994-11-13	河北省石家庄市赵县高村乡西辛庄村	167	54	3204	9.9	162	26	4′2		43
44	14034	药学本14401	201443136	1	邓茜茜	2	1995-09-11	河北省石家庄藁城市南营镇南营村	162	54	3112	8.8	173	22	4′19		45
44	14034	药学本14401	201443137	1	张冰	2	1996-05-12	河北省石家庄市新乐市新乐市医院	160	60	4566	9.7	172	24	3′53		58
44	14034	药学本14401	201443138	1	张明慧	2	1996-04-16	河北省唐山市路南区朝阳楼108楼2门302室	163	74	5656	9.8	178	14	4′0		59
44	14034	药学本14401	201443139	1	褚宇琦	2	1996-02-05	河北省唐山市路南区雪警路南端第四医院	164	56	2478	9.1	192	25	4′07		34
44	14034	药学本14401	201443140	1	么爱英	2	1995-12-30	河北省唐山市丰润区岔河镇高坨村北一街7号	165	70	2679	10.1	170	29	5′12		39
44	14034	药学本14401	201443141	1	赵晏	2	1994-11-16	河北省唐山市滦南县姚王庄镇赵麻湾村62号	167	48	2639	10.5	190	15	4′1		34
44	14034	药学本14401	201443142	1	温洁	2	1996-07-11	河北省唐山市迁西县山庄里新发小区盛世园012号	166	50	5500	9.8	242	17	4′19		36
44	14034	药学本14401	201443143	1	张晓影	2	1995-05-16	河北省唐山市玉田县杨家板桥镇张三铺村幸福街3号	158	52	5675	10	169	22	4′1		36
44	14034	药学本14401	201443144	1	孟凡爽	1	1995-12-28	河北省唐山市玉田县窝洛沽镇孟二庄村致富三街13号	175	65	4123	7.5	210	15		4′17		13
44	14034	药学本14401	201443145	1	关丽宇	2	1995-05-08	河北省遵化市侯家寨乡北小厂村	160	50	3424	10.1	173	26	4′14		43
44	14034	药学本14401	201443146	11	寇娜	2	1996-10-26	河北省唐山市遵化市港陆花园108栋4门1004	163	46	4543	8.1	175	25	4′0		39
44	14034	药学本14401	201443147	11	满泓伯	1	1995-12-01	河北省秦皇岛市青龙满族自治县人民医院家属院北楼3单元201室	180	79	4800	7.1	245	18		4′2		3
44	14034	药学本14401	201443148	1	刘书宇	1	1995-12-13	河北省秦皇岛市抚宁县抚宁镇紫荆花苑8栋4单元201室	174	60	4876	7	260	24		3′44		5
44	14040	护理学本14402	201440691	1	陈宇	2	1994-11-29	河北省唐山市乐亭县马头营镇东南庄子村9条4号	160	57	3684	9.6	185	27	4′15		45
44	14040	护理学本14402	201440692	1	张博	2	1995-02-26	河北乐亭茂北街迎宾楼十栋三单元102号	165	56	2500	9.3	175	27	3′18		36
44	14040	护理学本14402	201440694	1	孟媛媛	2	1996-08-30	河北省唐山市玉田县亮甲店镇孔五官屯村孔家东街6号	176	69	3454	9.2	178	18	4′0		27
44	14040	护理学本14402	201440695	1	孔一鸣	2	1996-06-27	河北昌黎第一中学	175	51	2918	9.9	185	18	4′15		29
44	14040	护理学本14402	201440696	1	张迎	2	1995-05-11	河北省秦皇岛市抚宁县榆关镇官石西沟村033号	165	75	3108	9.3	180	28	4′43		34
44	14040	护理学本14402	201440697	1	雷子训	1	1994-11-02	河北省秦皇岛市卢龙县卢龙镇招军屯村271号	180	72	2501	9.7	175	19		4′19		9
44	14040	护理学本14402	201440698	1	程娱	2	1995-08-01	河北省邯郸市丛台区窦庄小区16号楼1单元8号	173	60	3535	9.6	230	28	4′05		34
44	14040	护理学本14402	201440699	1	曹瑱瑱	2	1994-10-15	河北省邯郸市涉县井店镇银河井村村委会	162	47	2700	9.4	170	22	4′14		43
44	14040	护理学本14402	201440700	1	张雅静	2	1995-08-17	河北省邯郸市涉县西戌镇宋家庄村	160	40	2680	10	170	29	4′26		30
44	14040	护理学本14402	201440701	1	赵杨	2	1996-09-18	河北省武安市矿山镇张二庄村	170	80	3453	9.2	180	27	4′15		43
44	14040	护理学本14402	201440702	1	胡玉洁	2	1992-08-01	河北省邢台市邢台县羊范镇祁村	165	60	3300	9.8	171	25	4′16		43
44	14040	护理学本14402	201440703	1	赵爽爽	2	1995-06-21	河北省隆尧县山口镇后枣林庄415号	162	52	4367	9.8	240	17	4′26		29
44	14040	护理学本14402	201440704	1	谢媛媛	2	1996-10-14	河北省邢台市隆尧县双碑乡北村603号	157	45	3000	8.9	189	15	4′27		27
44	14040	护理学本14402	201440705	1	王琦	2	1995-08-10	河北省邢台市临西县老官寨镇政府	163	49	3545	8.6	171	28	4′05		40
44	14040	护理学本14402	201440706	1	王晓宁	2	1992-09-27	河北省沙河市册井乡功德汪村四区70号	163	49	3200	9.9	176	24	4′05		25
44	14050	临床医学本14508	201450379	1	李文豪	1	1996-07-13	河北省枣强县裕华西街43号枣强中学	181	66	2706	9.3	160	20		3′27		14
44	14050	临床医学本14508	201450380	1	吴雅琪	2	1996-11-15	衡水市武邑县新华街益民胡同13号	165	55	2449	9.2	168	18	4′1		42
44	14050	临床医学本14508	201450381	1	马凤茹	2	1996-12-04	河北武邑中学	165	45	2889	10	177	12	4′23		32
44	14050	临床医学本14508	201450382	1	刘悦	2	1995-06-12	武强县国土资源局	160	53	3453	10	165	20	4′16		40
44	14050	临床医学本14508	201450383	1	贾志文	2	1995-06-29	河北省衡水市武邑中学	167	62	4320	10	166	21	4′18		37
44	14050	临床医学本14508	201450384	1	纪超男	2	1994-07-18	河北省饶阳县喜奥北大街560号	155	46	2344	9.2	179	25	3′51		41
44	14050	临床医学本14508	201450385	1	周林林	1	1994-11-24	河北省衡水市饶阳县县医院骨外科	179	66	2786	9.2	167	12		4′56		7
44	14050	临床医学本14508	201450386	1	杨思琦	2	1995-02-18	河北省河间市第一中学	162	57	2860	10	166	19	3′47		41
44	14050	临床医学本14508	201450387	1	陈晓依	2	1995-08-03	河北省饶阳县喜奥北大街560号	163	62	2768	9.8	170	26	4′08		38
44	14050	临床医学本14508	201450388	1	高慧瑶	2	1996-01-31	河北省衡水深州市长江东路15号深州市中学	170	55	3424	9.7	176	23	3′51		39
44	14050	临床医学本14508	201450390	1	张哲	2	1996-05-13	河北安平中学	165	60	2600	10.3	188	20	4′1		30
44	14050	临床医学本14508	201450391	1	陈双庆	1	1995-02-06	河北省衡水市故城县郑口镇辛宅村	168	65	2732	9.5	175	25		4′1		11
44	14050	临床医学本14508	201450392	1	张亚	2	1995-04-25	河北省衡水市故城县郑口镇西河村40号	165	57	3234	9.5	190	21	3′57		37
44	14050	临床医学本14508	201450393	1	崔婧	2	1994-11-18	河北省冀州市官道李镇东沙村104号	165	54	2700	9.2	170	20	4′2		37
44	14058	英语本1班	201441926	1	彭晓妍	2	1995-12-28	河北省石家庄市桥西区中华南大街172号工商银行	175	56	4210	6.2	254	18	4′31		36
44	14058	英语本1班	201441927	1	史可欣	2	1997-01-24	河北省石家庄市中山西路九零七号绿荫锦江一号楼二单元四零二	172	60	4333	7.7	215	22	4′5		36
44	14058	英语本1班	201441928	1	张东臣	1	1996-10-14	河北省石家庄市电大街78号4栋楼3单元501	173	48	3327	7.7	228	20		4′3		7
44	14058	英语本1班	201441929	1	宋宁	2	1995-09-08	河北省石家庄市矿区横涧乡刘赵村新街二排1号	160	65	2600	10	162	23	3′58		43
44	14058	英语本1班	201441930	1	刘畅畅	2	1996-12-18	河北省石家庄市正定县新安镇秦家庄村育才路103号	161	60	2400	11.3	164	21	4′17		39
44	14058	英语本1班	201441931	1	王玉	2	1994-03-26	石家庄市栾城县冶河镇端古庄村	166	49	2561	10.5	161	20	4′1		41
44	14058	英语本1班	201441932	1	孙梦晨	2	1996-09-15	河北省石家庄市行唐县南桥乡东阳庄村通南路２７号	163	60	2280	9.8	163	21	4′22		41
44	14058	英语本1班	201441933	1	裴佳琳	2	1995-08-26	河北省石家庄市桥东区东平路农馨园4号楼1单元401	165	65	3167	8.2	160	24	4′17		40
44	14058	英语本1班	201441934	1	于梦莹	2	1995-11-17	河北省藁城市东城北街23号1栋3单元101室	164	62	2400	9.9	156	21	4′1		40
44	14058	英语本1班	201441935	1	乔媛	2	1995-03-06	河北易县中学	155	51	2700	9.6	165	20	4′12		40
44	14058	英语本1班	201441936	1	霍玉玲	2	1995-09-16	河北省唐山市丰润区火石营镇霍庄村六区26号	163	62	2897	9.3	164	24	4′14		40
44	14058	英语本1班	201441937	1	李雪	2	1995-09-27	河北省唐山市滦县小马庄镇西邢各庄村10排9号	165	63	2400	8.9	160	20	3′58		38
44	14058	英语本1班	201441938	1	荣星	2	1994-05-25	河北省唐山市滦南县柏各庄镇荣各庄村	172	61	3100	9.3	157	20	4′19		35
44	14058	英语本1班	201441939	1	李杨	2	1995-04-04	河北省唐山市玉田县林头屯乡东范家坞村新区街324号	155	49	2348	10.6	161	23	4′0		40
44	14058	英语本1班	201441940	1	赵春颖	2	1996-04-27	河北省唐山市遵化市西留村乡后王庄村	160	55	4765	8.4	200	21	4′14		41
44	14058	英语本1班	201441941	1	白雪杉	2	1995-12-11	河北省秦皇岛市昌黎县安山镇白官营村	163	52	2400	8.6	162	24	4′14		42
44	14058	英语本1班	201441942	1	樊天慧	2	1995-08-24	河北省邯郸市成安县昌宏小区	162	46	2459	10	163	23	4′0		42
44	14058	英语本1班	201441943	1	刘丹妮	2	1995-09-25	河北省邯郸市永年县洺关镇洺兴路31号	167	61	2600	9.1	164	22	4′08		35
44	14058	英语本1班	201441944	1	孟银平	2	1995-06-22	河北省邯郸市邱县曙光街翰林胡同家园巷005号	163	52	3895	7.7	218	18	4′14		38
44	14058	英语本1班	201441945	1	郭卫燕	2	1995-02-24	河北省邯郸市魏县魏城镇康疃	160	47	2500	9.3	164	22	4′14		40
44	14058	英语本1班	201441946	1	孟洁	2	1996-02-22	河北省邯郸市武安市东小区11排8号	172	60	3896	7.3	246	19	4′14		39
44	14084	电子类6班	201442554	1	王洋	2	1995-04-27	河北省保定市蠡县北捻户家营村	164	51	2300	11.1	240	18	4′21		32
44	14084	电子类6班	201442541	1	王伊慧	2	1995-03-19	河北省保定市望都县寺庄乡常早村	161	55	2200	11.1	224	25	4′15		25
44	14084	电子类6班	201442543	1	问浩	1	1996-11-25	河北省保定市望都县鑫丰园	180	65	4000	7.8	226	17		4′2		7
44	14084	电子类6班	201442542	1	徐彦龙	1	1995-11-06	河北省保定市黑堡乡西阳邱村	180	67	4600	7.3	221	21		4′5		10
44	14084	电子类6班	201442531	3	杨晓倩	2	1995-08-07	山东省青州市关头小区13号楼	160	60	3000	10	235	19	4′15		35
44	14084	电子类6班	201442538	1	杨迎	2	1996-09-28	河北省保定市容城鑫源小区	164	46	2600	10.1	260	26	4′08		28
44	14084	电子类6班	201442536	1	叶迪	1	1995-02-02	河北省保定市高阳镇	175	70	4500	7.8	280	25		4′18		30
44	14084	电子类6班	201442559	1	张建	1	1995-09-06	河北省涿州市豆庄乡小寺村	170	62	3300	7.2	240	25		4′31		6
44	14084	电子类6班	201442549	1	张帅伟	1	1994-10-29	河北省保定市曲阳县灵山镇南家庄村	168	88	4000	8.2	210	20		4′35		1
44	14084	电子类6班	201442558	1	张羽	1	1994-05-26	河北省保定市涿州市东城坊镇西里池村	170	62	4500	8	280	23		4′45		8
44	14084	电子类6班	201442562	1	甄贺超	1	1994-11-11	河北省定州市砖路镇岸下村南街2号	180	60	4000	6.9	240	21		4′26		11
44	14084	电子类6班	201442568	1	郑泽	1	1996-04-18	河北省定州市兴定路领袖城	185	71	3656	6.9	234	26		4′22		15
44	14091	计算机（本）1班	201442761	1	陈亚东	1	1996-02-11	保定徐水县	176	68	4500	7.3	190	23		4′24		9
44	14091	计算机（本）1班	201442729	1	崇殿翔	1	1995-10-16	安徽滁州市天长市	173	63	3600	7.4	235	24		4′23		14
44	14091	计算机（本）1班	201442726	1	崔济民	1	1994-02-05	朔州市平鲁区楼子沟村	176	68	4500	7.3	230	33		4′28		7
44	14091	计算机（本）1班	201442733	1	单鹏飞	1	1995-10-22	石家庄市井陉县苍岩山镇固兰村	173	63	3500	7.5	230	19		5′01		7
44	14091	计算机（本）1班	201442731	1	樊鼎	1	1993-11-08	重庆市忠县麟凤村1组	170	60	4000	7.6	250	24		4′34		9
44	14091	计算机（本）1班	201442745	1	高闯	1	1995-01-16	保定涞水县娄村乡安阳村	175	60	4000	7.3	240	23		4′3		3
44	14091	计算机（本）1班	201442759	11	高川	1	1996-06-01	秦皇岛阜宁县	178	80	5000	7.8	225	21		4′27		9
44	14091	计算机（本）1班	201442749	1	郭吉祥	1	1995-10-02	邯郸市魏县张二庄乡南辛村	176	60	3400	7.5	226	24		4′09		11
44	14091	计算机（本）1班	201442748	1	韩盘龙	1	1995-11-03	邯郸市永宁县	175	65	3600	8.9	220	18		4′24		12
44	14091	计算机（本）1班	201442765	1	候红涛	1	1993-12-19	河北保定市唐县玉京镇西岩村	176	68	4500	8.2	235	24		4′27		10
44	14091	计算机（本）1班	201442739	1	胡荣叔	1	1996-06-10	天津市宁河县北陈花园钢厂楼1单元402	189	111	5000	11.8	260	16		4′34		4
44	14091	计算机（本）1班	201442753	1	黄海峰	1	1992-09-06	邯郸市清河县连庄镇	170	65	4000	7.8	280	20		4′26		13
44	14091	计算机（本）1班	201442743	1	李彪	1	1995-04-15	河北省迁安市迁安县三李庄村	172	54	3800	7.3	240	15		4′24		11
44	14091	计算机（本）1班	201442735	1	李佳贺	1	1995-03-21	石家庄市深泽县西桥头村	175	64	4400	7.6	210	17		4′23		14
44	14091	计算机（本）1班	201442737	1	李金栋	1	1994-12-06	石家庄市赵县	186	75	4300	8.6	280	22		4′27		15
44	14091	计算机（本）1班	201442757	1	刘彬	1	1995-10-03	保定满城县长旺村	173	66	3600	8.2	240	18		4′5		9
44	14091	计算机（本）1班	201442764	1	刘立	1	1992-03-01	保定唐县	180	80	5000	7.5	235	18		4′25		10
44	14091	计算机（本）1班	201442756	1	刘涛	1	1996-05-13	邢台清河县	180	77	3788	7.5	260	19		4′3		12
44	14091	计算机（本）1班	201442738	1	刘伟	1	1994-10-12	石家庄市新乐县小流村	168	65	3000	8.4	280	21		4′22		9
44	14091	计算机（本）1班	201442734	1	秦江波	1	1995-03-26	石家庄市	175	71	4501	8.1	280	23		4′26		13
44	14091	计算机（本）1班	201442740	1	王磊	1	1996-06-24	唐山市开平区双桥乡大柳村	179	61	3900	7.8	230	16		4′37		12
44	14091	计算机（本）1班	201442752	1	王森海	1	1995-10-05	河北省武安市磁山镇牛洼堡村	178	75	3600	7.7	217	28		4′32		13
44	14091	计算机（本）1班	201442747	1	王泽健	1	1995-10-06	邯郸市成安县	171	65	3100	8.2	216	20		4′38		10
44	14091	计算机（本）1班	201442750	1	王志锋	1	1996-02-03	邯郸市魏县东代固乡东代固村	175	66	4300	7.7	220	18		4′54		11
44	14091	计算机（本）1班	201442730	1	王卓	1	1993-10-27	云南昭通市镇雄县中屯乡坪坝村	170	68	4100	7.6	200	16		4′07		10
44	14091	计算机（本）1班	201442754	1	武忠越	1	1996-01-09	河北邢台清河县杨二庄镇武宋庄	173	60	4000	8	230	20		5′1		12
44	14040	护理学本14402	201440707	1	郭胥彤	2	1994-08-15	河北省保定市北市区东百楼丰茂街1号	160	49	2800	9	170	21	4′09		26
44	14040	护理学本14402	201440708	1	董丽颖	2	1996-08-18	河北省保定市清苑县东闾乡南王庄村	160	45	3463	9	170	27	4′06		47
44	14040	护理学本14402	201440709	1	胡梦者	2	1996-09-23	河北省保定市清苑县北王力乡顾家营村3区63号	160	52	3100	8.7	172	25	4′32		34
44	14040	护理学本14402	201440710	1	李巧月	2	1994-04-06	河北省保定市安新县老河头镇沈家坯村沈南	173	64	3000	9.5	174	23	4′12		36
44	14040	护理学本14402	201440711	1	季肖	2	1996-03-01	河北省高碑店市高碑店一中	165	49	2900	9.3	169	25	4′0		43
44	14040	护理学本14402	201440712	1	刘健桐	2	1994-09-21	河北省张家口市宣化区宣化柳川中学1班	175	53	3800	9.4	172	28	3′53		30
44	14040	护理学本14402	201440713	1	徐亚男	2	1996-02-17	河北省张家口市桥西区清水河中路33号高三（6）班	165	50	3000	8.6	165	27	4′08		32
44	14040	护理学本14402	201440714	11	王婕	2	1995-11-14	河北省平泉县第一中学西校区	160	75	4355	10	172	24	4′31		43
44	14040	护理学本14402	201440715	11	田野	2	1994-10-10	河北省承德市宽城满族自县第一中学311班	158	46	2850	9.6	167	25	4′15		30
44	14040	护理学本14402	201440716	1	崔万新	2	1995-03-30	河北省肃宁县第一中学	160	53	4875	9.4	173	25	3′4		35
44	14040	护理学本14402	201440717	1	张玥琛	2	1995-01-19	河北省泊头市温馨小区三单501	163	62	3150	8.8	169	26	4′18		43
44	14040	护理学本14402	201440718	1	张佳宁	2	1997-02-28	泊头市第二医院	168	56	3015	9.5	171	26	4′21		30
44	14040	护理学本14402	201440719	1	刘亚晴	2	1993-03-24	河北省河间市第一中学教务处	170	53	2460	9.4	171	27	4′32		23
44	14040	护理学本14402	201440720	1	吴娜	2	1995-01-24	河北省河间市第一中学	173	54	2870	8.5	169	25	4′2		35
44	14040	护理学本14402	201440721	1	刘芳	2	1995-03-23	河北省冀州市小齐村205号	157	46	2775	9.1	167	26	4′2		34
44	14040	护理学本14402	201440722	1	邵雪颖	2	1995-09-29	河北省衡水市深州市北溪乡东沿湾村	163	55	4321	8.9	170	26	4′08		32
44	14041	口腔医学本14501	201450032	1	赵永锋	1	1994-07-23	河北省石家庄市行唐县独羊岗乡欢同村东南街2号	170	54	3678	8.2	240	20		4′13		7
44	14041	口腔医学本14501	201450033	1	张立芳	2	1996-05-07	河北省石家庄市行唐县玉亭乡封家佐村平安路196号	157	56	3912	8.6	230	36	4′03		40
44	14041	口腔医学本14501	201450034	1	李晓园	2	1996-02-03	河北省石家庄市高邑县西富村镇西富村	160	62	2345	7.6	260	20	4′25		37
44	14041	口腔医学本14501	201450035	1	徐泽宇	1	1995-01-20	河北省石家庄市深泽县铁杆镇张村	180	78	3932	7.4	220	20		4′13		9
44	14048	临床医学本14506	201450321	1	王晨	2	1996-12-08	河北省沧州市运河区解放路报社小区2号楼3单元102	165	54	4324	9.1	176	12	4′15		35
44	14048	临床医学本14506	201450322	1	杨瑞婷	2	1994-06-01	河北省献县第一中学315班	170	56	2830	10.3	180	21	4′15		35
44	14048	临床医学本14506	201450323	1	王梦琪	2	1994-10-20	河北省沧州市海兴县小山乡张皮村	161	54	2901	8.6	172	20	4′1		32
44	14048	临床医学本14506	201450324	3	严竣	1	1996-05-18	北京市朝阳区驼房营南路2号院梵谷水郡小区21号楼2208	176	67	2756	9.3	175	22		4′32		7
44	14048	临床医学本14506	201450325	1	李江伟	1	1994-03-21	陕西省榆林市神木县火电厂家属院三单元102室	179	70	2875	9.7	196	23		4′05		9
44	14048	临床医学本14506	201450326	1	陈颖洁	2	1996-05-26	谷城县过山口村过山鸡汤馆	162	56	4234	9.6	169	12	4′0		32
44	14048	临床医学本14506	201450327	1	张诏	1	1996-09-13	长沙市雨花区井湾路262号鑫天芙蓉6栋1503房	171	56	3340	8.7	173	19		3′47		9
44	14048	临床医学本14506	201450328	2	吴红英	2	1997-10-04	内蒙古兴安盟科右前期第一中学	155	60	3365	8.2	186	22	4′35		40
44	14049	临床医学本14507	201450329	1	刁雨晴	2	1996-09-08	北京市密云县太师屯镇不管峪村89号	165	75	3100	7	230	21	4′16		39
44	14049	临床医学本14507	201450330	1	霍宁	1	1996-05-29	河北省沧州市海兴县海兴中学	174	78	3234	7.4	234	22		4′13		12
44	14049	临床医学本14507	201450331	1	荣萍萍	2	1996-03-28	河北省盐山县千童镇中荣村	162	55	3433	7.2	226	20	4′13		32
44	14049	临床医学本14507	201450332	1	胡志达	1	1996-07-30	河北省沧州市盐山县小李村	172	56	4090	9.5	260	17		4′2		11
44	14049	临床医学本14507	201450333	3	马兵兵	1	1991-01-01	河北省河间市第一中学	175	75	4023	6.3	270	12		4′13		16
44	14049	临床医学本14507	201450334	1	屈梦杰	1	1996-06-09	河北省肃宁县第一中学	182	54	2434	8.2	224	13		4′0		17
44	14049	临床医学本14507	201450335	1	刘思伟	2	1993-07-01	河北武邑宏达学校	163	55	2512	9.2	200	15	4′0		37
44	14049	临床医学本14507	201450336	1	王美玉	2	1993-09-05	河北省沧州市南皮县寨子镇小丈桥181号	164	71	3900	9.3	245	14	4′03		35
44	14058	英语本1班	201441947	1	许洁娜	2	1996-10-05	河北省邢台市桥西区金梦园小区六号楼一单元101	174	62	2894	10.5	163	20	4′02		45
44	14058	英语本1班	201441948	1	韩佳慧	2	1996-11-24	河北省邢台市中兴西大街466号机电学院家属院6号楼3单元401号	161	60	4367	7.4	224	20	4′14		43
44	14058	英语本1班	201441949	1	黄瑞	2	1996-06-06	河北省邢台市邢台县会宁镇会宁村433号	168	64	3953	6.6	220	22	4′14		45
44	14058	英语本1班	201441950	1	陈晨	2	1995-10-25	河北省邢台市临城县陈刘庄	165	62	2987	9	161	20	4′16		37
44	14058	英语本1班	201441951	1	刘祎萌	2	1998-02-05	河北内丘中学	161	64	2700	10.1	160	21	4′0		40
44	14058	英语本1班	201441952	1	张玲	2	1996-11-16	河北省邢台市巨鹿县巨鹿镇西下疃二村81号	166	50	4678	8.1	232	23	4′14		40
44	14058	英语本1班	201441953	1	张倩倩	2	1995-08-01	河北省邢台市临西县老官寨乡高洼村	165	54	2689	8.7	161	24	4′17		40
44	14058	英语本1班	201441954	1	闫浩	2	1995-03-08	河北省徐水县崔庄镇南公村	163	68	4368	7.4	226	19	4′14		39
44	14059	英语本2班	201441955	1	昝文钰	2	1995-08-08	营口市第三高级中学三年一班	165	56	2749	10.5	185	26	5′03		40
44	14059	英语本2班	201441956	11	李美慧	2	1995-05-10	阜蒙县第二高级中学三年一班	161	47	2679	9	175	26	4′19		40
44	14059	英语本2班	201441957	1	张娜	2	1996-08-10	内蒙古赤峰四中高考补习学校	165	52	2987	10.2	165	22	4′23		38
44	14059	英语本2班	201441958	1	付蒙蒙	2	1995-10-12	内蒙古赤峰市林西一中	166	57	2768	9.3	167	25	4′15		35
44	14059	英语本2班	201441959	1	邸宏超	2	1996-01-16	内蒙古兴安盟科右中旗第三中学	168	56	3100	9.4	185	30	4′46		36
44	14059	英语本2班	201441960	1	田野	1	1995-08-21	河北省保定市定兴县高里乡北章村金环区637号	173	51	3345	8	200	15		4′2		9
44	14083	电子类5班	201442504	1	贺步林	1	1996-05-28	河北省邢台市威县常屯乡西郑店村	188	68	4900	9.1	217	13.5		4′22		2
44	14083	电子类5班	201442502	1	胡树栲	1	1994-06-25	河北省邢台市平乡县河古庙镇贾村	168	62	3200	8.3	216	25		4′35		3
44	14083	电子类5班	201442514	1	贾朝辉	2	1994-03-08	河北省保定市涞水县胡家庄乡东文泉村	160	55	3500	10	220	24	4′17		30
44	14083	电子类5班	201442497	1	贾少游	1	1994-12-12	河北省邢台市广宗县葫芦乡贾凡村	165	55	3600	8.1	205	25		4′2		9
44	14083	电子类5班	201442496	1	景夜丹	2	1996-12-28	河北省邢台市巨鹿县张王疃村	155	52	3900	9.3	230	23	4′02		28
44	14083	电子类5班	201442521	1	李晨杰	1	1995-11-25	河北省保定市徐水县	178	68	4200	10	190	35		4′28		2
44	14083	电子类5班	201442492	1	李根茂	1	1997-03-20	河北省邢台市任县	174	66	4150	7.5	181	27		4′36		3
44	14083	电子类5班	201442498	1	李建宇	1	1996-01-01	河北省邢台市广宗县相家庄	175	58	4000	7.6	180	23		4′2		10
44	14083	电子类5班	201442508	1	李赛鹏	1	1996-04-08	河北省沙河市綦村镇后坡村	170	58	2900	8.1	180	23		4′38		6
44	14083	电子类5班	201442522	1	刘昌	1	1996-10-29	河北省保定市徐水县防陵村	175	65	4000	7.4	193	23		4′18		7
44	14083	电子类5班	201442513	1	刘丹	2	1996-11-27	河北省保定市清苑县	160	47	2300	10.3	185	25	4′0		29
44	14083	电子类5班	201442520	1	刘金桥	1	1995-11-12	河北省保定市徐水县大因镇于迪城村	168	59	4005	10	215	32		4′21		3
44	14083	电子类5班	201442495	1	刘敬贤	1	1993-04-06	河北省邢台市巨鹿县闫疃镇孟家庄村	175	65	3500	8.4	140	24		3′52		5
44	14083	电子类5班	201442527	1	牛佳强	1	1996-10-02	河北省保定市定兴县贤寓镇北大牛村	185	67	3000	7.5	125	24		4′19		7
44	14083	电子类5班	201442526	1	孙卫圆	1	1995-10-05	河北省保定市定兴县天宫寺乡北斗门村	180	65	4000	7.5	130	28		4′3		8
44	14083	电子类5班	201442512	1	王蔓	2	1995-12-01	河北省保定市清苑县东闾乡北宋村	162	54	2200	11.4	170	24	4′19		27
44	14083	电子类5班	201442506	1	吴红毅	1	1996-10-26	河北省邢台市清河县戈仙庄镇后吴村	178	56	4000	8.1	170	24		4′17		4
44	14083	电子类5班	201442491	1	许梦桐	1	1996-01-25	山东省淄博市桓台县	173	56	4000	7.2	172	27		4′14		10
44	14083	电子类5班	201442511	1	闫子浩	1	1995-05-05	河北省保定市清苑县东闾乡田蒿村	182	68	5000	8.1	190	28		4′18		10
44	14083	电子类5班	201442519	1	杨胜寒	1	1995-11-09	河北省保定市徐水县安肃镇震兴中路	181	55	4000	8.3	230	28		4′26		7
44	14083	电子类5班	201442509	1	杨毅豪	1	1996-10-31	河北省沙河市柴关乡柴关村	170	60	3000	8.1	230	23		4′35		7
44	14083	电子类5班	201442523	1	杨宇	1	1995-08-29	河北省保定市定兴县定兴镇一街村	178	61	4005	7.2	256	21		4′21		8
44	14091	计算机（本）1班	201442742	1	肖雄	1	1994-11-24	唐山市玉田县河东村	168	80	3788	7.4	190	16		4′3		15
44	14091	计算机（本）1班	201442736	1	杨子佳	1	1994-03-05	石家庄市赵县	175	61	4000	7.4	180	29		4′26		8
44	14091	计算机（本）1班	201442755	1	于笑	1	1996-05-19	邢台清河县	170	70	4300	8.6	180	19		4′56		7
44	14091	计算机（本）1班	201442758	1	张群	1	1995-03-11	涞水县龙门乡黑儿口村	174	70	4200	8.2	180	24		4′23		14
44	14091	计算机（本）1班	201442746	1	张玮	1	1994-03-22	邯郸成安县	173	62	3765	8.2	193	18		4′21		8
44	14091	计算机（本）1班	201442763	1	张新驰	1	1996-08-05	保定定兴县金玉华庭小区	178	78	4100	8.2	185	24		4′3		12
44	14091	计算机（本）1班	201442760	1	祖爱祥	1	1996-10-19	保定涞水县下车亭村	175	67	3100	7.9	150	17		4′25		8
44	14091	计算机（本）1班	201442741	1	刘佳旭	2	1995-09-15	河北省唐山市	162	57	3100	11.8	140	20	4′13		27
44	14091	计算机（本）1班	201442766	1	卢春丽	2	1994-01-17	北京朝阳区	168	58	3000	11	125	19	4′5		32
44	14091	计算机（本）1班	201442751	1	祁晓	2	1995-02-21	河北省武安市西土山乡东湖村	160	50	3200	10.3	130	26	4′13		34
44	14091	计算机（本）1班	201442727	1	王文慧	2	1996-02-22	黑龙江省牡丹江市	175	68	3300	10.6	170	25	4′59		35
44	14091	计算机（本）1班	201442732	1	杨帆	2	1995-02-21	重庆市永川区三教镇新观音村	163	57	2900	9.2	170	24	3′45		34
44	14092	计算机（本）2班	201442799	1	曹建坤	1	1995-06-14	河北省廊坊市霸州市	180	56	4100	11.5	170	20		5′49		10
44	14094	环境设计	201443429	1	姬一鸣	1	1994-02-03	张家口市桥西区美居丽景园20号楼二单元1302	176	85	4600	9	170	20		4′22		3
44	14094	环境设计	201443428	1	李子达	1	1997-06-03	河北省保定市曲阳县灵山镇野北村	170	80	4000	7.2	170	28		4′23		3
44	14094	环境设计	201443427	1	丁亮	1	1995-03-30	河北省保定市易县桥头乡陈旺村	177	71	3900	8.5	170	20		4′22		5
44	14094	环境设计	201443425	1	张鑫宇	1	1995-09-06	河北省保定市徐水县正村乡于坊村	172	58	4000	8	190	22		4′27		4
44	14094	环境设计	201443420	1	吴海涛	1	1994-05-25	河北省唐山市迁西县渔户寨乡白栆峪村003号	173	53	4000	8.2	230	22		4′31		3
44	14094	环境设计	201443418	1	张瑞	1	1996-02-18	河北省唐山市丰润区王官营镇皈依寨村西南十五排11号	162	54	4200	7.6	230	18		4′22		5
44	14094	环境设计	201443440	1	李海飞	2	1995-03-13	河北省张家口市阳泉县西城镇龙泉路	170	56	3100	8.6	250	20	4′35		23
44	14094	环境设计	201443435	1	何璟慧	2	1993-03-01	河北省廊坊市文安县文安镇	162	52	3100	10.9	240	29	4′49		30
44	14094	环境设计	201443434	1	安琳	2	1995-11-21	河北省廊坊市安次区永兴路兴盛新区9号楼1单元701	167	54	2800	10.5	225	20	4′18		23
44	14094	环境设计	201443432	1	任一凡	2	1995-05-30	张家口高新区锦绣园	172	55	3000	9.3	226	27	4′3		17
44	14094	环境设计	201443431	1	范晓朦	2	1994-05-23	河北省张家口市宣化区胜利北路57号1号楼1单元401	168	54	3300	11.5	220	29	4′29		23
44	14094	环境设计	201443430	1	李钰	2	1995-01-20	河北省张家口市桥西区建设西街丙单元	164	46	2900	8.9	239	10	4′27		18
44	14094	环境设计	201443424	1	张晓娜	2	1995-05-15	河北省邢台市平乡里丰州镇老吾庄	155	44	2700	8.6	260	20	4′2		22
44	14094	环境设计	201443423	1	霍雪科	2	1994-12-07	河北省邯郸市曲周槐桥乡大辛庄	164	46	3000	9.2	270	23	4′22		17
44	14094	环境设计	201443422	1	陈洋洋	2	1996-04-01	河北省邯郸市邱县香城固乡中张庄村	165	51	3100	8.2	240	20	4′22		30
44	14094	环境设计	201443421	1	周曼	2	1996-02-18	河北省唐山市迁安市彭电子乡大周庄	164	57	3100	9.2	210	19	4′35		32
44	14094	环境设计	201443419	1	田钰	2	1995-12-01	河北省唐山市滦南县长凝镇刘小桥村	162	49	3000	8.9	280	21	4′23		13
44	14094	环境设计	201443417	1	高思	2	1994-09-11	河北省廊坊市文安县文安镇	165	46	3400	8.2	230	19	4′34		32
44	14095	视觉传达	201443516	1	李宏良	1	1995-08-17	河北省唐山市丰润区幸福道万隆小区214楼4门301号	179	91	4600	9	280	18		4′21		2
44	14095	视觉传达	201443513	1	王歆岗	1	1992-07-09	河北省张家口市阳原县西城镇宝丽城	175	60	4500	8.7	240	19		4′4		9
44	14095	视觉传达	201443508	1	段锦杰	1	1994-03-02	河北张家口桥东区纬一路	178	88	4300	7.4	235	20		4′45		3
44	14095	视觉传达	201443507	1	刘威	1	1995-10-12	河北省高碑店市新桥乡陈庄子村	178	85	4500	7.9	240	25		4′09		1
44	14095	视觉传达	201443506	1	翟天宇	1	1995-05-05	保定市南市区灵雨寺街城市美地	180	62	4200	10	230	20		4′46		3
44	14095	视觉传达	201443505	1	刘雨洲	1	1995-02-23	河北省保定市曲阳县恒州镇	175	64	4500	10.3	217	16		4′09		8
44	14049	临床医学本14507	201450337	1	周蓉彬	1	1995-12-22	河北省南皮县第一中学	180	60	2344	7	230	20		3′55		14
44	14049	临床医学本14507	201450339	1	贾彦彦	2	1995-01-30	河北省沧州市吴桥县铁城镇官庄村83号	163	49	3929	7.2	250	15	4′0		37
44	14049	临床医学本14507	201450340	1	邓玉红	2	1995-01-09	河北省沧州市孟村回族自治县宋庄子乡宋庄子村274号	160	64	4200	7.3	254	23	4′0		39
44	14049	临床医学本14507	201450342	1	杨晓	1	1996-08-23	河北省黄骅市信合小区6号楼2单元501（杨庆超）	181	100	3921	8.1	258	23		4′03		17
44	14049	临床医学本14507	201450343	1	胡星月	2	1994-08-27	河北省泊头市第一中学1127班	152	78	3242	6.7	246	15	4′01		34
44	14049	临床医学本14507	201450344	1	张亚瑞	2	1994-10-25	河北省泊头市第一中学1126班	161	60	3720	7.1	250	18	4′18		35
44	14049	临床医学本14507	201450345	1	刘铁智	1	1995-05-18	河北省献县第一中学313班	171	60	3521	7.2	237	16		3′4		15
44	14049	临床医学本14507	201450346	1	常冬立	2	1995-11-19	河北武邑中学	160	75	3732	6.1	256	16	4′12		40
44	14049	临床医学本14507	201450347	1	郭陶陶	2	1995-12-14	河北省泊头市永安大道温馨小区7单502室	165	48	2344	7.2	184	19	4′22		30
44	14049	临床医学本14507	201450348	1	赵毅	1	1997-01-11	河北省泊头市第一中学1109班	180	90	3000	8	178	20		4′56		6
44	14049	临床医学本14507	201450349	1	李子康	1	1994-11-23	河北省任丘市七间房乡梁沟二村村委会	185	63	4234	8.5	188	24		4′2		10
44	14049	临床医学本14507	201450350	1	田美莹	2	1995-08-09	河北省任丘市棉纺厂小区11号楼1单元102室	167	55	3400	8.3	197	16	4′21		43
44	14049	临床医学本14507	201450351	1	齐文晓	1	1994-06-02	河北省沧州市黄骅市城关镇后苗村2号	174	57	2580	7.9	173	18		4′03		9
44	14049	临床医学本14507	201450352	1	王玲	2	1995-06-24	河北省黄骅市常郭镇王芹地村	160	49	2342	10	234	17	4′19		40
44	14049	临床医学本14507	201450353	1	王宸	1	1996-05-16	河北省黄骅市人民医院医务科 王铁燕	182	70	2511	8.5	163	16		4′1		10
44	14049	临床医学本14507	201450354	1	刘小琦	2	1995-04-15	河北省河间市第一中学	165	48	2985	8.2	169	20	4′14		40
44	14049	临床医学本14507	201450355	1	魏亚诺	2	1995-04-25	河北省河间市人民医院手术室	163	56	2700	8.3	169	20	4′0		39
44	14049	临床医学本14507	201450356	1	李菁杰	2	1995-05-19	沧州市河间市公安局樊庄派出所	165	75	2500	9.8	189	20	4′0		38
44	14049	临床医学本14507	201450357	1	史炳硕	1	1995-06-11	河北省河间市第一中学	173	54	3000	8	173	22		4′2		10
44	14049	临床医学本14507	201450358	1	马玉婷	2	1995-06-17	河北省河间市第一中学	169	54	3242	8.1	173	16	4′14		33
44	14076	人力资源本14402	201440986	1	李鑫磊	1	1994-11-20	河北省唐山市玉田县窝洛沽镇东贾庄村前大街一街2号	183	82	3500	7.5	205	17		4′3		4
44	14076	人力资源本14402	201440987	1	李思源	1	1996-06-21	河北省秦皇岛市昌黎县昌黎镇五街糖厂小区门卫处	183	85	3200	9.5	165	19		4′23		8
44	14076	人力资源本14402	201440988	1	翟晓斐	2	1995-11-17	河北省武安市北安庄乡同会村540号	160	54	3656	9.5	160	21	4′21		28
44	14076	人力资源本14402	201440989	1	李洁茹	2	1996-06-14	河北省邢台市柏乡县城龙升园小区7号楼101	163	54	2500	10.5	110	15	4′21		29
44	14076	人力资源本14402	201440990	1	贾蕊青	2	1995-12-17	河北省邢台市隆尧县县社家属楼2号楼1单元301	164	74	3250	8.9	235	12	4′15		35
44	14076	人力资源本14402	201440991	1	冯国达	1	1995-03-16	河北省邢台市清河县长江街南金海园丁苑小区6号楼A单元402	173	57	2000	10.5	160	5		4′06		4
44	14076	人力资源本14402	201440992	1	刘子琦	2	1995-12-28	河北省保定市新市区风帆第三生活区43栋2单元502	163	46	3650	7.6	235	10	4′23		41
44	14076	人力资源本14402	201440993	1	米赛	1	1994-03-19	河北省保定市清苑县清苑镇中冉村村北街2号胡同6号	172	60	3000	11	183	13		3′47		4
44	14076	人力资源本14402	201440994	1	段连兴	1	1996-12-01	河北省保定市清苑县北王力乡武安村	174	57	2500	9.8	156	20		4′2		5
44	14076	人力资源本14402	201440995	1	朱蕾蕾	2	1996-03-21	河北省保定市阜平县阜平镇北街城岗4号	171	54	3200	9.5	143	14	4′44		33
44	14076	人力资源本14402	201440996	1	张姗姗	2	1995-05-05	河北省保定市唐县南店头乡西高和村	164	56	3520	12.4	142	15	4′35		36
44	14076	人力资源本14402	201440997	1	赵海燕	2	1995-04-15	河北省容城县平王乡郭村	164	65	2500	10.5	160	21	4′21		35
44	14076	人力资源本14402	201440998	1	王婧雯	2	1996-11-20	保定市雄县朱各庄乡马庄村8区191号	159	65	2350	9.9	175	17	4′36		36
44	14076	人力资源本14402	201441000	1	岳宏静	2	1995-05-14	河北省张家口市桥西区中学街一号正博高级中学	160	45	2500	9.9	140	9	4′37		36
44	14076	人力资源本14402	201441001	1	张思琪	2	1995-08-17	河北省怀来县振华中学364班	154	40	3500	9.1	165	25	4′24		38
44	14083	电子类5班	201442516	1	袁陆	2	1995-11-06	河北省保定市阜平县下庄乡长石崖村	153	44	2100	10.1	240	28	4′09		28
44	14083	电子类5班	201442503	1	苑立敏	2	1994-04-17	河北省邢台市威县第什营乡成志庄村	170	51	2200	9.3	225	29	4′14		28
44	14083	电子类5班	201442501	1	云赛	1	1994-04-02	河北省邢台市平乡县云流渠村	170	60	4100	7.4	226	25		4′3		9
44	14083	电子类5班	201442490	1	张铎钟	1	1995-08-03	黑龙江省牡丹江市爱民区仁寿路21号	180	76	4650	6.4	226	26		4′27		8
44	14083	电子类5班	201442529	1	张红	2	1996-12-08	吉林省公主岭市黑子林村	161	55	2700	10.1	235	23	4′09		28
44	14083	电子类5班	201442515	1	张金良	1	1996-11-06	河北省保定市涞水县石亭镇北龙泉村	176	70	4000	8.6	260	23		4′05		5
44	14083	电子类5班	201442510	1	张朋	1	1994-05-15	河北省保定市满城县南韩村镇西原村	175	70	4000	8.1	280	20		4′2		4
44	14083	电子类5班	201442500	1	张志明	1	1996-03-24	河北省邢台市广宗县葫芦乡张葫芦村	175	70	4000	8.1	240	23		4′26		2
44	14083	电子类5班	201442525	1	赵雅轩	1	1995-09-11	河北省保定市定兴县定兴镇	180	70	3500	7.6	210	23		4′2		6
44	14083	电子类5班	201442517	1	周强	1	1995-07-14	河北省保定市徐水县安肃镇沿村	175	80	3200	8.1	280	24		4′26		3
44	14083	电子类5班	201442507	1	周子笑	2	1994-04-13	河北省沙河市柴关乡高庄村	157	46	2005	7.2	245	34	4′22		25
44	14084	电子类6班	201442551	1	崔鑫	2	1996-03-02	河北省保定市灵山镇树沟村	165	60	2300	11.4	235	19	4′14		30
44	14084	电子类6班	201442544	1	邓凯泽	1	1996-02-05	河北省保定市安新县安新镇昌南街村	171	66	3500	6.4	260	24		4′35		6
44	14084	电子类6班	201442567	1	杜扬	1	1996-03-06	河北省定州市开元镇李油村	175	60	4000	8.1	280	23		4′16		10
44	14087	电子类9班	201442685	1	王晓阳	2	1997-07-06	河北省衡水市武强县孙庄乡铁匠庄村	168	56	2867	10.8	230	22	3′53		30
44	14087	电子类9班	201442673	1	王玉喜	1	1995-12-09	河北省霸州市辛章办事处辛七村	179	74	5523	8.2	230	18		4′1		9
44	14087	电子类9班	201442682	1	王振	1	1995-05-16	河北省衡水市武邑县圈头乡	178	61	4700	7	250	18		4′21		9
44	14087	电子类9班	201442687	1	王祖悦	2	1996-09-12	河北省衡水市饶阳县留楚乡合伯村	172	59	3120	10	240	19	4′1		29
44	14087	电子类9班	201442663	1	吴凯月	2	1996-12-14	河北省固安县牛驼镇大吴村	156	51.5	3005	10.1	226	22	4′09		37
44	14087	电子类9班	201442650	1	徐震	1	1996-02-03	山东省济宁市新宠镇	180	66	4556	7	226	23		4′2		10
44	14087	电子类9班	201442683	1	张锐东	1	1995-09-12	河北省衡水市武邑县韩庄镇	180	65	3600	7.1	220	16		4′1		3
44	14087	电子类9班	201442686	1	张晓波	1	1994-02-28	河北省衡水市饶阳县张池村	175	64	3800	7	235	28		4′35		19
44	14087	电子类9班	201442655	1	张旭	1	1994-10-28	河北省任丘市于村乡史庄村	168	52	3500	8.1	260	20		4′2		6
44	14087	电子类9班	201442674	1	赵振啸	2	1996-01-30	河北省廊坊市霸州市霸州镇老钻井机家属楼	160	61	2005	12.6	281	19	4′23		3
44	14087	电子类9班	201442653	1	郑周	1	1989-01-15	重庆市大足区龙永镇桥岸村	168	62	4212	7.6	240	16		4′23		9
44	14087	电子类9班	201442672	1	周成	1	1996-07-04	河北省廊坊市大厂县前丞相村	168	64	3600	7.8	210	20		4′1		4
44	14087	电子类9班	201442688	1	祝明戌	1	1996-09-23	河北省衡水市饶阳县空城村	168	62	4231	7.6	280	16		4′23		9
44	14088	电子类10班	201442690	1	邵长惠	1	1995-05-10	山东德州市武城县李家户乡李官屯村	170	55	3500	9.1	240	29		4′2		9
44	14088	电子类10班	201442691	1	赵瑞琴	1	1994-08-16	山西省朔州市应县下社镇丁堡村	170	56	4005	8.6	240	20		4′15		6
44	14088	电子类10班	201442693	1	宋健	1	1995-10-25	云南省昆明市官渡区吴井路福景花园三号楼	178	75	4500	7	260	24		4′23		9
44	14088	电子类10班	201442695	1	何奇糠	1	1995-10-20	重庆市江津区德感德圆路五号附八号	174	57	4500	7	280	18		4′1		7
44	14088	电子类10班	201442696	11	苏喜宁	1	1993-04-15	河北省承德市丰宁县土城镇土城村	170	68	4200	7.7	240	24		4′15		4
44	14088	电子类10班	201442697	1	杨庆三	1	1994-07-10	河北省沧州市泊头市西辛店乡武屯村	174	70	3900	9	230	17		4′45		7
44	14088	电子类10班	201442700	1	张志阳	1	1995-08-07	河北省衡水市景县青兰乡小德厢村	170	71	4800	8.1	220	21		4′21		1
44	14088	电子类10班	201442703	1	孟健岳	1	1996-09-13	河北省衡水市景县景州镇橡胶基地	171	60	4122	9	216	19		4′57		7
44	14088	电子类10班	201442704	1	张波	1	1996-01-04	河北省衡水市阜城县码头镇施家坟村	180	70	4213	9	220	26		4′2		1
44	14095	视觉传达	201443496	1	王宇	1	1995-10-09	河北省唐山市玉田县杨家板桥镇王钓庄村金龙中街1号	177	76	4300	9.4	216	15		4′59		2
44	14095	视觉传达	201443515	1	姚霁雯	2	1994-08-16	河北省沧州青县国税小区	165	45	2300	10	220	18	4′2		36
44	14095	视觉传达	201443512	1	张利华	2	1996-06-18	张家口故源县莲花滩乡榛子沟村	167	60	2200	10.9	230	18	4′17		42
44	14095	视觉传达	201443511	1	刘晓亚	2	1995-03-09	张北县馒头营乡小东梁村	160	50	2000	9.7	190	18	4′04		41
44	14095	视觉传达	201443510	1	李紫娟	2	1993-09-17	河北省张家口市宣化区庞家堡镇八区南街46号	162	46	2500	12.1	180	20	4′45		35
44	14095	视觉传达	201443509	1	王硕臻	2	1993-06-21	河北省张家口市宣化区皇城工商银行家属楼	163	45	2600	11.5	180	20	4′16		37
44	14095	视觉传达	201443504	1	李娜	2	1994-06-06	河北省保定市定兴县北田乡尤旺村	165	45	2800	10.1	180	16	4′2		34
44	14095	视觉传达	201443503	1	薛萌	2	1995-05-07	河北省保定市涞水县新东城五号楼二单元	163	43	2100	9.7	193	26	3′45		29
44	14095	视觉传达	201443502	3	石艳坤	2	1995-05-20	河北省邯郸市邱县陈村乡陈二村	163	43	2000	10.6	185	20	4′12		38
44	14095	视觉传达	201443501	1	唱红颖	2	1995-09-29	河北省秦皇岛市卢龙县石门镇唱石门村	162	67	2400	10.2	150	18	4′2		32
44	14095	视觉传达	201443500	1	杨涵	2	1995-10-13	河北省秦皇岛市抚宁县南戴河村611号。	160	50	2500	9.2	140	15	4′37		36
44	14106	中西临床本14502	201450699	1	翟天慧	2	1995-07-23	河北省张家口市育新区姚家房镇翟家庄村	157	56	2870	8.4	190	19	3′52		27
44	14106	中西临床本14502	201450698	1	张智奇	2	1995-08-18	河北省张家口市宣化区西城前街50号院2单元504号	165	57	4000	7.2	250	22	4′1		28
44	14106	中西临床本14502	201450696	1	吕子月	2	1996-09-02	河北省安国市祁州药市办事处民主街达贸胡同23号	160	55	3196	8.4	200	16	4′01		26
44	14106	中西临床本14502	201450695	1	杨帆	2	1995-07-24	北省定州市齿轮厂家属院	162	50	2234	9.5	185	18	3′45		25
44	14106	中西临床本14502	201450694	1	胡伟余	2	1995-05-15	河北省定州市砖路镇	160	52	2105	9.6	165	15	4′05		40
44	14106	中西临床本14502	201450693	1	李笑颖	2	1995-01-02	河北省涿州市百尺竿镇	162	50	2476	9.5	175	25	4′05		27
44	14106	中西临床本14502	201450692	1	梁宇晗	2	1995-11-11	河北省保定市蠡县蠡吾镇王庄村185号	155	45	2132	9.7	172	19	4′58		30
44	14106	中西临床本14502	201450690	1	王焱	2	1995-09-25	河北省保定市定兴县贤寓镇南旺村一区124号	160	54	2368	9.2	170	27	4′05		30
44	14106	中西临床本14502	201450688	1	朱慧	2	1996-01-11	河北省保定市满城县满城镇北关村玉川路53号	166	49	3184	8.5	195	21	4′02		29
44	14106	中西临床本14502	201450686	1	郝延芝	2	1994-02-10	河北省邢台市威县侯贯镇义和营村	154	46	3380	10	190	14	4′25		34
44	14106	中西临床本14502	201450685	1	郑西驰	2	1995-08-25	河北省邢台市宁晋县换马店乡	170	60	2445	9.3	175	20	4′02		36
44	14106	中西临床本14502	201450684	1	李营	2	1994-10-26	河北省邢台市宁晋县	157	56	2870	8.4	190	23	3′52		27
44	14106	中西临床本14502	201450682	1	陈晓云	2	1995-12-14	河北省邢台市桥东区晏家屯镇苏家屯村022号	160	47	4000	7.2	250	23	4′1		28
44	14106	中西临床本14502	201450681	1	王慧芳	2	1994-07-09	河北省邢台市邢台县龙泉寺乡龙泉寺村	160	59	4012	8.6	200	16	4′0		28
44	14106	中西临床本14502	201450680	1	李凤云	2	1994-12-15	河北省邢台市桥西区张东村	160	49	2251	9.6	185	15	4′05		26
44	14106	中西临床本14502	201450679	1	刘晓娜	2	1994-01-01	河北省邯郸市曲周县大河道乡西四夫人寨村	156	51	2105	9.6	165	18	4′05		40
44	14106	中西临床本14502	201450678	1	范晓荣	2	1993-03-15	河北省邯郸市魏县张二庄乡第六店二分支号086号	156	45	2476	9.5	175	18	4′05		27
44	14106	中西临床本14502	201450675	1	蔡露	2	1995-11-01	河北省迁安市迁安镇蔡庄村76号	160	52	2132	9.6	170	4	4′02		29
44	14106	中西临床本14502	201450674	1	贾玉涵	2	1993-11-27	河北省唐山市丰润区人民路纺织小区109楼4门103号	163	51	2368	9.2	170	20	4′05		30
44	14106	中西临床本14502	201450673	1	李莎	2	1995-07-14	河北省石家庄市赞皇县	160	48	3184	8.2	196	23	4′25		30
44	14106	中西临床本14502	201450671	1	杨煜晗	2	1996-01-25	河北省石家庄市井陉矿区青泉村青园街东5巷2号	165	66	3196	8.5	225	16	4′06		28
44	14106	中西临床本14502	201450670	1	张鑫蕊	2	1996-05-17	北京市密云县古北口镇司马台村一队西街9号	162	65	2234	9.5	185	15	3′45		25
44	14106	中西临床本14502	201450669	1	韩春羽	2	1995-03-12	北京市大兴区安定镇通州马坊村东街12条74号	162	52	2105	9.6	165	16	4′05		40
44	14106	中西临床本14502	201450668	1	雒雅鑫	2	1996-10-08	北京市顺义区木林镇业兴庄村前进街三条1号	168	52	2476	9.5	175	16	4′05		27
44	14076	人力资源本14402	201441002	1	李文磊	1	1994-09-20	河北省承德市双桥区上板城镇黄旗湾子村二组48号	173	62	2900	9.5	180	27		4′0		5
44	14076	人力资源本14402	201441003	11	燕丹丹	2	1995-09-11	河北省平泉县第一中学西校区	163	56	3600	6.9	256	20	4′23		46
44	14076	人力资源本14402	201441004	11	李庚欣	2	1994-11-05	河北省承德市滦平县三地沟门村新居民小区一单元602	173	61	3600	9.4	204	25	4′07		39
44	14076	人力资源本14402	201441005	11	任宏燕	2	1995-02-26	河北省承德市围场县第一中学历史组	163	53.5	2500	9.6	184	16	4′26		43
44	14076	人力资源本14402	201441006	1	王旭文	2	1996-11-12	河北省青县第一中学	172	60	3000	6.8	245	16	4′14		41
44	14076	人力资源本14402	201441008	1	及慧雪	2	1995-06-30	河北省任丘市北汉乡及庄191号	160	53	3200	9.7	160	18	4′25		40
44	14076	人力资源本14402	201441009	1	李航	2	1996-04-19	河北省廊坊市安次区南外环银丰小区1号楼1单元302	163	51	2300	8.7	170	16	4′2		45
44	14076	人力资源本14402	201441010	1	李超	1	1996-06-15	河北省廊坊市固安县第一中学	177	75	1880	9.1	156	23		4′3		4
44	14076	人力资源本14402	201441011	1	王风玉	2	1994-07-26	河北省衡水市枣强县裕华西街43号河北枣强中学	163	68	3500	7.3	195	20	4′14		40
44	14076	人力资源本14402	201441012	1	杜林静	2	1994-11-16	河北省衡水市武邑县审坡镇杜村	155	52	3210	12.5	150	16	4′23		42
44	14077	市场营销本14401	201441013	1	赵琳音	2	1995-01-07	河北省石家庄市栾城县西营乡小孙村	156	46	2000	10.2	173	21	4′09		38
44	14077	市场营销本14401	201441014	1	王云静	2	1994-07-03	河北省藁城市廉州镇五界村	160	65	2360	9.8	168	17	4′35		36
44	14077	市场营销本14401	201441015	3	赵梦晓	2	1994-12-22	河北省藁城市九门乡九门村幸福路59号	164	55	2400	8.8	160	26	4′5		40
44	14077	市场营销本14401	201441017	1	史晓静	2	1995-09-29	河北省唐山市滦南县柏各庄镇赵各庄村	160	60	2500	10	164	25	4′2		41
44	14077	市场营销本14401	201441018	11	孟维娜	2	1995-03-07	河北省唐山市丰南区大新庄镇寺坨村	167	54.5	2650	8.4	175	25	4′25		46
44	14077	市场营销本14401	201441019	1	康胜	1	1995-12-24	河北省大名县天雄路1号大名一中	167	65	3580	8.2	228	21		4′25		10
44	14077	市场营销本14401	201441020	1	张志强	1	1997-01-02	邯郸邱县梁二庄镇万兴平村	183	70	4000	10	255	19		4′3		8
44	14077	市场营销本14401	201441021	1	安照原	1	1995-09-18	河北省邢台市清河县亿力花园8号楼2单元202	180	69	4820	10.7	189	28		4′25		3
44	14077	市场营销本14401	201441022	1	田怀杨	2	1996-03-14	河北省邢台市清河县油坊镇大田庄村	168	62	2400	9.8	180	18	4′2		42
44	14077	市场营销本14401	201441023	1	张艳	2	1995-03-18	河北省临西实验中学	159	52	3600	9.4	156	19	4′25		46
44	14080	电子类2班	201442400	1	刘文轩	1	1994-11-19	河北省唐山市丰润区欢喜庄乡大齐地村	180	60	4200	7.2	280	18		4′0		12
44	14080	电子类2班	201442396	1	韩亚军	1	1994-10-31	河北省唐山市汉沽区汉丰镇闫庄营	178	70	4200	7.2	242	21		4′35		3
44	14080	电子类2班	201442398	1	孙凯	1	1996-06-26	河北省唐山市路北区裕祥园6-1004号	175	70	4200	9.1	210	16		4′48		1
44	14080	电子类2班	201442397	1	秦小童	1	1996-01-23	河北省路北区张大里楼504-5-507	180	60	4100	7.2	280	18		4′21		12
44	14080	电子类2班	201442409	1	赵亮博	1	1996-11-24	河南省唐河县实验高中	179	65	4300	7.2	240	16		4′23		11
44	14080	电子类2班	201442380	1	崔景盛	1	1995-11-23	河北省辛集市位伯镇南四场村	178	60	4000	7.2	210	21		4′02		10
44	14080	电子类2班	201442376	1	王志聪	1	1994-07-07	河北省辛集市天宫营乡南吕彩村	170	56	3900	8.4	206	12.6		4′09		10
44	14080	电子类2班	201442381	1	韩沐臣	1	1996-01-25	河北省辛集市和睦井乡双柳树村	183	95	3900	8.4	235	14		4′28		1
44	14080	电子类2班	201442395	1	张云赫	1	1996-04-05	河北省鹿泉市获鹿镇	174	60	3581	8.4	240	11		4′2		6
44	14080	电子类2班	201442387	1	相云辉	1	1994-05-10	河北省新乐市大岳镇	165	60	2459	8.4	230	17		4′21		4
44	14080	电子类2班	201442385	1	刘前	1	1994-09-06	河北省晋州市中兴街	175	70	3900	8.5	217	20		4′22		4
44	14080	电子类2班	201442408	1	崔江民	1	1996-04-09	河北省唐山市滦南县胡各庄镇大崔庄村	170	70	4210	7.2	216	25		4′22		5
44	14080	电子类2班	201442399	1	孟祥福	1	1996-09-27	河北省唐山市开平区双桥镇冶里村	172	67	3500	8.2	220	10		4′3		3
44	14080	电子类2班	201442388	1	赵祥业	1	1996-02-21	河北省新乐市承安镇兆坦村	178	71	3500	7.7	205	17		4′22		3
44	14080	电子类2班	201442372	1	丁青松	1	1995-06-03	重庆市渝北区大湾镇拱桥村	175	70	3800	7.7	230	20		4′22		4
44	14080	电子类2班	201442383	1	高雅	2	1994-12-21	河北省藁城市南董镇东四公村	163	52	2560	7.7	190	20	4′1		35
44	14088	电子类10班	201442705	1	李嘉亮	1	1996-03-02	河北省衡水市阜城县码头镇大朱村	178	60	3900	7.8	200	25		4′45		4
44	14088	电子类10班	201442706	1	张松	1	1995-03-24	河北省衡水市冀州市小寨乡良心庄村	184	72	4999	7.9	233	25		4′22		3
44	14088	电子类10班	201442707	1	孙宽	1	1995-11-17	河北省衡水市冀州市冀州镇新庄	171	60	4100	7.8	190	20		4′22		9
44	14088	电子类10班	201442710	1	贾国胜	1	1995-09-02	河北省衡水市深州市利仁村	175	58	3900	7.3	180	23		4′13		13
44	14088	电子类10班	201442712	1	田士阔	1	1995-11-08	河北省衡水市深州市大冯营乡大田村	185	82	4010	8.7	180	21		4′42		6
44	14088	电子类10班	201442714	1	郗玥鑫	1	1996-05-31	河北省衡水市深州市辰时乡	178	63	4100	7.7	180	25		4′16		6
44	14088	电子类10班	201442715	1	李卫宁	1	1995-07-28	河北省邢台市南宫市大村乡南冯家村	178	66	4550	8.9	194	16		4′22		6
44	14088	电子类10班	201442716	1	李明	1	1995-12-22	河北省邢台市南宫市东八里	180	70	3900	8.1	185	20		4′22		4
44	14088	电子类10班	201442717	1	王波	1	1995-10-21	河北省邢台市临城县黑城乡祁村	170	60	3020	7.8	150	24		4′58		4
44	14088	电子类10班	201442718	11	郭爱鹏	1	1994-05-25	河北省承德市丰宁县大阁镇信达雅居	178	81	4000	10	140	19		4′45		1
44	14088	电子类10班	201442719	1	刘镐禹	1	1994-03-26	河北省廊坊市永清县永清镇南关厢	165	80	4200	7.9	126	19		4′23		1
44	14088	电子类10班	201442721	1	孙宇	1	1996-06-17	河北省廊坊市三河市燕郊镇开发区	190	80	3500	9	130	17		4′22		2
44	14088	电子类10班	201442722	1	刘修阳	1	1996-09-26	河北省邢台市桥西区爱上城小区	178	60	3800	8.4	170	24		4′14		12
44	14088	电子类10班	201442723	1	赵瑞	1	1996-08-04	河北省廊坊市固安县尚品阳光小区	180	99	4012	9.7	171	19		4′2		1
44	14093	音乐学	201443589	1	李政庆	1	1996-01-17	河北张家口桥东区钻石路金穗家园小区9号楼1单元102室	178	60	4800	7.4	230	24		4′3		9
44	14093	音乐学	201443586	1	韩雨	1	1995-12-20	河北省保定市徐水县东史端乡东史端村端南路95号	172	52	5000	7.4	230	20		4′29		7
44	14093	音乐学	201443583	1	王文滔	1	1995-09-07	河北省秦皇岛市抚宁县石门寨镇潮水峪村	173	79	4700	7.4	250	24		4′19		3
44	14093	音乐学	201443581	11	敖云龙	1	1994-11-03	河北省唐山市遵化市马兰峪镇裕营房村裕华四条３排７号	176	66	4600	7.4	240	20		4′23		3
44	14093	音乐学	201443591	1	张悦	2	1995-12-13	河北省张家口市阳原县高墙乡西官庄村829号	163	57	3000	7.5	225	22	4′2		34
44	14093	音乐学	201443590	1	洪乐	2	1995-05-18	张家口市宣化区雅谐小区11号楼5单元203	162	60	3200	7.5	226	20	4′29		35
44	14093	音乐学	201443588	1	薛嘉琛	2	1995-11-06	河北省张家口市桥东区建国路天伦嘉苑14号楼	165	50	3500	7.5	220	19	4′3		32
44	14093	音乐学	201443587	1	苏鑫	2	1996-01-14	河北省保定市易县厂东关村	160	56	4000	7.5	235	20	4′26		43
44	14093	音乐学	201443585	1	葛紫嫣	2	1996-01-31	保定市清苑县何桥乡何桥村	163	58	3500	7.5	260	22	4′29		43
44	14093	音乐学	201443584	1	郭炎炎	2	1995-05-15	河北省邯郸市磁县磁州镇陈家庄文泉小巷7号	160	52	3000	7.5	280	25	4′22		32
44	14093	音乐学	201443582	11	王超	2	1995-08-05	河北省秦皇岛市青龙满族自治县平方子乡南坎子村080508号	168	54	4000	9.2	240	22	4′27		45
44	14093	音乐学	201443580	1	桑兴帆	2	1996-12-01	河北省石家庄市平山县平山镇王母村三区七号	160	50	3800	9.2	210	20	4′19		32
44	14093	音乐学	201443579	1	张婧迪	2	1996-08-03	内蒙古乌海市乌达区好景嘉园十号楼	172	54	3500	9.2	280	20	4′18		40
44	14093	音乐学	201443578	1	赵琦	2	1995-05-01	内蒙古乌海市乌达区滨海A区8号楼三单元202	163	55	3500	9.2	240	20	4′31		43
44	14093	音乐学	201443577	3	明真毅	2	1994-11-20	内蒙古乌海市海勃湾区和平东街六街坊二号楼三单元301室	168	55	3200	9.2	235	20	4′25		35
44	14093	音乐学	201443607	1	高胜	1	1994-03-09	河北省廊坊市文安县刘么管区大赵村育才路18号	177	60	4100	9.3	260	20		4′23		8
44	14093	音乐学	201443604	1	任晓凡	1	1995-07-03	河北省张家口市高新区锦绣园小区6单元702	174	65	5000	7.2	280	19		4′24		7
44	14093	音乐学	201443600	1	王优	1	1995-09-02	河北省保定市满城县坨南乡杨家庄村	175	63	4400	8.2	280	20		4′49		10
44	14093	音乐学	201443606	2	杨思晗	2	1995-07-31	河北省张家口市怀来县沙城镇四街新村2栋15号	165	53	3600	9.2	230	21	4′31		39
44	14093	音乐学	201443605	1	王琳琳	2	1996-02-28	河北省张家口市下花园区富祥园小区	159	54	3000	10.2	217	24	4′29		34
44	14093	音乐学	201443603	1	焦欢欢	2	1995-07-05	河北省安国市明官店乡杨横村富豪南街219号	165	59	4000	9.3	216	20	4′21		38
44	14107	应用心理学本14402	201440601	1	张翔宇	1	1996-03-01	河北省张家口市康保县跃源小区2号楼2单元302	177	63	4800	7.3	258	22		3′57		11
44	14107	应用心理学本14402	201440602	2	王心蕊	2	1996-10-17	河北省承德市双桥区石洞子沟静雅山庄206栋二单元203	159	50	2723	9.2	170	23	4′09		42
44	14107	应用心理学本14402	201440604	1	马群胜	1	1996-10-11	河北省沧州市盐山县煤建公司	183	78	4100	6.8	234	17		4′05		6
44	14107	应用心理学本14402	201440605	1	李玲	2	1994-02-03	河北省沧州市南皮县向七拨村	168	50	2261	11.3	172	16	3′5		40
44	14107	应用心理学本14402	201440606	1	蔡颖涛	2	1996-12-19	河北省廊坊市固安县牛驼镇南赵各庄村	161	46	2500	9.1	175	13	4′16		50
44	14107	应用心理学本14402	201440608	1	刘敏霞	2	1995-11-18	河北省廊坊市大城县留各庄镇刘祝村	160	52	2584	9.4	176	13	4′16		45
44	14107	应用心理学本14402	201440609	1	何志浩	1	1996-08-30	河北省衡水市枣强县富强南路幸福小区2-4-501	189	65	4250	7.8	241	16		4′01		12
44	14107	应用心理学本14402	201440610	1	魏冰松	1	1996-08-01	河北省故城县郑口镇中华街龙海园	180	80	4700	7.3	240	11		3′5		9
44	14107	应用心理学本14402	201440611	1	李双子	2	1996-05-21	河北省衡水市景县庙镇乡西营村	159	46	2009	11.3	170	28	4′0		22
44	14107	应用心理学本14402	201440613	1	尚金婷	2	1994-12-16	河北省三河市燕郊开发区香格里拉公寓1-1-1117室	153	45	2865	8.7	179	29	4′01		53
44	14107	应用心理学本14402	201440614	1	朱婷婷	2	1995-06-29	河北省廊坊市固安县固安镇新中东街方城佳苑小区15-3-101	162	52	2826	8.9	173	18	3′39		46
44	14036	制药工程14401	201443224	1	杜帅	1	1995-05-20	河北省石家庄市藁城市九门乡黄庄村	170	67	3501	7.3	240	14		4′18		10
44	14036	制药工程14401	201443225	3	马婷	2	1993-01-15	河北省新乐市彭家庄乡彭家庄村清真南大街东10排4号	158	50	4360	8.9	230	21	4′03		7
44	14036	制药工程14401	201443226	1	李慧	2	1995-01-02	河北省唐山市滦南县方各庄镇李方各庄村262号	158	47	3681	8.1	267	21	4′21		6
44	14036	制药工程14401	201443227	1	田圆	2	1995-11-27	河北省唐山市玉田县玉田镇下坎村	158	56	4011	7	225	15	4′25		2
44	14036	制药工程14401	201443228	1	侯宇晨	2	1996-11-14	河北省邯郸市广厦小区	176	53	4080	6.7	222	20	4′25		1
44	14036	制药工程14401	201443229	1	王齐亮	1	1996-01-02	河北省邯郸市峰峰矿区郭城镇	175	60	3435	7.9	235	18		4′22		8
44	14036	制药工程14401	201443230	1	孔祥熙	1	1994-06-12	河北省邯郸市邯郸县三陵乡工程村	175	65	5060	7.1	230	22		4′11		10
44	14036	制药工程14401	201443231	1	董幸幸	2	1992-09-28	河北省邯郸市馆陶县寿山寺息元村	158	76	3701	7.6	228	16	4′39		7
44	14036	制药工程14401	201443232	1	赵青敏	2	1994-12-06	河北省邢台市临城县赵庄乡东沟村	168	57	4101	7.5	256	21	5′1		2
44	14080	电子类2班	201442371	1	胡映辉	2	1996-05-23	山东省淄博市临淄区西高生活区	165	60	3500	7.2	180	19	4′1		44
44	14080	电子类2班	201442403	1	王明丽	2	1996-04-04	河北省唐山市丰润区姜家营乡姜家营村	155	51	2500	7.3	185	14	4′15		35
44	14080	电子类2班	201442373	1	李璐玉	2	1999-05-01	河北省石家庄市赵县李家庄村	158	50	3600	10.1	180	19	4′38		35
44	14080	电子类2班	201442405	1	刘海平	2	1995-07-03	河北省唐山市滦县小马庄镇	159	51	3500	8.3	193	21	4′3		33
44	14080	电子类2班	201442379	1	杨柳	2	1995-11-15	河北省辛集市财政局家属南院	166	47	3652	8.3	185	20	4′26		32
44	14080	电子类2班	201442375	1	魏明珠	2	1994-03-08	河北省辛集市旧城镇等报村	162	58	3400	10.1	150	13	4′2		25
44	14080	电子类2班	201442384	1	穆若楠	2	1996-02-26	河北省石家庄化工园区丽阳村	163	53	3400	11.5	140	25	4′23		30
44	14080	电子类2班	201442386	1	刘晨阳	2	1996-01-04	河北省石家庄市晋州市	162	47	3600	11.5	125	18	4′26		28
44	14080	电子类2班	201442390	1	王耀霞	2	1994-05-13	河北省鹿泉市	162	53	2600	10.5	130	15	4′07		32
44	14080	电子类2班	201442393	1	刘媛茜	2	1996-01-05	河北省石家庄上庄镇大宋楼村	163	59	3200	11.5	170	18	4′2		35
44	14080	电子类2班	201442401	1	金惠双	2	1995-09-03	河北省唐山市丰润区大安乐庄村	160	47	2600	10.5	170	21	4′2		30
44	14080	电子类2班	201442406	1	郭丹丹	2	1994-03-30	河北省唐山市滦南县长凝镇郭庄村	160	45	2800	10.1	170	17	4′3		38
44	14080	电子类2班	201442407	1	张芳	2	1995-02-25	河北省唐山市滦南县倴城镇姜泡村	165	45	2500	10.3	190	22	4′08		30
44	14081	电子类3班	201442410	1	赵坤	1	1996-02-01	安徽省宿州市灵璧县朝阳镇冠山村	170	76	4600	7.3	220	12		4′33		11
44	14081	电子类3班	201442412	1	李岩	1	1995-09-23	河北省乐亭县富强小区c区206栋6门301室	181	74	2500	10	152	15		4′18		9
44	14081	电子类3班	201442414	1	刘玉新	1	1995-11-27	河北省唐山市迁西县渔户寨乡三湾村	169	65	5000	6.3	235	13		4′3		10
44	14081	电子类3班	201442415	1	杨钊	1	1996-11-25	河北省唐山市迁西县泰和里安康小区栗乡楼2312号	182	100	5500	7.5	210	9		4′18		12
44	14081	电子类3班	201442416	1	高振宇	1	1995-10-04	河北省唐山市玉田县散水头镇青庄坞村东前街6号	180	65	5000	7.5	250	17		4′3		7
44	14081	电子类3班	201442418	1	宋佳钧	1	1996-03-07	河北省遵化市河东小区建松路222	165	57.5	3635	7.2	220	13		4′22		4
44	14081	电子类3班	201442421	1	全育达	1	1995-10-21	河北省唐山市闫家店乡闫一村	169	55	2478	10.2	170	15		4′25		1
44	14086	电子类8班	201442635	1	胡德胜	1	1996-07-01	河北省沧州市盐山县庆云镇	170	60	5000	7.9	230	23		4′23		15
44	14086	电子类8班	201442636	1	冯振宇	1	1994-05-03	河北省沧州市肃宁县光华小区	178	65	5500	7.9	250	23		4′06		5
44	14086	电子类8班	201442637	1	祃栋浩	1	1994-02-15	河北省沧州市南皮县乌马营镇	175	70	5000	7.1	240	23		4′23		5
44	14086	电子类8班	201442638	1	王帅	1	1994-04-22	河北省沧州市南皮县乌马营镇塔马寺村	172	81	4023	7.2	222	24		4′22		10
44	14086	电子类8班	201442639	1	刘中胜	1	1995-03-04	河北省沧州市南皮县寨子镇小安家村	180	75	5300	8.3	226	32		4′22		3
44	14086	电子类8班	201442640	1	陈护	2	1995-11-12	河北省沧州市沧县张官屯乡	163	50	3000	11.5	220	24	3′4		30
44	14086	电子类8班	201442641	1	徐曼	2	1994-05-28	河北省沧州市吴桥县桑园镇大第八村	168	50	3150	11.4	234	25	4′01		30
44	14086	电子类8班	201442642	1	孟庆鑫	1	1995-05-15	河北省沧州市吴桥县桑国镇	184	85	5600	7	260	28		4′23		10
44	14086	电子类8班	201442643	1	樊天雨	1	1995-01-05	河北省沧州市献县小平王乡祝庄村	170	50	4200	7.6	280	24		4′23		8
44	14086	电子类8班	201442644	1	宋广骏	1	1996-01-09	河北省沧州市献县郭庄乡孔庄村	174	60	4300	8.5	240	24		4′02		6
44	14086	电子类8班	201442646	1	张德彬	1	1993-01-16	河北省沧州市孟村回族自治县牛进庄乡帮张村	184	67	4000	7.5	210	26		4′36		8
44	14086	电子类8班	201442647	1	陈红红	2	1995-08-10	河北省沧州市孟村县牛进庄乡路庄子村	163	61	6050	11.2	210	29	4′23		31
44	14086	电子类8班	201442648	1	杜红亮	1	1995-08-17	河北省沧州市孟村县辛集镇卜寨村	178	55	4200	8.5	240	28		4′08		8
44	14086	电子类8班	201442649	1	丁姗	2	1995-06-03	吉林省白山市临江县六道沟镇	158	48	2600	9.7	235	23	3′58		35
44	14087	电子类9班	201442656	1	白梦帅	1	1995-05-03	河北省任丘市扎辛庄乡南乡城	172	66	4000	7.2	260	20		4′2		10
44	14087	电子类9班	201442654	1	董连峰	1	1996-05-04	河北省泊头市寺门村	177	63	4000	7	240	29		4′2		13
44	14093	音乐学	201443602	1	陈子寒	2	1995-05-28	河北省定州市明月店镇寨西店村	155	55	3000	7.2	220	20	4′2		34
44	14093	音乐学	201443601	1	张凤仪	2	1996-01-16	保定市涞水县环城东路114号	173	54	3200	8.5	200	19	4′3		38
44	14093	音乐学	201443599	1	年莹	2	1995-01-24	河北省保定市满城县满城镇杨家左村	157	53	3400	8	230	19	4′49		34
44	14093	音乐学	201443598	1	刘逸然	2	1997-02-26	河北省邯郸市永年县刘汉乡白塔村	160	48	3600	8.2	190	21	4′5		40
44	14093	音乐学	201443597	1	栾修锦	2	1996-07-17	河北省秦皇岛市海港区金海湾D区31-4-602	167	45	3300	7.6	180	20	4′25		46
44	14093	音乐学	201443596	1	刘士祯	2	1996-03-20	河北省迁安市明珠骏景C-1 三单元 202	163	56	3300	9.2	180	20	4′29		38
44	14093	音乐学	201443595	1	郑月苹	2	1996-02-09	河北省迁安市赵店子镇郑店子村	162	52	3600	7.2	180	15	5′0		40
44	14093	音乐学	201443594	1	冯婷婷	2	1996-06-05	唐山市丰南区西葛镇越支六村二区58号	165	53	3700	8.5	193	18	4′33		42
44	14093	音乐学	201443593	1	范格格	2	1995-12-14	河北省石家庄市井陉县秀林镇南横口村一区68号	165	52	3600	8	185	23	4′3		34
44	14094	环境设计	201443439	1	苑文	1	1994-10-27	黑龙江省虎林市迎春镇一委	172	55	3800	8.2	150	23		5′28		10
44	14094	环境设计	201443437	1	章泽恩	1	1996-04-07	河北省三河燕郊防灾科技学院4号楼1单元6楼	182	75	4501	7.6	140	20		4′2		11
44	14094	环境设计	201443436	1	赵依楠	1	1995-12-30	河北省廊坊市三河北城安居小区23号楼1单元	173	63	4200	7.5	125	28		4′47		7
44	14094	环境设计	201443433	1	李建勋	1	1995-08-23	张家口宣化区大东门兴龙花园14号楼1单元301	174	55	4000	7.8	130	20		4′42		8
44	14036	制药工程14401	201443233	1	李浩浩	1	1995-05-17	河北省邢台市内丘县金店镇西张村	175	55	3456	7.3	240	22		4′32		4
44	14036	制药工程14401	201443234	1	韩乐凯	1	1995-04-26	河北省邢台市南和县贾宋镇东贾郭村405号	175	78	3787	8.1	222	19		4′3		8
44	14036	制药工程14401	201443235	1	楚淑晴	2	1995-11-27	河北省邢台市宁晋县耿庄桥镇后辛立庄村吉祥街4号	150	50	4567	11.1	154	18	4′28		30
44	14036	制药工程14401	201443236	1	王旭	1	1996-11-01	河北省保定市新市区江城乡	160	46	2159	11.2	187	30		4′0		35
44	14036	制药工程14401	201443237	1	牛爽	2	1993-12-23	河北省定兴县高里乡石柱村	162	55	2894	10.6	198	30	4′12		43
44	14036	制药工程14401	201443239	1	贾梦丹	2	1994-11-04	河北省保定市容城县八于乡大八于村	156	65	2553	10.8	172	28	4′1		39
44	14036	制药工程14401	201443241	1	石佳宁	2	1995-05-11	河北省保定市易县狼牙山镇东岱岭村	165	45	3567	10.6	176	27	4′15		40
44	14036	制药工程14401	201443242	1	李怡超	1	1996-02-27	河北省安国市郑章镇路根村四区幸福路8号	178	45	2100	12.1	166	25		4′12		46
44	14036	制药工程14401	201443243	1	袁佳佳	2	1996-04-18	河北省保定市安国市大五女镇	168	54	2061	9.6	173	30	4′12		43
44	14036	制药工程14401	201443244	1	谷源	1	1995-04-06	河北省张家口市宣化区庞家堡镇八区	171	45	3789	8.3	189	35		5′45		36
44	14036	制药工程14401	201443245	11	李艳龙	1	1992-11-16	河北省承德市围场县新拨乡岱尹下村	173	68	3082	8.7	176	26		4′2		36
44	14036	制药工程14401	201443246	1	王新月	1	1994-04-24	河北省沧州市沧县黄递铺乡张武扬村	170	87	2255	10	190	25		4′09		32
44	14036	制药工程14401	201443247	1	刘贺	2	1994-06-01	河北省沧州市沧县大官厅乡齐家务村	166	54	3788	9	184	16	4′0		43
44	14036	制药工程14401	201443248	1	毕博文	1	1995-11-14	河北省沧州市沧县崔尔庄镇相国庄村	174	72	2478	8.9	175	25		4′2		43
44	14036	制药工程14401	201443249	1	于晓磊	1	1995-06-01	河北省沧州市东光县于桥乡	174	45	2800	9.5	172	26		4′01		34
44	14036	制药工程14401	201443250	1	李凤梅	2	1994-01-17	河北省沧州市南皮县王寺镇陈官屯村	165	56	3678	10	170	17	4′16		34
44	14036	制药工程14401	201443251	1	崔伟康	1	1995-06-16	河北省沧州市献县元昌楼村	170	63	2566	8.9	150	30		4′1		45
44	14036	制药工程14401	201443252	1	张明如	1	1995-09-18	河北省沧州市献县垒头乡店子村32号	175	65	3000	8	167	17		4′0		45
44	14036	制药工程14401	201443253	1	桑怡	2	1995-03-28	河北省沧州市泊头市营子镇周寺村	161	63	2609	9.9	180	19	4′31		45
44	14036	制药工程14401	201443254	1	李颖涛	1	1994-05-12	河北省廊坊市大程序大广安乡李庄子村	175	62	2008	9	153	26		4′1		45
44	14036	制药工程14401	201443255	1	崔晓光	1	1996-02-15	河北省衡水市武邑县审坡镇黑林村	176	75	578	9.4	192	27		4′14		36
44	14036	制药工程14401	201443256	1	李会	2	1996-06-11	河北省衡水市武邑县韩庄镇医院旁	168	58	3569	9.7	190	12	3′57		38
44	14037	药物制剂本14401	201443086	1	刘芳媛	2	1996-06-20	河北省石家庄市栾城县南赵台村	165	61	3568	7.6	248	16	4′2		43
44	14037	药物制剂本14401	201443087	1	李艳	2	1997-07-24	河北省石家庄市灵寿县狗台乡南朱乐村	155	50	3861	7.9	242	16	4′3		38
44	14037	药物制剂本14401	201443088	1	杨佳其	2	1994-07-03	河北省石家庄市白庄乡北白庄村	168	48	4667	7.3	187	25	4′23		34
44	14037	药物制剂本14401	201443089	1	张赛	2	1995-10-01	河北省辛集市田家庄乡彭六佐村兴旺胡同45号	165	62	4251	7.4	220	17	4′3		45
44	14044	临床医学本14502	201450141	11	柴市平	2	1995-01-25	河北省唐山市滦南县安各庄镇邢洪林一村231号	165	62	3842	7.7	240	26	4′33		39
44	14044	临床医学本14502	201450142	1	尹梦宇	2	1996-08-25	河北省唐山市滦南县倴城镇尹家桥村	165	67	4000	8	220	26	3′44		40
44	14044	临床医学本14502	201450143	1	刘翔	2	1996-11-13	河北省唐山市滦南县冀腾小区111栋7号	162	52	4100	10.6	267	13	4′11		34
44	14044	临床医学本14502	201450144	1	李昀阳	2	1996-12-05	河北省唐山市滦南县宋道口镇大二西村129号	162	52	4556	8.2	214	26	4′18		38
44	14044	临床医学本14502	201450145	1	杨启新	1	1996-12-06	河北省唐山市滦南县倴城镇西城胡同安平小区218栋4号	161	56	4554	8.4	196	29		4′1		7
44	14044	临床医学本14502	201450146	1	张颖	2	1995-01-31	河北省乐亭县古河乡小捞鱼庄村一条13号	168	76	4572	8	200	32	3′59		44
44	14044	临床医学本14502	201450147	1	张佳慧	2	1995-01-21	河北省唐山市迁西县新集镇泉庄村张文华转	160	50	2483	9.8	155	22	4′2		30
44	14044	临床医学本14502	201450148	1	李金秋	2	1995-10-20	河北省唐山市迁西县汉儿庄乡二道城子村	165	67	2872	8.9	172	25	4′1		25
44	14044	临床医学本14502	201450149	1	郭肖彬	1	1996-04-24	河北省唐山市迁西县旧城乡龙王庙村254号	178	69	2385	10.5	178	25		4′11		8
44	14087	电子类9班	201442666	1	付佳伟	1	1993-07-15	河北省廊坊市大城县大广安乡西马村	178	75	3500	8.5	230	25		4′1		2
44	14087	电子类9班	201442664	1	顾金宇	1	1995-01-13	河北省廊坊市永清县南曹家务村	172	65	4000	7.4	217	25		4′5		4
44	14087	电子类9班	201442671	1	关鸿斌	1	1995-12-17	河北省廊坊市大厂回族自治县南曹家村	178	68	3500	8.2	216	23		4′1		5
44	14087	电子类9班	201442678	1	郭圣炜	1	1995-09-20	河北省衡水市桃城区和平东路	170	60	3500	8.4	220	23		4′17		1
44	14087	电子类9班	201442660	1	侯璐璐	2	1996-07-02	河北省沧州市河间镇故仙村	166	64	3200	9.1	205	21	4′21		31
44	14087	电子类9班	201442659	1	康文君	2	1997-08-14	河北省黄马本市滕庄子乡	158	54	2900	10.8	230	23	4′22		32
44	14087	电子类9班	201442651	1	李登治	1	1996-06-25	山西省朔州市应县下马屿乡东安屿村	160	60	1000	8.2	190	23		4′27		6
44	14087	电子类9班	201442652	1	李睿薇	2	1995-12-20	云南省峨山县自来水生活区	165	50	2800	11.2	181	25	4′19		32
44	14087	电子类9班	201442689	1	李忠谊	1	1996-04-30	河北省衡水市安平县糖酒家属院	168	65	3500	8.2	180	33		4′26		1
44	14087	电子类9班	201442662	1	刘佳峰	1	1996-01-17	河北省廊坊市广阳区炊庄村	180	75	3500	7.2	180	19		4′1		6
44	14087	电子类9班	201442668	1	刘诗琳	1	1995-08-24	河北省廊坊市天城县大尚屯镇	170	76	3600	9	193	24		4′02		3
44	14087	电子类9班	201442661	1	路鹏成	1	1994-10-29	河北省廊坊市吉禅小区	178	61	4700	8.1	185	23		4′2		3
44	14087	电子类9班	201442669	1	吕瑞东	1	1996-06-04	河北省廊坊市大城县北位乡后屯村	175	86	4950	8.8	159	22		4′2		2
44	14087	电子类9班	201442679	1	吕小倩	2	1994-04-06	河北省衡水市枣强县张秀屯	160	55	3200	10	140	24	4′15		23
44	14087	电子类9班	201442667	1	马克凡	1	1995-06-10	河北省廊坊市大城县正大阳光小区	179	65	4500	7.4	125	18		4′23		3
44	14087	电子类9班	201442680	1	庞亚南	2	1995-09-12	河北省衡水市枣强县东滕村	165	60	2513	9.8	130	24	4′22		31
44	14087	电子类9班	201442677	1	司雨	1	1995-08-28	河北省三河市据杨镇化甲屯村	178	81	4913	8.2	172	17		4′2		5
44	14087	电子类9班	201442684	1	谭心程	1	1995-02-25	河北省衡水市武强县周窝乡谭丰庄村	173	72	4950	6.9	170	20		4′23		4
44	14087	电子类9班	201442657	1	王迁	1	1995-07-27	河北省任丘市出岸镇出岸三村	186	78	5612	7.2	170	15		4′23		2
44	14087	电子类9班	201442665	1	王爽	2	1996-08-21	河北省廊坊市香河县头屯村	167	51	3100	10.9	190	18	3′44		30
44	14089	信管（本）1班	201442845	1	李雪	2	1994-05-11	河北省保定市涞水县义安镇温辛庄村	155	46	2600	11.5	230	20	4′22		28
44	14090	信管（本）2班	201442852	1	肖俊	1	1995-06-20	河北保定市易县裴山镇小罗村	176	60	4300	8.6	230	18		4′22		12
44	14090	信管（本）2班	201442855	1	谢航	1	1994-12-30	河北保定市涿州市农行生活小区	183	70	3800	7.5	250	20		4′09		9
44	14090	信管（本）2班	201442858	1	李雷	1	1994-02-22	河北高碑店市方官镇雷李庄村	170	52	3500	7.8	240	22		4′23		8
44	14090	信管（本）2班	201442865	1	于艳超	1	1995-06-27	河北承德县安匠乡岭沟村5组12号	170	64	4300	8	225	21		4′34		3
44	14090	信管（本）2班	201442866	1	陈文杰	1	1996-03-06	河北承德市承德县大营子乡北营子村	175	81	4300	7.4	226	28		4′3		12
44	14090	信管（本）2班	201442867	11	孙海涵	1	1996-04-18	河北承德市隆化县唐三营镇	171	72	3400	7.5	220	23		4′1		5
44	14090	信管（本）2班	201442868	11	岳鑫	1	1995-05-29	河北承德市宽城满族自治县碾子峪镇孤山子村	180	71	3700	8.5	235	13.5		4′25		3
44	14090	信管（本）2班	201442872	1	郝炳琛	1	1995-10-24	河北沧州市泊头市公安小区西北角	190	78	4400	7.4	260	25		4′4		4
44	14090	信管（本）2班	201442874	1	刘培松	1	1994-11-05	河北河间市景和镇前油坊庄村	175	68	4501	8.4	280	24		4′23		7
44	14090	信管（本）2班	201442878	11	李阳	1	1995-11-01	河北廊坊市三河市李旗庄镇东辛店村	187	75	4200	8	240	25		4′23		7
44	14090	信管（本）2班	201442885	1	陈保家	1	1995-02-23	河北省河北衡水市深州市大堤镇南堤村	173	65	3900	7.5	210	23		4′24		6
44	14090	信管（本）2班	201442847	1	李梦	2	1995-04-26	河北保定市定兴县固城镇八街村	154	43	2600	10.5	280	35	4′5		30
44	14090	信管（本）2班	201442848	1	任明阳	2	1995-11-15	河北保定市定兴县三街村	173	58	3300	10.1	240	26	4′42		22
44	14090	信管（本）2班	201442849	1	吕婧瑶	2	1996-04-17	河北保定市定兴县贤寓乡小牛村	155	57	2500	10.5	235	23	4′23		32
44	14090	信管（本）2班	201442850	1	姜玲	2	1994-04-24	河北保定市望都县赵庄乡姜庄村	162	58	2600	9.3	260	23	4′4		23
44	14090	信管（本）2班	201442851	1	杨杰	2	1994-12-08	河北保定市易县塘湖镇南考村	160	48	2700	9.5	280	23	4′43		31
44	14090	信管（本）2班	201442854	1	焦捷敏	2	1993-11-22	河北高碑店市梁家营乡徐家营村	168	61	3000	9.3	240	25	4′44		21
44	14090	信管（本）2班	201442856	1	马若冰	2	1996-07-14	河北定州市清风店镇吴村	160	58	2300	11	230	32	4′38		24
44	14090	信管（本）2班	201442857	1	霍丹丹	2	1995-06-03	河北安国市明官店乡辛庄村新华一路61号	164	62	2300	10	217	24	4′5		34
44	14090	信管（本）2班	201442861	1	刘芳	2	1993-09-13	河北张家口市桥东区兴中街	156	67	2650	9.5	216	24	4′23		25
44	14090	信管（本）2班	201442863	1	乔温静	2	1993-11-19	河北张家口市沽源县	160	54	3400	10.9	220	28	4′37		33
44	14090	信管（本）2班	201442864	1	范倩楠	2	1997-07-18	河北张家口市五中家属楼	162	47	2600	11.8	200	24	4′2		30
44	14090	信管（本）2班	201442869	1	赵龙静	2	1996-03-02	河北沧州市运河区柳庄子	168	53	3400	9.3	230	24	4′23		31
44	14090	信管（本）2班	201442870	1	温童童	2	1996-11-28	河北沧州市沧县刘家庙乡马庙子村	164	56	2478	11	190	26	4′5		24
44	14090	信管（本）2班	201442871	1	张荣荣	2	1994-07-10	河北沧州市盐山县韩集镇薛堂村	160	47	2478	10	180	28	4′3		20
44	14090	信管（本）2班	201442873	1	赵媛萍	2	1996-01-02	河北黄骅市旧城镇闫隆村	167	51	2400	10	180	28	4′34		31
44	14090	信管（本）2班	201442875	1	韩亚青	2	1994-12-17	河北河间市行别营乡双树村	173	57	2800	9.3	180	23	4′2		30
44	14090	信管（本）2班	201442876	1	冯思思	2	1997-03-01	河北廊坊市固安县知子营乡东湖庄村	169	55	2700	9.5	193	20	4′24		22
44	14090	信管（本）2班	201442877	1	孙惠舒	2	1995-09-19	河北廊坊市大城县尚屯镇孙良村	163	72	3000	9.5	185	28	4′49		26
44	14090	信管（本）2班	201442880	1	张梓睿	2	1995-03-05	河北衡水市武邑县南关	168	71	2400	10	150	29	4′38		23
44	14090	信管（本）2班	201442882	1	高辰琛	2	1994-11-03	河北衡水市冀州市西王镇高田庄村	167	60	2300	11	140	25	4′43		22
44	14090	信管（本）2班	201442883	1	樊芳渝	2	1995-01-02	河北翼州市翼州镇新庄村	162	60	3000	9	125	25	4′34		21
44	14090	信管（本）2班	201442884	1	王梦哲	2	1995-02-15	河北翼州市门庄乡王海村	161	57	2700	9.5	130	23	4′23		30
44	14090	信管（本）2班	201442886	1	冯书杰	2	1995-04-23	河北南宫市王道寨乡留诗村	174	68	2577	11	170	23	4′34		21
44	14091	计算机（本）1班	201442744	1	白云策	1	1996-01-25	秦皇岛市昌黎县安山镇白庄村	176	68	4500	7.3	170	20		4′27		9
44	14091	计算机（本）1班	201442728	1	操胜	1	1994-03-18	安徽	175	60	4000	7.4	170	23		4′23		12
44	14116	医学检验本14403	201443399	1	董梦	2	1994-05-02	河北省深州市东安庄乡西阳台村	162	52	2754	9.5	168	19	4′07		35
44	14116	医学检验本14403	201443400	1	位辰茜	2	1994-05-26	河北省衡水深州市长江东路15号深州中学	170	55	2644	9.6	170	18	3′5		30
44	14116	医学检验本14403	201443401	1	吴肖晗	2	1997-05-05	河北省衡水深州市长江东路15号深州市中学	160	45	2653	9.6	169	23	4′12		30
44	14116	医学检验本14403	201443402	1	刘惠铃	2	1995-11-12	河北省永清县第一中学	160	53	2564	9.6	175	21	4′15		36
44	14116	医学检验本14403	201443403	1	陈蕊	2	1996-01-02	河北省黄骅市羊二庄镇东花寨村陈庆池收	166	59	2061	8.2	172	16	4′1		36
44	14116	医学检验本14403	201443404	15	杨晓红	2	1994-12-16	河北省井陉县威州镇孙庄乡北白花村北湾园9号	165	56	2881	8.1	169	22	4′1		30
44	14116	医学检验本14403	201443405	1	郭秀策	1	1993-12-19	那大镇儋州市第一中学	170	60	3900	7.5	210	14		4′2		10
44	14116	医学检验本14403	201443406	1	陈莉淑	2	1995-11-15	湄潭县求是高级中学	160	43	2069	8.2	173	15	3′41		28
44	14116	医学检验本14403	201443407	9	刘亚萍	2	1995-06-05	贵州省都匀市都匀二中高三（3）班	162	50	2494	8.3	174	24	4′15		35
44	14116	医学检验本14403	201443408	1	王国权	1	1997-08-07	陕西省渭南市高新区新盛路12号希望高中	180	65	3906	8.3	235	17		4′05		7
44	14116	医学检验本14403	201443409	1	曾康	1	1994-04-15	陕西省宝鸡市凤翔县凤翔中学	172	60	4108	7.6	220	15		4′14		7
44	14116	医学检验本14403	201443410	1	刘佳	2	1995-04-08	陕西省城固县第一中学	166	56	3564	9.5	169	30	3′45		36
44	14116	医学检验本14403	201443411	1	韩淑婷	2	1995-05-18	民乐县第一中学	158	60	2361	8.4	169	18	3′21		32
44	14116	医学检验本14403	201443412	1	赵莎	2	1994-07-30	民勤县第一中学	168	60	2869	8.7	170	22	3′22		35
44	14116	医学检验本14403	201443413	1	王港圳	2	1996-08-12	湖南省双峰县走马街镇香泉村良岗组	158	42	2729	9.7	165	22	4′04		47
44	14116	医学检验本14403	201443414	31	杨晨	2	1996-01-19	内蒙古自治区呼伦贝尔市鄂温克自治旗巴镇卫生院	163	62	2340	9.7	163	20	4′15		30
44	14044	临床医学本14502	201450150	1	王素颖	2	1995-08-19	河北省唐山市玉田县玉田镇玉月路21号（永山商店）	165	54	2690	9.1	175	23	4′11		30
44	14044	临床医学本14502	201450151	1	张依琳	2	1995-12-19	唐山市玉田县玉田镇政府	161	43	2412	10	165	26	5′31		29
44	14044	临床医学本14502	201450152	1	王敬珍	2	1994-02-28	河北省唐山市遵化市平安城镇骆马庄村河北路六号	163	51	2341	9.9	200	22	4′2		30
44	14044	临床医学本14502	201450153	1	戴佳盈	1	1996-11-10	河北省唐山市遵化市西三里乡东三里小区7-7	174	63	2681	7.9	200	12		4′11		8
44	14044	临床医学本14502	201450154	1	邓博文	1	1995-02-25	河北省唐山市迁安市迁安镇吉兰庄村	175	56	2457	9.5	160	23		4′2		9
44	14044	临床医学本14502	201450155	1	黄文松	1	1995-05-30	河北省唐山市迁安市兴安小区五号楼三单元一楼东	182	72	3421	9.8	160	22		4′11		10
44	14044	临床医学本14502	201450156	1	李吉伟	2	1995-12-09	河北省唐山市迁安市建昌营镇前窝子村	160	55	2573	10	175	13	4′13		25
44	14044	临床医学本14502	201450157	1	贺丹	2	1996-05-20	河北省秦皇岛市山海关区南窑河村10号	167	65	2890	9.5	198	29	4′21		26
44	14044	临床医学本14502	201450158	11	赵兴旺	1	1996-06-19	河北省秦皇岛市青龙满族自治县第一中学	174	54	3059	8.4	210	25		4′11		11
44	14044	临床医学本14502	201450159	1	叶英烁	1	1995-08-11	河北省秦皇岛市昌黎县五街白衣庵3组80号	165	65	2345	7	135	21		4′07		9
44	14044	临床医学本14502	201450160	1	田瑶	2	1995-06-03	河北省秦皇岛市抚宁县留守营镇太平庄73号	173	56	2734	10	187	22	4′07		45
44	14044	临床医学本14502	201450161	1	赵柠	2	1995-10-11	河北省秦皇岛市开发区长江西道66号秦皇岛市第一中学	173	67	2461	10.1	165	23	3′59		54
44	14044	临床医学本14502	201450162	1	燕钰颖	2	1995-12-12	河北省秦皇岛市卢龙县蛤泊乡孟柳河村64号	154	58	2581	9.4	180	14	4′2		34
44	14044	临床医学本14502	201450163	1	魏仑	1	1995-07-19	河北省邯郸市邯山区罗二生活区汽车库值班室	178	80	3333	8.7	176	25		4′12		10
44	14044	临床医学本14502	201450164	1	康宁	2	1996-01-08	邯郸市中华南大街15号中心医院放疗科	176	50	4234	9.2	185	35	4′2		29
44	14044	临床医学本14502	201450165	1	张子琪	2	1996-05-19	河北省邯郸市丛台区永平里58号楼4单元10号	172	70	2457	10.1	190	27	4′05		32
44	14044	临床医学本14502	201450166	1	段超	1	1995-09-28	河北省邯郸市峰峰矿区春光中学	178	89	2454	8.8	178	23		4′16		7
44	14044	临床医学本14502	201450167	1	陈凯	1	1995-11-27	河北省邯郸市临漳县柳园镇李营村北大路74号	176	65	3552	8.8	185	23		4′06		7
44	14044	临床医学本14502	201450168	1	白丽月	2	1994-03-14	河北省邯郸市成安县辛义乡北徐村南大队	167	63	3244	9.2	170	23	4′21		35
44	14044	临床医学本14502	201450169	8	韦晨菊	2	1996-12-24	海南省儋州市第一中学	163	47	2557	10.8	175	26	4′05		35
44	14044	临床医学本14502	201450170	2	鲍儒甘	1	1997-06-20	内蒙古赤峰市巴林右旗查干沐沦镇宝冷嘎查一组十八号	173	64	2915	9.7	187	23		4′2		7
44	14045	临床医学本14503	201450171	1	孙敏	1	1997-04-12	江西省抚州市东乡县小璜镇孙墩村孙墩组158号	170	55	4069	7.9	215	16		4′25		9
44	14045	临床医学本14503	201450172	1	林小梅	2	1995-11-26	四川省中江中学校	160	52	3422	7.1	260	17	3′5		32
44	14045	临床医学本14503	201450173	1	张茜茜	2	1995-11-01	北京市市辖区平谷区园丁小区7-4-9	157	67	1900	7	240	34	4′44		38
44	14045	临床医学本14503	201450174	1	刘岳阳	2	1993-09-11	河北省邯郸市涉县鹿头乡西宇庄	162	52	3900	8.4	225	17	4′3		35
44	14061	英语本4班	201442031	1	王宁宁	2	1995-08-04	河北省海兴县海兴中学	162	60	2657	9.5	160	20	5′51		36
44	14061	英语本4班	201442032	1	刘晓君	2	1995-10-26	河北省沧州市盐山县盛源小区4号楼2单元201	166	51	2617	9.3	180	15	4′07		32
44	14061	英语本4班	201442033	1	戴方平	2	1994-07-01	河北省沧州市泊头市第一中学	163	57	3251	8.7	190	12	4′14		35
44	14061	英语本4班	201442034	1	邵红艳	2	1995-07-02	河北省泊头市第一中学1106班	165	60	2922	8.7	180	15	4′07		34
44	14061	英语本4班	201442035	1	赵莹莹	2	1996-01-09	河北省泊头市第一中学1106班	160	58	2876	9.9	162	15	4′19		34
44	14061	英语本4班	201442036	1	李然	2	1994-01-01	河北省任丘市鄚州镇二铺村２４５４号	161	57	2350	9.4	165	18	4′12		35
44	14061	英语本4班	201442037	1	何志娟	2	1995-01-17	河北省河间市第一中学	159	56	3215	8.1	203	7	4′14		34
44	14061	英语本4班	201442038	1	姚倩	2	1995-11-24	河北省廊坊市固安县惠民佳苑3号楼1单元1103	162	52	4752	7.4	240	23	4′14		34
44	14061	英语本4班	201442039	1	路静	2	1995-08-22	河北省廊坊市安次区汇源名居9号楼1单元702	171	60	2922	9.4	160	13	4′04		35
44	14061	英语本4班	201442040	1	张蒙	2	1995-06-12	河北省永清县第一中学	156	56	3345	7.9	235	20	4′14		32
44	14116	医学检验本14403	201443415	1	薛红杰	2	1993-03-08	内蒙古通辽市扎鲁特旗黄花山镇一委一组	160	45	2427	9.2	167	14.1	4′09		35
44	14117	物理1班	201441211	1	王志	1	1995-08-19	衡水市故城县 房庄乡后吴村	178	60	4100	8.4	210	24		4′13		4
44	14117	物理1班	201441206	1	王志伟	1	1994-03-15	沧州市泊头市交河镇城建小区一号楼402	183	78	4560	8.2	230	18		4′13		3
44	14117	物理1班	201441178	1	王子维	1	1995-11-02	邯郸市邯山区滏西街牧工商小区	178	61	4562	8.3	240	32		4′32		5
44	14117	物理1班	201441173	1	何琪超	1	1994-07-18	衡水市安平县凯旋城	177	73	4120	8.2	240	8		4′06		3
44	14117	物理1班	201441195	1	李佳旺	1	1996-11-05	保定市安国市郑章镇东桄村吉祥巷207号	170	75	3860	7.3	262	16		4′13		8
44	14117	物理1班	201441207	1	李凯飞	1	1994-01-05	任丘市议伦堡乡三杰村	176	70	4060	7.1	210	31.6		4′23		4
44	14117	物理1班	201441181	1	林子雷	1	1993-10-05	邯郸市馆陶县王桥乡旺庄村14号	179	67	4190	7.1	220	20		4′13		8
44	14117	物理1班	201441208	1	张冲	1	1995-11-24	廊坊市文安县大柳河乡王小泗村	180	70	4860	7.2	210	10.5		3′4		8
44	14117	物理1班	201441192	1	杨朝晖	1	1995-03-16	保定市雄县张岗乡韩庄村	172	67	3680	7.3	210	20.5		4′23		6
44	14117	物理1班	201441177	1	张龙	1	1995-03-02	唐山市乐亭县汀流河镇杨各庄村	170	61	5214	7.5	250	8		4′13		5
44	14117	物理1班	201441204	1	赵峰峰	1	1995-02-18	沧州市南皮县信合家园5号楼4单元501	173	72	3680	8.1	240	14.8		3′4		6
44	14117	物理1班	201441205	1	牛国振	1	1995-04-04	沧州市南皮县寨子镇邱庄村	165	73	3320	7.5	250	28		4′21		5
44	14061	英语本4班	201442041	1	刘文雅	2	1994-06-10	河北省阜城县阜城中学	162	49	2564	9.1	160	13	4′02		25
44	14061	英语本4班	201442042	1	程圆圆	2	1994-08-05	河北省衡水深州市长江东路15号深州市中学	160	60	3069	9.9	165	18	4′14		43
44	14061	英语本4班	201442043	1	张晓	2	1995-02-24	河北省南宫市大庆街庆胜胡同19号	160	51	3368	8.7	220	10	4′14		31
44	14061	英语本4班	201442044	1	王玉兰	2	1993-08-15	涉县更乐镇下池村一号楼5单元502	166	58	2478	9.1	170	18	4′07		38
44	14062	14汉语国际教育	201442045	1	陈然	2	1996-02-20	保定市定兴县北田乡东晓村	168	56	2300	10.5	165	16	5′45		40
44	14062	14汉语国际教育	201442046	1	崔金利	2	1994-10-17	张家口市康保县哈泌噶乡东滩	160	48	2400	9.5	163	19	5′53		30
44	14062	14汉语国际教育	201442047	1	冯硕	1	1995-12-08	邢台市桥西区钢铁北路	165	50	3799	8.1	200	16		4′3		6
44	14062	14汉语国际教育	201442048	1	付产敏	2	1996-10-11	邯郸市魏县大么乡和顺会村	160	47	2000	10.3	165	22	5′45		29
44	14062	14汉语国际教育	201442049	1	韩慧娜	2	1995-08-18	邢台市新河县后沙村	163	54	2350	10.2	173	30	4′47		28
44	14062	14汉语国际教育	201442050	1	侯顺达	1	1994-03-10	河北省廊坊市固安县中鼎凤凰城	177	62	3800	8.3	210	20		4′41		7
44	14062	14汉语国际教育	201442051	1	胡亚明	2	1995-02-01	邢台市降允县固城镇	166	53	2578	8.3	210	20	3′23		27
44	14062	14汉语国际教育	201442052	1	李灿	2	1994-01-01	保定市清苑县	166	55	2100	10.6	180	23	4′57		35
44	14062	14汉语国际教育	201442053	1	李杨	2	1996-03-20	邯郸市磁县磁州镇务本社区	153	50	2350	11.3	160	15	5′4		27
44	14062	14汉语国际教育	201442054	1	李子杰	2	1995-10-26	张家口市下花园区政府1号楼	177	64	2975	9.3	200	20	3′57		36
44	14062	14汉语国际教育	201442055	1	梁艺玮	2	1995-04-01	张家口市宣化区	163	47	2367	9.6	162	22	4′5		27
44	14062	14汉语国际教育	201442056	1	刘晓玥	2	1996-03-25	石家庄市桥西区中山西路491号	173	55	2843	9.2	175	15	3′57		29
44	14062	14汉语国际教育	201442057	1	卢金赛	2	1995-07-03	涿州市清凉寺办事处卢家场村	157	47	2300	9.6	165	15	4′5		28
44	14062	14汉语国际教育	201442058	1	鹿雨	2	1994-12-18	邢台市南和县关镇和阳大街	158	70	2000	10.9	175	15	6′0		30
44	14062	14汉语国际教育	201442059	1	栾如意	2	1996-01-14	承德市刘杖子乡北台村	160	50	2368	11.3	170	15	5′1		25
44	14062	14汉语国际教育	201442060	1	马兴萌	2	1995-03-06	石家庄市桥西区新石中路	165	54	2300	10.3	170	25	5′35		27
44	14062	14汉语国际教育	201442061	1	马雨珂	2	1995-07-15	石家庄市藁城市岗上镇东邑村	153	40	2489	10.9	164	14	5′12		30
44	14062	14汉语国际教育	201442062	1	孟德颖	2	1994-12-05	保定市方碑店孟家庄村	164	51	2000	10.1	164	18	4′57		29
44	14062	14汉语国际教育	201442063	1	苗苗	2	1995-05-18	沧州市泊头市洼里王镇前八尺村	160	57	2468	11.3	160	17	5′12		30
44	14062	14汉语国际教育	201442064	1	穆陈歌	2	1995-06-09	廊坊市广阳区新星星小区11#5单元402	160	55	2300	10.1	170	15	5′4		29
44	14062	14汉语国际教育	201442065	1	聂小莹	2	1993-05-09	邢台市南和聂庄	165	40	4888	8.5	215	19	4′14		27
44	14062	14汉语国际教育	201442066	1	齐英博	1	1995-11-02	邢台市南宫市	175	58	3800	8.3	240	19		4′23		5
44	14062	14汉语国际教育	201442067	1	裘泽阳	1	1995-05-30	保定市顺平县	178	67	3977	8.2	225	18		4′3		4
44	14092	计算机（本）2班	201442801	1	陈海腾	1	1995-12-12	河北省衡水市桃城区	173	60	4300	8	190	23		4′38		12
44	14092	计算机（本）2班	201442771	1	高斌	1	1996-04-10	北京市海淀区	170	56	4000	8	230	21		4′28		4
44	14092	计算机（本）2班	201442797	1	韩建杰	1	1995-04-16	河北省廊坊市大城县	172	60	4300	9	230	25		4′36		11
44	14092	计算机（本）2班	201442775	1	贾贺明	1	1994-10-05	河北省保定市唐县宗高和村	175	70	4500	8	250	15		4′18		13
44	14092	计算机（本）2班	201442787	11	贾敏桐	1	1994-05-01	北京市大兴区	173	80	4000	7.9	240	20		4′13		7
44	14092	计算机（本）2班	201442781	1	李首亮	1	1994-03-01	河北省保定市安国市固西村	173	75	4000	8.5	225	24		4′3		3
44	14092	计算机（本）2班	201442779	1	李伟祥	1	1996-06-14	河北省保定市曲阳县安庄镇	173	95	3000	9.8	226	19		4′23		8
44	14092	计算机（本）2班	201442778	1	刘顺伟	1	1995-05-15	河北省保定市曲阳县	173	75	3000	8	220	18		4′34		6
44	14092	计算机（本）2班	201442793	1	刘旭东	1	1995-11-27	河北省沧州市	173	80	4000	7.9	235	17		4′23		10
44	14092	计算机（本）2班	201442805	1	刘悦康	1	1995-10-13	河北省廊坊市永县	175	70	4000	8.5	260	24		4′19		11
44	14092	计算机（本）2班	201442782	1	马天鹏	1	1995-03-08	河北省保定市安国县	181	72	4500	7.6	280	18		4′28		7
44	14061	英语本4班	201442025	11	张雪	2	1996-01-26	河北省丰宁县丰宁一中	165	48	2320	9.8	152	16	4′17		42
44	14061	英语本4班	201442026	1	段姝云	2	1997-01-30	河北省张家口市第六中学	163	49	4235	7.9	230	12	4′14		32
44	14061	英语本4班	201442027	11	王朝霞	2	1995-02-03	河北省承德市平泉第一中学西校区	160	54	4578	7.3	250	9	4′14		34
44	14061	英语本4班	201442028	11	李丹	2	1995-01-30	河北省隆化存瑞中学志达一班	160	51	2541	9.9	160	16	4′2		32
44	14061	英语本4班	201442029	1	孙艺伟	2	1994-09-27	河北省沧州市东光县第一中学	160	54	3234	8.9	175	17	4′22		34
44	14061	英语本4班	201442030	1	张旦旦	2	1995-04-05	河北省泊头市第一中学1126班	159	61	4367	7.3	250	9	4′14		38
44	14088	电子类10班	201442724	1	王志成	1	1995-05-24	吉林省白城市洮北区	183	66	4320	8.6	171	18		4′2		12
44	14088	电子类10班	201442692	1	畅婉冰	2	1995-08-18	山西省运城市中银大道泗交家属院	168	63	3000	10.3	190	19	4′2		35
44	14088	电子类10班	201442698	1	陈彤彤	2	1995-07-10	河北省衡水市故城镇故城县西十里铺	168	64	2700	10.1	230	15	4′18		39
44	14088	电子类10班	201442699	1	金焕	2	1996-01-01	河北省衡水市故城县夏庄镇第九村	168	63	3000	10.3	230	26	4′2		35
44	14088	电子类10班	201442708	1	杨鉴	2	1994-05-07	河北省衡水市深州市泰山西路裕华胡同8号	169	52	2500	11.6	251	26	4′05		43
44	14088	电子类10班	201442709	1	赵雨琼	2	1995-08-21	河北省衡水市深州市兵曹乡邵甫村	155	42	2455	9.3	241	24	4′08		33
44	14088	电子类10班	201442720	1	袁欣悦	2	1996-05-18	河北省黄骅市府西公寓	168	65	3000	11	225	21	4′03		33
44	14088	电子类10班	201442725	1	芦莹莹	2	1995-09-30	吉林省和龙市八家子镇振兴社区十八组	165	55	2860	9	225	24	4′02		41
44	14089	信管（本）1班	201442807	1	段佳波	1	1995-07-23	河北省石家庄市井陉县南峪镇地都村	173	65	4200	8.5	220	26		4′2		7
44	14089	信管（本）1班	201442811	1	刘嘉林	1	1995-11-26	河北省新乐市东王镇白店村	176	86	4700	8.9	220	22		4′3		3
44	14089	信管（本）1班	201442815	1	董昱达	1	1995-07-22	河北省唐山市开平区开平镇	173	66	4500	6.5	260	22		4′23		10
44	14089	信管（本）1班	201442819	1	李岩	1	1995-12-29	河北省唐山市乐亭县古河乡李各庄村	176	65	4400	8	270	23		4′2		2
44	14089	信管（本）1班	201442822	1	张家铭	1	1996-09-28	河北省唐山市迁安镇	173	62	4300	8.5	240	20		4′3		8
44	14089	信管（本）1班	201442825	1	陈明杰	1	1995-04-12	河北省秦皇岛市卢龙县卢龙镇大莫营村	175	62	4300	8.7	220	28		4′2		9
44	14089	信管（本）1班	201442826	1	张屹晗	1	1996-01-21	河北省邯郸市柳颐小区	166	59	4200	7.5	270	23		4′2		8
44	14089	信管（本）1班	201442829	1	李富强	1	1996-12-01	河北省邯郸市永年县洺关镇新洺路金福苑	178	85	4700	7.8	230	19		4′21		3
44	14089	信管（本）1班	201442830	1	申晓磊	1	1995-01-14	河北省邯郸市武安市矿山镇矿山村	180	79	4500	7.5	225	21		4′2		5
44	14089	信管（本）1班	201442831	1	王胜逵	1	1995-07-02	河北省邯郸市武安市阳邑镇南西井村	175	70	4500	7.5	260	21		4′3		7
44	14089	信管（本）1班	201442832	1	张晓艺	1	1995-09-28	河北省邢台市临城县黑城乡祁村村	196	50	4000	7.3	270	22		4′22		4
44	14089	信管（本）1班	201442834	1	姚红亮	1	1992-03-12	河北省邢台市内丘县金店镇滩里村	183	65	4300	7.7	220	24		4′21		3
44	14089	信管（本）1班	201442838	1	关凯心	1	1997-01-31	河北省邢台市南和县郝桥镇岗上村	166	53	4300	8.1	230	23		4′22		10
44	14089	信管（本）1班	201442839	1	田松伟	1	1993-10-18	邢台市宁晋县河渠乡北近村	166	61	4300	8.1	217	18		4′47		6
44	14089	信管（本）1班	201442840	1	李飞	1	1994-05-01	河北省邢台市宁晋县苏家庄镇北高里村	170	52	4100	7.2	216	21		4′45		4
44	14089	信管（本）1班	201442842	1	张自邦	1	1995-08-20	河北省邢台市临西县河西岗村	180	75	4400	7.2	220	25		4′25		2
44	14089	信管（本）1班	201442843	1	王腾达	1	1995-03-18	河北省沙河市册井乡北盆水村	185	70	4300	6.9	200	22		4′27		9
44	14089	信管（本）1班	201442846	1	孟伟	1	1995-09-08	河北省保定市阜平县平阳镇罗峪村	175	63	4400	7.5	235	25		4′35		10
44	14089	信管（本）1班	201442810	1	周悦	2	1994-02-24	河北省石家庄市深泽县赵八乡西大陈村	162	60	2500	9	180	21	4′23		31
44	14089	信管（本）1班	201442813	1	张瑶	2	1995-01-30	河北省石家庄市鹿泉市铜冶镇	160	50	2600	9	180	25	4′3		23
44	14089	信管（本）1班	201442816	1	高亚静	2	1994-02-26	河北省唐山市丰润区姜家营乡郭庄子村	155	48	2400	11	170	19	4′24		42
44	14089	信管（本）1班	201442817	1	吴佳梅	2	1995-06-24	河北省唐山市滦南县宋道口镇申营村	160	55	2400	9.2	180	25	4′45		14
44	14027	环境设计本14402	201442929	1	张慧强	1	1996-01-03	河北省张家口市高新区东宁街5号东方中学文九班	170	63	2500	9	182	20		3′47		17
44	14027	环境设计本14402	201442930	1	谢媛媛	2	1996-10-08	河北省张家口市桥西区清水河中路33号高三20班	168	51	2760	8.3	190	17	3′4		30
44	14027	环境设计本14402	201442932	1	田晓阳	2	1996-06-15	河北省张家口市万全县孔家庄镇嘉苑小区4号楼4单元501室	172	60	2900	9	182	16	3′56		27
44	14027	环境设计本14402	201442933	1	姜楠	2	1995-03-08	河北省承德市隆化县存瑞中学	165	51	2900	7.2	178	19	4′16		25
44	14027	环境设计本14402	201442934	11	丛京东	1	1995-07-30	河北省承德市丰宁县胡麻营乡河东村141号敖显军转	172	55	3000	9.2	193	19		4′06		5
44	14027	环境设计本14402	201442935	1	李美怡	2	1996-12-18	河北省永清县第一中学	155	57	2600	9	195	14	4′25		30
44	14027	环境设计本14402	201442936	1	刘亚楠	1	1994-03-28	永清县第一中学	170	56	3200	9.2	180	20		4′41		17
44	14027	环境设计本14402	201442949	1	李志婷	2	1995-03-15	河北省张家口市桥西区大境门晶水花苑10号楼1单元401室	164	57	2350	9.6	207	28	4′0		29
44	14028	美术学本14403	201442955	1	李天鹤	1	1995-04-15	河北省张家口市高新区东宁街5号东方中学文9班	176	64	5100	6.8	275	19		4′0		15
44	14028	美术学本14403	201442951	1	胡亚洲	1	1995-03-27	河北省张家口市沽源县第一中学1111班	179	59	4450	8.1	245	24		4′0		5
44	14028	美术学本14403	201442950	1	林岑伟	1	1995-08-07	张家口市桥西区西坝岗路27号张家口市第二中学高三7班	175	85	2500	9	195	29		4′01		5
44	14028	美术学本14403	201442941	1	魏文豪	1	1995-03-02	河北省邯郸市峰峰矿区新市区滏阳路88号29号楼2单元9号	178	91	2550	9	185	18		4′18		7
44	14028	美术学本14403	201442940	1	姚建超	1	1995-08-08	邯郸市复兴区建设大街旺景园3号楼3单元17层3号	180	64	2500	9.1	215	30		3′4		3
44	14028	美术学本14403	201442937	1	白宇坤	1	1994-12-02	石家庄市桥东区向阳路2号院5号楼3单元501	183	67.5	2300	9.8	165	20		4′12		10
44	14028	美术学本14403	201442954	11	赖子轩	2	1995-11-01	河北省廊坊市文安县大围河乡高头管区赖头村一区幸福街018号	160	57	4800	7.6	240	10	4′12		27
44	14028	美术学本14403	201442953	1	郭雯	2	1995-09-21	沧州市水月寺大街20号北方家具总汇	165	47	2400	8.2	187	22	4′15		36
44	14028	美术学本14403	201442952	1	陈丽君	2	1995-07-01	河北省张家口市沽源县第一中学	161	55	4900	7	250	23	4′18		27
44	14028	美术学本14403	201442948	1	董丽媛	2	1996-04-26	张家口桥西区西坝岗路27号张家口市第二中学高三7班	165	55	2300	9.4	200	29	3′3		28
44	14028	美术学本14403	201442947	1	陈晓宇	2	1995-10-17	河北省张家口市高新区东宁街5号东方中学文9班	162	52	5300	7.1	280	9	3′4		30
44	14028	美术学本14403	201442946	1	李宏瑶	2	1995-09-03	河北省张家口市桥东区建国路师专家属楼乙35号	166	55	2300	9.3	202	20	4′18		25
44	14028	美术学本14403	201442945	1	牛月	2	1997-04-17	河北省保定市安国市药华大路221号河北安国中学497班	167	54	2500	10.5	166	12	4′3		27
44	14028	美术学本14403	201442944	1	刘杉	2	1995-11-18	河北易县中学	165	52	2300	8.4	201	12	4′27		30
44	14028	美术学本14403	201442943	1	冀维玮	2	1995-04-30	河北省保定市定兴县河北定兴中学	164	55	2500	9.1	197	26	3′3		29
44	14028	美术学本14403	201442942	1	昝圣娇	2	1996-04-29	河北省邯郸市魏县泊口乡井头西村三井街北141号	160	50	2330	8.5	192	19	4′12		30
44	14028	美术学本14403	201442939	1	贾莉	2	1996-05-04	河北省唐山市玉田县东方名座9幢3门302	158	51	2330	9.4	197	27	3′5		29
44	14028	美术学本14403	201442938	1	杜斌斌	2	1994-09-12	河北省藁城市九门乡黄庄村村委会	161	65	4300	7	240	12	4′35		27
44	14029	视觉传达本14402	201442994	1	吴坚	1	1995-05-07	河北省衡水市第十四中学南校区高三19班	175	60	3800	6.9	245	22		4′0		5
44	14029	视觉传达本14402	201442992	1	范振宇	1	1996-01-31	河北省张家口市宣化区阁北街56号院25号楼104号	185	54	3680	7.5	240	17		3′3		4
44	14029	视觉传达本14402	201442991	1	王棹祎	1	1994-06-08	张家口市桥西区西坝岗路27号张家口第二中学高三19班	175	61	2300	10.8	161	18		4′0		8
44	14089	信管（本）1班	201442818	1	陈娜	2	1996-07-02	河北省唐山市海港区港福街恒通花园	165	58	3100	10.7	184	23	4′24		36
44	14089	信管（本）1班	201442820	1	车佳芮	2	1996-07-11	河北省唐山市玉田县兴旺小区	172	56	3000	9	180	21	4′15		23
44	14089	信管（本）1班	201442821	1	马慧颖	2	1996-01-01	河北省唐山市迁安市杨店子镇	160	54	2000	9.2	150	18	4′35		23
44	14089	信管（本）1班	201442823	1	丁玲	2	1995-10-11	河北省秦皇岛市海港区热电里	163	54	3000	10	140	22	4′23		33
44	14089	信管（本）1班	201442827	1	封韶波	2	1995-12-24	河北省邯成安县鑫盛源小区郸市	166	49	3300	9.2	125	21	4′19		44
44	14089	信管（本）1班	201442828	1	薛晓瑞	2	1996-06-30	河北省邯郸市永年县临洺北段庄村关镇	160	51	3300	10.1	130	20	4′22		22
44	14099	美学二班	201443481	1	魏宁	2	1995-07-01	河北省山西省大同市	150	58	2600	10.1	150	27	4′3		29
44	14099	美学二班	201443479	1	王丽茹	2	1995-08-09	河北省张家口市桥东区姚家庄	163	54	2478	9.7	150	23	4′3		21
44	14099	美学二班	201443472	1	王文君	2	1994-03-26	河北省廊坊市广阳区	165	54	2356	11.8	152	24	4′29		22
44	14099	美学二班	201443471	1	庞悦	2	1996-07-13	沧州市运河区	167	52	2356	10.4	165	18	4′25		26
44	14099	美学二班	201443469	1	刘珂	2	1996-01-01	张家口市沽源县	158	63	2478	10.6	150	24	4′25		22
44	14099	美学二班	201443468	1	刘文学	2	1995-09-02	张家口市桥西区	170	56	2400	10	160	25	4′09		24
44	14099	美学二班	201443467	1	赵亚楠	2	1995-07-31	河北省张家口市宣化区胜利北路51号法兴园小区	166	64	2400	11.6	175	23	4′09		25
44	14099	美学二班	201443466	1	郝盛琦	2	1995-06-28	河北省高碑店市	172	68	2356	11.2	150	27	4′31		23
44	14100	中药学本14401	201443646	1	周聪	1	1995-01-05	河北省衡水市故城县	178	86	4000	7.7	250	22		4′31		5
44	14100	中药学本14401	201443643	1	张壮	1	1994-07-13	河北省河间市三实验	175	58	3647	6.8	260	23		4′08		7
44	14100	中药学本14401	201443641	1	张勇	1	1995-02-03	河北省沧州市泊头市西关新村	175	80	4283	7.9	220	22		4′2		3
44	14100	中药学本14401	201443640	11	张宇航	1	1995-09-22	河北省承德市围场县	174	60	3886	8.1	240	18		4′24		3
44	14100	中药学本14401	201443639	11	陈博	1	1995-02-16	河北省承德市隆化县	174	60	3882	7.6	235	22		3′4		10
44	14100	中药学本14401	201443637	1	李尧	1	1995-08-31	河北省张家口市怀未县新保安镇	183	66	3200	7.3	255	23		4′15		7
44	14100	中药学本14401	201443634	1	苏剑	1	1994-11-13	河北省张家口市五一路大街１３号	177	80	4500	7.9	245	12		4′26		3
44	14100	中药学本14401	201443633	1	罗超杰	1	1996-05-01	河北省涿州市义和庄乡南定村	171	85	4118	8.7	200	12		4′31		1
44	14100	中药学本14401	201443628	1	贾子建	1	1996-01-20	河北省保定市清苑县南大冉村	177	75	4027	7.2	220	26		4′13		3
44	14100	中药学本14401	201443625	1	张冠腾	1	1995-03-12	河北省邢台市宁晋县城北村	158	43	3300	10.6	160	17		4′35		3
44	14100	中药学本14401	201443624	1	刘志浩	1	1996-08-08	河北省邢台市临城县澄底村	179	62	4014	7.5	235	23		4′12		11
44	14100	中药学本14401	201443619	1	马超金	1	1996-05-10	河北省秦皇岛市卢龙县	179	63	3557	8.9	230	19		4′2		7
44	14100	中药学本14401	201443617	11	刘一凡	1	1995-09-28	河北省秦皇岛市青龙县海红庄村	176	61	3625	8.3	220	23		4′15		10
44	14100	中药学本14401	201443610	1	杨日昭	1	1995-09-03	河北省石家庄市无极县杨家庄村	182	67	4600	8.5	220	27		4′23		7
44	14100	中药学本14401	201443608	1	邢文磊	1	1995-12-16	河北省石家庄市栾城区宏达路一号	183	85	4459	8.3	235	21		4′2		3
44	14100	中药学本14401	201443647	1	韩书媚	2	1996-02-03	河北省南宫市段芦头镇和生店村	160	54	2497	10	170	15	3′57		35
44	14100	中药学本14401	201443645	1	贾翠花	2	1994-02-12	衡水市武强县街关镇曹庄村	153	51	2560	9	150	18	4′21		43
44	14100	中药学本14401	201443644	1	王洁	2	1994-09-11	河北省河间市	155	50	2736	10.6	170	15	3′56		41
44	14100	中药学本14401	201443642	3	李萍萍	2	1995-01-08	沧州市黄骅市羊三木乡羊三村	165	53	2869	10.2	175	17	4′11		42
44	14100	中药学本14401	201443638	1	冯佳丽	2	1994-06-09	河北省张家口市赤城县后城村	165	60	2738	10.2	170	17	4′1		55
44	14100	中药学本14401	201443636	1	梁艳霞	2	1995-05-01	张家口市怀安县头百户镇头百户村	157	45	2740	9.4	180	16	4′07		35
44	14100	中药学本14401	201443635	1	李艳晓	2	1995-02-10	河北省张家口市张北县大乌土沟村	172	61	2919	8.8	185	17	3′54		35
44	14100	中药学本14401	201443632	1	高骞	2	1996-03-12	保定市雄县西侯留村	162	90	2912	9.9	185	18	3′56		35
44	14100	中药学本14401	201443631	1	王欣桐	2	1994-12-29	北京市新发地经营者乐园７-２０８	164	46	2545	9.1	170	17	4′03		38
44	14020	园艺本14401	201441561	1	翟宇卓	1	1994-12-02	河北省保定市白沟镇阳光888二号楼二单元502	178	68	2100	7.8	230	9		4′13		10
44	14020	园艺本14401	201441552	1	张新培	2	1996-11-15	河北易县中学	170	56	2000	10.2	190	27	3′56		32
44	14020	园艺本14401	201441526	1	郑一飞	2	1995-11-13	河北省石家庄市槐中路135号10-2-402	158	46	2150	9.3	194	24	4′01		37
44	14021	园艺本14402	201441577	1	艾林娜	2	1994-06-15	河北省邯郸市广平县综合职业技术教育中心	155	48	1935	9.7	194	23	4′11		34
44	14021	园艺本14402	201441579	1	崔佳欣	2	1994-05-09	河北省邯郸市武安市邑城镇赵店村446号	158	52	2360	9.4	191	15	4′21		27
44	14021	园艺本14402	201441603	1	单继永	1	1994-11-16	河北省承德市围场县四合永围场职教中心	175	62	2345	7.5	240	19		4′28		5
44	14021	园艺本14402	201441589	1	段珂	2	1996-11-02	河北省沙河市第二中学228班	160	50	2160	10.5	200	20	4′28		24
44	14021	园艺本14402	201441591	1	范明花	2	1993-07-10	河北省张家口市宣化县职业技术教育中心	156	53	2500	10.2	185	20	4′27		26
44	14021	园艺本14402	201441602	11	龚亚楠	2	1994-10-24	河北省承德市围场县四合永镇围场职教中心	160	48	2600	9.5	192	22	4′12		37
44	14021	园艺本14402	201441585	1	关文玉	1	1994-06-17	河北省邢台市南和县郝桥镇岗上村关孟刚	170	60	3200	8.3	240	19		4′28		5
44	14021	园艺本14402	201441593	1	郭宏智	1	1994-12-16	河北省张家口市宣化县职业技术教育中心	173	65	4000	8.3	240	19		4′26		5
44	14021	园艺本14402	201441583	1	籍旭照	1	1994-11-21	河北省邯郸市武安市职教中心	173	74	4500	8.2	222	18		4′26		1
44	14021	园艺本14402	201441604	11	蒋鑫颖	2	1996-01-30	河北省承德市宽城县职教中心	168	58	2400	9.3	203	22	4′28		37
44	14021	园艺本14402	201441599	1	金鑫	2	1995-11-07	河北张家口市尚义县职教中心115班	155	70	2650	11.5	155	14	4′3		28
44	14021	园艺本14402	201441605	11	李佳	2	1996-04-27	河北省承德市宽城县职教中心	167	53	2700	9.5	201	22	4′2		39
44	14021	园艺本14402	201441573	1	李梦凡	2	1996-02-16	河北省邯郸市成安县第一中学	168	60	3500	9.3	187	24	4′15		32
44	14021	园艺本14402	201441597	1	李树阳	1	1995-12-15	张北县职教中心公园路88号	173	65	3700	8.3	240	19		4′26		5
44	14021	园艺本14402	201441571	1	李潇	2	1996-02-01	河北省唐山市滦南县柏各庄镇王沟府村	158	53	4562	9.5	192	20	4′2		29
44	14021	园艺本14402	201441566	1	梁立媛	2	1994-07-10	河北省石家庄市平山县平山镇蒲吾村	160	46	1950	11.1	165	18	4′4		28
44	14021	园艺本14402	201441586	1	林变变	2	1995-01-24	河北省南和县建设大街和景新区三号楼一单元六零二室	158	48	2653	9.6	195	19	3′56		41
44	14021	园艺本14402	201441569	1	刘畅	2	1995-03-15	河北省藁城市昌盛街3号1栋5单元102室	163	63	2530	10.1	203	24	4′15		36
44	14021	园艺本14402	201441567	1	刘佳	2	1994-10-29	河北省石家庄市平山县王坡乡东王坡村	160	46	2650	10.2	182	17	4′2		35
44	14021	园艺本14402	201441590	1	刘佳玲	2	1995-07-30	保定市满城县职教中心	158	49	2300	9.1	202	24	4′15		39
44	14029	视觉传达本14402	201442989	1	乔冉	1	1993-12-17	河北省张家口市第二中学高三19班	178	60	2450	8.6	203	27		3′5		9
44	14029	视觉传达本14402	201442986	1	邸威	1	1995-04-16	河北省保定市涞源县锦绣小区2号楼4单元201	175	55	2380	11	165	16		4′23		9
44	14029	视觉传达本14402	201442984	1	何浩然	1	1995-07-18	河北省邯郸市武安市武安镇中排街西九排11号	172	59	2500	8.8	180	17		4′23		11
44	14029	视觉传达本14402	201442983	1	刘艺凯	1	1996-02-26	河北省邯郸市峰峰矿区义东小学	177	65	2400	9.3	178	21		3′4		8
44	14029	视觉传达本14402	201442981	1	孙达彬	1	1994-06-27	河北省抚宁县第六中学	170	75	5000	6.5	260	20		4′15		11
44	14035	药学本14402	201443187	1	仝玲	2	1996-09-20	河北定州中学	158	64	2649	9	197	18	3′4		34
44	14035	药学本14402	201443188	1	纪颖鹤	2	1996-10-06	定州中学高三12班	163	65	2841	10	170	26	4′04		35
44	14035	药学本14402	201443189	1	李佳彤	2	1995-09-24	河北省张家口市高新区宁远堡村委会	169	75	4545	9.2	170	24	3′54		36
44	14035	药学本14402	201443190	1	张爱新	2	1994-03-12	河北省张家口市宣化区第一中学	164	62	3124	9.8	169	26	4′01		36
44	14035	药学本14402	201443191	1	王少鹏	1	1994-11-04	河北省张家口市桥西区中学街一号正博高级中学	177	79	4656	7.6	234	20		4′2		2
44	14035	药学本14402	201443192	1	李宝月	1	1993-07-15	河北省蔚县康居31号楼5单元301	170	54	4533	7.3	225	14		3′22		11
44	14035	药学本14402	201443193	1	全宇璐	2	1994-11-13	河北省张家口市蔚县蔚州镇前进东路社区康居嘉园31栋1单元301号	165	65	2400	9.5	162	22	4′03		45
44	14035	药学本14402	201443194	1	邢源	2	1996-09-11	河北省张家口市桥东区宝善小区建行家属楼54号楼1单元301	166	52	3095	10	200	20	4′17		36
44	14035	药学本14402	201443195	1	高珊	2	1995-05-26	河北省承德市兴隆县蓝旗营镇蓝旗营村	158	50	6546	9.1	176	24	4′02		30
44	14035	药学本14402	201443196	11	孟繁辉	1	1995-09-05	河北省承德市滦平县第一中学	173	67	4396	7.4	230	20		4′15		3
44	14035	药学本14402	201443197	11	王紫旋	2	1995-09-21	河北省承德市滦平县第一中学	164	55	2700	9.2	170	13	3′18		25
44	14035	药学本14402	201443198	1	孙新琪	2	1996-12-20	沧州市运河区清池大道沧县家属院2栋2单元101	172	63	1232	9.5	170	26	3′57		38
44	14035	药学本14402	201443200	1	朱丽丽	2	1995-04-01	河北省肃宁县第一中学	170	65	5132	8.4	200	34	3′57		33
44	14035	药学本14402	201443201	1	王森	1	1995-07-09	河北省肃宁一中	182	61	3686	7	249	23		3′5		5
44	14035	药学本14402	201443202	1	王聪	2	1996-03-24	河北省泊头市第一中学1106班	160	49	1637	9.9	165	14	3′57		43
44	14035	药学本14402	201443204	1	张娜	2	1994-03-12	河北省献县第一中学313班	162	52	2484	9	178	22	4′0		34
44	14035	药学本14402	201443205	3	马蕴琳	2	1995-08-25	河北省河间市第一中学	168	50	3001	9.1	165	18	4′02		41
44	14035	药学本14402	201443206	1	张梓健	1	1995-08-29	河北省武邑县教育园区B1座4单元401室	182	86	5657	7.5	215	17		4′15		6
44	14035	药学本14402	201443207	1	陆博颖	2	1995-10-16	河北省衡水市安平县程油子乡南二合村一区245号	150	76	2800	10	170	18	3′56		43
44	14035	药学本14402	201443208	1	苑天宇	1	1996-09-17	河北省保定市安国市药华大路221号河北安国中学478班	175	56	3566	7.3	230	18		3′59		2
44	14035	药学本14402	201443209	1	梁明明	2	1994-06-14	河北省衡水市故城县武官寨镇大店村	165	60	2503	10	180	15	4′21		30
44	14035	药学本14402	201443210	1	刘芳冰	2	1996-10-31	河北省故城县农业局楼下大光明眼镜店	160	78	3000	9.7	178	23	3′32		32
44	14035	药学本14402	201443211	1	韩啸	1	1994-08-22	河北省衡水市冀州市冀州镇彭村	175	98	4354	7.1	255	15		4′0		4
44	14035	药学本14402	201443212	1	于丽娟	2	1993-12-04	河北省衡水市第十四中学(南校区)高三8班	160	67	2786	9.4	188	21	4′02		33
44	14035	药学本14402	201443213	1	张腾	1	1994-10-13	河北省衡水市深州市长江东路15号深州市中学	177	62	3589	7	250	23		4′3		7
44	14035	药学本14402	201443214	1	魏光灿	2	1994-12-01	河北省衡水深州市长江东路15号深州市中学	165	56	2435	8.9	190	13	3′51		30
44	14035	药学本14402	201443215	1	王全亚	1	1995-08-08	河北省南宫市垂杨镇南王庄	165	54	3572	8.1	230	31		3′58		6
44	14035	药学本14402	201443216	1	王淼	2	1996-01-06	北京市昌平区西辛峰南工业区5区19号	164	58	2800	10	179	11	4′32		33
44	14036	制药工程14401	201443217	1	周渴帆	2	1996-10-14	河北省石家庄市正定县曲阳桥乡高坪村宗兴街4号	159	58	3456	7.6	233	20	4′24		5
44	14036	制药工程14401	201443218	1	房思茹	2	1995-03-30	河北省石家庄市栾城县柳林屯乡北十里铺村	161	46	3871	8.9	231	21	4′24		9
44	14021	园艺本14402	201441600	1	刘小敏	2	1995-03-26	河北省张家口市阳原县职教中心	160	52	2430	11.4	183	28	4′22		28
44	14021	园艺本14402	201441594	1	路田	1	1995-09-20	河北省张家口市宣化县职业技术教育中心	173	64	3650	8.7	235	14		4′1		5
44	14021	园艺本14402	201441595	1	孟帅	1	1994-05-20	张北县职教中心公园路88号	170	68	3560	8.8	225	15		4′26		0
44	14021	园艺本14402	201441568	1	乔星涵	2	1995-11-26	河北省辛集市辛集镇胡合营村	170	65	2300	10.1	197	24	4′15		38
44	14021	园艺本14402	201441596	1	史志刚	1	1995-03-08	张北县职教中心公园路88号	173	73	3500	8	220	11		5′4		0
44	14021	园艺本14402	201441580	1	孙荣波	1	1994-06-02	河北省邯郸市武安市富强西街7排12号	174	55	3300	7.8	235	19		4′3		13
44	14021	园艺本14402	201441574	1	王栋梁	1	1996-02-09	河北省邯郸市磁县黄沙镇南黄沙二街三组151号	180	62	2600	7.8	255	10		4′23		10
44	14021	园艺本14402	201441581	1	王娟	2	1994-08-10	河北省武安市石洞乡史二庄村248号	160	55	2400	10.1	174	23	4′0		33
44	14021	园艺本14402	201441588	1	王璐娜	2	1995-12-12	河北省沙河市迎新街第二中学227班	162	48	2500	9.7	194	24	4′2		32
44	14021	园艺本14402	201441582	1	王柔	2	1994-11-18	河北省武安市大同镇东马项村642号	160	54	2000	9.5	178	14	4′56		33
44	14021	园艺本14402	201441570	1	王月娇	2	1995-01-12	河北省新乐市马头铺镇义合庄大队	160	55	2700	9.4	194	22	3′58		36
44	14021	园艺本14402	201441584	1	温亚静	2	1996-02-09	河北省武安市西寺庄乡北高壁村	160	45	2800	9.4	198	24	4′18		37
44	14021	园艺本14402	201441578	1	许东升	1	1993-03-26	河北省邯郸市馆陶县县社	175	71	3000	7	230	16		4′36		2
44	14027	环境设计本14402	201442894	1	牛晓林	2	1995-11-02	河北省大名县天雄路一号大名一中	148	40	2500	9.1	186	18	4′14		28
44	14027	环境设计本14402	201442895	1	冯愉田	2	1996-03-26	河北省石家庄市长安区白佛村白佛小区2号楼3单元402	171	65	2501	7.5	213	26	4′2		29
44	14027	环境设计本14402	201442896	1	梁高运	1	1996-08-16	河北省大名县天雄路1号大名一中	168	60	2700	9.5	190	21		4′13		16
44	14027	环境设计本14402	201442897	1	张永占	1	1996-08-20	邯郸市大名县杨桥镇马村	170	51	3000	9.4	190	15		4′25		16
44	14027	环境设计本14402	201442898	1	张永超	1	1992-03-18	河北省邯郸市魏县边马乡边南村正阳街正义胡同02号	172	74	2900	9.5	185	15		4′13		1
44	14027	环境设计本14402	201442899	1	吴保英	2	1994-07-23	河北省邯郸市魏县回隆镇韩小汪村	170	70	2300	8.7	192	20	4′3		30
44	14027	环境设计本14402	201442900	1	常淇	1	1995-10-07	河北省大名县天雄路一号大名一中	173	60	2700	9.8	181	21		4′13		16
44	14027	环境设计本14402	201442901	1	常利华	1	1993-11-03	河北省邯郸市曲周县槐桥乡套里村	175	65	2650	9.6	180	19		4′16		16
44	14027	环境设计本14402	201442902	1	贾浩然	1	1993-08-30	河北省邢台市临城县广电局	173	66	2900	10.5	169	20		4′15		3
44	14027	环境设计本14402	201442903	1	史施	2	1996-09-11	河北省邢台市南和县三召乡张村史街127号	155	41	2501	9.7	196	28	4′0		28
44	14027	环境设计本14402	201442904	1	胡赞磊	1	1995-03-08	河北省邢台市巨鹿县万达第一城12A4楼单元501室	179	60	2800	9.1	179	20		4′35		4
44	14027	环境设计本14402	201442905	1	张敏德	1	1995-07-11	河北省保定市阜平中学	178	70	3900	8.4	260	21		4′3		4
44	14027	环境设计本14402	201442906	1	辛清硕	1	1995-10-26	河北省保定市阜平县阜平中学	178	60	2900	11.4	192	19		4′32		19
44	14027	环境设计本14402	201442907	1	苏峻熠	1	1995-11-08	河北省保定市徐水县安肃镇同兴西路安肃镇家属院2号楼1单元402号	172	94	2600	8.8	188	17		4′3		4
44	14027	环境设计本14402	201442908	1	杨红莲	2	1995-05-05	河北省保定市顺平县苏家疃村	164	54	2400	9.9	176	14	4′14		26
44	14027	环境设计本14402	201442909	1	边涵玉	2	1995-08-03	定州实验中学	163	65	3500	7.2	235	21	4′1		35
44	14027	环境设计本14402	201442910	1	张瑞欣	1	1994-12-21	张家口市桥西区西坝岗路27号第二中学高三21班	174	60	3870	7.4	250	12		4′16		6
44	14027	环境设计本14402	201442911	1	王朝暾	2	1996-03-01	张家口市桥西区西坝岗路27号张家口市第二中学高三五班	166	65	3900	6.7	220	16	4′19		32
44	14027	环境设计本14402	201442912	1	李格格	2	1995-01-23	河北省任丘市会战南道华北石油荣盛机械制造有限公司抽油机厂	167	57	3600	7.5	245	11	4′14		27
44	14027	环境设计本14402	201442913	1	袁笑笑	2	1992-09-13	沧州河间市瀛洲镇十街东大街213号	160	39	2700	8.7	190	18	4′2		28
44	14027	环境设计本14402	201442914	1	杨燚	1	1995-03-27	河北省保定市新市区德惠路向阳家园35栋3单元502	183	65	3000	9.6	192	18		4′12		1
44	14027	环境设计本14402	201442915	1	吴宏达	1	1995-11-14	河北省石家庄市桥西区宫家庄宫园小区4—1—901	178	68	2600	10.1	201	24		4′16		5
44	14036	制药工程14401	201443219	1	宇文童	2	1996-10-12	河北省石家庄市行唐县南桥镇北件村	160	58	3769	7	267	22	4′21		11
44	14036	制药工程14401	201443220	1	李宗阳	1	1996-11-30	河北省石家庄市行唐县东明胡同	180	90	3910	8.1	225	23		4′22		7
44	14036	制药工程14401	201443221	1	郭腾	2	1996-06-05	河北省石家庄市深泽县桥头乡南中山村	160	60	4643	7.8	254	21	4′32		5
44	14036	制药工程14401	201443222	1	张永杰	1	1996-02-26	河北省石家庄市赞皇县龙门乡梅家庄村	168	65	3620	7.5	235	21		4′33		5
44	14036	制药工程14401	201443223	1	刘亚楠	2	1995-06-25	河北省辛集市王口镇南汉口村东四街38号	158	50	3660	7.4	236	20	4′3		6
44	14043	临床医学本14501	201450105	2	白雪	2	1996-09-26	河北省石家庄市行唐县龙州镇滨河东区71号	165	67	4795	7.1	231	19	4′2		39
44	14043	临床医学本14501	201450106	1	冯子芯	2	1996-04-02	河北省石家庄市高邑县西富村乡东塔影村	167	62	2709	9.8	176	24	4′17		33
44	14043	临床医学本14501	201450107	1	张一诺	2	1996-06-17	河北省石家庄市正定县质量技术监督局	163	55	2732	7.1	241	21	4′2		30
44	14043	临床医学本14501	201450108	1	赵迪	2	1997-04-10	河北省石家庄市深泽县铁杆镇孝敬村光明路114号	158	48	3015	9.1	182	24	4′17		35
44	14043	临床医学本14501	201450109	1	范静杰	2	1996-12-12	河北省石家庄市赞皇县邢郭乡王家洞村十亩地街7号	160	45	3454	9.2	172	20	4′17		30
44	14043	临床医学本14501	201450110	1	齐云梦	2	1994-04-12	河北定州中学高三29班	167	53	2882	9.6	180	12	4′03		29
44	14043	临床医学本14501	201450111	1	唐雅乐	2	1996-10-03	石家庄市无极县郝庄乡东陈村	166	57	2897	9.2	170	26	4′2		45
44	14043	临床医学本14501	201450112	1	张浩倩	2	1994-01-19	河北省石家庄市平山县大吾乡田兴村	160	53	2219	10	180	20	4′16		40
[truncated: 17,395 more rows]
