# Supplementary material for: A social-ecological examination of physical activity and fitness among Chinese university students: a cross-sectional path analysis
Source: Front Sports Act Living. 2026 May 14;8:1775761. doi: 10.3389/fspor.2026.1775761 (PMC13216034; doi:10.3389/fspor.2026.1775761)
Supplement: Supplementary file 2 [file Table2.xls]

## Sheet: sheet1
年级编号	班级编号	班级名称	学籍号	民族代码	姓名	性别	出生日期	家庭住址	身高	体重	肺活量	50米跑	立定跳远	坐位体前屈	800米跑	1000米跑	一分钟仰卧起坐	引体向上
44	15085	日语本15401	201541878	1	贾鑫爽	2	35255	河北省廊坊市三河市贤人楼九排二号	167	69	3200	9.9	180	22	4′2		35
44	15085	日语本15401	201541879	1	苑若影	2	34944	石家庄市裕华区翟营大街空中花园一号楼三单元2711	178	85	3800	8.2	190	4	4′16		30
44	15085	日语本15401	201541880	1	张菁	2	34964	石家庄市正定县岸下村北弯路5号	164	58	3500	11.7	140	20	4′02		47
44	15085	日语本15401	201541881	1	姚添旭	2	35544	河北省石家庄市正定县曲阳桥乡后塔底村	163	52	2800	10.1	180	19	4′13		32
44	15085	日语本15401	201541882	1	陈宇驰	2	35734	河北省唐山市路北区景泰翰林107楼2单元801	158	50	2800	8.7	160	14	4′4		35
44	15085	日语本15401	201541883	1	钱霞	2	35310	河北省唐山市滦南县程庄镇前店子村4区15号	168	53	2800	9.4	170	20	4′47		27
44	15085	日语本15401	201541885	1	张静	2	35997	河北省邢台市南和县贾宋镇白佛村	169	63	3000	9.8	150	21	4′45		37
44	15085	日语本15401	201541886	1	刘珍	2	35480	河北省邢台市宁晋县四芝兰镇段家庄村村委会	162	45	2800	10.2	160	25	5′15		35
44	15085	日语本15401	201541887	1	石梦媛	2	35521	邢台市桥西区八一路小黄河北岸供电局家属院48号楼一单元401室	160	56	2900	12	140	20	4′15		38
44	15085	日语本15401	201541888	1	杨华倩	2	35399	河北省邢台市威县常屯乡东马庄村52号	160	45	2800	9.4	170	18	4′35		36
44	15085	日语本15401	201541889	1	杨洋	2	35338	河北省张北县第一中学	162	50	2800	9.8	140	17	4′3		35
44	15085	日语本15401	201541890	1	董慧敏	2	35451	河北省涿鹿县涿鹿中学高三17班	155	48	2700	12.8	120	20	4′23		33
44	15086	日语本15402	201541891	1	王鑫茹	2	35603	河北省保定市定兴县姚村乡西马家庄村	165	52	3150	8	185	19	4′13		35
44	15086	日语本15402	201541892	1	安云娜	2	35776	河北省定州市博陵街金盛家园5号楼2306	165	52	3154	10.1	165	29	4′52		38
44	15086	日语本15402	201541893	1	孟凡森	1	35409	河北省保定市阜平县平阳镇平阳村443号	178	81	4326	7.8	175	10		4′08		3
44	15086	日语本15402	201541894	1	张泽藤	2	35305	河北省高阳县奥林温泉小区北楼四单元301	165	55	2453	9	165	32	4′52		23
44	15086	日语本15402	201541895	1	武雨佳	2	35126	河北省保定市蠡县大百尺镇大百尺村494号	166	53	3500	9.6	175	21	4′4		31
44	15086	日语本15402	201541896	1	李秋怡	2	35301	河北省保定市清苑县臧村镇詹庄村458号	160	45	2600	9	170	20	3′49		30
44	15086	日语本15402	201541897	1	卢杨	2	35447	河北省保定市清苑县魏村镇孙罗侯村1区057号	162	52	2648	10	170	27	4′28		40
44	15094	15汉教	201542101	1	刘孟霞	2	35100	保定市安国市西伏落乡东伏落村	157	61	3200	9.5	150	17	5′0		35
44	15094	15汉教	201542102	1	王梦佳	2	35762	保定市安国市盛景华庭G5二单元2303	155	50	3000	10.1	131	28	4′5		39
44	15094	15汉教	201542103	1	王籽	1	35153	保定市定兴县天宫寺乡高家庄村	170	55	4000	8.3	235	17		4′12		15
44	15094	15汉教	201542108	1	刘立艳	2	35358	沧州市东光县大单镇小刘村	165	62	3500	8.8	190	24	4′0		34
44	15094	15汉教	201542109	1	方文君	2	34345	沧州市南皮县寨子镇方庄村	158	52	2500	9.7	162	24	5′1		38
44	15094	15汉教	201542110	1	杨秀连	2	35455	沧州市献县南河头乡南单桥村	150	50	2900	11	140	15	4′16		35
44	15105	美术学本15402	201543564	1	贾磊	1	34962	河北省张家口市桥西区清河湾小区14号楼2单元601	173	70	3000	9	247	16		4′1		14
44	15105	美术学本15402	201543567	1	秦昊冉	2	35128	河北省张家口市第二中学高三9班	158	86	2300	10	165	31	4′45		10
44	15105	美术学本15402	201543568	1	李楠	2	35508	河北省张家口市第二中学高三十班	153	55	3600	8.1	195	30	4′35		35
44	15105	美术学本15402	201543569	1	郭振陆	1	35137	河北省张家口市第二中学高三十八班	179	60	3500	7.3	265	20		3′5		15
44	15105	美术学本15402	201543571	1	秦可心	2	35355	河北省张家口市高新区东宁街5号东方中学文13班	164	75	2600	8.1	168	22	4′4		30
44	15105	美术学本15402	201543572	1	刘琳	2	35012	张家口市宣化柳川中学文七班	158	44	3000	9.1	177	24	4′2		35
44	15105	美术学本15402	201543574	1	刘柏杨	1	35381	河北省张家口市宣化县第一中学383班	171	60	2900	7.8	250	7		4′45		11
44	15105	美术学本15402	201543576	1	张靖桐	2	35670	天津市滨海新区大港海滨新盛小区8号楼3门401	170	54	2460	9	202	21	4′5		40
44	15106	视觉传达本15401	201543577	1	李骁	1	35003	河北省高碑店市高碑店一中	173	63	5340	7.4	236	22		4′4		9
44	15106	视觉传达本15401	201543578	11	李鑫	2	35544	河北省保定市涞水县波峰中学	163	45	2200	10.8	155	13	4′23		32
44	15086	日语本15402	201541898	1	白旭	1	35472	河北省献县第一中学503班	173	62	4000	7.4	230	9		4′05		5
44	15086	日语本15402	201541899	1	孙慧佳	2	35351	河北省沧州市沧县薛官屯乡薛官屯村	162	48	3070	9.1	170	22	4′2		37
44	15086	日语本15402	201541900	1	孙雪丰	2	35394	河北省河间市第一中学	160	47	2801	9.1	175	20	4′4		30
44	15086	日语本15402	201541901	1	田亚男	2	35424	河北省沧州市盐山县孟店乡常金村村委会	150	50	2527	9.1	135	20	4′35		40
44	15086	日语本15402	201541902	1	张洪伟	2	35387	河北省承德市承德县八家乡南杖子村六组4号	163	55	2850	9.1	170	19	4′42		35
44	15086	日语本15402	201541904	1	尹亚曼	2	35485	河北省邯郸市鸡泽县曹庄乡尹村	158	52	2179	10	150	26	4′45		38
44	15086	日语本15402	201541905	1	刘冲冲	1	35817	邯郸市临漳县临漳镇王明寨村寨西街165号	173	60	4787	7.4	235	16		3′5		8
44	15086	日语本15402	201541906	1	李佳佳	2	35527	河北省邯郸市邱县邱城镇李庄村2组61号	162	54	2200	9	160	21	4′43		38
44	15086	日语本15402	201541907	1	袁子伟	2	33337	河北省武安市西土山乡西窑村236号	163	60	2421	10	135	33	4′54		40
44	15086	日语本15402	201541908	1	尚亚楠	2	35654	衡水市桃城区静安路198号市工商局家属院	163	50	3250	10	170	20	5′1		34
44	15086	日语本15402	201541909	1	林露露	2	35436	北京市顺义区李桥镇李桥村村委会北侧1000米	170	48	2100	9.9	170	12	4′07		12
44	15086	日语本15402	201541910	1	乔顺新	2	35351	河北省廊坊市广阳区金桥小区金竹苑3号楼1单元301室	170	50	3100	10	180	21	5′1		43
44	15086	日语本15402	201541911	1	杨楠	1	35243	河北省秦皇岛市开发区长江西道66号秦皇岛市第一中学	176	84	2862	8	185	18		4′2		3
44	15086	日语本15402	201541912	1	董文琦	2	35371	秦皇岛市海港区民族路与河北大街交叉口秦新自由港B座1102室	162	50	2331	10	180	20	4′3		40
44	15086	日语本15402	201541913	1	崔苏丁	1	35761	河北省石家庄市藁城区站南街36号怡欣嘉苑北楼二单元102	183	70	4261	7.6	200	17		3′4		7
44	15092	英语本15404	201542099	1	张欣蕊	2	35266	河北省张家口市桥西区清水河中路33号 高三一班	165	53	2300	12.1	170	4	4′4		35
44	15092	英语本15404	201542100	1	杨丽辉	2	35133	河北省张家口市阳原县辛堡乡四十亩滩村202号	167	52	2800	12.4	145	11	4′27		32
44	15106	视觉传达本15401	201543579	1	陈梦	2	35288	石家庄鹿泉经济开发区果岭湾16号楼3单元1604	164	54	2400	12.4	155	12	4′45		30
44	15106	视觉传达本15401	201543580	1	刘小芳	2	35403	河北省保定市徐水县义联庄乡西刘庄村4号	160	47	3000	9.2	185	20	4′2		31
44	15106	视觉传达本15401	201543581	1	张凯	1	35421	河北省保定市徐水县遂城镇牛辛庄村二区12号	160	47	3000	9.2	185	20		4′3		11
44	15106	视觉传达本15401	201543582	1	吕星慧	2	35319	河北省保定市易县梁格庄镇北岭东村200号	160	48	3250	9.9	180	20	4′2		32
44	15106	视觉传达本15401	201543583	1	王欣	1	35303	河北省保定市易县第二高级中学088班	170	51	4340	8.1	235	19		4′4		8
44	15106	视觉传达本15401	201543584	1	路遥	1	35176	河北省保定市涿州市甲秀路水电五局小区26号楼601室	182	75	4100	8.4	195	18		4′35		1
44	15106	视觉传达本15401	201543585	1	冯静涵	2	35803	河北省沧州市运河区新华西路54号沧南监狱	160	49	2500	9.9	170	19	4′14		31
44	15106	视觉传达本15401	201543587	1	杨娟	2	35391	河北省三河市燕郊开发区大街天子庄园五期A区2号楼一单元908室	157	44	3125	10	180	21	4′27		31
44	15106	视觉传达本15401	201543588	1	赵艺丹	2	35640	河北省秦皇岛市海港区河涧里18-1-8	171	50	3500	9.2	170	20	4′2		32
44	15106	视觉传达本15401	201543589	1	成可鑫	2	35247	河北省秦皇岛市海港区燕山大街新丰里16栋3单元9号	160	50	2415	10	165	20	4′33		35
44	15106	视觉传达本15401	201543590	11	张迪	1	35298	河北省秦皇岛市青龙满族自治县肖营子高级中学	179	55	4000	7.3	270	19		4′3		7
44	15106	视觉传达本15401	201543591	1	赵艺桐	2	35407	河北省石家庄市灵寿县诚信第3小区1号楼3单元101	158	57	3013	10.2	160	21	4′5		36
44	15106	视觉传达本15401	201543592	1	李婉颖	2	35531	河北省石家庄市长安区锦城小区4号楼1单元1601室	160	55	2826	10.2	175	21	4′25		34
44	15106	视觉传达本15401	201543593	1	张晓若	2	35737	河北省石家庄市赵县赵州镇自强路检察院家属楼1501室	158	48	2300	11.9	155	20	4′23		30
44	15106	视觉传达本15401	201543594	1	康鋆霄	2	35384	河北省石家庄市正定县常山东路256医院北门对过森涛超市	160	49	2700	10.2	150	22	4′1		30
44	15106	视觉传达本15401	201543595	1	李亚林	1	35264	河北省唐山市古冶区南范各庄七七楼十楼30号	170	75	4000	8.4	220	17		4′38		3
44	15106	视觉传达本15401	201543596	9	王金婷	2	35370	河北省滦南县扒齿港镇门家庄村083号	153	44	2500	10.5	175	13	4′06		33
44	15106	视觉传达本15401	201543597	1	兰一童	2	35279	河北省唐山市滦县滦州镇兰庄村10排25号	163	50	3000	8.9	190	24	4′27		32
44	15106	视觉传达本15401	201543598	1	徐爱玲	2	35499	河北省唐山市迁西县兴城镇照燕洲村158号	170	65	2600	11.9	160	17	4′45		26
44	15106	视觉传达本15401	201543599	1	周荣荣	2	35336	河北省内丘县金店镇张家屯村88号	158	48	2872	10.8	165	16	4′25		30
44	15106	视觉传达本15401	201543600	1	韩立鹏	1	35079	河北省邢台市桥西区李村乡卧龙庄300号	179	75	4000	8.8	225	17		4′51		12
44	15106	视觉传达本15401	201543601	1	柴培培	2	35044	河北省邢台市开元北路凤巢园小区12号楼3单元601室	160	64	3000	10.8	170	24	4′5		33
44	15107	舞蹈表演本15401	201543602	1	王玉	2	35356	河北省保定市博野县小店镇北祝村	162	47	3120	8.7	170	34	5′0		39
44	15107	舞蹈表演本15401	201543603	1	马月娟	2	35079	河北省保定市涞水县波峰中学	168	50	3100	10.1	175	22	5′19		37
44	15124	动物科学本15401	201540131	1	郝宇欣	1	35317	河北省张家口市桥西区清水河中路33号高三（10）班	180	63	4027	7.9	235	10		3′47		11
44	15124	动物科学本15401	201540127	1	吕达	1	34763	河北省沙河市褡裢办南汪村一区五十号	175	58	4300	7.8	229	10		3′51		9
44	15124	动物科学本15401	201540128	1	王朝	1	35355	河北省沙河市蝉房乡后渐寺村	170	55	4300	8	230	9		3′54		10
44	15124	动物科学本15401	201540130	1	李鑫	1	35505	河北省邢台市威县电力局	185	90	4400	8	237	12		3′5		11
44	15124	动物科学本15401	201440061	1	张越	2	35043	河北省唐山市乐亭县中堡镇何庄村	170	60	3500	7.3	250	26	5′33		11
44	15124	动物科学本15401	201540132	1	陈曦	2	35244	河北省张家口市张北县第一中学	163	53	2210	9.5	147	12.2	4′0		21
44	15125	动物药学本15401	201540133	1	蔡晓庆	2	35373	承德市兴隆县陡子峪乡东陡峪村委会	157	41	2400	9	216	26	4′5		30
44	15125	动物药学本15401	201540134	1	李亚宁	2	35444	河北省邯郸市成安县综合职业技术学校	158	50	2400	8	170	25	4′15		35
44	15125	动物药学本15401	201540135	1	窦学博	1	35632	河北省三河市南城南区商业院3排7号	170	65	3500	8.1	235	22		4′5		25
44	15125	动物药学本15401	201540136	1	王静雅	2	34841	河北省三河市燕郊开发区福成5期北院2号楼2单元804	157	54	2400	8	170	22	3′5		26
44	15125	动物药学本15401	201540137	1	李金路	1	35095	河北省三河市段甲岭镇蒋福山村	175	80	3700	8.1	235	23		4′15		23
44	15125	动物药学本15401	201540138	1	王跃洁	2	35364	河北省三河市皇庄镇西定府村村委会	158	50	2400	8	180	18	4′5		40
44	15125	动物药学本15401	201540139	1	李思	2	35211	河北省辛集市田家庄乡郭永庄村	164	58	2500	8	190	15	4′5		35
44	15125	动物药学本15401	201540140	1	高美红	2	35254	河北省石家庄市元氏县槐阳镇里仁庄村	159	58	2450	8	175	27	4′3		38
44	15125	动物药学本15401	201540141	1	曹子琪	2	35268	河北省石家庄市赵县天怡庄园五号楼三单元302	164	51	2400	8	200	16	4′25		33
44	15125	动物药学本15401	201540142	1	王小楠	2	35144	张北县职教中心公园路88号	165	48	2500	8	190	17	4′35		30
44	15125	动物药学本15401	201540143	1	娄亚宁	1	35534	保定市南市区恒祥南大街体育场宿舍一号楼2单元101号	176	95	5000	7.7	220	20		4′45		5
44	15125	动物药学本15401	201540144	1	贾金翠	2	35354	河北省定兴县固城镇北太平庄村	162	45	2500	7	200	19	4′5		25
44	15125	动物药学本15401	201540145	1	王明浩	1	35547	河北省定州市叮咛店镇西双屯村87号	175	85	3800	7.3	240	20		3′5		20
44	15125	动物药学本15401	201540146	1	田梦柳	2	35409	河北省保定市蠡县桑元镇大杨庄杨东村1区30号	158	50	2500	8	170	20	3′5		28
44	15125	动物药学本15401	201540148	1	王少平	1	35347	河北省保定市徐水县遂城镇城北庄村四区1号	180	60	3400	8.1	255	21		3′5		23
44	15125	动物药学本15401	201540149	1	田新岳	2	35490	河北省泊头市第一中学1210班	163	45	2600	12	190	22	3′5		31
44	15125	动物药学本15401	201540150	1	刘玉茹	2	35215	河北省献县第一中学477班	168	62	2500	8	180	25	4′2		25
44	15125	动物药学本15401	201540153	1	李文晴	2	35471	河北省任丘市苟各庄四街村	160	45	2540	8.4	195	25	4′11		38
44	15125	动物药学本15401	201540154	1	刘永绪	1	33666	河北省沧州市盐山县常庄乡中闫村140号	170	70	3600	8	255	23		4′5		20
44	15125	动物药学本15401	201540155	1	孙学良	1	35625	河北省盐山县西门外村392号海棠名人花园对面	180	62	3700	8.1	250	25		4′25		24
44	15125	动物药学本15401	201540156	11	何婷	2	35247	河北省承德市丰宁满族自治县县医院ICU	165	51	2400	8	220	17	4′55		32
44	15125	动物药学本15401	201540157	11	李燕杰	2	34998	河北省承德市滦平县第一中学	166	50	2700	9.5	185	20	4′19		29
44	15125	动物药学本15401	201540158	11	段鹏举	1	34778	河北省承德市围场县半截塔镇半截塔村11组麻振收	170	75	1400	8.1	245	25		3′5		22
44	15125	动物药学本15401	201540159	1	杜瞳彤	2	35753	河北省邯郸市峰峰矿区界城镇双合山村4号	167	48	2500	11	190	15	4′5		35
44	15125	动物药学本15401	201540161	1	纪明剑	1	34557	河北省邯郸市魏县牙里中学	170	60	3600	7.7	255	24		4′45		26
44	15125	动物药学本15401	201540162	1	梁荣达	1	35522	河北省衡水市阜城县建桥乡乡政府	172	65	3000	8	255	20		3′5		25
44	15125	动物药学本15401	201540163	1	王叶	2	35752	河北省冀州市西王镇西吕津村	168	58	2600	8	180	17	4′5		28
44	15125	动物药学本15401	201540164	1	周小超	1	34784	河北省衡水市景县广川镇周吕村144号	170	80	3700	9	245	22		4′15		23
44	15125	动物药学本15401	201540165	1	尹增群	1	34938	河北省深州市中学	170	80	3600	8	265	22		4′55		20
44	15139	园艺本15402	201541574	11	姜佳明	1	35153	河北省承德市平泉县综合职业技术中心	175	75	4500	6.2	230	30		4′15		7
44	15139	园艺本15402	201541575	11	宋艳飞	2	34900	河北省承德市围场县四合永镇围场职教中心	155	47.5	3450	9.1	189	15	3′58		32
44	15139	园艺本15402	201541576	11	富洪月	2	34914	河北省围场县第一中学英语组	162	55	3500	9.2	189	15	4′23		32
44	15139	园艺本15402	201541577	1	王艺恒	2	35805	河北省邯郸市成安县综合职业技术学校	160	50	2910	9.1	175	16.5	3′46		32
44	15139	园艺本15402	201541578	1	郝晓娜	2	34717	邯郸市鸡泽县店上乡黄沟村文化路建岗胡同5号	158	51	2600	10.7	160	25	4′33		32
44	15139	园艺本15402	201541579	1	李含笑	2	35720	河北省邯郸市武安市康二城镇招贤村	162	62	3100	9.6	185	21	4′11		37
44	15139	园艺本15402	201541580	1	赵晶晶	2	34095	河北省邯郸市永年县职教中心	160	53.5	2789	8.9	201	19	4′02		27
44	15139	园艺本15402	201541581	1	时琨	2	35495	河北省冀州市南午村镇寺上村	156	54	3300	8.6	200	19	4′09		30
44	15139	园艺本15402	201541582	1	曾英新	2	35489	衡水市景县留府医院	169	65	3500	9.9	193	20	4′35		31
44	15139	园艺本15402	201541583	1	肖蒙	2	35585	河北省三河市齐心庄镇周泗庄村	168	65	4000	8	191	20	4′23		34
44	15139	园艺本15402	201541584	11	俞莉	2	35258	河北省三河市李旗庄镇崔家窑村	167	60	3800	8	189	18	3′32		34
44	15139	园艺本15402	201541585	1	张新然	2	36058	河北省三河市皇庄镇大薄各庄村	170	58	2500	9	187	17	3′36		35
44	15139	园艺本15402	201541586	1	白金龙	1	35314	河北省三河市李旗庄镇杜官屯村	180	78	4300	7.1	240	4		5′08		1
44	15139	园艺本15402	201541587	1	张璐霞	2	35462	河北省石家庄市平山县温塘镇崔家沟村	157	50	3000	10	175	17	4′19		36
44	15139	园艺本15402	201541588	1	范天昱	2	35536	河北省辛集市市府街审计局家属院4号楼中单元401	168	62	3000	9.1	179	17.9	4′15		37
44	15139	园艺本15402	201541589	1	孟晓星	2	35505	河北省辛集市位伯镇大冯村	169	51.5	3320	9.4	180	20	4′15		35
44	15139	园艺本15402	201541590	1	杨帆	2	35285	河北省唐山市滦南县马城镇东坨子村051号	172	70	3000	10.3	165	17	4′43		30
44	15139	园艺本15402	201541591	1	王王瑜	2	35432	河北省邢台市清河县黄山路58号	165	50	3200	9.5	174	18	4′25		30
44	15139	园艺本15402	201541592	1	赵新雨	2	35760	河北省邢台市清河县杨二庄镇赵宋庄村永达胡同5号	165	55	3200	8.8	169	18	4′24		30
44	15139	园艺本15402	201541593	1	程佳丽	2	35074	张北县职教中心公园路88号	157	54	2750	8.6	178	17	4′27		35
44	15139	园艺本15402	201541594	1	白丽蓉	2	35154	张家口市尚义县职教中心	158	47	3150	8	180	11	4′15		39
44	15139	园艺本15402	201541595	1	李慧	2	32942	河北省张家口市尚义县职教中心	166	60	3000	8.2	180	13	4′21		31
44	15139	园艺本15402	201541596	1	刘隆	1	35102	河北省张家口市尚义县职教中心	180	63	4500	7.8	250	17.5		4′32		9
44	15139	园艺本15402	201541597	1	王春磊	2	34851	河北省张家口市尚义县职教中心	156	52	3600	8.8	190	16	4′34		32
44	15139	园艺本15402	201541598	1	王春彬	2	34851	尚义县职教中学	156	49	3800	9	179	14	4′22		34
44	15139	园艺本15402	201541599	1	陈美灵	2	34975	张家口市宣化县顾家营镇徐家房村卫生室	160	57	3000	9.2	178	19	4′36		37
44	15139	园艺本15402	201541600	1	苗波	1	35039	河北省张家口市阳原县职教中心	165	65	4000	8.2	245	18		4′56		10
44	15139	园艺本15402	201541601	1	王煜	2	34927	河北省张家口市阳原县职教中心	160	50	2900	9.1	171	11	3′59		36
44	15139	园艺本15402	201541602	1	马雅丽	2	34943	张北县职教中心公园路88号	157	62	3100	9	170	13	3′47		33
44	15140	园艺本15403	201541603	1	王棋	2	35109	新乐市正莫镇正莫村大队	172	56	2600	10.3	195	23	4′32		26
44	15140	园艺本15403	201541604	1	张娇娇	2	34496	河北省保定市涞源县育才街77-1号	160	56	2200	8.3	193	19	4′38		35
44	15140	园艺本15403	201541605	1	范孟媛	2	35209	河北省保定市满城县职教中心	165	49	1900	10.2	170	18	4′4		30
44	15140	园艺本15403	201541606	1	马良	1	35200	河北省沧州市盐山县孟店乡乔庄村001号	180	67.5	3500	8.9	265	23		4′35		7
44	15140	园艺本15403	201541607	1	赵荣花	2	35387	河北省盐山县盐山镇后王村	160	50	2500	9.8	195	14	4′23		39
44	15137	食品本15402	201541534	1	张祎	2	34890	河北省邢台市桥西区钢铁北路晶牛二生活区1号楼8单元302号	175	60	3200	9.2	170	23	4′5		32
44	15137	食品本15402	201541531	11	徐海峰	1	35019	河北省唐山市遵化市汤泉满族乡袁果庄村6排1号	185	75	4000	7.9	219	10		4′15		10
44	15137	食品本15402	201541532	1	赵彤彤	2	35249	河北省邢台市临城县鸭鸽营乡东辛安村	175	55	3200	9.8	170	17	4′37		31
44	15137	食品本15402	201541533	1	韩娜	2	35304	河北省南宫市紫冢镇贾家屯村84号	170	55	4510	8.8	201	29	3′51		40
44	15156	制药工程15402	201543317	1	陈志明	1	35492	河北省石家庄市无极县无极镇东罗尚村	170	75	4314	8.3	210	20.3		4′43		18
44	15156	制药工程15402	201543309	1	李世昌	1	35367	河北省石家庄市藁城区张家庄镇北贾同村	168	75	3096	7.8	220	20		4′21		5
44	15156	制药工程15402	201543313	1	霍相如	2	35341	河北省廊坊市大厂县潮白河英国宫鸿祥园6号楼1单元304室	160	50	2142	8.8	180	19	4′11		32
44	15156	制药工程15402	201543314	1	刘懿萌	2	35629	石家庄市桥西区水产西街61号	162	60	2165	9.5	165	21	4′1		40
44	15156	制药工程15402	201543319	1	王朵	2	35373	河北省辛集市新垒头镇北小陈村	162	53	2780	9.6	180	24	4′01		41
44	15156	制药工程15402	201543320	1	苏亚民	2	35721	河北省辛集市王口镇北汉口村西三街9号	160	50	2078	9.9	165	19	4′05		33
44	15156	制药工程15402	201543321	1	王浩	1	35539	河北省石家庄市新华区党家庄小区34号楼5单元301	182	80	4321	7.9	179	15.3		4′06		17
44	15156	制药工程15402	201543325	1	史超云	2	34748	河北省新乐市承安派出所承安镇良庄村第十一排九号	155	42	2222	11.3	165	19	4′01		38
44	15156	制药工程15402	201543326	1	杨桐	2	35337	河北省新乐市长寿路公安局宿舍平方1号	162	54	3127	9.3	170	20	3′42		38
44	15156	制药工程15402	201543329	1	杜一萱	2	35765	河北省石家庄市赞皇县赞皇镇胡家庄村	165	52	2000	9.3	170	27	4′13		45
44	15156	制药工程15402	201543331	1	赵晴	2	35902	河北省石家庄市赵县赵州镇南正村	163	52	2537	9.1	175	21	4′05		38
44	15156	制药工程15402	201543333	1	冯莹莹	2	35633	河北省唐山市丰润区老庄子镇范家坨村三区一排2号	160	51	2635	9.5	170	21	3′38		42
44	15156	制药工程15402	201543335	1	高山	1	35090	河北省唐山市乐亭县曙光楼19栋2门302室	180	60	4105	9	214	14.1		4′5		12
44	15122	动物科学本15402	201540016	1	康杰	1	35360	河北省三河市高楼镇庄户村	172	90	4200	7.9	219	10		3′56		8
44	15122	动物科学本15402	201540013	1	刘彩玲	2	35557	武邑县职教中心招生宣传处	160	51	3000	9.9	165	10	4′33		34
44	15122	动物科学本15402	201540014	1	申文佳	2	35097	武邑县职教中心招生宣传处	153	49	3000	9.9	177	14	4′3		29
44	15122	动物科学本15402	201540015	1	林才玉	2	35781	河北省邯郸市成安县综合职业技术学校	163	53	3000	10	180	17	4′45		28
44	15122	动物科学本15402	201540017	1	李丹	2	35771	河北省三河市新天地2期12号楼4单元1603室	162	55	2800	10.1	185	21	4′48		30
44	15122	动物科学本15402	201540018	1	王思雨	2	35322	河北省三河市泃阳镇杨相公庄村	165	52	2800	9.9	193	22	4′5		34
44	15122	动物科学本15402	201540019	1	吴宇航	1	35436	河北省三河市四季阳光花园小区18号楼3单元401室	175	65	4500	7.9	245	9		3′5		7
44	15122	动物科学本15402	201540020	1	陈佳慧	2	35242	抚宁职教中心	153	48	2800	9.8	162	20	4′41		32
44	15122	动物科学本15402	201540021	1	吴天昊	1	35393	河北省藁城区九门乡只都村	170	56	5600	7.9	263	14		3′52		8
44	15122	动物科学本15402	201540022	1	刘栗志	1	34905	河北省石家庄市灵寿县慈峪镇东刘庄村北大街一排九号	172	60	4700	7.9	250	13		3′58		9
44	15122	动物科学本15402	201540023	1	魏超	1	35786	河北省石家庄市灵寿县灵寿镇城内村古城西路榆树林胡同9号	180	65	4200	7.7	254	12		4′06		10
44	15122	动物科学本15402	201540024	1	李朋静	2	35317	河北省石家庄市栾城县柳林屯乡东李庄村西一街19号	158	45	2500	9.7	160	18	4′33		37
44	15122	动物科学本15402	201540025	1	杨家旭	1	35069	河北省石家庄市栾城区豆于镇南赵台村西大街南巷23号	180	70	4200	7.8	220	13		4′0		11
44	15122	动物科学本15402	201540026	1	安晓东	2	35303	河北省石家庄市平山县王坡乡王陈庄村	165	60	3000	10.2	179	17	4′3		28
44	15122	动物科学本15402	201540027	1	田路遥	1	35616	河北省辛集市位伯镇镇头村新开街32号	165	60	3200	9.3	182	15		4′12		8
44	15122	动物科学本15402	201540028	1	王星	2	35652	河北省辛集市辛集镇安古城村前庄1260号	167	55	2500	10.2	183	18	4′08		27
44	15122	动物科学本15402	201540029	1	张乐欢	2	35502	河北省石家庄市元氏县东张乡杜庄村福昌路92号	156	60	3200	10.2	187	19	4′05		37
44	15122	动物科学本15402	201540030	1	陈召函	1	35405	石家庄市赵县赵州镇北门村柏林街218号	174	85	4300	7.8	219	10		3′57		10
44	15122	动物科学本15402	201540031	1	刘康雅	2	34439	河北省石家庄市赵县范庄镇大安一村东一巷25号	162	51	3000	9.2	175	10	4′16		35
44	15156	制药工程15402	201543336	1	高政	1	35450	河北省唐山市海港开发区正兴佳苑2楼1门503号	168	70	3224	8	221	20.7		5′02		15
44	15156	制药工程15402	201543338	1	刘昭博	1	35312	河北省邢台市临西县卫生局	168	50	3905	6.9	227	17.2		4′14		14
44	15156	制药工程15402	201543340	1	白瑞鑫	2	36098	河北省邢台市隆尧县隆尧镇白家庄村	160	52	2311	9.6	170	19	3′48		32
44	15156	制药工程15402	201543341	1	范若冰	2	35800	河北省邢台市桥西区育英街酱香巷黄河小区1号楼3单元408	167	75	3560	9	170	25	4′1		34
44	15156	制药工程15402	201543343	1	杨晓丹	2	35397	邢台市新河县西流乡西流村	170	67	2661	9.1	170	19	4′12		34
44	15156	制药工程15402	201543344	1	郭春林	1	35069	河北省涿鹿县北晨学校高中部理补1班	164	73	4321	7.3	220	14.1		4′29		18
44	15003	医学检验本15402	201543467	1	赵婉君	2	34996	河北省唐山市滦县王店子镇疙瘩庄子村2区60号	161	52	2291	10.3	170	20	4′45		43
44	15003	医学检验本15402	201543458	1	范炎炎	2	35860	河北省新乐市杜固镇宋村中心街西14排1号	160	70	2091	10.9	165	21	4′13		38
44	15003	医学检验本15402	201543463	1	王朝	2	34700	河北省唐山市乐亭县新寨镇小河沿村１０排１９号	163	50	2013	10.6	170	23	4′15		39
44	15003	医学检验本15402	201543464	3	侯健	1	35614	河北省唐山市路北区祥富里405-7-402	175	72	3480	7.5	229	27		4′11		4
44	15003	医学检验本15402	201543468	1	宋月	2	35124	河北省唐山市滦县九百户镇郝庄村8排5号	165	54	2318	10.5	165	21	3′25		40
44	15003	医学检验本15402	201543472	1	魏志玲	2	35406	唐山市玉田县大安镇石河村新旺街29号	160	45	2417	10.7	160	22	4′23		37
44	15003	医学检验本15402	201543476	1	朱彤	2	35795	河北省邢台市隆尧县魏庄镇王尹村35号	163	45	2017	10.8	160	20	4′12		29
44	15003	医学检验本15402	201543479	1	刘芳娜	2	35524	河北省邢台市宁晋县纪昌庄乡清善头村	165	52	2370	10.8	170	20	4′09		34
44	15003	医学检验本15402	201543488	1	吴婕	2	35082	河北省张家口市蔚县代王城镇人民政府	160	46	2200	10.9	175	21	4′3		38
44	15003	医学检验本15402	201543491	1	钱晓蕾	2	34897	河北省张家口市阳原县化稍营镇二村食为天饭店	160	60	2317	9.9	170	20	4′15		42
44	15003	医学检验本15402	201543493	1	赵荐荐	1	35779	贵州省六盘水市钟山区汪家寨镇新塘村七组012号	175	66	3372	7.5	230	26		4′46		5
44	15003	医学检验本15402	201543494	1	张若兰	2	35649	湖北省大悟县城关镇胡家湾57号城中佳园A2单元6楼	156	48	2418	10.3	175	21	3′56		41
44	15003	医学检验本15402	201543496	6	梁大妹	2	35353	湖南省永顺县第一中学教务处	156	70	2011	9.5	165	20	4′05		37
44	15003	医学检验本15402	201543498	1	李林峰	1	35836	江苏省阜宁县阜城镇锦绣嘉园9幢301	176	80	3423	7.5	228	27		4′07		5
44	15003	医学检验本15402	201543500	1	武旭红	2	35146	河北省张家口市高新区富强路时代广场底商22-10号	165	46	2305	8.9	170	20	4′03		29
44	15004	医学检验本15403	201543393	1	尹一安	2	35051	河北省保定市南市区裕华东路79门市民宿舍6-1-201	155	45	2588	9.1	175	18	4′1		36
44	15004	医学检验本15403	201543396	1	马梦楚	2	36054	河北省保定市曲阳县恒阳中学	165	51	2796	9.4	180	20	3′48		37
44	15004	医学检验本15403	201543400	1	和娜	2	34356	河北省保定市唐县都亭乡南都亭村	156	46	2745	9.8	175	18	4′06		32
44	15004	医学检验本15403	201543402	1	刘紫玉	2	35504	河北省保定市雄县白洋街白洋家属院042号	167	48	2876	8.7	195	19	3′51		35
44	15004	医学检验本15403	201543404	1	柴嘉潞	2	35132	北京市丰台区近园路东大街西里三号楼8门一层101	160	40	2290	9	175	24	4′05		36
44	15004	医学检验本15403	201543406	1	孙甜梦	2	35377	河北省东光县第一中学	167	59	2547	10	195	23	4′23		36
44	15004	医学检验本15403	201543410	1	姚梦凡	2	35034	河北省沧州市南皮县香涛家园7号楼5单元402	158	55	2678	9.8	170	18	4′23		33
44	15004	医学检验本15403	201543411	1	王莹莹	2	35740	河北省献县第一中学478班	160	51	2788	10.1	195	19	4′13		33
44	15004	医学检验本15403	201543414	1	徐国瑞	1	35594	河北省沧州市新华区清池北大道47号（沧州市华海炼油化工有限公司）	186	76	3859	8.8	259	18		4′02		9
44	15004	医学检验本15403	201543418	11	张垚	1	35155	河北省承德市围场县腰站镇水泉村七组13号	182	65	3960	7.2	255	17		4′02		6
44	15004	医学检验本15403	201543421	1	谢家伟	1	35651	海口市勋亭路生产资料公司北官宿舍区502室	177	70	3987	8.1	250	18		4′32		8
44	15004	医学检验本15403	201543423	1	王芳	2	35036	邯郸市磁县贾壁乡双合村	160	47	2648	10.2	180	20	3′46		34
44	15004	医学检验本15403	201543425	1	高伟正	1	35090	河北省衡水市武邑宏达学校	170	65	3821	9	230	12		4′32		8
44	15004	医学检验本15403	201543428	1	华文明	1	35538	河北省邯郸市曲周县白寨乡塔寺桥村	176	68	3801	7.9	240	15		4′27		9
44	15122	动物科学本15402	201540008	11	陈玉玲	2	35302	河北省承德市滦平县职教中心	167	57	2800	9.8	180	18	4′21		36
44	15122	动物科学本15402	201540009	11	鞠鑫旭	2	35139	河北省承德市滦平县职教中心	158	55	2700	9.8	175	16	4′0		31
44	15122	动物科学本15402	201540010	1	薛森森	1	34852	河北省承德市平泉县职教中心	177	80	4300	8	228	8		3′48		11
44	15122	动物科学本15402	201540011	1	王晓晓	2	35384	河北省邯郸市成安县综合职业技术学校	168	60	3000	9.8	168	9	4′06		30
44	15122	动物科学本15402	201540012	1	刘利越	1	35655	河北省邯郸市大名县龙王庙镇花二庄村村东头六队刘景臣家	173	60	4600	8.2	220	9		4′08		9
44	15134	农学本15401	201541426	1	高顺新	2	34997	河北省张家口市赤城县职教中心	160	49	3200	10.1	175	15	4′0		36
44	15134	农学本15401	201541427	1	李秀芳	2	34742	张家口尚义职教中心	170	56	2700	9.7	177	18	4′15		33
44	15134	农学本15401	201541428	1	闫博	2	35462	张家口市尚义县职教中心1211班	158	48	2400	9.8	186	16	4′23		32
44	15134	农学本15401	201541429	11	王德天	1	34585	张家口市桥东区38号四号楼丙单元101室	175	62	4000	7.9	220	16		3′5		13
44	15134	农学本15401	201541430	1	刘洹	1	35431	河北省张家口市尚义县职教中心	173	70	3700	8	234	10		3′56		12
44	15135	农学本15402	201541431	1	李敏	2	35374	河北省保定市涞源县育才街77-1号	158	52	2400	9.5	170	20	4′0		30
44	15135	农学本15402	201541432	1	刘畅	2	35317	河北省保定市满城县职教中心	165	55	2800	9.9	177	18	4′18		32
44	15135	农学本15402	201541433	1	孟娇娇	2	35713	武邑县职教中心招生宣传处	167	60	2800	10	183	17	4′32		35
44	15135	农学本15402	201541434	1	陈桂玉	2	35465	河北省盐山县小庄乡陈庄村	160	58	2800	10.1	190	15	4′5		30
44	15135	农学本15402	201541435	1	赵佳磊	1	35427	河北省承德市承德县满杖子乡西沟村1组443号	195	65	3790	8.1	270	10		4′3		4
44	15135	农学本15402	201541436	11	刘志阔	1	35209	河北省承德市滦平县职教中心	172	60	3600	7.4	231	10		4′02		12
44	15091	英语本15403	201542061	1	关亚波	2	34764	河北省晋州市东里庄镇彭光村富强巷2号	168	62	3500	11.4	170	16	4′2		34
44	15091	英语本15403	201542062	1	宋海莲	2	35276	河北省唐山市丰润区沙流河镇张庄子村	164	53	2900	10	190	19	4′05		38
44	15091	英语本15403	201542063	1	赵嘉琦	2	35270	河北省唐山市古冶区机厂七九楼11条7号	170	53	2800	11.2	170	16	4′2		35
44	15091	英语本15403	201542064	1	齐红蕾	2	34964	河北省唐山市乐亭县王滩镇曹庄村前齐庄2排6号	160	59	2700	11.2	178	15.5	4′2		35
44	15001	卫生检验本15401	201543348	1	吴杰	1	34974	河北省保定市曲阳县文德乡杜村村委会	170	60	4131	7.5	235	11		3′49		15
44	15001	卫生检验本15401	201543345	1	张曼玉	2	34711	河北省定州市子位镇西丁村485号	167	56	2734	9.1	170	30	4′14		47
44	15001	卫生检验本15401	201543346	1	王朝晗	2	35454	河北省保定市蠡县百尺镇大柳树村308号	160	50	3090	9.2	160	20	4′16		37
44	15001	卫生检验本15401	201543347	1	曹凯旋	2	35847	河北省曲阳永宁中学	163	52	2477	9.3	165	19	3′57		38
44	15001	卫生检验本15401	201543349	1	王菲凡	2	35199	河北省保定市雄县昝岗镇小四方村	156	40.6	2086	9.7	165	20	3′43		45
44	15004	医学检验本15403	201543439	1	张丹丹	2	34896	河北省衡水市饶阳县五公镇沃地村一区52号	165	55	2756	8.2	210	22	3′47		38
44	15004	医学检验本15403	201543446	1	李如玉	2	35649	河北省武邑县龙店乡龙店村	160	51	2745	9.5	170	23	4′13		37
44	15081	市场营销本15402	201541110	1	徐经纬	2	35552	河北省邢台市桥西区钢铁路杏苑小区2号楼2104室	160	52	2000	9.4	135	16	4′55		37
44	15081	市场营销本15402	201541111	1	张艺瀚	1	35454	河北省邢台市开发区沙河城镇北张庄村	175	65	4500	8.1	225	22		4′26		3
44	15081	市场营销本15402	201541112	1	郝鑫	2	35453	大石桥市第二高级中学三年十七班	165	53	3100	8.6	207	22	4′23		43
44	15081	市场营销本15402	201541113	1	常东月	2	35014	河北省张家口市赤城县独石口镇半壁店村	160	50	3500	10	170	24	4′2		36
44	15081	市场营销本15402	201541114	1	刘佳文	2	35388	河北省张家口市西开建材城1号	170	59	3500	10	190	22	4′2		45
44	15081	市场营销本15402	201541115	1	丁午	1	35251	张家口市桥东区建院东校区家属楼一号楼一单元301室	180	90	6100	8.1	280	18		4′3		5
44	15002	医学检验本15401	201543478	1	张婷	2	35452	河北省邢台市宁晋县河渠镇白侯村4队马房道新建巷36号	164	50	2499	8.2	190	26	4′23		46
44	15002	医学检验本15401	201543482	1	郝罗盟	1	35224	河北省沙河市册井乡功德汪村一区115号	175	67	4500	7.8	220	19		4′27		10
44	15002	医学检验本15401	201543483	1	孙庆硕	1	35412	北京市延庆县南菜园南二区30号楼109室	175	58	5000	7.3	200	17		4′29		10
44	15002	医学检验本15401	201543485	1	高亚琼	2	35364	河北省张家口市宣化区宣化第一中学	168	70	2658	9.5	155	23	3′53		47
44	15002	医学检验本15401	201543487	1	金琪	2	35226	北京市东城区安定门东大街28号雍和大厦F座511室	162	58	2715	9.5	170	26	4′15		48
44	15002	医学检验本15401	201543501	2	洪雪琦	2	35486	通辽实验中学2012级20班	165	53	2903	9.2	175	27	3′35		46
44	15003	医学检验本15402	201543385	1	徐娇娇	2	35359	河北省保定市博野县琴园小区4---2---602	164	56	2217	10.2	160	20	4′19		31
44	15003	医学检验本15402	201543387	1	刘奕辛	2	34881	河北省保定市定兴县小朱庄乡焦兰沟村370号	163	45	2293	9.1	170	23	3′53		27
44	15003	医学检验本15402	201543389	1	冯娅楠	2	35489	定州市昱馨家园2号楼1单元804	170	60	2411	10.5	175	24	3′24		29
44	15003	医学检验本15402	201543392	1	贾雪娇	2	35697	河北省保定市新市区北基地21号楼2单元102	162	70	2312	10.5	170	19	4′3		30
44	15003	医学检验本15402	201543395	1	杨燕	2	35276	河北省曲阳永宁中学	170	55	2511	9.8	165	20	4′13		39
44	15003	医学检验本15402	201543399	1	彭柳	2	35557	河北省保定市顺平县高于铺镇白家庄村	160	52	2132	9.5	170	22	4′12		41
44	15003	医学检验本15402	201543407	1	李庆	1	35332	河北省沧州市黄骅市东孙村315号李孝松	181	94	4806	8	221	25		4′45		5
44	15003	医学检验本15402	201543409	1	许芳	2	34796	河北省献县第一中学311班	155	54	2413	10.5	170	21	4′14		42
44	15003	医学检验本15402	201543413	11	董晓昀	2	35428	河北省沧州市光荣路朝阳门小区4号楼1单元703	165	53	2517	10.5	165	20	3′48		39
44	15003	医学检验本15402	201543417	2	郭淑雯	2	34981	河北省承德市平泉县小寺沟镇3组	165	60	2092	9.3	160	21	3′23		31
44	15003	医学检验本15402	201543419	1	鲁娇	2	34994	陕西省城固县第一中学	160	55	2131	9.6	165	23	3′56		29
44	15003	医学检验本15402	201543420	1	王逸涵	2	35606	北京市丰台区五里店北里小区二区二号楼4-902	167	65	2317	9.6	175	20	4′2		32
44	15003	医学检验本15402	201543427	1	李少谦	1	35732	河北省邯郸市邯山区和平巷四条12号1-4-4号	175	60	3321	7.5	224	23		5′02		1
44	15003	医学检验本15402	201543429	1	刘童童	2	35079	河北省邯郸市鸡泽县小寨镇刘马昌村鑫鑫超市	153	46	2517	12.5	165	20	4′15		34
44	15003	医学检验本15402	201543432	1	段文琪	2	35120	河北省邯郸市涉县偏店乡南寨村村委	166	48	2581	9.4	170	21	4′13		38
44	15003	医学检验本15402	201543433	1	申俊敏	2	34510	河北省邯郸市魏县大么乡前寺村120号	160	48	2317	9.6	160	21	4′05		36
44	15003	医学检验本15402	201543434	1	曹凯峰	1	35044	河北省邯郸市永年县刘汉乡北陈村一区3号	180	75	4680	7.5	227	26		5′02		1
44	15003	医学检验本15402	201543437	1	刘晓琳	2	35302	河北省衡水市故城县郑口镇人大	165	65	2372	9.6	175	23	3′53		29
44	15003	医学检验本15402	201543438	1	刘璐璐	1	35052	衡水市景县温城乡孙温城十字路口旁粮油店	176	64	3720	7.5	230	24		4′39		2
44	15003	医学检验本15402	201543442	1	王子怡	2	35389	河北省深州市中学	160	58	2418	9.6	180	21	3′55		42
44	15001	卫生检验本15401	201543350	1	张梦	2	35461	河北省沧州市献县第一中学高三6班	160	51	3100	9.2	170	25	3′49		37
44	15001	卫生检验本15401	201543351	1	娄源	1	34472	河北省沧州市南大港管理区南大港供电局	180	87.5	4448	7.3	230	10		4′2		8
44	15001	卫生检验本15401	201543352	11	曹丽娇	2	35334	河北省承德市丰宁满族自治县选将营乡三道营村一组东街41号	158	46	2470	10.5	170	25	4′09		44
44	15001	卫生检验本15401	201543353	1	王梦楠	2	35665	北京市大兴区采育镇康营村顺道路六条4号	160	65	2490	10.4	175	20	4′3		43
44	15001	卫生检验本15401	201543354	1	李祎超	2	35402	河北省邯郸市复兴区光华苑一期26号楼4单元6号	170	60	2500	9.4	180	23	4′02		42
44	15001	卫生检验本15401	201543355	1	徐皓靖	2	35419	河北省邯郸市曲周县河南疃镇徐街村	162	60	2350	10.2	165	25	3′55		37
44	15001	卫生检验本15401	201543356	1	贾宇浩	1	35702	河北省邯郸市涉县河南店镇鑫家苑小区2号楼101号	173	65	3764	8	230	12		4′34		8
44	15001	卫生检验本15401	201543357	1	张瑶	1	35361	河北省邯郸市武安市新街4号	170	80	4315	8.2	210	21		4′38		8
44	15136	食品本15401	201541482	1	韩雪	2	35111	河北省武安市上团城乡下团城村376号	160	50	1700	10.9	175	14	4′26		9
44	15136	食品本15401	201541483	1	魏茹	2	35196	河北省冀州市小寨乡北安阳城	164	46	3000	9.8	168	23	4′48		37
44	15136	食品本15401	201541484	1	王雪松	1	35408	河北省衡水市景县中学高三（16）班	176	56	3800	8.4	230	11		3′5		8
44	15136	食品本15401	201541485	1	薛浩宇	1	35645	河北省衡水市武邑县建设西路12号文教局居民楼1单元132号	175	70	3800	7.7	228	9		3′47		12
44	15136	食品本15401	201541486	1	郭鹏	1	35467	河北省霸州市东杨庄乡郭庄伙村205号	165	75	3800	7.8	225	9		4′11		10
44	15136	食品本15401	201541487	1	李浩	1	35515	河北省石家庄市藁城区南董镇南董村	181	62	3800	7.8	246	11		4′0		11
44	15136	食品本15401	201541488	1	朱思诺	2	35105	河北石家庄市无极县北苏镇驿头村	159	55	3154	8.8	189	14	3′48		39
44	15136	食品本15401	201541489	1	郭晓佳	2	35480	河北省石家庄市新华区柏林南区车辆厂宿舍18栋1单元401号	150	60	2800	9.5	170	20	4′5		32
44	15136	食品本15401	201541490	3	白金平	2	35079	石家庄市新乐县长寿街道办事处东杨家庄村清真北街西三排六号	167	55	3000	8.4	186	21	4′32		31
44	15136	食品本15401	201541491	1	柯思琪	2	35482	河北省唐山市路南区兴泰里104楼2门302室	155	53	2900	9.6	190	16	4′29		28
44	15136	食品本15401	201541492	1	马跃茹	2	35557	河北省唐山市迁安市迁安镇商庄村	165	47	3000	10.2	168	15	4′11		29
44	15136	食品本15401	201541493	1	刘晔	2	34901	河北省唐山市迁安市杨各庄镇马各庄村907号	160	60	2600	10.1	160	20	4′18		30
44	15136	食品本15401	201541494	1	张凤岭	1	34931	河北省唐山市玉田县郭家屯乡阮庄子村前街35号	170	80	3600	8	238	14		3′5		9
44	15136	食品本15401	201541496	1	刘旭	2	35324	河北省邢台市临城县西竖镇东柏畅村282号	160	42	3300	10.1	182	23	4′37		34
44	15136	食品本15401	201541497	1	王晓明	2	35479	河北省邢台市南宫市南便乡西九宫村	161	55	2100	9.5	190	18	4′3		31
44	15155	制药工程15401	201543310	1	孟子轩	2	35456	河北省晋州市晋州镇善里村	166	65	2018	9.6	170	24	4′12		40
44	15155	制药工程15401	201543311	1	刘坤坤	1	35175	河北省石家庄鹿泉区铜冶镇南任村顺平街东五巷7号	170	100	4367	9.6	237	15		5′04		6
44	15155	制药工程15401	201543312	1	刘俊红	2	34998	河北省石家庄市栾城区柳林屯乡夏凉村育中路十六胡同18号	160	45	2328	9.6	170	24	3′49		35
44	15155	制药工程15401	201543315	1	刘欢	2	35409	河北省石家庄市无极县南流乡彭村	160	55	2206	9.6	180	23	4′1		40
44	15155	制药工程15401	201543316	1	张丹	2	35516	河北省石家庄市无极县郝庄乡牛辛庄村顺发一街35号	160	65	2108	9.6	160	25	4′2		36
44	15155	制药工程15401	201543318	1	张向晴	2	35306	河北省辛集市顺城街顺明胡同22号	158	55	2351	9.6	170	23	4′03		38
44	15155	制药工程15401	201543322	1	陈田	2	34781	河北省新乐市化皮镇官庄村环村北路东区42号	168	50	2789	9.6	190	22	4′03		41
44	15155	制药工程15401	201543323	1	贾文洁	2	35473	河北省新乐市长寿镇东名村新开路南3片65号	160	55	2098	9.6	180	24	4′02		39
44	15155	制药工程15401	201543324	1	任一鸣	1	34894	河北省新乐市承安镇田村铺村	172	70	4453	9.6	242	17		4′27		7
44	15155	制药工程15401	201543328	1	李佳柔	2	35488	河北省石家庄市元氏县蟠龙路心海湾小区8号楼2单元402室	160	52	2102	9.6	180	20	4′3		37
44	15155	制药工程15401	201543330	1	贾雪莲	2	35468	河北省石家庄市赵县谢庄乡南中马村	161	50	2201	9.6	170	21	3′54		36
44	15062	临床医学本15508	201550389	1	李肖华	2	35243	河北省邢台市清河县王官庄镇范村078号	165	47	2981	9.7	179	10.2	3′41		43
44	15062	临床医学本15508	201550390	1	褚依然	2	35090	河北省怀来县沙城中学补习六班	160	62	2633	9.5	169	8.1	3′59		38
44	15062	临床医学本15508	201550391	1	王子荀	1	35387	河北省张家口市桥西区第四医院	180	75	4130	7.8	224	20.1		4′25		4
44	15062	临床医学本15508	201550392	1	阮崇刚	1	34809	张家口万全县北沙城乡北沙城村棋盘北街东3排11号	181	71	3540	8.9	242	22.4		4′05		5
44	15063	麻醉学本15501	201550393	1	李爽	2	35765	河北安新中学	168	61	2890	10.2	189	21	4′09		32
44	15070	中医学	201550746	1	温佳琪	2	34903	河北省邯郸市武安市午汲镇北白石村	160	50	2654	8.9	161	23	4′12		35
44	15070	中医学	201550743	1	任乐荣	2	34946	河北省邯郸市大名县西付集乡西郭蒋村1组22号	158	54	2985	9.3	182	22	4′1		34
44	15070	中医学	201550744	1	张智达	1	35680	河北省邯郸市武安市徘徊镇蟒当村57号	180	70	4351	6.8	241	23		4′01		5
44	15070	中医学	201550745	1	武序宁	1	35451	河北省邯郸市武安市伯延镇龙泉村316号	172	63	3815	7.5	220	21		4′25		8
44	15070	中医学	201550747	1	杜晓宁	2	35610	河北省邯郸市永年县临洺关镇洺兴嘉园7号楼3单元401	166	72	3361	9.9	172	25	4′11		36
44	15070	中医学	201550748	1	郭晓雨	2	34843	河北省邯郸市永年县广府镇前当头村	160	52	2815	9.9	170	25	4′23		33
44	15070	中医学	201550749	1	孙云	1	35381	河北省故城县坊庄乡刘阜村	185	85	4395	7.9	218	20		4′28		2
44	15070	中医学	201550750	1	崔宏泰	1	35782	河北省冀州市府东街中段146号	168	71	4285	8.1	226	18		4′3		4
44	15070	中医学	201550751	1	徐铭阳	2	35489	辽宁省辽阳市白塔区武胜路	168	60	2925	10.3	161	23	4′22		35
44	15070	中医学	201550752	1	张雅琪	2	35466	天津市宁河县运河家园丽月湾83号楼2门502室	160	48	2546	9.6	163	22	4′15		31
44	15070	中医学	201550753	1	刘士程	1	35394	河北省石家庄市无极县里城道乡南东丈村勤政街朝阳巷18号	170	61	3721	7.2	231	21		4′1		10
44	15070	中医学	201550754	1	马瑞霞	2	35822	河北省威县固献乡马河北寨	157	55	2925	9.5	162	23	4′2		35
44	15070	中医学	201550755	1	温海云	2	35000	河北省张家口市赤城县龙门所镇后楼村	162	52	2857	9.7	165	25	4′1		35
44	15070	中医学	201550756	1	刘纯利	2	35059	张家口市蔚县蔚州镇八街居委会	160	47	2618	10.7	171	26	4′05		33
44	15070	中医学	201550757	2	陈文杰	2	36126	内蒙古通辽市奈曼旗第一中学441班	157	64	3256	9.8	166	28	4′08		36
44	15070	中医学	201550758	1	张九思	2	35132	河北省黄骅市黄骅镇楼后村 秦立周 转 房后张爱国	164	49	2521	10.3	178	20	4′1		34
44	15070	中医学	201550759	1	梁玉	2	35041	河北省承德市兴隆县青松岭镇西湾村6组119号	165	65	3349	9.4	165	19	4′1		31
44	15070	中医学	201550760	26	马春梅	2	36565	甘肃省广河县城美镇大杨家村何家铺	163	50	2950	10.2	166	23	4′05		36
44	15070	中医学	201550761	1	何慧彬	1	35006	河北省邯郸市涉县北关村	174	55	3695	6.8	237	20		4′25		11
44	15070	中医学	201550762	1	张欣婷	2	35041	河北省冀州市化肥厂家属院2号楼4单元501室	150	60	2890	10.5	160	25	4′23		35
44	15070	中医学	201550763	1	王子琤	2	35410	河北省廊坊市广阳区万和小区	163	64	3159	9.9	161	24	4′23		37
44	15070	中医学	201550764	1	田雨	2	35475	河北省石家庄市鹿泉区鹿泉镇银山花园南区9号楼4单元102	163	56	2965	9.6	191	28	4′05		41
44	15070	中医学	201550765	1	张晓磊	1	35448	河北省石家庄市桥西区开泰街20号38栋2单元501号	186	71	4359	7.3	241	20		4′1		5
44	15070	中医学	201550766	1	周晨阳	2	35372	河北省唐山市迁安市迁安镇周官营村	160	60	3152	10.8	165	23	4′2		36
44	15070	中医学	201550767	1	邱萌萌	2	35380	河北省唐山市玉田县陈家铺乡邱家铺村大街15号	159	53	2856	8.8	177	18	4′23		35
44	15070	中医学	201550768	1	霍英杰	1	35657	河北省遵化市苏家洼镇上石河村石达街1号	177	62	3826	7.8	230	17		4′1		14
44	15070	中医学	201550769	1	陈会婵	2	35343	河北省邢台市广宗县核桃园乡北董里村	165	53	2861	9.1	183	25	4′23		36
44	15070	中医学	201550770	1	李如梦	2	35013	河北省邢台市平乡县丰州镇李河东村	165	51	2759	10.8	184	26	4′23		34
44	15003	医学检验本15402	201543445	1	王小娇	2	35080	河北省武邑县武邑中学	160	40	2073	10.7	165	20	4′1		40
44	15099	汉语言本15401	201542164	1	魏冉	2	35244	河北省秦皇岛市抚宁	167	53	2500	9.6	179	16	4′38		31
44	15099	汉语言本15401	201542161	1	季真	2	35225	河北省衡水市枣强	172	98	3500	7.3	230	14	4′36		24
44	15099	汉语言本15401	201542162	1	高丹阳	2	35508	辽宁省锦州市义县	155	48	1600	9.5	165	19	4′45		38
44	15099	汉语言本15401	201542163	1	李静	2	35158	河北省石家庄市长安区	158	51	2500	9.6	170	19	4′0		28
44	15099	汉语言本15401	201542165	1	李亚宁	2	34715	河北省石家庄市藁城	166	58	2430	9.8	172	21	4′35		34
44	15099	汉语言本15401	201542166	1	赵冬玉	2	35412	河北省石家庄市晋州	160	50	1500	9.8	180	28	5′5		33
44	15099	汉语言本15401	201542167	1	赵彤玥	2	35597	河北省石家庄市裕华区	160	52	2000	9.6	170	16	4′34		32
44	15099	汉语言本15401	201542168	1	石巍	2	35360	河北省石家庄市桥西区	160	46	2000	9.7	150	18	4′33		35
44	15099	汉语言本15401	201542169	1	张佳慧	2	35513	河北省石家庄市赞皇	159	52	2000	10.5	165	11	4′42		34
44	15099	汉语言本15401	201542170	1	褚倩倩	2	35752	河北省石家庄市正定	170	70	2500	9.7	160	11	4′54		38
44	15099	汉语言本15401	201542171	1	安秋蕊	2	35133	河北省唐山市乐亭	168	50	2600	9.1	210	12	4′4		34
44	15099	汉语言本15401	201542172	1	孙悦婷	2	35482	河北省邢台市临西	163	51	2600	9.7	175	17	4′5		34
44	15099	汉语言本15401	201542173	1	杜雅娟	2	35555	河北省邢台市南和县	163	50	2500	9.7	170	15	4′3		35
44	15099	汉语言本15401	201542174	1	贾海利	2	34863	河北省张家口市沽源县	163	50	1900	10.1	176	18	4′18		30
44	15099	汉语言本15401	201542176	1	崔泽昊	1	34935	河北省张家口市桥西区	177	81	4900	6.9	215	18		4′1		12
44	15100	汉语言文学3班	201542211	1	马彦丽	2	36139	河北省保定市阜平县南菜园150号	176	75	4100	8	210	22	3′59		16
44	15100	汉语言文学3班	201542212	1	翟梦涛	2	34916	河北省保定市唐县石门乡蟒拦村	160	50	3500	10.3	176	16	4′12		34
44	15121	音乐学本（演艺）15402	201543140	1	李佩君	2	35308	河北省邯郸市峰峰春晖中学 文9班	174	56	3100	9.5	160	10	3′5		39
44	15155	制药工程15401	201543332	1	侯迎莹	2	35219	河北省唐山市丰润区丰润镇小屯村	164	55	2811	9.6	190	25	3′41		43
44	15155	制药工程15401	201543334	1	熊思佳	2	35209	河北省唐山市路北区三益村钢城水岸206-1-1302	165	50	2703	9.6	160	25	4′23		35
44	15155	制药工程15401	201543337	1	杜文杰	1	35046	河北省唐山市玉田县华景时代小区24栋4单元102室	184	65	4932	9.6	247	16		4′27		5
44	15155	制药工程15401	201543339	1	苏红伟	1	35031	河北省邢台市临西县吕寨乡蒋庄村	174	65	4763	9.6	235	19		3′33		6
44	15155	制药工程15401	201543342	1	郭瀚康	1	35774	河北省邢台市平乡县国家电网公司	182	72	4769	9.6	239	17		4′2		10
44	15156	制药工程15402	201543268	1	丁畅	2	35312	河北省定州市子位镇西丁庄村16排12号	167	50	2744	8.7	195	19	4′12		35
44	15156	制药工程15402	201543269	1	高荷花	2	34797	河北省保定市唐县长古城乡大白尧村	160	53	2590	8.6	160	17	4′2		31
44	15156	制药工程15402	201543270	11	陈天伊	2	35677	保定市朝阳北大街709号恒通财富中心1510室明华货运	170	65	3257	8	160	20	4′0		40
44	15104	美术学本15401	201543552	1	师玉凡	2	35677	石家庄市桥西区新石中路375号金石大厦B座309室	172	90	3300	9.1	250	22	4′5		31
44	15104	美术学本15401	201543555	1	顾江涛	1	35411	河北省滦南县程庄镇大顾庄一村219号	168	65	3000	7.8	250	19		4′15		14
44	15104	美术学本15401	201543557	1	李萌	2	35778	河北省邢台市桥东区路家园桥东法院楼三单元202	168	65	3230	7.8	250	19	4′15		14
44	15104	美术学本15401	201543559	1	栗苗	2	35252	河北省赤城县东大豪苑15号楼一单元401	170	74	3000	9.2	190	22	4′45		38
44	15104	美术学本15401	201543565	1	张晶晶	2	35172	河北省张家口市第二中学高三（1）班	160	44	2420	9.5	195	24	4′2		36
44	15104	美术学本15401	201543566	1	梁颖	2	35331	河北省张家口市第二中学高三9班	160	48	2000	9.3	185	21	4′35		35
44	15104	美术学本15401	201543570	1	李卫国	1	35208	河北省张家口市第二中学高三8班	172	60	3400	6.8	260	7		4′35		12
44	15104	美术学本15401	201543573	3	宋筱婧	2	35013	张家口市宣化区柳川中学文7班	172	60	3400	6.8	260	8	5′3		12
44	15104	美术学本15401	201543575	1	王丹	2	35668	天津市宝坻区海滨街道小火神庙胡同19号	162	46	2560	9.2	185	11	4′57		31
44	15105	美术学本15402	201543529	1	谢丹琳	2	35500	河北省高碑店市高碑店一中	163	55	2600	9.5	195	23	4′2		36
44	15105	美术学本15402	201543532	1	赵艳军	1	34249	河北省保定市涞水县波峰中学	170	57	3750	7.7	260	16		4′35		17
44	15105	美术学本15402	201543533	1	李岱	2	35688	河北省曲阳永宁中学	156	45	2500	10	175	17	4′57		32
44	15105	美术学本15402	201543536	1	李亚男	2	35143	河北省保定市易县高村乡西市村宏基路272号	165	67	2000	8.2	178	21	4′3		30
44	15105	美术学本15402	201543538	1	葛春然	2	35652	河北省承德市承德县六沟高级中学	160	48	2500	8.5	190	25	4′1		37
44	15105	美术学本15402	201543539	1	任振佼	2	34336	河北省邯郸市魏县第三中学	160	80	2500	9	168	14	4′56		35
44	15105	美术学本15402	201543541	1	高晓秀	2	34416	河北省衡水市第十四中学南校区高三21班	167	43	2600	9.5	190	23	4′23		38
44	15105	美术学本15402	201543543	1	纪东秀	2	34798	廊坊市安次区仇庄乡大纪庄村香业街58号	160	56	2700	9.5	177	22	4′08		36
44	15105	美术学本15402	201543546	11	季威	2	35334	河北省三河市新天地二期11号楼3单元301	168	67	2500	9.7	199	24	4′2		38
44	15105	美术学本15402	201543549	1	王精名	2	35259	河北省石家庄市井陉县微水镇河边西路50号	167	57	2500	9.5	185	22	4′57		36
44	15105	美术学本15402	201543551	1	潘晓丽	2	34792	河北省石家庄市栾城区西营乡沿村	168	54	2500	9.5	210	22	4′23		35
44	15105	美术学本15402	201543554	1	谷云朋	1	34857	河北省石家庄市无极县张村小南街中海胡同1号	171	57	4500	7.6	260	19		4′0		16
44	15105	美术学本15402	201543556	1	单新磊	1	34919	唐山市玉田县上坎钢材市场27号	178	81	3200	7.8	252	18		3′39		14
44	15105	美术学本15402	201543558	1	陈维清	1	34809	河北省邢台市威县第什营乡麦子乌营村233号	174	60	3200	7.6	244	25		4′4		13
44	15105	美术学本15402	201543560	1	何宏亮	2	34698	河北省张家口市沽源县第一中学	158	55	2000	9.2	165	20	4′3		35
44	15105	美术学本15402	201543561	1	崔娜	2	34874	河北省张家口市怀来县沙城镇嘉馨园小区412栋三单元502室	160	50	2500	8.5	168	21	4′4		30
44	15105	美术学本15402	201543563	1	谢凤芳	2	34504	怀来县职业技术教育中心	165	52	2800	8.7	212	24	3′5		35
44	15123	动物科学本15403	201540083	1	王志国	1	35024	张家口市宣化区侯家庙乡后慢岭村	178	68	3500	7.8	233	12		3′54		10
44	15070	中医学	201550771	1	栗晶	2	35400	河北省邢台市桥西区公园东街	163	50	2971	8.5	178	24	4′18		31
44	15070	中医学	201550772	1	冯慧萌	2	35074	河北省邢台市平陀县浆水镇冯家沟村	163	50	3001	8.3	183	24	4′11		40
44	15050	护理学本15401	201540715	1	庞蕊	2	35622	河北省曲阳永宁中学	160	60	2953	8.5	185	22	3′5		42
44	15050	护理学本15401	201540712	1	焦琳琳	2	35691	河北省保定市安国市药华大路221号安国中学507班	168	52	2533	9.4	180	23	4′05		45
44	15050	护理学本15401	201540713	1	陈苗苗	2	35353	河北省保定市满城县南韩村镇西苟村2区9号	162	53	2765	10.1	180	32	4′02		36
44	15050	护理学本15401	201540714	1	冯辉	2	35400	河北省保定市清苑县石桥乡百中村	167	49	2837	9.2	155	27	4′15		40
44	15050	护理学本15401	201540716	1	魏浩然	2	34795	河北省保定市唐县王京镇东建阳村	160	50	2500	8.7	185	23	3′5		42
44	15050	护理学本15401	201540717	1	毛爱华	2	35362	河北省沧州市献县第一中学314班	160	50	2375	8.9	185	24	4′06		43
44	15050	护理学本15401	201540718	1	路梦媛	2	35627	河北省邯郸市武安市马家庄乡路庄村4号	160	54	2650	9.9	180	24	3′52		45
44	15050	护理学本15401	201540719	1	苏蔓	2	35578	河北省衡水市景县北留智镇吴庄村58号	163	58	2471	8.9	180	22	4′36		40
44	15050	护理学本15401	201540720	1	李洋洋	2	35539	河北省衡水市景县中学高三（16）班	165	47	2051	9.7	185	24	4′15		40
44	15050	护理学本15401	201540721	8	李喆	2	35042	河北省秦皇岛市昌黎县龙家店镇晒甲坨二村122号	165	54	5743	9.1	185	20	4′04		39
44	15050	护理学本15401	201540722	1	胡亚楠	2	35806	河北省石家庄市藁城区南营镇宜安村	163	45	2100	10.1	180	22	4′14		40
44	15050	护理学本15401	201540723	1	肖恩泽	2	35388	河北省石家庄市行唐县上方乡羊柴村吉财北路28号	162	55	2335	9.5	180	23	4′52		38
44	15050	护理学本15401	201540724	1	陈晓宇	2	35462	河北省石家庄市无极县光明街警园巷呋喃生活区2单元501室	171	65	2200	10.6	185	25	4′52		40
44	15050	护理学本15401	201540725	1	许嘉纯	2	35503	河北省辛集市辛集镇祥和家园三号楼一单元1303室	173	50	2362	8.9	185	30	4′14		43
44	15050	护理学本15401	201540726	1	赵翠红	2	33633	河北省新乐市邯邰镇邯邰村建设南大街1排39号	168	54	2588	9.1	185	26	4′36		42
44	15050	护理学本15401	201540727	1	张蕊	2	35801	河北省石家庄市赞皇县阳泽乡西阳泽村	165	58	2702	9.3	200	22	4′15		45
44	15135	农学本15402	201541437	1	邹芳怡	2	35617	河北省承德市滦平县职教中心	166	55	2800	10.3	178	18	4′4		28
44	15135	农学本15402	201541438	11	吕凤雪	2	35046	河北省围场县飞宇山庄10号楼4单元301室	165	64	2000	10.1	170	23	4′48		37
44	15135	农学本15402	201541439	11	郑庆琦	1	35320	河北省围场县河东街光明小区底商2号楼105号	178	58	3800	7.6	230	12		3′58		10
44	15135	农学本15402	201541440	1	苏琦	2	35330	河北省邯郸市复兴区二六七二3区30栋29号	165	60	2700	9.7	175	22	4′45		35
44	15135	农学本15402	201541441	1	王海闯	1	33661	河北省邯郸市魏县野胡拐乡高八庄村33号	175	63	3600	7.6	245	14		3′5		8
44	15135	农学本15402	201541442	1	裴妍	2	35807	河北省邯郸市武安市西土山乡富润庄村供销社	165	45	2600	9.9	168	21	4′32		33
44	15135	农学本15402	201541443	1	王娟	2	35049	河北省邯郸市武安市五街北门外17号	163	58	2400	9.9	185	25	4′09		34
44	15135	农学本15402	201541444	1	王萌	2	35440	河北省邯郸市武安市北安乐乡上三里村村委会	160	53	2500	10.2	187	20	4′0		32
44	15135	农学本15402	201541445	1	张敏	2	35279	河北省武安市贺进镇贺进北街151号	162	52	2900	10.1	180	18	4′15		30
44	15135	农学本15402	201541446	1	杨丹丹	2	35613	河北省邯郸市永年县职教中心	162	50	2200	10.1	177	18	4′37		29
44	15135	农学本15402	201541447	1	牟玉喜	2	35032	河北省衡水市故城县西半屯镇十八里村	154	60	3000	10.1	170	19	4′4		29
44	15135	农学本15402	201541448	11	王俊伟	1	35561	河北省三河市燕郊福成公寓一期2号楼4单元802	178	114	3900	8	228	11		4′11		10
44	15135	农学本15402	201541449	1	刘艳菊	2	35381	河北省大城县职教中心	160	70	2200	9.7	165	16	4′36		33
44	15135	农学本15402	201541450	1	李铠良	1	35310	河北省三河市南城西关楼房二号楼一单元501室	176	75	4000	7.7	219	10		4′05		9
44	15135	农学本15402	201541451	1	刘志栋	1	35662	北京市通州区潞苑南大街185号院新潮嘉园2号楼852	174	51	3700	7.8	255	8		4′05		11
44	15135	农学本15402	201541452	1	吴春雷	1	34998	河北省三河市高楼镇沈家庄村724号	175	58	3500	8.2	250	10		3′5		10
44	15135	农学本15402	201541453	1	于颖	2	35552	河北省三河市齐心庄镇小蒋庄村77号	158	53	2700	9	160	16	4′3		32
44	15135	农学本15402	201541454	1	朱朔	1	35563	河北省廊坊市文安县孙氏镇何庄村村委会	173	73	2800	8.1	228	12		3′58		10
44	15135	农学本15402	201541455	1	王苗	2	35293	河北省晋州市小樵镇东曹村新华西路3号	155	50	3200	9.9	178	14	4′28		30
44	15135	农学本15402	201541456	1	陈天赐	2	35082	河北省新乐市马头铺镇石家庄村自强街东11排11号	163	55	2600	8.7	180	36	3′31		35
44	15135	农学本15402	201541457	1	郭忠兴	1	34858	河北省唐山市迁西县白庙子乡八里铺村郭生芝收	176	100	3600	7.6	236	14		4′12		9
44	15135	农学本15402	201541458	1	睢康鑫	2	35495	河北省邢台市临城县郝庄镇官都村74号	160	50	2400	10.1	180	24	4′32		32
44	15135	农学本15402	201541459	1	张孟环	2	35363	河北省邢台市南和县史召乡胡牌357号	163	52	2100	9.8	175	18	4′1		34
44	15135	农学本15402	201541460	1	张曼	2	34371	河北省沙河市综合职教中心	155	45	2500	10.2	175	17	4′4		34
44	15154	药学本15402	201543244	1	许洁	2	35832	河北省唐山市丰润区金泰花园7单元2701	168	50	2850	8.8	180	22	3′5		40
44	15154	药学本15402	201543245	1	陆双	1	35019	河北省唐山市开平区栗园镇大六甲村151号	178	100	3346	9.2	220	15		4′55		3
44	15154	药学本15402	201543246	1	赵思韬	1	35497	河北省唐山市路北区缸窑路秦华楼4楼2门202	180	60	3279	9.1	130	10		4′3		5
44	15154	药学本15402	201543247	1	刘伟嘉	1	35377	河北省唐山市滦南县胡各庄镇北圈村	182	63	3630	6.6	270	16		4′04		10
44	15154	药学本15402	201543254	1	孙如玉	2	35224	河北省邢台市南和县史召乡高牌村	172	55	2700	8.6	185	24	3′3		41
44	15154	药学本15402	201543255	1	李连珠	2	35707	河北省邢台市桥西区显德汪矿30搂2单元8号	163	55	2610	10	180	25	3′5		40
44	15154	药学本15402	201543256	1	赵雨薇	2	35427	河北省邢台市沙河市汇通花园605栋三单元401	164	52	2800	10	180	23	3′4		40
44	15154	药学本15402	201543257	1	王慧杰	2	35300	河北省邢台市威县县委党校	162	48	2650	8.6	175	22	4′04		35
44	15154	药学本15402	201543259	1	王敏	2	35365	北京市大兴区采育镇北辛店村文芳魁星工贸公司（制桶厂）	161	50	2630	7.7	190	15	3′3		40
44	15123	动物科学本15403	201540084	1	闫鹏宇	1	35167	张北县职教中心公园路88号	178	85	3700	7.9	230	10		3′5		9
44	15123	动物科学本15403	201540085	1	秦一凡	2	34998	张家口市宣化县深井镇秦家窑村	155	45	2000	10.2	170	16	4′4		34
44	15123	动物科学本15403	201540086	1	贾万森	1	34977	河北省阳原县职业技术教育中心	176	67	4000	7.7	227	9		3′58		9
44	15123	动物科学本15403	201540087	1	章飞	1	34733	张北县职教中心公园路88号	170	62	3000	7.8	220	11		3′46		8
44	15123	动物科学本15403	201540088	1	邓雪芬	2	34807	张北县职教中心公园路88号	158	45	2000	10.1	175	15	4′25		35
44	15123	动物科学本15403	201540089	1	郝婷婷	2	34731	张北县职教中心公园路88号	165	56	2000	10.1	166	18	4′2		32
44	15123	动物科学本15403	201540090	1	王宇艳	2	35217	张北县职教中心公园路88号	158	42	2000	9.8	160	10	4′13		30
44	15123	动物科学本15403	201540091	1	张晓雯	2	35541	张北县职教中心公园路88号	167	51	2300	9.9	185	15	4′1		30
44	15123	动物科学本15403	201540092	1	郭敏	2	34587	河北省廊坊市固安县职业中学（固安县柳泉镇）	165	55	2600	9.8	171	18	4′29		28
44	15001	卫生检验本15401	201543358	1	张梦月	2	34849	河北省衡水市安平县程油子乡中张庄村	158	48.4	2866	10.3	170	29.4	4′05		44
44	15001	卫生检验本15401	201543359	1	张晴	2	35675	河北省霸州市霸州镇桑园村586号	157	55	2308	10.1	170	23	4′15		37
44	15001	卫生检验本15401	201543360	1	刘梦兰	2	34838	河北省廊坊市文安县新镇新村	165	47	2642	9.9	165	18	3′56		35
44	15001	卫生检验本15401	201543361	1	张雨晴	2	34959	河北省廊坊市文安县德归镇大长田村新旺街友谊路鑫和巷13号	160	65	2651	10.3	175	22	4′09		35
44	15001	卫生检验本15401	201543362	1	李东岳	1	35476	北京市平谷区王辛庄镇放光村前街75号	180	60	3516	8.3	235	11		5′07		9
44	15001	卫生检验本15401	201543363	1	伦辛畅	2	35239	河北省秦皇岛市临港物流园区西付店新村2-1-5号	168	54.8	3150	8.5	200	21.7	4′2		45
44	15001	卫生检验本15401	201543364	1	毛鑫玉	2	35400	河北省秦皇岛市海港区燕海里11-2-18	170	65	3160	9.8	170	23	4′1		42
44	15001	卫生检验本15401	201543365	1	安朝霞	2	35588	河北省新乐市幸福路141号滨河北区3号楼2单元401室	167	60	2496	9.9	175	22	3′5		40
44	15001	卫生检验本15401	201543366	1	刘亚琦	1	35757	河北省唐山市滦南县倴城镇银泰商厦三楼箱包组	173	53	3082	7.3	255	29		4′1		12
44	15001	卫生检验本15401	201543367	1	魏琳纳	2	35209	河北省唐山市滦南县宋道口镇魏庄村156号	160	45	2500	9	188	21	4′09		36
44	15001	卫生检验本15401	201543368	1	吴金金	2	35730	河北省唐山市迁西县喜峰中路泰和里光明小区4332	163	55	2600	9	165	21	4′1		35
44	15001	卫生检验本15401	201543369	1	王依娜	2	36109	河北省邢台市柏乡县西汪镇驻驾村	165	55	2650	9.2	170	21	4′09		46
44	15001	卫生检验本15401	201543370	1	牛晓威	1	35489	河北省邢台市巨鹿县堤村乡贾庄村641号	180	70	3517	8.1	235	12		5′05		8
44	15001	卫生检验本15401	201543371	1	马常虹	1	35750	河北省邢台市临西县盛世名门13号楼2单元401	178	65	4016	7.8	220	14		4′21		10
44	15156	制药工程15402	201543272	1	苏晓露	2	35242	河北省沧州市泊头市宏业小区11号楼504	167	52	2425	8.3	183	20	4′08		33
44	15156	制药工程15402	201543275	1	陈家宝	1	35724	河北省沧州市沧县大褚村乡东辛庄村130号	172	73	3686	7.3	263	19		4′33		7
44	15156	制药工程15402	201543276	1	刘丙乾	1	34932	献县第一中学486班	172	80	3493	7.8	215	16		4′28		5
44	15156	制药工程15402	201543278	1	周世利	1	35059	河北省南皮县乌马营镇乌马营村294号	173	71	4000	7.1	245	17		4′22		11
44	15156	制药工程15402	201543281	1	刘贺	1	35425	河北省泊头市第一中学1208班	171	65	3873	7.5	235	11		4′3		10
44	15156	制药工程15402	201543285	1	王田田	2	35247	平泉精英高考文化补习学校	165	60	2315	8.4	180	20	3′46		35
44	15156	制药工程15402	201543287	1	王豆豆	1	34113	河北省邯郸市鸡泽县店上乡焦作村南门	181	66	7933	7.1	244	34		4′17		10
44	15156	制药工程15402	201543291	1	赵凯欣	2	34710	河北省邯郸市永年县讲武乡乔七方村	160	50	2211	8.5	168	19	3′51		37
44	15156	制药工程15402	201543292	1	赵瑞杰	1	35291	邯郸市永年县第二中学	168	52	3768	9.1	240	20		4′3		10
44	15050	护理学本15401	201540728	1	李子腾	2	34686	河北省石家庄市赵县北王里镇轮城庄村06巷007号	165	56	2375	8.9	180	21	4′15		40
44	15050	护理学本15401	201540729	1	闫雪	2	35510	河北省石家庄市正定县北早现乡平安村	155	50	2100	9.9	175	21	3′51		41
44	15050	护理学本15401	201540730	1	黄一曼	2	35159	河北省邢台市广宗县核桃园乡核桃园村610号	163	60	2422	10.6	180	22	4′51		40
44	15050	护理学本15401	201540731	1	刘倩文	2	34925	河北省张家口市蔚县南留庄镇曹疃村村委会	163	44	2280	10.2	175	22	4′3		40
44	15050	护理学本15401	201540732	1	霍聪贺	2	35061	河北省保定市安国市药华大路221号安国中学文一班。	160	49	2949	9.9	192	25	4′02		42
44	15050	护理学本15401	201540733	1	张娇洋	2	35335	河北安新中学	165	54	2855	9.2	195	28	3′48		45
44	15050	护理学本15401	201540734	1	王甜梦	2	35414	河北省保定市清苑县北王力乡大李各庄村	162	49	2596	9.2	195	24	3′52		43
44	15050	护理学本15401	201540735	1	谷兴然	2	35320	河北省曲阳县第一高级中学	158	50	2389	9.4	192	25	4′05		43
44	15050	护理学本15401	201540736	1	陈文涛	2	35131	河北省唐县黄石口乡黄石口村	165	65	2606	9.5	195	22	4′36		42
44	15050	护理学本15401	201540737	1	耿欢	2	35159	河北省望都县望都镇小西堤村	157	63	2800	10	176	24	4′23		40
44	15050	护理学本15401	201540738	1	田春映	2	35124	河北省河间市第一中学	166	60	2163	10.5	170	25	4′1		45
44	15063	麻醉学本15501	201550429	1	宋洁	2	35318	北京市丰台区永合庄11号	167	57	2956	9.1	181	27	3′5		30
44	15063	麻醉学本15501	201550430	1	袁慧敏	2	35061	河北省张家口市桥西区清水河中路33号高三八班	158	51.5	2060	10	150	11	4′15		30
44	15063	麻醉学本15501	201550431	1	康世丹	2	35080	河北省张家口市沽源县第一中学	168	86	2760	9.3	180	23	3′5		35
44	15154	药学本15402	201543261	1	王银月	2	35630	河北省张家口市宣化第一中学	163	57	2900	9	180	26	4′0		40
44	15154	药学本15402	201543262	1	闫晓婷	2	35057	河北省怀来县沙城中学理一班	163	46	2800	8.6	203	20	3′5		43
44	15104	美术学本15401	201543527	1	焦子雄	1	35742	河北省 保定市 安国市 东官新街 鸿光一巷20号	189	70	3500	7.6	247	5		4′0		11
44	15104	美术学本15401	201543528	1	胡艳昌	2	35282	河北省保定市来源县第一中学	160	50	2100	9	182	22	4′19		30
44	15104	美术学本15401	201543530	1	蔡荐媛	2	35239	河北省涞水县胡家庄乡富位村中街50号	163	60	2500	9.1	165	25	4′25		29
44	15104	美术学本15401	201543531	1	牛帅	1	35448	河北省涞水县向阳路109号	173	60	3100	7.2	255	20		4′25		18
44	15104	美术学本15401	201543534	1	孙建梅	2	35464	河北省保定市唐县北罗镇南岗北村	154	62	3700	9.1	180	22	4′44		30
44	15123	动物科学本15403	201540048	1	辛华	1	35628	河北省保定市涞源县育才街77-1号	183	65	3500	8	218	15		3′5		8
44	15123	动物科学本15403	201540049	1	周浩珍	2	35116	河北省沧州市东光县连镇镇周英村	162	50	2600	10.1	179	18	4′32		36
44	15123	动物科学本15403	201540050	11	张宇桐	2	35003	河北省承德市丰宁县黑山嘴镇厢黄旗村张显林(转)	166	85	2000	10.1	180	17	4′47		34
44	15123	动物科学本15403	201540051	11	刘凯会	2	35139	河北省承德市滦平县职教中心	165	54	2800	10.2	175	23	4′4		32
44	15123	动物科学本15403	201540052	11	马雪梅	2	34978	河北省承德市滦平县职教中心	160	54	2100	9.7	168	21	4′32		31
44	15123	动物科学本15403	201540053	1	张月	2	35238	河北省承德市滦平县职教中心	160	62	3000	9.9	160	20	4′58		28
44	15123	动物科学本15403	201540054	7	朱秋洁	2	35376	河北省承德市滦平县职教中心	160	60	2400	10.2	174	19	4′5		29
44	15123	动物科学本15403	201540055	1	胡冉冉	2	35509	河北省邯郸市成安县综合职业技术学校	162	54	2000	9.7	179	17	4′23		30
44	15123	动物科学本15403	201540056	1	申亚椠	2	35726	河北省武安市阳邑镇经济村18号	160	55	2600	9.8	188	16	4′15		32
44	15123	动物科学本15403	201540057	1	李丹丹	2	35323	河北省冀州市徐庄乡北褚宜村	165	53	2400	9.9	195	20	4′23		32
44	15123	动物科学本15403	201540058	1	袁吉玉	2	35548	武邑县职教中心招生宣传处	160	55	1600	9.9	190	18	4′28		35
44	15123	动物科学本15403	201540059	1	田军鹏	1	35663	河北省衡水市枣强县马屯镇西文口村	175	60	2300	7.6	237	10		3′58		10
44	15123	动物科学本15403	201540060	1	郭锦	2	35820	河北省三河市齐心庄镇大邢庄村村委会	167	53	2000	9.7	188	19	4′08		30
44	15123	动物科学本15403	201540061	1	厉桓	1	35064	河北省三河市新天地一期五栋五单元1801号	188	105	3000	7.5	251	8		4′08		12
44	15123	动物科学本15403	201540062	1	刘军含	2	35729	三河市建兴小区2号楼5单元302	172	65	2500	9.9	180	17	4′16		29
44	15123	动物科学本15403	201540063	1	唐瑞欣	1	35523	河北省三河市信合小区一号楼四单元401室	181	65	4000	7.7	240	13		4′1		9
44	15123	动物科学本15403	201540064	1	张杰	2	35416	河北省三河市齐心庄镇齐心庄村村委会	161	51	2100	9.9	183	16	4′41		30
44	15123	动物科学本15403	201540065	1	刘冲冲	1	34402	河北省晋州市营里乡南口村新建胡同8号	168	52	4000	7.7	238	12		3′47		10
44	15123	动物科学本15403	201540066	1	张晨阳	1	35351	河北省石家庄市栾城区富强路富强小区东楼4单元202室	180	70	4200	7.8	230	11		3′5		11
44	15123	动物科学本15403	201540067	1	檀欣	2	35365	河北省石家庄市平山县平山镇烟堡村	162	51	2200	10	180	24	4′4		28
44	15123	动物科学本15403	201540068	1	杨二聪	1	35065	河北省石家庄市平山县三汲乡枣洼村	178	60	3000	8	226	8		3′58		10
44	15123	动物科学本15403	201540069	1	张玉龙	1	35432	河北省石家庄市平山县蛟潭庄镇腔子村	150	56	3400	8.1	220	9		3′5		9
44	15123	动物科学本15403	201540070	1	刘权	1	35034	河北省辛集市新垒头村	176	75	4000	7.8	230	9		3′55		8
44	15123	动物科学本15403	201540071	1	张层	2	35145	河北省辛集市辛集镇林子里村	165	52	2000	10.2	174	20	4′43		29
44	15123	动物科学本15403	201540072	1	时亚茹	2	35413	河北省石家庄市元氏县北正乡北正村河南小区29号	171	68	2300	10.1	191	21	4′36		33
44	15123	动物科学本15403	201540073	1	白小寒	2	35800	河北省石家庄市赵县赵州镇自强路党校家属院1排5号	165	50	2100	9.7	183	25	4′18		34
44	15123	动物科学本15403	201540074	1	李凯欣	2	35217	河北省石家庄市赵县谢庄乡圪塔头村茂盛胡同10号	167	52	2400	9.9	180	22	4′1		36
44	15123	动物科学本15403	201540075	1	孙静兰	2	35121	河北省石家庄市赵县赵州镇南解家疃村	158	45	2000	9.8	177	18	4′0		35
44	15085	日语本15401	201541861	1	赵林娜	2	35426	河北省定州市开元镇赵庄子村662号	160	50	3000	11	150	25	4′15		32
44	15085	日语本15401	201541862	3	白秀娟	2	35197	河北省定州市号头庄乡唐家庄村	160	53	3700	9.8	158	20	4′2		33
44	15085	日语本15401	201541863	1	代彦华	2	35820	河北省定州市开元镇代庄子村194号	163	60	3000	11	140	20	4′23		30
44	15085	日语本15401	201541864	1	陈云	2	34791	保定市蠡县桑园镇潘营西村河北六12号	160	56	3200	8.8	140	19	4′2		34
44	15085	日语本15401	201541865	1	冉天歌	2	35205	保定市满城县北平东路满中宿舍11号楼2单元302号	165	52	2800	10.1	140	21	4′07		44
44	15085	日语本15401	201541866	1	邸冲	1	35508	河北省保定市七一东路331号河北省农村信用社	178	90	6000	10.1	210	13		4′15		6
44	15085	日语本15401	201541867	1	段福鹏	1	35125	河北省保定市容城县大河镇胡村万兴东路振兴3胡同7号	170	89	4000	9.1	170	12		4′41		6
44	15085	日语本15401	201541868	1	姚远	1	35464	河北省邯郸市学院北路240号	166	72	3500	7.8	190	12		4′06		6
44	15085	日语本15401	201541869	1	李亚蒙	2	35522	河北省邯郸市肥乡县旧店乡北营村	162	55	2850	9.9	175	22	3′39		40
44	15085	日语本15401	201541870	1	索紫昀	2	35823	河北省高碑店市高碑店一中	162	50	3200	8.3	150	14	4′05		35
44	15085	日语本15401	201541871	1	殷赛星	2	35145	河北省邯郸市鸡泽县小寨镇小寨村红恩2号	160	58	2700	10.3	140	20	4′49		33
44	15085	日语本15401	201541872	1	范博凯	1	35444	廊坊市三河燕郊经济技术开发区星河皓月小区B2楼一单元1101	173	65	3700	9.8	220	10		3′41		9
44	15085	日语本15401	201541873	1	张恩暖	2	35592	衡水市冀州市北漳淮乡南内漳村	159	42	2500	12	150	20	4′5		35
44	15085	日语本15401	201541874	1	孙旭	1	35773	河北省廊坊市安次区龙河高新区董常甫村常甫北道26号	166	88	3600	8.1	180	10		4′23		7
44	15085	日语本15401	201541875	3	杨中昊	1	35265	河北省廊坊市大厂县福华庄园6号楼四单元102	182	65	3650	7.7	210	11		4′01		6
44	15085	日语本15401	201541876	1	王朝晨	2	35812	河北省大城县第一中学	158	48	2800	11	140	22	4′23		30
44	15085	日语本15401	201541877	1	王维萱	2	35440	河北省廊坊市广阳区阿尔卡迪亚小区华景园5号楼2单元802室	168	58	3500	11.1	150	23	5′0		35
44	15091	英语本15403	201542065	1	赵安	2	35339	河北省唐山市路南区文化南北街文明楼1楼3门101号	169	52	2750	10.6	165	20	4′2		35
44	15091	英语本15403	201542066	1	苏亚男	2	35871	河北省邢台市内丘县内丘镇西南光村15号	165	51	2700	10.6	172	11	4′1		35
44	15091	英语本15403	201542067	1	季仿	2	34865	河北省邢台市宁晋县鼓楼东街17号	150	50	2500	10.8	145	12	4′15		25
44	15091	英语本15403	201542068	3	马婕	2	35405	河北省邢台市桥西区市直生活区20号楼2单元3层西门	163	57	2700	10.3	145	16	4′3		30
44	15089	英语本15401	201541988	1	李虹颖	2	35731	河北省任丘市渤海东路红盾小区6号楼2单元404	163	50	4500	9	205	25	3′53		47
44	15089	英语本15401	201541989	1	贾文硕	2	34344	河北省沧州市青县新兴镇王呈村	155	60	3800	10.3	138	13	6′0		33
44	15100	汉语言文学3班	201542213	11	贾晓静	2	35715	河北省保定市易县西陵镇忠义村	170	54	3000	9.7	172	18	3′5		31
44	15100	汉语言文学3班	201542214	1	宫博楚	1	35462	河北省沧州市东光县大单镇大宫村	176	65	3501	7.3	230	18		5′0		11
44	15100	汉语言文学3班	201542215	1	冯梦阳	1	34710	河北省沧州市海兴县城市花园小区10号楼3单元302	173	71	4300	7.3	220	18		4′4		14
44	15100	汉语言文学3班	201542216	1	宋美臣	2	35691	河北省河间市米各庄镇前榆杭村	173	72	4500	7.8	245	19	4′24		18
44	15100	汉语言文学3班	201542217	1	赵真	2	34883	河北省孟村回族自治县赵庄村	158	53	3000	9.8	178	17	4′0		30
44	15100	汉语言文学3班	201542218	1	仝昆	1	35333	河北省沧州市献县陈庄镇小漳村480号	178	80	4500	7.1	235	20		4′3		11
44	15100	汉语言文学3班	201542219	1	赵凯	2	35139	河北省沧州市盐山县圣佛镇赵南皮村	177	80	4200	7.2	260	20	4′06		16
44	15100	汉语言文学3班	201542220	1	崔美佳	2	35788	辽宁省朝阳市北原市宏达小区	160	49	3500	9.7	171	25	4′32		30
44	15100	汉语言文学3班	201542221	11	门若楠	2	35534	河北省承德市围场县罕辰园北区	160	52	2980	8.4	186	22	4′29		33
44	15100	汉语言文学3班	201542222	1	赵耀莹	2	35193	河北省邯郸市磁县朝阳路阜才街	161	64	2800	10.7	180	21	4′32		29
44	15100	汉语言文学3班	201542223	1	周子轩	1	35497	河北省邯郸市鸡泽县戎新花园6号	183	74	5000	6.6	255	21		4′1		11
44	15123	动物科学本15403	201540076	1	姚子超	1	35430	河北省石家庄市赵县赵州镇官庄村	175	54	2800	7.9	237	10		3′54		10
44	15123	动物科学本15403	201540077	1	王璐颖	2	35072	河北省唐山市滦南县程庄镇后庞村3区1号	165	70	2800	9.9	165	17	4′33		33
44	15063	麻醉学本15501	201550394	1	王禹辰	2	36153	河北省保定市定兴县北河镇北河店村四区33号	162	52.5	2230	10.3	160	30	4′14		30
44	15063	麻醉学本15501	201550395	1	薛丁豪	1	35469	河北省定州市南关社区南关桥东路北中山驾校报名处	179	72	4827	7.2	220	12		4′14		8
44	15063	麻醉学本15501	201550396	1	宋迪	1	35029	河北省高碑店市高碑店一中	175	60	3000	8.6	215	11		4′37		6
44	15063	麻醉学本15501	201550397	1	宋宏伟	1	35190	河北省保定市涞源县第一中学	175	60	3700	7.8	244	13		4′19		7
44	15063	麻醉学本15501	201550398	1	赵月亭	2	35045	河北省曲阳永宁中学	155	45.5	1980	9.5	140	20	3′54		34
44	15063	麻醉学本15501	201550399	1	刘思奇	2	35488	河北省曲阳永宁中学	172	56	2365	10.5	170	23	4′11		39
44	15063	麻醉学本15501	201550400	1	倪爽	2	35639	河北省保定市新市区天威北社区45号楼2单元402	160	52	2500	10	170	23	4′08		35
44	15063	麻醉学本15501	201550401	1	孙晓萌	2	35623	河北省泊头市富镇桥西街道内	167	58	3080	9.5	180	20	4′24		48
44	15063	麻醉学本15501	201550402	1	张丽丽	2	35268	河北省沧州市东光县第一中学	155	52	2820	10	180	23	3′56		33
44	15091	英语本15403	201542069	1	赵宇强	1	34881	河北省邢台市任县县政府南邻新东方小区28号楼3单元301室	183	73	4200	8.2	220	11		4′26		9
44	15091	英语本15403	201542070	1	左雅丽	2	35122	河北省张北县张北镇公园路88号张家口市私立第一中学	162	47	2700	12.6	166	8	4′3		33
44	15091	英语本15403	201542071	1	张丽媛	2	35019	张家口市宣化柳川中学文5班	165	57	2600	12.6	145	14	4′25		35
44	15091	英语本15403	201542072	1	喇慧苹	2	35214	河北省张家口市怀来县沙城中学高三386班	169	53	3500	9.3	180	13	4′12		30
44	15092	英语本15404	201542043	3	左春蕾	2	35164	牙克石市林业第一中学高三20班	167	47	2109	8.5	185	18	4′06		34
44	15063	麻醉学本15501	201550432	1	张智翔	1	35423	河北省张家口市宣化县第一中学375班	175	70	3692	7.9	235	16		4′28		7
44	15064	影像学本15501	201550433	1	许凡	2	35486	河北省保定市安国市药华大路221号安国中学503班	165	59	3273	9.5	165	19	4′02		37
44	15064	影像学本15501	201550434	1	张宵	1	35811	河北省保定市安国市药华大路221号安国中学505班	176	50	3441	7.6	200	20		4′48		13
44	15064	影像学本15501	201550435	1	孟晓琳	2	35367	河北省高碑店市高碑店一中	163	60	2170	8.9	180	22	3′31		40
44	15064	影像学本15501	201550436	1	冯一帆	2	35843	河北省曲阳永宁中学	165	58	2705	8.9	180	18	3′55		40
44	15064	影像学本15501	201550437	1	郝锦韬	1	35521	河北省保定市新市区乐凯南大街耳七里店10栋2单元601号	183	90	4700	8.1	210	14		4′03		1
44	15064	影像学本15501	201550438	1	李悦	2	35183	河北省保定市徐水县崔庄镇郝王庄村二区45号	163	51	2281	9.2	170	20	4′12		38
44	15064	影像学本15501	201550439	1	胡占凯	1	35432	河北省沧州市沧县姚官屯乡姚官屯村	180	72	4948	7.5	220	21		3′49		13
44	15064	影像学本15501	201550440	1	张亚康	2	35696	河北省沧州市东光县第一中学	165	57	2773	9.3	160	16	4′02		46
44	15064	影像学本15501	201550441	3	尹猛	1	35185	河北省青县第一中学	175	60	3101	7.3	210	20		4′29		10
44	15064	影像学本15501	201550442	1	王晨雪	2	35805	河北省任丘市群安里税务局小区3号楼5单元1楼西门	166	55	2436	9.1	180	22	4′11		40
44	15064	影像学本15501	201550443	1	邱艺佳	2	35350	河北省任丘市审计局	166	65	2853	9	175	19	3′54		41
44	15064	影像学本15501	201550444	1	李智斌	1	35624	沧州市新华区清池北大道仁和居	175	60	3101	7.3	210	20		4′29		13
44	15064	影像学本15501	201550445	1	靳昭荣	2	34851	陕西省宝鸡市陈仓区虢镇中学高三20班	156	51	2076	9.3	160	21	4′03		40
44	15064	影像学本15501	201550446	1	朱淑侠	2	34997	河北省大城县第一中学	161	55	2969	9.3	165	19	3′54		41
44	15064	影像学本15501	201550447	2	吴昊	1	35327	河北省承德市新华路6号天宝假日酒店6楼投资公司	175	65	4473	7	250	15		3′44		12
44	15064	影像学本15501	201550448	1	刘云	2	35632	天津市滨海新区大港小王庄镇欣园里七号楼二单元501	160	46	2107	9.5	160	20	4′0		36
44	15064	影像学本15501	201550449	1	王怡	2	35193	丹东四中	161	68	2538	8.9	175	25	3′51		40
44	15064	影像学本15501	201550450	1	肖月	2	36022	河北省邯郸市磁县磁州镇磁州路9号磁县统计局	155	58	2210	9.1	165	19	3′48		42
44	15064	影像学本15501	201550451	1	姚璐	2	35680	邯郸市峰峰矿区新市区轻工街轻工小区1号楼9单元10号	162	54	3069	8.7	170	19	4′24		40
44	15064	影像学本15501	201550452	1	时艳玲	2	35280	河北省衡水市故城县三朗乡南鲁庄村	150	50	2250	9.2	165	19	4′23		36
44	15134	农学本15401	201541396	1	徐莹	2	34988	河北省涞源县育才街77-1	166	57	2700	10.1	170	15	4′0		30
44	15134	农学本15401	201541397	1	张寇群	1	34716	河北省盐山县小营乡文教室	176	67	3400	7.4	220	10		4′0		9
44	15134	农学本15401	201541398	1	艾思余	2	35310	承德市承德县上谷乡榆树沟门村小希商店	166	56	2900	10.1	168	20	4′5		36
44	15134	农学本15401	201541399	1	高春阳	1	34746	河北省承德市丰宁县大阁镇天鸿家园1号楼3单元501室	182	80	3468	7.6	253	8		3′55		8
44	15134	农学本15401	201541400	11	王玉伟	2	35176	河北省承德市宽城县宽城职教中心	166	49	2400	10.2	195	23	4′4		34
44	15134	农学本15401	201541401	11	刘海宽	1	35172	河北省滦平县职教中心	175	58	3800	7.7	243	9		3′58		10
44	15134	农学本15401	201541402	11	姜红利	2	35348	河北省承德市围场县四合永镇围场职教中心	168	57	2400	9.4	188	16	4′38		32
44	15134	农学本15401	201541403	11	刘慧焘	2	35071	河北省承德市围场县四合永镇围场职教中心	160	50	2400	9.6	183	18	4′25		35
44	15134	农学本15401	201541404	1	沈晓	2	35909	河北省邯郸市磁县职教中心	160	50	2400	9.6	185	17	4′2		30
44	15134	农学本15401	201541405	1	白素青	2	33740	河北省邯郸市曲周县槐桥乡白庄村	158	50	2600	9.9	170	15	4′28		28
44	15134	农学本15401	201541406	1	董俊美	2	35106	河北省邯郸市魏县双庙乡董庄村218号	166	58	3500	10.1	177	19	4′22		29
44	15134	农学本15401	201541407	1	马若楠	2	35443	河北省邯郸市武安市东马庄建材市场一区一号楼路南多乐士专卖店	166	52	3400	10.1	175	23	4′44		34
44	15134	农学本15401	201541408	1	孙敬怡	2	35509	河北省邯郸市武安市阳邑镇北华村	160	53	2600	10.1	186	21	4′48		29
44	15154	药学本15402	201543263	1	武雁茹	2	34958	河北省张北县第一中学	161	47	2571	9.4	160	23	3′55		39
44	15155	制药工程15401	201543265	1	李亮	1	35479	河北省保定市安国市药华大路221号安国中学510班	174	65	4370	7.4	218	16		4′07		6
44	15155	制药工程15401	201543266	1	辛雨	2	35324	河北安新中学	170	58	2535	9.9	160	22.5	4′0		50
44	15155	制药工程15401	201543267	1	杨玥莹	2	35693	河北省保定市定兴县杨村乡南吴家庄村105号	155	44	2500	9.6	170	27	4′11		43
44	15155	制药工程15401	201543271	1	张猛	1	35756	河北省泊头市文庙镇尹圈村	168	75	4608	9.6	228	17		4′26		7
44	15155	制药工程15401	201543273	1	张娜	2	35117	河北省沧州市沧县刘家庙乡黑徐家村284号	156	48	2320	9.6	175	23	4′04		40
44	15155	制药工程15401	201543274	1	张松	1	35285	河北省沧州市沧县杜林乡张庄子村211号	170	60	4368	9.6	236	15		4′32		8
44	15155	制药工程15401	201543277	1	李栓庄	1	35120	河北省河间市第一中学	170	65	4232	9.6	272	19		4′44		8
44	15155	制药工程15401	201543279	1	刘毅	1	35699	河北省邯郸市邯山区中华巷1号3栋2单元15号	170	58	4567	9.6	245	18		3′53		7
44	15122	动物科学本15402	201540032	1	田迪	2	35347	石家庄市赵县自强路万和城3号楼3单元302	161	50	2000	9.1	163	15	4′3		39
44	15122	动物科学本15402	201540033	1	柳云玲	2	35226	河北省石家庄市赵县范庄镇杨户西门村	162	50	2100	9	180	16	4′5		35
44	15122	动物科学本15402	201540034	1	王源	2	35377	河北省唐山市滦南县扒齿港镇壮里庄村	167	59	2800	9.9	160	16	4′37		30
44	15122	动物科学本15402	201540035	1	常新娇	2	35714	河北省邢台市南和县郝桥镇梁庄村	160	60	2800	9.9	175	20	4′42		29
44	15122	动物科学本15402	201540036	1	侯美静	2	35666	河北省邢台市南和县史召乡胡佃村	160	48	3000	10.2	185	24	4′01		31
44	15122	动物科学本15402	201540037	1	黄瑶翰	1	35060	河北省邢台市南和县郝桥镇侯东村晨光小区	173	85	4400	7.9	225	9		3′53		9
44	15064	影像学本15501	201550453	1	薛迎会	2	35305	河北省衡水市景县杜桥镇薛杨院村	167	51	2130	9.5	180	21	3′51		40
44	15064	影像学本15501	201550454	1	吴永乐	1	35326	江西省进贤县第二中学高三（21）班	175	70	3551	8	220	16		4′3		4
44	15064	影像学本15501	201550455	1	李濮男	2	36127	海南省海口市白水塘路15号锦地翰城二期1号楼1单元2405	166	50	2190	9.3	165	21	3′5		40
44	15064	影像学本15501	201550456	3	买子龙	1	35212	临夏中学	180	73	4970	8.2	220	15		4′07		14
44	15064	影像学本15501	201550457	1	卢张文	1	35523	四川省泸县云锦镇冯石村二社67号	176	70	4562	8.2	210	19		4′03		6
44	15064	影像学本15501	201550458	1	谢楠	2	35636	河北省秦皇岛市抚宁县留守营镇刘义庄村18号	158	39	2325	9	165	19	3′5		45
44	15064	影像学本15501	201550459	11	陈丽君	2	35484	河北省秦皇岛市青龙县职教中心	162	40	2394	9.2	165	21	4′0		41
44	15064	影像学本15501	201550460	1	曹越	2	35541	河北省平山县疾病预防控制中心（冶河东路105号）	165	68	2436	9.4	170	27	3′55		40
44	15064	影像学本15501	201550461	1	崔义聪	2	35502	石家庄市翟营南大街凤凰城小区3-3-303	162	52	2034	10	180	19	4′23		40
44	15064	影像学本15501	201550462	1	于爱慧	2	35415	河北省唐山市丰南区丰南镇晨光家园9栋2门302	172	65	2025	8.7	180	26	3′52		40
44	15064	影像学本15501	201550463	1	王育娇	2	34880	河北省唐山市滦南县倴城镇王官寨村356号	160	53	2162	9.3	190	21	4′12		40
44	15100	汉语言文学3班	201542224	1	魏伟伟	2	35606	河北省邯郸市丛台区展览路东辛庄·	165	63	2800	8.7	164	18	4′13		25
44	15100	汉语言文学3班	201542225	1	张朝	1	35092	邯郸市邯郸县户村镇霍北村光明街3008号	171	56	3700	7.1	230	23		4′0		11
44	15100	汉语言文学3班	201542226	1	谢少腾	1	35513	河北省衡水市冀州市门庄乡东堤北村134号	180	60	4000	7.7	235	18		4′51		9
44	15100	汉语言文学3班	201542227	1	宋彦林	1	35638	河北省衡水市桃城区中心大街425号宋村回迁楼2栋2单元301室	172	65	4200	7.4	220	16		5′0		11
44	15100	汉语言文学3班	201542228	1	王雪	2	35433	天津市津南区小站镇街减河南路71号	172	52	4530	7.7	230	17	4′13		24
44	15100	汉语言文学3班	201542229	1	王兰芳	2	35247	河北省霸州市南孟镇和平村233号	170	65	3000	8.9	189	23	3′47		34
44	15100	汉语言文学3班	201542231	1	肖月	2	35320	河北省石家庄市行唐县香港路5号	161	65	2430	9.6	170	21	3′45		30
44	15100	汉语言文学3班	201542232	1	李晓霞	2	35772	河北省石家庄市灵寿县燕川乡丽水湾8号	168	70	3600	9.3	164	18	4′31		25
44	15100	汉语言文学3班	201542233	1	许文元	1	35593	河北省石家庄市平山县寨北乡两界峰村138号	181	55	4200	7.1	245	16		4′55		7
44	15100	汉语言文学3班	201542234	1	尉兰馨	2	35466	河北省石家庄市桥西区蓝水晶小区	166	65	3760	8.9	198	24	3′59		24
44	15100	汉语言文学3班	201542235	1	王思璇	2	35183	河北省石家庄市开发区心海假日	180	55	4000	7.5	260	18	4′38		18
44	15100	汉语言文学3班	201542237	1	孙家璇	1	35424	河北省邯郸市清河县嵩山中路	174	80	4000	7.5	185	18		5′1		4
44	15100	汉语言文学3班	201542238	1	刘欣	2	35517	河北省邢台市邢台县会宁镇东羊村	175	85	4300	7.2	210	17	4′13		10
44	15100	汉语言文学3班	201542239	1	倪占柳	2	35069	河北省张家口市怀安县第六屯乡第三屯村	153	46	3420	9.8	178	19	4′0		32
44	15100	汉语言文学3班	201542240	1	孙丽坤	2	35158	河北省张家口市阳原县北辛庄村	160	55	3500	11.1	155	21	4′32		20
44	15101	环境设计本15401	201543502	1	白雨鑫	2	35591	河北省保定市新市区阳光北大街华中假日雅典城八号楼二单元2103号	163	60	2500	10.5	140	10	4′15		30
44	15101	环境设计本15401	201543503	1	尚天娇	2	35711	河北省曲阳永宁中学	168	60	2800	8.8	160	12	4′0		25
44	15101	环境设计本15401	201543504	1	王小东	1	35392	河北省保定市徐水县高林村镇站里村大队	182	57.5	3800	7.8	245	17		4′5		3
44	15101	环境设计本15401	201543505	1	樊利洋	1	35597	河北省保定市易县易州镇章村	170	62.5	4000	6.9	270	18		3′3		10
44	15101	环境设计本15401	201543506	1	张清智	1	34860	河北省保定市易县惠东花园7栋305房	182	106	3800	7.8	235	20		4′5		2
44	15101	环境设计本15401	201543507	1	徐明松	1	35101	河北省沧州市黄骅市第一公馆13号楼五单元102室	182	106	3800	8.4	190	10		4′4		2
44	15101	环境设计本15401	201543508	1	肖永鹏	1	35009	河北省廊坊市广阳区大官庄村6号楼5单元402室	180	70	4000	7.9	215	16.5		4′5		3
44	15101	环境设计本15401	201543509	1	常旭璐	2	34988	河北省廊坊市大城县第一中学	163	49	2000	11.6	150	12	4′5		30
44	15101	环境设计本15401	201543510	1	马莉	2	35216	河北省廊坊市大官庄7号楼三单元402	165	60	2600	10	150	14	4′0		32
44	15155	制药工程15401	201543280	1	陈文超	1	35163	河北省沧州市吴桥县桑园镇田庄村86号	170	65	4831	9.6	236	16		4′03		6
44	15155	制药工程15401	201543282	1	王脉	1	35523	河北省沧州市盐山县龙凤福园11号楼1单元402号	178	75	5168	9.6	223	15		4′53		6
44	15155	制药工程15401	201543283	1	张振宇	1	34985	河北省承德市丰宁满族自治县鱼儿山镇头道沟村一组66号	175	75	5688	9.6	217	14		3′59		8
44	15155	制药工程15401	201543284	2	兰天宇	1	34969	河北省承德市平泉县平泉镇兴林街上路口万福城五号楼二单元601	175	65	5235	9.6	212	15		4′22		7
44	15155	制药工程15401	201543286	1	李龙杰	1	34781	河北省邯郸市鸡泽县双塔镇东三陵村	175	62	5128	9.6	220	17		4′36		6
44	15155	制药工程15401	201543289	1	郭冉冉	2	35578	河北省邯郸市魏县双井镇前王圈村	160	47	2410	9.6	180	28	4′03		47
44	15155	制药工程15401	201543290	1	连孟强	1	35207	河北省邯郸市永年县张西堡镇后陈义村	171	60	5316	9.6	231	18		3′54		7
44	15155	制药工程15401	201543293	1	杨晓聪	2	35258	河北省深州市中学	161	46	2185	9.6	185	27	4′0		42
44	15155	制药工程15401	201543295	1	于璐	2	35450	河北省邯郸市涉县更乐镇天津铁厂庞岐生活区36号楼1单元401	158	60	2320	9.6	183	23	4′44		38
44	15155	制药工程15401	201543297	1	李玉	2	35577	枣强县裕华西街43号应届部17班	165	46	2165	9.6	175	26	4′06		40
44	15155	制药工程15401	201543298	1	史雪莲	2	35198	河北省大城县第一中学	155	50	2300	9.6	170	25	4′12		40
44	15155	制药工程15401	201543300	1	茹彩雯	2	35419	河北省秦皇岛市抚宁县留守营镇北街村豪峰小区1栋2单元201	170	49	2345	9.6	185	27	4′13		43
44	15155	制药工程15401	201543303	1	崔静宜	2	35310	河北省石家庄市高邑县大营乡前哨营村中街88号	170	60	2108	9.6	175	26	4′09		42
44	15155	制药工程15401	201543305	1	赵艺聪	2	35612	河北省石家庄市藁城区贾市庄镇马邱村	162	50	1982	9.6	185	25	4′04		44
44	15155	制药工程15401	201543306	1	张莹莹	2	35546	河北省石家庄市藁城区九门乡前堤里村和平路59号	165	53	1996	9.6	180	25	4′06		42
44	15123	动物科学本15403	201540078	1	张泽政	1	35378	青县职教中心教务处	170	55	2700	7.8	240	9		3′55		12
44	15123	动物科学本15403	201540079	1	王浩潇	2	35929	河北省邢台市南和县三召乡西三召村	162	51	2000	9.9	168	10	4′47		31
44	15123	动物科学本15403	201540080	1	王飞	1	33299	河北省邢台市南和县闫里路口第三粮库东邻润滑油门市	177	80	3900	7.7	243	10		3′58		13
44	15123	动物科学本15403	201540081	1	申彦钊	1	35080	河北省沙河市综合职教中心	175	55	3800	7.7	241	13		4′02		11
44	15123	动物科学本15403	201540082	1	张志强	1	34540	张家口市宣化县沙岭子镇沙岭子村村委	168	70	2800	7.7	258	11		4′08		12
44	15136	食品本15401	201541498	1	孙超	1	35395	河北省邢台市桥东区大梁庄乡大吴庄村47号	171	57	3500	8.1	219	9		3′55		8
44	15136	食品本15401	201541499	1	付敏	2	35587	河北省邢台市桥西区邢台煤矿工人村三区一楼一单元15号	172	75	2480	9.4	177	19	4′43		30
44	15136	食品本15401	201541501	1	苏丽娜	2	35284	河北省怀来县沙城中学383班	163	52	3000	10.2	170	18	4′5		33
44	15136	食品本15401	201541502	1	杨彦俊	1	34747	张家口市张北县第一中学	171	64	4200	7.8	260	7		4′08		12
44	15122	动物科学本15402	201540038	1	马浩	1	35430	张家口市宣化区宣府大街129号院3号楼2单元402	174	60	4500	7.9	247	13		3′5		12
44	15122	动物科学本15402	201540039	1	顾晓佳	2	35284	张家口市宣化县顾家营镇南滩村	158	61	2200	10.1	180	20	4′06		28
44	15122	动物科学本15402	201540040	1	李昱	1	35151	张家口市宣化县赵川镇关子口村村委会	170	80	4600	8	240	10		4′05		10
44	15122	动物科学本15402	201540041	1	原振清	2	34809	张北县职教中心公园路88号	163	53	2400	9.9	175	19	4′13		33
44	15122	动物科学本15402	201540042	1	侯爱爱	2	35586	张北县职教中心公园路88号	160	52	2500	9.8	173	21	4′27		35
44	15122	动物科学本15402	201540043	1	马春晓	2	35305	张北县职教中心公园路88号	162	51	2500	10.1	170	17	4′3		29
44	15122	动物科学本15402	201540044	1	王建锐	1	35375	张北县职教中心公园路88号	180	65	4300	8	250	9		3′54		10
44	15122	动物科学本15402	201540045	1	薛亚男	2	35141	张北县职教中心公园路88号	158	50	3000	10	166	14	4′45		30
44	15122	动物科学本15402	201540046	1	杨巧平	2	35159	张北县职教中心公园路88号	167	49	2900	10	160	18	4′31		23
44	15123	动物科学本15403	201540047	1	郑鑫	2	35505	河北省保定市涞水县宋各庄乡沈家庵村卫国胡同069号	158	50	2500	10.1	188	14	4′01		30
44	15135	农学本15402	201541461	1	董文静	2	35318	张家口市涿鹿县职教中心	164	60	2800	10.1	185	21	4′28		30
44	15135	农学本15402	201541462	1	杨海燕	2	35198	张北县职教中心公园路88号	165	60	2700	10.1	170	21	4′21		36
44	15135	农学本15402	201541463	1	赵乾坤	1	34944	尚义职教中心	170	70	3400	7.5	245	15		4′1		11
44	15135	农学本15402	201541464	1	郭晓莹	2	34694	河北省张家口市蔚县暖泉镇西古堡村	158	57	2200	9.9	168	17	4′06		30
44	15135	农学本15402	201541465	1	谷淼	1	35319	河北省张家口市涿鹿县职业技术教育中心	174	60	3500	7.9	220	11		3′47		9
44	15135	农学本15402	201541466	26	马文学	1	34532	景泰县第一中学	178	65	3900	6.9	230	18		4′15		10
44	15135	农学本15402	201541467	26	马小成	1	35247	广河县招生办公室	170	48	3700	7.9	237	12		3′53		9
44	15136	食品本15401	201541468	11	李萌	1	34786	河北省保定市定兴县定兴镇三家疃村一区29号	183	99	3800	7.8	245	13		4′05		10
44	15136	食品本15401	201541469	1	康天浩	1	35266	河北省定州市李亲顾镇韩家庄村188号1门	170	62	3900	7.5	233	14		3′48		11
44	15136	食品本15401	201541470	1	刘晓恩	1	35209	河北省定州市大辛庄镇土良村359号	180	70	3800	8	210	12		4′15		10
44	15136	食品本15401	201541471	11	李春苗	2	35090	河北省保定市涞水县义安镇庄疃村聚财路76号	163	46	2600	9.3	178	21	4′24		33
44	15136	食品本15401	201541473	1	韩笑颖	2	34932	河北省保定市唐县北店头乡东显口村	170	54	3000	8.6	180	23	4′36		32
44	15136	食品本15401	201541474	11	宋鹏飞	1	35279	河北省高碑店市高碑店一中	170	57	3800	7.6	253	10		4′08		9
44	15136	食品本15401	201541475	1	张宇	2	35552	河北省泊头市第一中学1206班	165	52	3000	9.5	185	20	4′08		36
44	15136	食品本15401	201541476	1	马丽丽	2	34798	河北省河间市第一中学	166	61	3180	9.2	189	17.9	4′21		30
44	15136	食品本15401	201541477	1	赵旭影	2	35617	河北省沧州市吴桥县曹洼乡赵庄村	165	56	2800	8.6	200	23	3′3		28
44	15136	食品本15401	201541478	11	李可为	2	35804	河北省承德市第二中学高三（1）班	160	45	3200	9.2	195	20	3′45		27
44	15136	食品本15401	201541479	11	刘颖	2	34994	河北省承德市围场县牌楼乡牌楼村21组	158	45	2900	10.1	170	17	4′44		28
44	15136	食品本15401	201541480	1	郗庆亮	1	35588	河北省邯郸市邯郸县三陵乡南两岗村明星街13号	176	62	4000	8.1	251	13		3′54		10
44	15136	食品本15401	201541481	1	姚层凯	1	34935	河北省邯郸市鸡泽县店上乡焦佐村村委会	175	61	4450	7.3	270	24		3′4		24
44	15092	英语本15404	201542044	1	丁飞	2	35618	乌兰浩特市第四中学高三一班	162	46	3000	10.8	165	17.5	4′2		34
44	15092	英语本15404	201542073	1	石倩	2	35793	河北省保定市望都县中华东路友谊胡同2排1号	162	58	2400	11	155	15.5	4′27		35
44	15092	英语本15404	201542074	1	赵思婉	2	35631	河北省保定市雄县中学	161	60	2300	9.7	155	9	4′25		30
44	15092	英语本15404	201542075	1	潘小莹	2	35085	河北省涿州市高官庄镇东下庄村	155	46	2500	9.4	155	20	3′31		46
44	15092	英语本15404	201542076	1	赵晓凡	2	35601	河北省涿州市清凉寺区塔西村	166	50	3000	11.3	162	12.5	4′25		35
44	15092	英语本15404	201542077	1	张琪	2	34781	河北省献县第一中学303班张琪收	160	48	2000	12.1	140	17	4′3		31
44	15090	英语本15402	201542028	1	刘笑笑	2	35624	河北省廊坊市文安县滩里镇安里屯村一大队	170	54	2800	9.2	160	12	4′4		30
44	15090	英语本15402	201542029	1	蔡梦天	2	35587	河北省廊坊市永清县裕华街沁源村小区二号楼三单元302	165	60	2600	8.3	185	17	4′26		36
44	15090	英语本15402	201542031	1	何媛梦	2	34993	河北省石家庄市赵县韩村镇北何家庄村	160	50	3000	10	160	15	5′21		33
44	15090	英语本15402	201542032	1	汲默寒	2	35783	河北省唐山市丰润区幸福道万隆小区205楼1门403号	170	59	3000	8	190	16	4′38		31
44	15090	英语本15402	201542033	1	刘博扬	2	35482	河北省唐山市丰润区丰润镇小八里庄村七小区622号	155	42.5	2700	9.3	165	20	5′1		30
44	15090	英语本15402	201542034	1	马竞坤	2	35652	河北省唐山市迁安市迁安镇新寨村324号	155	51	2600	9.7	150	11	5′1		32
44	15090	英语本15402	201542035	1	贾硕瑛	2	35342	河北省沙河市碧水嘉园小区3栋3单元101	162	51	2640	8.6	190	11	4′23		34
44	15090	英语本15402	201542036	1	潘许燕	2	35782	邢台市平乡县油召乡前李卜村	165	58	2500	8.6	185	15	4′34		31
44	15090	英语本15402	201542037	1	苗丽丽	2	35316	河北省邢台市邢台县会宁镇张尔庄村	155	50	2400	9.1	135	11	4′47		33
44	15090	英语本15402	201542038	1	张利红	2	35059	河北省张家口市蔚县下宫村乡东庄头村	155	48	2800	9.1	150	11	4′19		33
44	15090	英语本15402	201542039	1	王涛	2	35080	河北省张家口市蔚县蔚州镇南关东后巷42号	160	60	2900	10	165	20	5′12		25
44	15090	英语本15402	201542040	1	杨颖	2	35575	河北省张家口市宣化区鼓楼前街34号宣化区第一中学	165	53	3000	8.5	185	18	4′26		36
44	15091	英语本15403	201542041	1	尹超琪	2	34994	巴林右旗大板三中	154	50	2500	11.2	169	4	4′1		36
44	15091	英语本15403	201542042	1	吕校伟	2	34787	山西省大同市矿区矿务局雁崖矿	165	63	2600	11.6	152	18.5	4′2		38
44	15091	英语本15403	201542045	1	白岚	2	35009	河北省定州市高蓬镇马村	160	50	2600	11.1	170	8	4′23		36
44	15091	英语本15403	201542046	1	韩敏	2	35269	河北省保定市阜平县大元村大元新村小区4号楼四单元501	155	50	2600	10.1	145	15	4′3		30
44	15091	英语本15403	201542047	1	陈婷	2	35400	河北省高阳县南晋庄村新立街8号	156	49	3000	9.8	151	12	3′59		30
44	15091	英语本15403	201542048	1	刘莹莹	2	35030	河北省保定市涿州市刁窝乡徐里营徐二村	163	50	3000	10.8	150	15	4′2		35
44	15091	英语本15403	201542049	1	董梦琦	2	35353	河北省保定市涿州市百尺竿镇大邢各庄村	158	60	3000	10.8	150	20	4′2		36
44	15091	英语本15403	201542050	1	臧双双	2	35219	河北省沧州市沧县杜生镇后八方村135号	160	51	2700	10.6	145	12	4′4		33
44	15091	英语本15403	201542051	1	梁雪	2	35193	河北省承德市承德县下板城镇杨树林小区聚鑫家园2栋1单元1154号	166	55	2700	10.6	170	5	4′3		40
44	15091	英语本15403	201542052	11	郭明慧	2	35383	河北省承德市围场县同兴街36号西苑小区3号楼4单元502室	165	49	2500	11.5	170	13	4′2		34
44	15091	英语本15403	201542053	11	贾金媛	2	35265	丹东市宽甸满族自治县第二高级中学	163	51	2600	10.2	180	13	4′15		30
44	15137	食品本15402	201541503	1	时宇	2	35292	河北省保定市定兴县固城镇陈村营村村委会陈村营村33号	155	50	3200	10.1	178	20	4′5		36
44	15137	食品本15402	201541504	1	张芳	2	34978	河北省定州市庞村镇北陶邱村	165	55	4600	8.2	189	25	4′14		39
44	15137	食品本15402	201541505	3	马云肖	2	34660	河北省定州市明月店镇明月店村1181号	163	55	3600	10.3	165	18	4′32		35
44	15137	食品本15402	201541507	1	王子寒	1	35317	河北省保定市满城县满城镇谒山村	182	62	3500	7.9	230	9		3′54		10
44	15137	食品本15402	201541508	1	赵然	2	34738	河北省保定市清苑县清苑镇北大冉村	163	50	4000	9.8	177	17	4′08		30
44	15137	食品本15402	201541509	1	张梦媛	2	34750	河北省保定市唐县北罗镇西城子村	164	52	3000	9.3	185	18	4′35		35
44	15137	食品本15402	201541510	1	郭连旺	1	35382	河北省泊头市第一中学1210班	170	65	3000	8.2	235	7		4′02		13
44	15137	食品本15402	201541511	1	孙淑敏	2	35099	河北省河间市第一中学	160	45	2800	9.5	193	19	4′4		34
44	15137	食品本15402	201541512	1	王宇	1	35133	河北省沧州市吴桥县于集镇北沙王村	175	62	3600	7.6	231	8		4′18		10
44	15137	食品本15402	201541513	1	刘耀华	1	35963	河北省承德市隆化县隆化镇高中英才班（原进修学校）	172	65	3500	7.9	210	9		3′59		11
44	15137	食品本15402	201541514	11	胡金来	1	35341	河北省承德市平泉县党坝镇党坝村	185	70	4000	7.4	254	12		4′25		12
44	15137	食品本15402	201541515	1	路延雷	1	35204	河北省邯郸市邱县古城营乡宋八疃村	182	70	3900	8.1	233	10		4′06		8
44	15137	食品本15402	201541516	1	刘丽君	2	34863	河北省邯郸市涉县偏城镇偏城村	170	60	2900	10.1	165	21	4′36		30
44	15137	食品本15402	201541517	1	孙磊	1	35083	河北省邯郸市武安市管陶乡大水峧村69号	175	65	3500	7.5	245	11		4′0		8
44	15137	食品本15402	201541518	1	张紫阳	1	34589	河北省邯郸市永年县东杨庄乡东杨庄村一区214号	185	80	4000	7.5	236	15		4′18		7
44	15137	食品本15402	201541519	1	王丽娟	2	35549	河北省冀州市码头李镇王明庄村	165	60	3500	10.1	177	20	4′2		28
44	15137	食品本15402	201541520	1	郑学琪	2	35695	河北省衡水市景县中学高三18班	167	60	3200	9.8	180	15	4′08		33
44	15137	食品本15402	201541521	1	国立引	2	35154	衡水市武邑县赵桥镇赵东村5区58号	158	45	4000	9.7	188	10	3′54		32
44	15137	食品本15402	201541522	1	张优	2	35569	河北省廊坊市霸州市宏瑞御景小区2号楼1单元802室	160	56	3000	10.1	185	22	4′08		29
44	15137	食品本15402	201541523	1	王陈	1	35629	河北省廊坊市固安县固安第一中学	170	55	3200	7.4	230	10		4′11		8
44	15137	食品本15402	201541524	1	杨斯宇	2	35214	河北省廊坊市广阳区金光道84号17栋四单元501室	160	48	3500	10.2	175	24	4′15		33
44	15137	食品本15402	201541525	1	闫晨卉	2	35438	河北省井陉县威州镇河西村新村街12号	175	50	2900	10.3	173	20	4′15		33
44	15137	食品本15402	201541526	1	刘涌	1	35683	河北省井陉矿区红房街东小区22栋2单元501号	190	72	3800	8.4	218	9		3′42		9
44	15137	食品本15402	201541527	1	崔泽鹏	1	35200	河北省石家庄市长安区和平东路333号6号楼3单元102	192	70	4800	6.8	275	12		3′38		11
44	15137	食品本15402	201541528	1	孟悦	2	35788	河北省唐山市滦县滦州镇杨家院村10排15号	174	71	4700	7.3	232	18	3′43		11
44	15137	食品本15402	201541529	1	刘文丽	2	35124	河北省唐山市迁安市大五里乡王家湾子村82号	164	52.5	3440	8.7	180	18	4′25		36
44	15063	麻醉学本15501	201550403	1	李孟瑶	2	35806	河北省沧州市献县第一中学476班	177	61	3050	10.6	180	29	3′43		45
44	15063	麻醉学本15501	201550404	1	张宁	2	35190	河北省沧州市任丘市西关村065	165	47	2120	10.2	140	20	3′55		34
44	15063	麻醉学本15501	201550405	1	李美静	2	35279	河北省沧州市肃宁县城关镇玉皇庙村	162	45	2130	9.5	180	25	3′42		36
44	15063	麻醉学本15501	201550406	1	许慧敏	2	35475	河北省沧州市肃宁县城关镇阁北街村84号	166	60	3140	10.7	180	12	3′42		36
44	15063	麻醉学本15501	201550407	1	王菊艳	2	35378	河北省沧州市运河区南陈屯乡大王庄村	155	40	2000	9.2	180	17	4′18		45
44	15063	麻醉学本15501	201550408	11	朱丽欣	2	35240	河北省承德市滦平县第一中学	160	57	2850	10.6	180	25	3′58		32
44	15063	麻醉学本15501	201550409	1	王昕昕	2	35165	河北省邯郸市磁县第一中学教务处	160	50	2680	10	175	23	3′56		34
44	15063	麻醉学本15501	201550410	1	杜勇	1	35800	河北省邯郸市峰峰矿区和村镇李岗西村186号	172	68	3700	7.4	236	15		4′15		8
44	15063	麻醉学本15501	201550411	1	程晓蕾	2	35668	河北省邯郸市鸡泽县店上乡东柳村平安大街6号	161	46	3000	10.4	175	21	3′55		35
44	15092	英语本15404	201542078	1	崔明凤	2	34969	沧州市盐山县交通运输局	160	62	3200	10	137	18	4′1		35
44	15092	英语本15404	201542079	11	杨宏杰	2	35403	河北省承德市隆化县唐三营镇碾子沟村	162	55	2000	11.4	180	9	4′3		30
44	15092	英语本15404	201542080	2	石曼青	2	35533	辽宁省阜蒙县蒙古高中	158	43	1400	12.5	140	12	5′1		29
44	15092	英语本15404	201542081	1	王苏苏	2	35489	河北省邯郸市鸡泽县风正乡亭自头村	158	43	2000	11.6	165	11	4′16		31
44	15092	英语本15404	201542082	1	杨筱锋	2	35123	河北省邯郸市曲周县侯村镇里节固村	163	43	2000	11.6	165	19	4′4		36
44	15092	英语本15404	201542083	1	陈树昌	1	35201	涉县偏城镇西庙湾村	180	65	5000	7.3	250	16		5′05		22
44	15092	英语本15404	201542084	1	王天宁	2	35741	河北省邯郸市永年县刘汉乡刘固二村	161	50	2500	9.6	170	20	4′04		38
44	15092	英语本15404	201542085	1	孙美娟	2	35426	衡水市第十四中学南校区高三12班	160	50	2500	10.2	170	20	4′4		38
44	15092	英语本15404	201542087	1	王雪迎	2	35607	河北省三河市燕郊镇天洋城26号楼1单元13层1305	170	53	2600	10	150	5	3′59		30
44	15092	英语本15404	201542088	1	田志玲	2	35498	河北省秦皇岛市抚宁县大新寨镇寨里庄村	167	55	2500	10.9	170	8	4′3		38
44	15092	英语本15404	201542089	1	刘文卓	2	35563	河北省石家庄市鹿泉区获鹿镇三街桥沟街2号	161	60	2500	10.9	170	17	4′4		32
44	15092	英语本15404	201542090	1	裴晓朋	1	35456	唐山市滦南县安各庄镇狮子庄村112号	175	74	5000	6.9	265	15		5′06		20
44	15092	英语本15404	201542091	1	李婧源	2	35329	河北省迁安市沙河驿镇红庙子村	165	55	2400	9.1	180	12	4′1		36
44	15092	英语本15404	201542092	1	赵钰鑫	1	35280	河北省唐山市迁西县丰泽家园19号楼1栋101室	172	60	4000	7.5	260	23		5′05		20
44	15092	英语本15404	201542093	1	王立云	2	34971	河北省玉田县潮洛窝乡甄三村	166	58	2200	9.6	158	19	4′22		30
44	15092	英语本15404	201542094	1	王畅	2	35766	河北省邢台市柏乡县龙华乡龙华西村卫生室	165	55	2300	12.4	160	20	4′3		32
44	15092	英语本15404	201542095	1	王帅	1	35139	河北省邢台市南和县史召乡胡佃村344号	178	70	5000	7.7	240	19		5′06		21
44	15092	英语本15404	201542096	1	李文欣	2	34816	河北省内丘县柳林镇苏庄村62号	158	50	2400	11.1	165	13	4′15		30
44	15092	英语本15404	201542097	1	朱艺娜	2	35141	河北省沙河市白塔镇朱金紫村84号	169	63	2500	11.2	165	8	4′25		35
44	15092	英语本15404	201542098	1	高丽妮	2	35273	河北省张家口市万全县孔家庄镇拥军街世博家园小区2号楼5单元502	162	54	2300	11.2	145	0	4′26		35
44	15104	美术学本15401	201543535	1	张博锐	2	35364	河北省保定市易县大龙华乡小龙华村	164	50	2500	9	210	28	4′15		36
44	15104	美术学本15401	201543537	11	张丹扬	2	35061	河北省丰宁县大阁镇怡顺小区4号楼2单元601张晓云转	167	80	3000	9.2	190	19	4′42		29
44	15104	美术学本15401	201543540	1	吴琼	2	35313	河北省衡水市第十四中学南校去区高三18班	171	71	2500	9.1	167	22	4′2		35
44	15104	美术学本15401	201543542	1	李铮	1	34940	河北省衡水市第十四中学南校区高三21班	170	60	3300	7.3	242	17		4′25		14
44	15104	美术学本15401	201543544	1	臧红	2	35598	河北省廊坊市广阳区爱民道大官庄2号楼4单元102	170	57	2500	9	210	23	4′05		38
44	15104	美术学本15401	201543545	1	赵英淇	1	35690	河北省三河市燕郊开发区汇福路八号财务部	180	70	3500	6.6	247	17		4′2		15
44	15104	美术学本15401	201543547	1	夏铭	2	35494	河北省石家庄市新华区赵佗路明珠街18号 石家庄美术职业学校	166	71	2800	9.1	207	23	4′42		35
44	15104	美术学本15401	201543548	1	冯洁芳	2	35365	河北省石家庄市井陉县微水镇府南二巷3号1号楼2单元601号	160	48	2500	9.1	212	24	4′2		38
44	15104	美术学本15401	201543550	1	郭玉	2	35375	河北省石家庄市栾城区西营乡龙门村长安路一条35号	162	55	2300	9.1	207	30	4′45		35
44	15091	英语本15403	201542054	1	孙雨萱	2	35192	河北省邯郸市峰峰矿区泰和花园8号楼2单元4楼东户	170	50	3500	10.2	145	22	4′2		38
44	15091	英语本15403	201542055	1	王晓慧	2	35392	河北省邯郸市曲周县安寨镇柳疃村	160	50	2000	11.3	150	13	4′3		32
44	15091	英语本15403	201542056	1	赵亚楠	2	35282	河北省邯郸市魏县牙里镇胡村店村	163	50	2700	11.3	160	14	4′3		35
44	15091	英语本15403	201542057	1	刘萌萌	2	35457	河北省衡水市阜城县漫河乡东档柏村	162	57	2600	12.6	153	11	4′3		33
44	15091	英语本15403	201542058	1	潘钰姣	2	35170	河北省衡水市故城县故城镇裴别王村85号	163	60	2500	12	138	5	4′25		34
44	15091	英语本15403	201542059	1	宋庆冉	2	35147	河北省抚宁县石门寨镇中西药店	165	65	2700	11.8	145	9	4′3		25
44	15091	英语本15403	201542060	1	李玲	2	34940	石家庄市行唐县南岗底村顺岗街88号	165	58	2300	11.6	165	11	5′16		30
44	15002	医学检验本15401	201543450	1	唐德军	1	35354	九江市九江一中八里湖校区高三《2》班	175	60	2806	7.1	240	9		4′05		7
44	15002	医学检验本15401	201543455	1	牛肖然	2	35666	河北省石家庄市高邑县高邑镇凤凰城16号楼101	169	49	2574	9.1	180	29	4′18		42
44	15002	医学检验本15401	201543456	1	贾朝霞	2	34980	河北省井陉县上安镇上安东村五小区三排22号	160	55	2175	9.7	165	27	4′16		40
44	15002	医学检验本15401	201543461	1	郑洪柳	2	35781	河北省唐山市曹妃甸区鹤祥家园1栋2单元302室	165	46	2293	8.6	180	28	4′23		41
44	15002	医学检验本15401	201543462	1	田冰超	2	35047	河北省唐山市丰润区小张各庄镇南青坨村西后北街39号	168	58	2140	9.3	170	28	4′18		38
44	15002	医学检验本15401	201543466	1	王禹	2	34750	河北省唐山市滦县滦州镇老站村北小街178号	164	47	2840	9.3	170	26	4′17		39
44	15002	医学检验本15401	201543471	1	郑力宁	1	35454	河北省唐山市玉田县玉田镇阜金小区金玉街金星巷5里6号	170	73	4800	9.1	190	18		4′44		8
44	15002	医学检验本15401	201543475	1	段彤梅	2	36167	河北省邢台市隆尧县东良乡大市口村34号	160	58	2712	9.6	175	28	4′0		40
44	15098	戏文二班	201542358	1	王康	2	35455	河北省沙河市白塔镇新王村	160	54	3500	9	200	29	4′11		50
44	15098	戏文二班	201542359	1	张海鹏	1	34534	河北省张家口市沽源县九连城镇张油房村	180	71	4300	7.4	260	24		4′5		21
44	15098	戏文二班	201542360	1	吕静	2	35530	河北省张家口市高新区龙兴润城小区	162	50	3500	6.6	207	22	4′02		58
44	15099	汉语言本15401	201542141	1	苏小青	2	35392	内蒙古包头市九原	163	56	2600	9.6	155	14	4′56		38
44	15063	麻醉学本15501	201550412	1	王新新	2	35352	河北省邯郸市武安市塔西路大花园14号	162	52	2456	9.6	165	25	3′49		29
44	15063	麻醉学本15501	201550413	1	解举	1	36322	河北省衡水市故城县公安局辛庄派出所	181	78	4792	7.4	220	25		4′29		7
44	15063	麻醉学本15501	201550414	1	汪彩红	2	35723	石家庄市长安区建设北大街新浩城北区9号楼4单元602	160	53	2800	10.1	180	25	3′58		35
44	15063	麻醉学本15501	201550415	1	葛黎明	1	35199	北京市通州区马驹桥镇神龙自成小区2栋432号	174	88	4654	7.8	236	8		4′59		3
44	15063	麻醉学本15501	201550416	1	郝永乐	2	34999	河北省石家庄市栾城区窦妪镇王村郝中路北二胡同4号	170	58	3210	9.5	180	16	4′2		35
44	15063	麻醉学本15501	201550417	1	邢若文	2	35492	河北省石家庄市高新区信息工程学院南校区家属楼4-3-2103	168	80	3450	9.7	180	15	4′1		35
44	15063	麻醉学本15501	201550418	1	张莹	2	35068	河北省石家庄市无极县郝庄乡牛辛庄村北新区街22号	168	49	2720	9.9	180	26	4′07		35
44	15063	麻醉学本15501	201550419	1	高洁	2	35723	河北省石家庄市无极县郝庄乡东中郝庄	160	55	2810	10.2	170	25	3′07		30
44	15063	麻醉学本15501	201550420	1	杨亚崇	1	34770	河北辛集市前营乡八里邱村	173	60	3600	8.2	215	15		4′29		4
44	15063	麻醉学本15501	201550421	1	王攀	2	35087	河北省唐山市丰润区丰登坞镇于王庄村9排8号乙	165	55	3100	9.3	180	28	3′4		40
44	15063	麻醉学本15501	201550422	1	龚琳	2	35438	河北省唐山市路北区西山道长安楼1楼1门201号	176	62	3210	10	180	26	4′41		35
44	15063	麻醉学本15501	201550423	1	赵志嫚	2	34874	河北省唐山市滦南县方各庄镇军师庄村	162	47	2880	10.4	180	25	3′56		30
44	15063	麻醉学本15501	201550424	1	尚坤	2	35168	河北省唐山市迁安市迁安镇石岩庄小区11号楼三单元501	163	47	3120	9	186	20	4′05		33
44	15063	麻醉学本15501	201550425	1	王树立	1	35744	河北省唐山市迁西县尹庄乡樊庄村	182	67	3572	7.2	230	10		4′06		6
44	15063	麻醉学本15501	201550426	1	王焯	2	34995	河北省唐山市玉田县郭家桥乡郭家桥村西大街32号	165	55	2100	10.1	185	27	3′37		37
44	15063	麻醉学本15501	201550427	1	陈静	2	34936	河北省邢台市临城县鸭鸽营乡东赵村	155	59	2600	9.6	180	24	3′5		33
44	15063	麻醉学本15501	201550428	1	孙泽坤	1	35403	河北省邢台市桥东区豫让桥镇先于村383号	175	60	3564	7.6	230	11		4′06		8
44	15134	农学本15401	201541410	1	王苗苗	2	35437	河北省邯郸市永年县职教中心	165	55	3000	10	190	20	4′13		27
44	15134	农学本15401	201541411	1	武路明	2	34860	河北省邯郸市永年县职教中心	160	50	2800	9.9	168	15	4′27		32
44	15134	农学本15401	201541412	1	高芳芳	2	34936	河北省衡水市故城县郑口镇刘堂村	159	51	2600	9.8	173	19	5′0		34
44	15134	农学本15401	201541413	1	李冰	2	35700	河北省冀州市幸福家园7号楼1单元302室	160	65	2700	9.5	170	20	4′19		35
44	15134	农学本15401	201541414	1	田宇馨	2	34900	河北省三河市新天地二期花园小区21栋3单元803室	165	54	2300	10.1	188	21	4′38		40
44	15134	农学本15401	201541415	1	张楠	2	35323	河北省三河市黄土庄镇西小王村	160	51	2400	10.2	185	24	4′42		36
44	15134	农学本15401	201541416	1	高桐	2	35379	河北省三河市段家岭镇西岭村	160	57	3200	9.9	195	19	4′52		33
44	15134	农学本15401	201541417	1	刘晓玲	2	35404	河北省晋州市马于镇马于村	164	47	3000	10.3	158	17	4′33		34
44	15134	农学本15401	201541418	1	聂鹏蕾	2	35211	河北省晋州市总十庄镇永丰村	160	47	3000	10.2	170	10	4′27		32
44	15134	农学本15401	201541419	1	栗亚聪	2	35763	河北省辛集市田家庄乡试炮营村	157	50	2400	9.7	175	15	4′28		35
44	15099	汉语言本15401	201542143	1	祁乐	2	34953	河北省张家口市蔚县	155	50	2000	9.8	130	22	4′35		30
44	15099	汉语言本15401	201542144	1	王雪薇	2	35009	河北省保定市安国	163	43	2500	9.8	160	13	4′58		28
44	15099	汉语言本15401	201542145	1	刘琳琳	2	35338	河北省定州市北城	163	69	1600	9.8	180	10	4′51		33
44	15099	汉语言本15401	201542146	1	续雅茹	2	35241	河北省保定市高阳	158	50	2500	9.3	155	13	4′31		30
44	15099	汉语言本15401	201542147	1	王思雪	2	35372	河北省保定市满城	155	42	2600	10.2	160	21	4′35		30
44	15099	汉语言本15401	201542148	1	李梦杰	2	35006	河北省沧州市泊头	161	65	2500	9.8	140	19	4′5		33
44	15099	汉语言本15401	201542149	1	孙敬超	2	35211	河北省沧州市河间	154	51	2800	9.5	150	17	5′2		28
44	15099	汉语言本15401	201542150	1	周晶晶	2	35374	河北沧州市黄骅	165	52	2000	9.8	150	20	4′33		35
44	15099	汉语言本15401	201542151	1	迟聪聪	2	34974	河北省沧州市盐山	167	54	2000	9.8	200	19	4′33		30
44	15099	汉语言本15401	201542152	1	杨慧	2	35364	河北省沧州市盐山	167	55	1870	10	190	19	3′54		28
44	15099	汉语言本15401	201542153	11	王利民	1	35097	河北省承德市围场县	171	66	4500	6.8	225	19		4′1		15
44	15099	汉语言本15401	201542154	1	张欣	2	35790	河北省邯郸市丛台区	161	60	2600	9.5	160	10	4′42		42
44	15099	汉语言本15401	201542155	1	魏星昊	1	35726	河北省邯郸市大名县	169	55	4500	7.1	255	22		5′3		11
44	15099	汉语言本15401	201542156	1	陈敬芝	2	35253	河北省邯郸市肥乡	170	65	1800	9.3	175	22	4′51		36
44	15099	汉语言本15401	201542157	1	姚卜月	2	35714	河北省衡水市安平	159	67	2500	9.6	160	15	4′5		35
44	15099	汉语言本15401	201542158	1	赵辉	1	33979	河北省衡水市阜城县	160	64	1850	9.8	145	16		4′56		13
44	15099	汉语言本15401	201542159	1	付佳	2	35753	河北省衡水市故城	160	51	2500	10	175	22	5′4		30
44	15099	汉语言本15401	201542160	1	刘文星	1	35767	河北省衡水市景县	172	96	4000	7	235	19		6′35		4
44	15122	动物科学本15402	201540001	1	李明浩	1	35554	河北省保定市涞源县育才街77-1号	170	55	4200	7.4	235	15		4′0		8
44	15122	动物科学本15402	201540002	1	王博文	1	35135	河北省保定市涞源县育才街77-1号	170	65	4300	7.6	230	13		3′5		9
44	15122	动物科学本15402	201540003	1	李珊珊	2	35356	河北省沧州市东光县秦村镇河沟李村114号	160	53	3000	10.1	175	20	4′12		30
44	15122	动物科学本15402	201540004	1	王娟	2	34891	河北省沧州市东光县找王镇张辛村	168	50	2800	10.1	178	23	4′5		28
44	15122	动物科学本15402	201540005	11	蒋亚东	2	35096	河北省承德市丰宁县黄旗镇西村八组蒋国臣（转）	162	60	2500	9.8	183	21	4′55		34
44	15122	动物科学本15402	201540006	11	刘宁	1	35006	河北省承德市丰宁县大阁镇小瓦窑57号刘桂华（转）	176	90	4200	7.5	246	13		3′58		9
44	15122	动物科学本15402	201540007	11	池超	1	35361	河北省承德市滦平县职教中心	175	60	4700	7.8	248	12		3′55		10
44	15134	农学本15401	201541420	1	李林	2	35712	唐山市迁西县第一中学	167	55	2800	9.8	180	14	4′35		33
44	15134	农学本15401	201541421	1	李晨莹	2	35161	唐山市迁西县尹庄乡政府	165	50	2400	9.9	175	19	4′4		32
44	15134	农学本15401	201541422	1	崔晓朋	1	34800	河北省邢台市临城县临城镇岗西西台村	180	62	3200	7.8	230	13		4′05		8
44	15134	农学本15401	201541423	1	刘迎港	1	35545	河北省邢台市隆尧县尹村镇西董村480号	175	61	3700	7.8	228	14		4′11		9
44	15134	农学本15401	201541424	1	李云霄	2	35432	河北省邢台市南和县三召乡侯一村199号	158	52	2400	10	188	20	4′21		30
44	15134	农学本15401	201541425	1	王以晓	2	34688	河北省邢台市平乡县节固乡节固村	155	51	2400	10.1	170	21	4′08		31
44	15153	药学本15401	201543240	1	蒿雪坤	1	35765	河北省井陉县南王庄乡南王庄村	178	74	4120	7.4	250	12		4′04		6
44	15153	药学本15401	201543248	1	汤静怡	2	35746	河北省唐山市滦南县倴城镇学府东苑102栋1门302	165	55	2185	9.1	175	21	3′42		45
44	15153	药学本15401	201543249	1	刘娅琛	2	35144	河北省唐山市滦南县程庄镇后坨里村3区30号	158	42	2853	9.1	178	22	3′5		33
44	15153	药学本15401	201543250	1	马琳	2	35746	河北省唐山市遵化市依水现代城3号楼2单元2301	170	65	3846	8.5	210	24	3′37		41
44	15153	药学本15401	201543251	1	冉策	1	35548	河北省邢台市广宗县件只乡件只村3队043号	170	60	3950	8.6	210	14		4′45		5
44	15153	药学本15401	201543252	1	常雪会	1	35448	河北省邢台市隆尧县山口镇水饭庄村	178	83	3920	7.8	220	21		4′3		4
44	15153	药学本15401	201543253	1	赵俊杰	2	35317	河北省南宫市段芦头镇前和生村42号	163	45	2335	8.1	190	23	3′4		45
44	15153	药学本15401	201543258	1	胡桐	2	35417	河北省秦皇岛市开发区长江西道66号	165	53	3546	9	200	22	4′08		40
44	15153	药学本15401	201543260	1	高佳璐	2	35085	张家口市万全县宣平堡乡旧窑子村富民街西三巷2号	165	50	2600	10.2	186	22	3′5		35
44	15153	药学本15401	201543264	1	刘雨阳	2	34897	张北县第一中学	165	70	2600	10.1	190	23	4′11		33
44	15154	药学本15402	201543184	1	田凡	2	35487	河北省定州市北城区东关村17号	163	70	3056	9.6	170	20	5′0		30
44	15154	药学本15402	201543185	1	赵柳	2	35395	定州市大辛庄镇齐堡村999号	164	51	2285	8.4	176	20	3′3		32
44	15154	药学本15402	201543192	1	王林娜	2	35355	河北省保定市唐县仁厚镇山南庄村	162	55	2000	8.2	150	25	4′2		40
44	15154	药学本15402	201543193	1	牛双	1	35524	河北省保定市易县易州镇韩家庄村37号	172	60	3500	7.5	238	17		4′25		10
44	15154	药学本15402	201543194	1	张亚平	2	35509	河北省涿州市长空路云景城小区E座4单元401室	166	65	2710	8.4	175	23	3′5		41
44	15154	药学本15402	201543197	1	郭慧杰	2	35591	河北省沧州市海兴县人大常委会办公室	164	52	2760	7.7	189	26	3′39		48
44	15154	药学本15402	201543199	1	李秀娥	2	35437	河北省河间市第一中学	165	52	2800	8.4	200	19	3′4		41
44	15154	药学本15402	201543203	1	刘亚男	2	35048	河北省沧州市盐山县小庄乡冯洼村	156	40	3000	8.8	185	25	3′5		40
44	15154	药学本15402	201543205	11	宋建强	1	35484	河北省廊坊市大城县第一中学	172	51	3522	7.7	250	18		3′45		10
44	15154	药学本15402	201543209	1	朱孟泽	1	36010	河北省邯郸市肥乡县东漳堡乡井头村	172	58	3543	7.2	230	22		3′5		14
44	15090	英语本15402	201542012	1	张雨	1	35296	河北省涿州市东城坊镇西里池村87号	183	65	6000	8.6	280	15		4′2		10
44	15090	英语本15402	201542013	1	宋丽君	2	35210	河北省泊头市惠岗物流	154	44	2900	9.1	200	22	4′44		35
44	15090	英语本15402	201542014	1	周晓宇	2	35209	河北省沧州市泊头市交河镇北坦村025号	168	56	2100	9.4	170	9	5′13		35
44	15090	英语本15402	201542015	1	李欣艳	2	35429	河北省沧州市黄骅市金都雅居C4栋1单元1103室	175	65	2700	9	150	10	4′58		32
44	15090	英语本15402	201542016	1	张园园	2	35396	河北省衡水市武邑县武邑宏达学校1279班	159	58	2800	8.3	190	16	4′2		36
44	15090	英语本15402	201542017	1	张秋芝	2	35393	河北省沧州市吴桥县沟店铺乡张家圈村	156	46	2700	9	170	15	4′47		33
44	15090	英语本15402	201542018	1	仲梦月	2	35132	河北省献县第一中学492班	156	53	2700	10	160	12	5′0		36
44	15090	英语本15402	201542019	1	刘永璐	2	35763	河北省沧州市献县第一中学高三495班	165	65	3000	8.7	170	11	4′3		36
44	15090	英语本15402	201542020	1	张晓珊	2	35127	河北省沧州市盐山县庆云镇东木村	164	43	2900	9	160	7	5′15		30
44	15090	英语本15402	201542021	1	王越	2	35224	河北省承德市滦平县第一中学	163	61	2800	9.8	170	8	5′12		29
44	15090	英语本15402	201542022	11	张丽娜	2	35393	河北省承德市平泉县第一中学	166	55	2500	9	150	15	4′5		32
44	15090	英语本15402	201542023	1	齐紫薇	2	35707	河北省邯郸市大名县大街乡沙堤村3组359号	160	55	2900	9.7	185	13	4′42		39
44	15090	英语本15402	201542024	1	杨献献	2	34762	河北省邯郸市魏县魏城镇庞庄村	156	50	2400	9.4	160	16	4′4		34
44	15090	英语本15402	201542025	1	庞玉轩	2	35122	河北省邯郸市永年县小西堡乡义井堡村	160	50	2800	9.2	170	15	4′56		33
44	15090	英语本15402	201542026	1	石宇	2	35703	河北省深州市中学	165	60	2700	9	155	17	5′0		31
44	15090	英语本15402	201542027	1	任欣睿	2	35727	河北省衡水市武邑县职教中心家属院1号楼2单元402	154	45	2800	9	155	18	5′0		30
44	15101	环境设计本15401	201543511	1	高悦	2	35082	河北省廊坊市三河市紫竹湾二期河畔花园6号楼二单元2204孙凤丽	160	58	2600	11.6	140	15	4′5		30
44	15089	英语本15401	201541991	1	李艳	2	35125	河北省献县第一中学492班	150	50	3900	10	142	19	5′05		37
44	15089	英语本15401	201541992	1	黄端	2	35554	北京市昌平区回龙观建材城家具馆西展馆2号厅1号黄德海收	166	58	3500	10.9	151	26	5′1		35
44	15089	英语本15401	201541993	1	王莹莹	2	34969	河北省平泉县第一中学西校区	169	52	3600	10.3	171	23	5′1		35
44	15089	英语本15401	201541994	1	申家凤	2	35255	河北省邯郸市磁县陶泉乡申家沟村村委会	165	60	3500	11.6	148	13	5′08		35
44	15089	英语本15401	201541995	1	索子健	1	35455	河北省邯郸市复兴区百家村派出所家属楼北单元六楼东户	187	68	5000	7.6	181	20		4′19		3
44	15089	英语本15401	201541996	1	杨忧忧	2	34554	河北省邯郸市魏县魏城镇魏于村	163	55	4300	9.5	142	25	5′12		42
44	15089	英语本15401	201541997	1	李婷婷	2	35551	河北省衡水市阜城县古城镇古城村	158	45	4000	10.4	138	18	6′0		32
44	15089	英语本15401	201541998	1	魏艳	2	35402	衡水桃城区大麻森乡魏家村南区70号	160	52	4300	9.2	170	24	3′5		44
44	15089	英语本15401	201541999	11	张丹妮	2	35371	河北省秦皇岛市山海关区渤海家园第二小区18-2-402	169	57	4300	9.2	142	22	4′02		35
44	15089	英语本15401	201542001	1	陈姿陶	2	35748	河北省定州市北城区瘟庙街部队家属院一号楼二单元202	166	56	4000	9	158	30	4′17		47
44	15089	英语本15401	201542002	1	丁子意	1	35442	河北省石家庄市新华区铁十六宿舍18栋3单元403室	192	80	6000	7.2	215	19		4′22		2
44	15089	英语本15401	201542003	1	吴姗姗	2	35566	河北省唐山市丰润区常庄镇常一村6号	164	55	3900	10.1	141	23	5′58		35
44	15089	英语本15401	201542004	1	张萌萌	2	35571	河北省唐山市丰润区幸福道唐车小区56楼602号	170	56	4200	11.6	138	21	5′15		32
44	15089	英语本15401	201542006	1	唐嘉彤	1	35495	河北省唐山市路南区光明南路仁泰里713楼4门1202	165	67	2500	11.5	161	35		4′09		5
44	15089	英语本15401	201542007	11	任彩芹	2	35249	河北省唐山市迁西县罗家屯镇罗家屯三村324号	157	46	4000	10	149	15	5′36		35
44	15089	英语本15401	201542008	1	张薇	2	35814	河北省邢台市南宫市南便乡谢家寨	163	56	3500	10.6	153	16	5′18		30
44	15089	英语本15401	201542009	1	胡迎琪	2	35746	河北省邢台市任县天口乡于盟庄村	163	56	3000	10.2	161	14	4′51		30
44	15089	英语本15401	201542010	1	张卓然	2	35475	河北省怀来县沙城中学391班	155	52	2450	9.9	170	21	4′15		34
44	15090	英语本15402	201542011	3	马帆帆	2	35045	河北省定州市号头庄乡管道庄村154号	160	50	2900	10	150	11	5′2		31
44	15101	环境设计本15401	201543512	1	杨鑫然	1	35518	秦皇岛市北戴河区杨各庄新城1区8号楼二单元501	178	77	4000	7.9	230	15		4′5		5
44	15101	环境设计本15401	201543513	1	石磊	2	34081	河北省唐山市乐亭县王滩镇北聂庄村北二栋三号	158	69	2700	10	175	14	4′5		23
44	15101	环境设计本15401	201543514	1	姚铭君	1	35034	河北省滦南县倴城镇金诚花苑（二期）111栋三单元1101	175	82.5	4000	8.8	235	17		4′52		2
44	15101	环境设计本15401	201543515	1	岳泽宇	2	35131	河北省唐山市迁安市五重安乡范家沟村	168	55	2000	11.6	150	10	4′02		33
44	15101	环境设计本15401	201543516	1	杨凯	1	35014	河北省唐山市迁安市迁安镇谌新庄村	170	65	3500	9.4	230	18		4′49		6
44	15101	环境设计本15401	201543517	1	刘杉	2	35089	河北省唐山市玉田县亮甲店镇林头屯乡柳庄子村西南街15号	160	50	2500	11.6	140	15	4′23		25
44	15101	环境设计本15401	201543518	1	沈凡	2	35753	河北省邢台市桥东区高开张庄村205号	158	57	2400	10.6	160	21	4′43		24
44	15101	环境设计本15401	201543519	1	王挽莹	2	35449	河北省张家口市第二中学高三二班	164	57	2800	10	155	19	4′1		30
44	15101	环境设计本15401	201543520	1	康静	2	35167	河北省张家口市怀来县沙城镇府街新城18号4单元503	161	60	2700	10.5	150	18	4′5		23
44	15101	环境设计本15401	201543521	1	任泽旭	1	35403	河北省张家口市第二中学高三十班	174	62.5	4000	9.9	200	10		4′0		2
44	15101	环境设计本15401	201543522	1	杨圆圆	2	35403	河北省蔚县宋家庄乡宋家庄村	158	47	2000	11.6	170	28	4′05		35
44	15101	环境设计本15401	201543523	1	冯昕蕊	2	35403	河北省张家口市第二中学高三1班	163	53	2500	9.7	150	16	4′17		30
44	15101	环境设计本15401	201543524	1	苏慧兰	2	35403	河北省张家口市阳原县第一中学	160	55	2400	10.3	150	20	4′41		30
44	15101	环境设计本15401	201543525	1	王清良	1	35037	河北省张家市阳原县第一中学	160	55	2430	10.3	150	20		4′41		5
44	15101	环境设计本15401	201543526	1	杨日新	2	35409	河北省张家口市张北县中都时代花园18号楼1单元302	162	45	2600	10	160	19	4′1		40
44	15002	医学检验本15401	201543431	1	李亚科	1	34657	河北省邯郸市涉县海龙小区1-501	180	70	4100	6.9	220	18		3′45		10
44	15002	医学检验本15401	201543435	1	赵原昊	1	35693	河北省高碑店市高碑店一中	170	75	5300	7.5	210	21		4′56		7
44	15002	医学检验本15401	201543436	1	董天翼	2	35956	河北省衡水市阜城县崔庙镇后砖门村53号	158	60	2291	9.7	165	25	4′23		31
44	15002	医学检验本15401	201543440	1	张禹	1	35161	河北省深州市工商局永安大街369号	175	75	5100	8.1	200	14		4′49		10
44	15002	医学检验本15401	201543441	1	张琼	2	35609	河北省深州市中学	158	50	2820	9.9	170	25	4′13		40
44	15002	医学检验本15401	201543444	1	谷越亚	2	35067	河北省衡水市武强县豆村乡前台南村	158	49	2734	8.9	177	30	4′1		42
44	15003	医学检验本15402	201543448	1	李傲	1	35482	兴城一高中	172	95	4018	8	220	25		4′29		2
44	15003	医学检验本15402	201543449	1	郑涵	2	35146	天津市蓟县官场乡大稻地村六区17号	167	57	2177	10.1	170	21	3′56		47
44	15003	医学检验本15402	201543453	1	崔然	2	35516	北京市密云县中铁十六局家属院6-3-501	161	51	2223	10.1	175	22	3′58		32
44	15003	医学检验本15402	201543457	1	马方达	1	35681	石家庄市裕华区石栾路45号新华苑2栋1单元201号	178	85	4350	8.1	221	20.7		4′45		1
44	15069	中药学	201543719	1	周慧	2	35570	河北省唐山市开平区开平所后屯村委会开平镇后屯村建兴街17号	166	65	2840	8.8	163	15	3′56		43
44	15069	中药学	201543715	1	张冰琦	2	35615	河北省廊坊市香河县淑阳镇西北街村32号	180	68	3016	9.2	210	27	4′18		38
44	15069	中药学	201543716	1	王宇	2	35449	河北省廊坊市香河县蒋平屯村王店子村	158	49	2300	11.3	170	28	4′11		40
44	15069	中药学	201543718	1	王磊	1	34919	河北省石家庄市深泽县留村乡留王庄东小街638号	170	80	3537	7.9	230	27		4′3		8
44	15069	中药学	201543721	11	邓慧娟	2	35408	河北省唐山市迁西县三屯营镇平房子村112号	160	50	2578	9.7	180	28	4′03		42
44	15069	中药学	201543722	11	车智慧	2	35248	河北省遵化市石门镇提举坞村村委会	158	49	2310	11.6	170	28	4′05		40
44	15069	中药学	201543724	1	魏裕才	1	34805	河北省邢台市威县大葛寨村	172	65	4537	7.7	235	20		5′14		9
44	15069	中药学	201543725	1	范天慈	1	35979	河北省邢台市隆尧县东良乡尹村后村99号	178	65	4274	7.3	240	20		4′09		8
44	15069	中药学	201543726	1	霍志萌	2	34734	河北省张家口市蔚县北水泉镇北马圈村	163	47	2200	10.9	275	27	3′59		43
44	15070	中医学	201550692	1	王鑫淼	1	35633	涞水县冲之大街88号	172	55	3450	8.1	232	18		4′1		10
44	15070	中医学	201550693	1	付彤彤	2	35476	河北省保定市清苑县望亭乡固上村4区14号	160	55	2953	9.6	155	20	4′1		35
44	15070	中医学	201550694	10	杜秋玉	2	35696	辽宁省本溪市本溪县山水城	162	50	2863	9.5	161	19	4′2		32
44	15070	中医学	201550695	1	刘俊芳	2	35462	河北省沧州市吴桥县于集镇单家店村1号	156	43	2421	9.8	182	21	4′18		31
44	15154	药学本15402	201543211	1	刘俞薇	2	35517	河北省邯郸市峰峰矿区一矿34号楼2单元401	164	58	3100	9	185	25	3′5		40
44	15154	药学本15402	201543213	1	于芊	2	35260	河北省邯郸市鸡泽县南街村	160	55	2800	9.6	180	23	4′1		38
44	15154	药学本15402	201543215	1	靳翠红	2	35097	河北省邯郸市曲周县槐桥乡靳庄村	162	52	3100	9	186	23	4′11		40
44	15154	药学本15402	201543217	1	江旭	1	35041	河北省邯郸市涉县涉城镇城里村城东区平阳巷5号	172	60	3650	7.1	220	23		4′3		9
44	15154	药学本15402	201543220	1	李明飞	1	35134	河北省邯郸市魏县棘针寨乡马胡寨村	175	60	3840	8	220	15		3′39		6
44	15154	药学本15402	201543224	1	李彤	2	35022	河北省衡水市饶阳县农业局楼下站南农资站	160	60	2710	9.9	187	28	4′0		43
44	15154	药学本15402	201543226	1	耿子红	2	35175	河北省深州市中学	168	65	2910	10	180	25	3′5		42
44	15154	药学本15402	201543228	1	刘彤	2	34913	河北省衡水市枣强县仝家庄48号	162	60	3120	9.7	180	20	3′5		35
44	15154	药学本15402	201543233	1	李傲齐	1	35232	河北省香河县第一中学	172	65	3366	7.4	230	17		3′42		5
44	15154	药学本15402	201543234	1	张恬	2	35044	河北省秦皇岛市山海关区山桥家园3-3-402	164	53	2800	8.6	176	9	4′04		45
44	15154	药学本15402	201543237	1	穆琳彤	2	35451	河北省石家庄市藁城区丘头镇丽阳村西顺南街18号	158	47	2500	10.1	170	23	4′0		42
44	15154	药学本15402	201543238	1	梁晨杰	1	35380	河北省石家庄市藁城区廉州镇郭庄村	174	60	3769	8.4	220	15		3′45		8
44	15154	药学本15402	201543241	1	侯蕾	2	34878	河北省石家庄市灵寿县青同镇韩洼村光明北街东8排7号	162	62	2870	9.1	185	22	3′5		40
44	15154	药学本15402	201543242	1	殷梓豪	1	35167	定州市中山绿洲六号楼商9胜民门诊	183	60	3366	7.8	250	15		4′3		10
44	15154	药学本15402	201543243	1	安子璇	2	35333	河北省唐山市曹妃甸区四农场三队	168	62	2930	9.5	190	23	3′5		39
44	15060	临床医学本15506	201550303	1	刘旖	2	35343	河北省石家庄市裕华西路67号河北省社会科学院	157	45	2477	10.2	155	25	4′12		37
44	15060	临床医学本15506	201550300	1	杨谦	2	35733	河北省秦皇岛市抚宁县杜庄镇玉鼎鑫居5栋3单元202室	175	60	2471	9.2	170	20	4′15		35
44	15060	临床医学本15506	201550301	1	冯萌	2	35275	廊坊市安次区廊霸路廊坊市第十五中学西校区	160	53	2508	8.6	190	22	3′43		37
44	15060	临床医学本15506	201550302	1	谷一安	2	35188	石家庄市井陉县微水镇金康小区	164	54	2582	9.9	165	21	4′03		37
44	15060	临床医学本15506	201550304	1	苏然宇	1	35782	河北省辛集市王口镇北汉口村	170	75	3150	7.5	210	23		4′1		7
44	15060	临床医学本15506	201550305	1	祖敬晔	2	34792	河北省新乐市长寿街道办事处何家庄村何西街西11排12号	162	80	2659	9	150	17	3′49		34
44	15060	临床医学本15506	201550306	1	张佳婧	2	35411	河北省石家庄市正定县承德南街156号恒山西苑3号楼4单元102	163	61	2257	10	160	21	3′35		33
44	15060	临床医学本15506	201550307	1	冯树宇	2	35432	河北省唐山市乐亭县汀流河镇东石各庄村南6条3号	168	65	2983	9.2	170	20	4′04		36
44	15060	临床医学本15506	201550308	1	高进升	1	35702	河北省唐山市玉田县散水头镇青庄坞村	170	75	3157	7.8	220	18		5′0		8
44	15060	临床医学本15506	201550309	1	刘娜娜	2	33799	河北省邢台市邢台县西黄村镇孔家庄村	150	49	2098	9.8	165	18	4′21		35
44	15060	临床医学本15506	201550310	1	于彦宇	2	35527	北京市延庆县井庄镇二司村51号	160	50	2260	9.7	175	19	4′0		38
44	15060	临床医学本15506	201550311	1	黄菊	2	35385	河北省怀来县沙城中学390班	156	48	2314	10.2	150	25	4′2		37
44	15060	临床医学本15506	201550312	1	郝建红	2	35350	河北省张家口市沽源县黄盖淖镇北滩村	160	55	2534	8.4	200	20	3′4		38
44	15060	临床医学本15506	201550313	1	张文婧	2	35017	河北省怀来县沙城中学373班	166	45	2828	8.8	180	23	3′49		38
44	15060	临床医学本15506	201550314	1	李艳	2	35370	河北省张家口市尚义县平安西街二城门北巷222号	160	45	2534	9.5	170	23	3′59		36
44	15060	临床医学本15506	201550315	1	张倩	2	35193	河北省张家口市妇幼保健院大门诊中药房	164	50	2790	8.8	185	19	3′56		40
44	15060	临床医学本15506	201550316	1	刘晓旭	2	35619	河北省蔚县行云轩小区8号楼1单元501室	168	52	2194	9.8	175	20	3′59		40
44	15060	临床医学本15506	201550317	15	张艳方	2	35606	湖北省恩施市第一中学	160	54	2560	8.3	165	23	3′44		36
44	15060	临床医学本15506	201550318	1	王浩	1	35434	江苏省泗洪县淮北中学	170	56	3625	7.7	235	20		3′44		9
44	15061	临床医学本15507	201550319	1	李寻寻	1	35013	河北安新中学	175	56	4000	7.1	210	15		3′52		13
44	15061	临床医学本15507	201550320	1	孙少静	2	35724	河北省保定市唐县北罗镇北罗镇村	160	55	2393	8.9	190	23	4′02		45
44	15061	临床医学本15507	201550321	1	吴寒冰	2	35406	河北省望都县振兴北街园丁之家3号楼3单元502	181	70	4257	8.1	222	21	4′16		36
44	15061	临床医学本15507	201550322	1	刘佳才	1	35476	河北省保定市雄县雄州镇大阴村5区55号	170	65	4100	7.2	225	17		3′49		12
44	15061	临床医学本15507	201550323	1	赵思奇	2	35462	河北省易县燕都名苑9号楼3单元402	168	70	2097	10	155	21	3′4		42
44	15061	临床医学本15507	201550324	1	张秋林	1	35288	河北省沧州市沧县姚官屯乡张辛庄村317号	180	60	4360	7	220	15		4′57		10
44	15069	中药学	201543702	1	李逸轩	2	35555	河北省任丘市七间房乡梁沟一村2719号	158	58	2350	12.1	175	27	4′11		42
44	15069	中药学	201543703	1	卢佳	2	34881	河北省任丘市长安花园小区2号楼二单元201	162	47	2400	10.4	170	25	3′55		32
44	15057	临床医学本15503	201550188	1	唐雅妮	2	35872	海南省琼中县国营新伟农场学校	158	60	2849	8.5	162	15	3′55		47
44	15057	临床医学本15503	201550183	1	王宝发	1	35405	辽宁省凌海市金城镇公园东大黑窑售楼处	172	63	4121	7.1	235	21		3′55		11
44	15057	临床医学本15503	201550184	1	王雅	2	35429	廊坊市文安县兴隆宫镇兴隆宫村	155	56	2706	9.5	160	16	4′23		42
44	15057	临床医学本15503	201550185	1	张放	2	35371	北京市密云镇兴云小区14-5-501	160	44	2893	8.9	163	17	3′56		45
44	15057	临床医学本15503	201550189	1	高盼	2	35114	河北省井陉县孙庄乡孙庄村	162	49	1707	8.7	165	19	3′47		48
44	15057	临床医学本15503	201550190	1	王永丽	2	35526	河北省石家庄市平山县平山中学	157	46	2096	10.3	150	19	4′14		37
44	15057	临床医学本15503	201550191	1	王秀慧	2	35531	河北省石家庄市深泽县铁杆镇大兴村华兴路138号	167	57	2430	8.5	165	19	3′45		43
44	15057	临床医学本15503	201550192	1	班江丽	2	35444	河北省新乐市东王镇西里村光明街西8排1号	160	45	1950	9.5	160	20	3′45		46
44	15057	临床医学本15503	201550193	1	张庆	2	35339	河北省唐山市玉田县亮甲店镇高木庄村校后街20号	167	50	1800	9.8	169	21	3′45		45
44	15057	临床医学本15503	201550194	1	周晓伟	2	36094	河北省邢台市平乡县第一中学	170	63	2306	10	170	24	4′23		46
44	15057	临床医学本15503	201550195	1	柴玉航	1	35383	河北省邢台市桥东区高开王快镇西楼下村264号	176	60	3800	7.9	230	14		4′11		6
44	15057	临床医学本15503	201550196	1	窦培轩	1	35844	河北省沙河市水务局	159	62	3480	9.8	175	12		4′19		15
44	15096	15秘书	201542248	1	马晴雯	2	35435	河北省沧州市沧县大官厅乡枣林村	168	60	2620	9.1	165	22	3′5		40
44	15096	15秘书	201542250	1	韩晶艳	2	34865	河北省沧州市肃宁县师素镇前堤村	168	70	2700	9.2	165	22	4′2		34
44	15096	15秘书	201542251	1	张蕾	2	35315	河北省沧州市开发区泰古香槟郡	160	42	2500	9.1	163	20	3′56		44
44	15096	15秘书	201542252	1	刘彬慧	2	35516	河北省承德市承德县	165	64	2500	9.5	165	21	4′3		34
44	15096	15秘书	201542253	11	范琪鑫	2	35519	河北省承德市承德县头沟镇头沟村	164	57	2800	8.5	168	18	3′5		31
44	15096	15秘书	201542254	11	张玉鹏	1	35069	河北省承德市平泉县府佑家园	175	65	3700	7	220	20		4′4		5
44	15096	15秘书	201542255	1	陈子赫	1	35323	河北省邯郸市丛台区亚太世纪花园	182	60	3900	7.1	240	24		4′2		9
44	15096	15秘书	201542256	1	袁海鹏	1	35562	河北省邯郸市曲周县安寨镇西马连固村	171	68	4700	7.9	235	22		4′26		8
44	15152	药物制剂本15401	201543144	1	高敏慧	2	35346	河北省保定市阜平县阜平中学	167	59	2691	8.5	180	22	3′53		32
44	15078	人力资源本15401	201540988	1	赵静	2	34820	河北省邢台市宁晋县大陆村镇金家庄村纬十巷12号	155	45	2000	12.9	135	20	4′47		30
44	15078	人力资源本15401	201540989	1	刘文	1	35286	河北省邢台市桥西区冶金南路67号冶金东生活区43号楼3单元17号	183	65	3400	7.6	210	18		4′12		5
44	15078	人力资源本15401	201540990	1	申兰芳	2	35208	河北省沙河市十里亭镇上申庄村236号	152	64	2200	10.2	142	22	4′45		23
44	15152	药物制剂本15401	201543142	1	刘向宁	2	35105	河北省定州市君悦华府小区2号楼3单元601	160	52	2785	9.5	176	23	3′5		36
44	15152	药物制剂本15401	201543143	1	王梦园	2	35480	河北省定州市东旺镇大王庄501号	166	65	2800	10.8	170	23	4′52		29
44	15152	药物制剂本15401	201543146	1	刘岳云	2	35222	河北省保定市望都县寺庄乡常早村641号	153	54	2221	9.5	170	20	4′2		39
44	15152	药物制剂本15401	201543147	1	陈海彤	2	35176	河北省涿州市东仙坡镇上胡良村	158	57	2594	9.3	175	25	4′07		31
44	15152	药物制剂本15401	201543148	1	钱玲	2	35459	河北省沧州市沧县风化店乡达子店村	164	70	2243	10	170	20	4′1		29
44	15152	药物制剂本15401	201543151	1	张浩	1	35601	河北省盐山县杨集乡杨集村	181	63	4751	6.6	250	17		3′43		6
44	15152	药物制剂本15401	201543152	11	李默	1	34830	河北省承德市宽城满族自治县第一中学319班	178	90	4126	8	210	18		4′28		4
44	15152	药物制剂本15401	201543153	2	杨洋	1	35584	河北省承德市第二中学高三（4）班	176	65	3105	6.8	235	23		3′46		8
44	15152	药物制剂本15401	201543154	11	任聪聪	2	35518	河北省承德市平泉县第一中学	166	53	2694	10	175	25	3′5		30
44	15152	药物制剂本15401	201543156	1	冀李勤	2	35889	河北省邯郸市曲周县大河道乡赵逯庄村	160	42	1983	9	170	19	3′59		36
44	15152	药物制剂本15401	201543157	1	安文华	1	35604	河北省衡水市阜城县王集乡前安村	177	55	3166	8	200	20		3′45		4
44	15152	药物制剂本15401	201543158	1	李银雪	2	35392	河北省衡水市故城县三朗乡赵长林村140号	161	49.5	2706	9.3	175	25	4′15		32
44	15152	药物制剂本15401	201543159	1	郑贵双	1	35041	河北省冀州市门庄乡西徐家庄村	172	60	3507	7.3	250	22		4′34		7
44	15152	药物制剂本15401	201543160	1	王晓东	1	35419	河北省枣强县裕华西街43号枣强中学	182	98	4500	7.5	220	17.5		3′45		5
44	15152	药物制剂本15401	201543161	1	刘保存	1	34928	枣强县玉华西街43号枣强中学	172	82	5107	7.4	220	30		3′43		4
44	15152	药物制剂本15401	201543162	1	郭营营	2	35110	河北省廊坊市安次区东沽港镇第四大队	165	65	3449	9.8	170	16	4′16		31
44	15152	药物制剂本15401	201543163	1	赵秀艳	2	34587	河北省秦皇岛市抚宁县牛头崖镇卢王庄村887号	163	54	2649	10	175	25	4′23		29
44	15152	药物制剂本15401	201543164	15	孙泽朋	1	35681	河北省鹿泉区上庄镇小宋楼村聚才街德才巷3号	170	70	3546	7	210	21		4′0		7
44	15152	药物制剂本15401	201543165	1	张晗	1	35377	河北省石家庄市栾城区窦妪镇南陈村新开南街东八巷7号	170	60	3802	8	210	18		4′11		4
44	15152	药物制剂本15401	201543166	1	王晨颖	2	35203	河北省石家庄市平山县平山中学	160	45	2687	9.3	175	20	4′23		36
44	15152	药物制剂本15401	201543167	1	刘赛妮	2	35548	河北省石家庄市发达皮毛市场（柴城）	166	70	2751	9.4	170	19	4′27		35
44	15152	药物制剂本15401	201543168	1	褚冠博	2	35712	石家庄市桥西区翰林观天下1-1-705	165	59	2704	8.6	175	18	3′43		33
44	15152	药物制剂本15401	201543169	1	高泽轩	1	35663	河北省石家庄市裕华区体育南大街356号裕翔园15栋301号	174	70	3075	6.9	240	15		3′35		5
44	15058	临床医学本15504	201550220	11	陶颖	2	35416	北京市密云县果园西里甲6号一单元301	175	58	2475	9.6	180	22	3′56		45
44	15058	临床医学本15504	201550224	1	苏佳欣	2	35122	河北省新乐市邯邰镇曲都村育才街路西三排三号	170	62	2870	8.3	190	22	4′0		50
44	15058	临床医学本15504	201550225	1	张佳亮	1	34965	河北唐山市滦县滦州镇曹坎村13排13号	175	65	3927	8	250	18		3′56		14
44	15130	动植物检疫本15402	201540387	1	宋静	2	35523	河北省宁晋县贾家口乡小河庄天马线缆集团	170	58	2800	9.5	180	13.5	4′1		34
44	15130	动植物检疫本15402	201540388	2	马宝华	2	35042	河北省隆化存瑞中学	161	51	3000	9.7	180	20	4′12		34
44	15130	动植物检疫本15402	201540389	1	邢璐丹	2	35664	河北省邯郸市鸡泽县吴官营乡邢堤村开发路8号	162	52	2800	10.2	183	15	4′36		32
44	15130	动植物检疫本15402	201540390	1	王靖宇	2	35400	河北省邯郸市曲周县怡馨花园3号楼2单元3楼西户	164	46	2680	8.5	178	24	4′09		36
44	15130	动植物检疫本15402	201540391	1	柴成杰	1	35463	河北邯郸武安市一街康居巷49号	181	58	3600	7.9	239	9		4′08		9
44	15130	动植物检疫本15402	201540395	1	周娜	2	35675	河北省衡水市景县连镇乡后双庙村	158	43	2500	10	175	19	4′16		34
44	15130	动植物检疫本15402	201540396	1	周凯	1	35626	河北省深州市中学	177	60	4200	7.8	237	15		4′0		10
44	15130	动植物检疫本15402	201540397	1	王宁	1	35586	河北省深州市中学	178	70	4000	8	218	10		4′1		12
44	15144	植物科学本15401	201541797	1	周欣	2	35189	河北省邢台市新河县寻寨镇东小漳东二村	162	64	2200	9.7	172	20	4′41		30
44	15144	植物科学本15401	201541798	1	蔺娜	2	34916	河北省张家口市桥东区林园路16号京都花园4#2单元803室	161	63	2100	10.4	195	19	4′0		28
44	15144	植物科学本15401	201541799	1	王燕敏	2	35389	河北省张家口市桥西区清水河中路33号高三(8)班	162	45	2000	10.1	173	19	4′21		33
44	15144	植物科学本15401	201541800	1	赵建诚	1	34898	河北省张家口市宣化柳川中学理11班	178	85	4962	8.7	200	19		4′17		20
44	15145	种子本15401	201541801	1	张秀秀	2	35726	河北省保定市易县职教中心	162	58	2800	9.2	195	17	4′32		31
44	15145	种子本15401	201541802	1	史晓敏	2	35424	河北省沧州市盐山县常庄乡常庄村	160	44	2500	10	175	17	4′38		28
44	15145	种子本15401	201541803	1	王小雨	2	35210	河北省盐山县千童镇王朴村	161	45	2800	9.8	177	15	4′25		29
44	15145	种子本15401	201541804	1	杨福山	1	35252	河北省盐山县庆云镇油坊村	170	65	4100	8	220	15		3′55		9
44	15145	种子本15401	201541805	1	张文杰	2	35378	河北省盐山县望树镇大丰村村委会	158	44	3200	9.7	180	17	4′06		30
44	15145	种子本15401	201541806	2	韩宇鑫	1	35249	河北省承德市围场县政府横街板城专卖店	175	60	4000	7.7	247	9		4′02		9
44	15145	种子本15401	201541807	11	宋亚辉	1	35376	河北省承德市围场县大唤起乡满汉土村一组	183	65	4300	7.7	250	10		4′1		9
44	15145	种子本15401	201541808	11	李佳琦	2	35338	河北省围场县第一中学英语组	170	64	3200	10	183	19	4′09		31
44	15145	种子本15401	201541809	1	刘金伟	1	35023	河北省围场县政府横街板城专卖店	166	50	4000	7.8	218	12		2′56		11
44	15145	种子本15401	201541810	11	王雅鑫	2	35355	河北省围场县第一小学门卫张露红（转王雅鑫）收	158	51	3200	10.2	184	21	4′3		32
44	15145	种子本15401	201541811	1	靳一南	2	34746	河北省邯郸市馆陶县职业技术教育中心	158	56	3200	9.6	160	18	4′48		38
44	15145	种子本15401	201541812	1	冀瑞朴	1	35366	河北省邯郸市永年县职教中心	175	77	4300	7.3	228	10		3′54		10
44	15069	中药学	201543704	3	金佳雨	1	35501	河北省沧州市肃宁县城关镇西大街村27号	157	50	2233	10.3	185	26		4′12		10
44	15069	中药学	201543705	1	沈佳妍	2	35674	河北省承德市平泉县道虎沟乡河北村	160	52	2877	11.9	172	26	4′1		34
44	15069	中药学	201543706	11	李丛宇	2	35443	河北省承德市围场县腰站镇碑亭子村李家营26号	158	49	2220	10.2	190	29	3′56		40
44	15069	中药学	201543707	1	郭畅	2	35608	邯郸市丛台区政通小区25号楼2单元9号	164	56	2702	8.2	168	16	4′15		46
44	15069	中药学	201543708	1	郭艳艳	2	35088	河北省邯郸市曲周县河南疃镇马兰头二村090号	160	55	2320	11.6	195	28	4′23		38
44	15069	中药学	201543710	1	翟亚琳	2	34690	河北省唐山市路南区荷花名苑104-1-101	160	51	2838	10.8	170	28	3′49		42
44	15069	中药学	201543712	1	李飒	2	34771	河北省衡水市安平县南王庄镇李大转村	166	58	2983	9.2	180	24	4′03		38
44	15069	中药学	201543714	1	夏树棠	1	35132	河北省廊坊市大城县南赵扶镇大流庄村	185	90	4775	8.1	220	22		5′08		7
44	15070	中医学	201550727	1	乔温温	2	34586	邢台市巨鹿县张王疃乡王六村332号	164	62	3125	9.2	172	20	4′2		31
44	15070	中医学	201550728	1	杨帆	1	35743	河北省邢台市临城县临城镇通镇路86号	161	47	2950	9.1	190	20		4′25		10
44	15070	中医学	201550729	1	邰雪莉	2	35780	河北省内丘县官庄镇辛东庄村	158	51	2851	8.7	180	20	4′23		35
44	15070	中医学	201550730	1	张伊默	2	35208	邢台市桥西区中兴西路异型轧辊厂生活区三号楼一单元八号	168	70	3361	9.6	172	21	4′15		33
44	15070	中医学	201550731	1	黄鑫磊	2	34919	河北省沽源县大宏山村	168	68	3155	9.7	170	23	4′23		31
44	15070	中医学	201550733	1	齐珊珊	2	35786	河北省定州市建设街南段人民医院总务科	162	65	3205	10.8	166	24	4′23		21
44	15070	中医学	201550734	1	侯菲俞	2	34851	河北省保定市曲阳县晓林乡西赵厂村2区368号	166	50	2851	9.9	163	25	4′23		30
44	15070	中医学	201550735	1	杨佳炜	1	36065	河北省保定市唐县人力资源和社会保障局科干股	177	84	4620	8.1	230	18		4′15		5
44	15070	中医学	201550736	1	杜雪松	1	35581	河北省定州市长胜园社区西院五号楼三单元302	173	80	4585	7.6	238	13		4′25		3
44	15070	中医学	201550737	1	李佳俊	1	35521	河北省保定市雄县张岗乡张四村	170	52	3652	7.2	223	17		4′1		12
44	15070	中医学	201550738	1	段兰若	2	34861	河北省保定市徐水县安肃镇高庄村三区393号	160	57	2859	9.3	160	20	4′23		36
44	15070	中医学	201550739	1	王昭	2	34874	河北省沧州市黄骅市黄骅镇前场村王春峰	152	49	2564	9.4	171	18	4′05		35
44	15070	中医学	201550740	1	崔金阳	1	35441	河北省任丘市华北油田东风四小区30号楼3单元602室	175	65	3825	7.4	216	18		4′2		10
44	15070	中医学	201550741	1	王雪	2	35050	河北省任丘市北各庄中区35号	153	42	2461	9.2	170	23	4′07		32
44	15070	中医学	201550742	1	朱小芳	2	35279	海南省定安县定城镇水冲坡村委会水冲坡村五队	156	50	2859	9.3	159	24	4′23		31
44	15068	中西医临床本	201550667	1	肖肽平	1	35240	湖南省武冈市邓家铺镇石桥村2组5号	164	55	3721	8.7	227	13		3′59		12
44	15068	中西医临床本	201550668	1	钱祥平	1	35623	江苏省泰州市姜堰区顾高镇张庄村2组1号	178	86	4367	8.9	225	18		4′55		3
44	15068	中西医临床本	201550669	1	马海勇	1	35399	内蒙古锡林郭勒盟锡林浩特市呼格吉勒路德尔斯图社区6组25号	169	50	3820	7.7	257	19		4′25		10
44	15068	中西医临床本	201550670	1	陈桂强	1	34899	广西省玉林市陆川县古城镇北豆村	165	50	3361	7.5	221	20		4′17		8
44	15068	中西医临床本	201550671	1	王阳	1	35767	河北省保定市安国市西伏落乡西伯章村	185	70	4561	8.2	238	19		4′3		3
44	15068	中西医临床本	201550672	1	贾梦婕	2	35358	河北省保定市高碑店市金都花园	168	53	2921	8.4	185	20	4′0		39
44	15068	中西医临床本	201550673	1	曹振威	1	34897	河北省保定市涞源县涞源镇顾家营村92号	174	71	4468	7.8	220	18		4′3		8
44	15068	中西医临床本	201550674	1	申子宣	2	35392	河北省保定市清苑县郎庄村	163	62	2825	8.6	185	20	4′22		35
44	15068	中西医临床本	201550675	1	胡云刚	1	35546	河北省沧州市南大港管理区李刘堡88号	189	70	4635	8.1	255	16		4′3		10
44	15068	中西医临床本	201550676	1	邹佳坤	2	34881	河北省承德市承德县头沟镇	173	80	3328	10.7	164	18	4′23		36
44	15068	中西医临床本	201550677	11	汤波	2	35006	河北省承德市围场满族蒙古族自治县腰站镇左家店村7组	167	54	3016	10.5	168	17	4′23		34
44	15068	中西医临床本	201550678	1	齐文晓	2	35582	河北省邯郸市磁县讲武城镇东陈村三组48号	167	55	2855	9.5	170	18	4′1		33
44	15068	中西医临床本	201550679	1	索文辉	2	35665	河北省邯郸市武安市康城煤矿紫金苑小区	155	58	2921	10.7	178	19	4′23		31
44	15068	中西医临床本	201550680	1	周海波	1	34426	河北邯郸魏县车往镇魏东南村	170	62	4125	7.6	245	26		4′1		12
44	15068	中西医临床本	201550681	1	李梦筱	2	35333	河北省武安市阳邑镇阳邑北街	160	54	2869	8.8	165	20	4′1		39
44	15068	中西医临床本	201550683	1	袁旭龙	1	35468	河北新乐市长寿街道桔香园2单元101室	175	66	4123	8.7	243	18		4′3		10
44	15068	中西医临床本	201550684	1	韩佳潼	1	35343	河北省唐山市曹妃甸区小康东里房改办楼1门101	173	67	4169	8.4	230	16		4′33		10
44	15068	中西医临床本	201550685	2	高宝霞	2	35509	河北省唐山市滦县油榨镇石崖村	170	62	3615	10.5	185	20	4′15		35
44	15068	中西医临床本	201550686	1	孙天琪	2	35297	河北省唐山市迁安市广场馨园小区四号楼一单元	156	46	2596	10.5	171	18	4′08		34
44	15068	中西医临床本	201550687	1	王珂晗	2	35658	北京市西城区苇坑胡同26号	166	63	2896	9.4	168	19	4′23		33
44	15068	中西医临床本	201550688	1	杨忠豪	1	33935	河北省邢台市临西县吕寨乡吕寨村五家巷	174	53	4516	7.7	245	23		3′45		17
44	15068	中西医临床本	201550689	1	刘欣悦	2	35718	张家口市沽源县御水花园小区17栋一单元505	155	50	2762	10.5	165	18	4′1		31
44	15068	中西医临床本	201550690	1	何学琴	2	35175	河北省张家口市康保县林厂小区	174	57	2869	9.9	170	20	4′2		35
44	15068	中西医临床本	201550691	1	朱浩宇	1	35081	河北省张家口市宣化区开发区尚东国际12号楼2单元702室	176	72	4320	8.7	210	10		3′52		2
44	15058	临床医学本15504	201550237	1	史景一	1	35331	河北省保定市满城县满城镇南马村	175	80	3989	8	265	25		3′48		16
44	15058	临床医学本15504	201550238	15	覃瑶	2	36084	湖南省石门县宝峰开发区融聚雅苑1601	164	56	3500	8.3	180	23	3′36		40
44	15058	临床医学本15504	201550239	1	方挥航	1	35290	阳新第一中学	170	51	3610	7.2	265	26		3′31		16
44	15058	临床医学本15504	201550240	8	覃丽	2	34877	广西壮族自治区鹿寨县鹿寨中学	161	47	2580	9.2	170	20	5′0		35
44	15058	临床医学本15504	201550241	1	王伟贤	1	34461	广西桂平市浔州高级中学	175	65	4073	5.8	250	20		4′0		15
44	15059	临床医学本15505	201550207	3	马子妍	2	35471	河北省沧州市肃宁县人民中心医院外二科	154	57	2300	9.7	180	20	3′56		39
44	15059	临床医学本15505	201550242	1	马朝	1	35905	河北省保定市定兴县燕城隽府D区1号楼6单元5楼501	183	76	4500	7.3	240	21.5		4′2		1
44	15059	临床医学本15505	201550243	1	李月倩	2	35702	河北省曲阳永宁中学	162	50	3150	8.9	180	7.1	3′43		22
44	15059	临床医学本15505	201550244	1	王晗	2	35741	河北省保定市雄县防疫站家属院012号	166	49	2900	9.2	167	20.1	4′14		24
44	15059	临床医学本15505	201550245	1	李新华	2	34704	河北省武邑县武邑宏达学校 1294班	165	65	3020	10.3	150	5.5	4′19		19
44	15059	临床医学本15505	201550246	1	张敏	2	35333	河北省南皮县第一中学	160	47	2500	10.2	150	15	4′36		30
44	15059	临床医学本15505	201550247	1	王丽叶	2	33689	河北省衡水市武邑宏达学校1277班	155	55	3116	10.9	147	8.1	4′39		22
44	15059	临床医学本15505	201550248	1	张斌斌	1	34718	北京市石景山区古城南街50号	163	75	4000	8.2	214	7.1		3′42		1
44	15059	临床医学本15505	201550249	1	李佳坤	2	35984	河北省邯郸市峰峰矿区秀水花园五单元1102号	155	45	2450	9.4	155	10.2	4′19		27
44	15059	临床医学本15505	201550250	1	段红瑶	2	35704	河北省邯郸市邯山区中华南大街开元巷开元小区23栋5单元12号	166	61	2110	9.1	173	6.1	4′19		32
44	15059	临床医学本15505	201550251	1	王锐	2	35944	河北省邯郸市武安市徘徊镇夏庄村	160	51	2100	8.6	161	8	4′03		18
44	15059	临床医学本15505	201550252	1	周寒	1	35301	河北省衡水市故城县辛庄乡前孟町村210号	169	67	4350	8.1	210	27.7		4′07		4
44	15059	临床医学本15505	201550253	1	马涵	2	35035	河北省衡水市深州市唐奉乡赵八庄村	160	46	2000	8.9	148	7.7	4′11		22
44	15059	临床医学本15505	201550254	12	杨航	1	35491	贵州省剑河县文昌小区14栋3单元202室	170	67	4600	7.5	226	21.7		4′32		5
44	15068	中西医临床本	201550647	1	张新蕾	2	35532	河北省唐山市滦南县奔城镇	170	75	3569	9.8	170	26	4′19		33
44	15068	中西医临床本	201550648	1	周莹	2	35566	河北省唐山市玉田县玉田镇	159	49	2528	10	171	25	4′3		34
44	15068	中西医临床本	201550649	1	马静	2	34395	河北省邢台市临西县老官寨乡水波村东水	163	50	2761	10.6	176	22	4′08		31
44	15068	中西医临床本	201550650	1	郑紫木	1	35164	河北省邢台市平乡县人民街55号	167	81	3871	8.1	236	17		4′23		6
44	15068	中西医临床本	201550651	1	郭慧	2	35267	河北省张家口市怀安县柴沟堡镇长胜街	168	56	2821	9.6	168	24	4′23		35
44	15001	卫生检验本15401	201543373	1	杨婉琪	2	35643	河北省邢台市桥西区冶金北路432号石安高速家属院南楼2单元202	174	55	2612	9	175	29	4′3		41
44	15001	卫生检验本15401	201543374	1	杨紫帆	2	35752	河北省沙河市綦村镇西毛村320号	170	54	2508	9.3	180	27	3′53		46
44	15001	卫生检验本15401	201543375	1	曹振聪	1	35100	河北省邢台市新河县东环路东侧河北合东双科技有限公司	175	64	4275	7.4	230	17.5		4′03		8
44	15001	卫生检验本15401	201543376	1	张鑫	1	35026	北京市延庆县延庆镇南菜园北二区33号楼312室	185	80	3324	7.5	230	12		3′59		9
44	15001	卫生检验本15401	201543377	1	左晓敏	2	34936	张家口市宣化区柳川中学理12班	162	50	2946	9.1	170	26	4′13		45
44	15001	卫生检验本15401	201543378	1	翁绍珍	2	34929	河北省张北县第一中学	165	48	2650	9.3	178	22	4′09		43
44	15001	卫生检验本15401	201543379	1	庞秀秀	2	34746	张家口市宣化柳川中学理10	160	55	2430	9.3	165	23	4′11		44
44	15001	卫生检验本15401	201543380	1	孔德春	2	35074	张家口市张北县第一中学	158	43	2430	9.1	176	23	3′34		45
44	15001	卫生检验本15401	201543381	8	廖鑫宗	1	35310	柳州市柳邕路377号柳州地区民族高中	180	71	4353	7.2	215	16		4′1		12
44	15001	卫生检验本15401	201543382	1	赖俊宏	1	35291	广西钦州市第二中学	173	69	4075	7.9	200	10		4′1		10
44	15002	医学检验本15401	201543383	1	周云安	1	34461	贵州省安龙县第四中学高三（1）班	168	54	3345	8.3	220	26		3′58		11
44	15002	医学检验本15401	201543384	1	马雪丽	2	35450	河北省保定市北市区杨村	163	48	2600	8.6	180	30	4′06		40
44	15002	医学检验本15401	201543386	1	陈琳琳	2	34863	河北省定兴县二街（村委会二街村4-300）	160	50	2370	8.8	170	30	4′15		37
44	15002	医学检验本15401	201543388	1	孙润涵	1	35734	河北省定州市温馨家园小区10号楼2单元602室	175	73	4400	7.3	232	21.5		3′41		5
44	15002	医学检验本15401	201543390	1	续婉楠	2	35506	河北省高阳县北归还村	156	41	2307	9.2	165	25	3′59		35
44	15002	医学检验本15401	201543391	1	金铭	1	35528	河北省保定市南市区永华中路4栋2单元401号	177	75	4200	8.2	210	10		3′59		5
44	15002	医学检验本15401	201543394	1	安琪	2	35623	河北省曲阳永宁中学	168	53	2477	9.6	170	26	4′04		39
44	15002	医学检验本15401	201543397	1	胡伟	1	34639	河北省容城县大河镇张市村繁华路17号	174	70	4800	8.8	220	11		3′58		12
44	15002	医学检验本15401	201543398	1	邓冀涛	1	35450	保定市顺平县城关镇顺兴路188号玫瑰通讯	170	80	4300	7.8	230	12		4′25		13
44	15002	医学检验本15401	201543401	11	石子龙	1	35451	河北省保定市雄县大营镇孙各庄村2区009号	170	65	4000	6.7	205	15		3′45		9
44	15002	医学检验本15401	201543403	1	赵冰洁	2	35492	河北省保定市易县鑫苑小区（原南环小区）九号楼四单元502	174	65	2756	9.8	178	26	4′2		42
44	15002	医学检验本15401	201543408	1	张良颖	2	35614	河北省南皮县第一中学	152	47	2247	9.6	170	28	4′22		42
44	15002	医学检验本15401	201543412	1	刘君雨	2	35497	沧州市育红路17号运河区国家税务局	163	50	2505	9.2	190	28	4′06		40
44	15002	医学检验本15401	201543415	1	杨雪红	2	34749	四川省新津中学高2012级20班	158	56	2508	9.6	168	24	4′1		39
44	15002	医学检验本15401	201543416	1	吕锦涛	1	35767	河北省承德市承德县高寺台镇龙潭村	178	75	5000	7.8	230	22		4′04		5
44	15002	医学检验本15401	201543422	1	郭子豪	1	35513	河北省邯郸市成安县成安镇北街大队摩登少年店	184	75	5150	7.9	250	25		4′48		10
44	15002	医学检验本15401	201543424	1	王冰冰	2	35321	河北省邯郸市肥乡县元固乡东河头堡村	158	50	2407	9.8	175	28	3′57		36
44	15057	临床医学本15503	201550197	1	张帆	2	35266	河北省张家口市宣化第一中学	158	55	2107	9.7	164	18	4′07		43
44	15057	临床医学本15503	201550198	1	刘港	1	35594	河北省张家口市宣化县沙岭子镇农科院	178	76	4100	7.5	230	14		3′37		8
44	15057	临床医学本15503	201550199	1	安小城	2	35387	河北省张家口市察北管理区乌兰管理处	158	54	2010	9.1	162	14	4′23		40
44	15057	临床医学本15503	201550200	1	林彤	2	35681	河北省张家口市涿鹿县北晨学校高中部119班	164	50	2807	8.3	187	19	4′18		44
44	15057	临床医学本15503	201550201	15	陈柯桦	2	35545	湖南省石门县三圣乡卫生院	162	48	2469	9	193	17	3′48		42
44	15057	临床医学本15503	201550202	1	宋梦婷	2	35291	江苏省连云港市灌南县华侨双语学校	158	48	2500	9.5	162	14	4′24		40
44	15057	临床医学本15503	201550203	1	葛盼盼	2	35779	满洲里市第一中学	170	53	3109	9.5	210	20	4′09		46
44	15058	临床医学本15504	201550204	1	谢添添	2	35100	河北省保定市满城县神星镇石家佐村西平街9队8号	163	51	2600	8.6	190	19	3′43		48
44	15058	临床医学本15504	201550205	1	袁辰雨	1	35487	河北省保定市复兴中路水榭花城小区3号1单元1003号	174	71	3800	8.7	251	19		4′15		8
44	15058	临床医学本15504	201550206	1	代伟盼	2	35705	河北省曲阳永宁中学	157	50	2305	9.1	165	23	4′02		35
44	15058	临床医学本15504	201550208	1	孟成远	1	35231	河北省沧州市盐山县圣佛镇贯庄村212号	180	65	4200	7.6	265	25		3′51		12
44	15058	临床医学本15504	201550209	1	尹东雅	2	35499	河北省献县第一中学480班	173	65	2100	9.4	175	20	3′44		45
44	15058	临床医学本15504	201550210	1	董志新	2	35201	辽宁省朝阳市建平县深井镇康家窝铺村2-027号	166	55	2302	10	170	15	4′13		40
44	15058	临床医学本15504	201550211	1	蔡舜	1	35556	海南省澄迈县金江镇农机路农机学校303房	170	52	3500	7.9	240	20		4′05		8
44	15058	临床医学本15504	201550212	1	朱璐璐	2	34877	陕西省榆林市定边县定边中学2015届9班	160	51	2621	10.2	190	19	4′22		35
44	15058	临床医学本15504	201550213	1	郭绍康	1	34801	河北省邯郸市成安县第二中学	177	63	4100	8.3	245	18		4′01		8
44	15058	临床医学本15504	201550214	1	马越	2	35334	河北省邯郸市中华巷115号3-1-1	168	54	2800	9.7	170	20	4′05		20
44	15058	临床医学本15504	201550215	1	王蓓	2	35494	河北省邯郸市永年县永和会镇西杨窑村	158	54	2677	10.8	165	22	4′0		40
44	15058	临床医学本15504	201550216	1	柴亚涵	2	35992	河北省衡水市故城县郑口镇龙海园8号楼1单元402	162	55	2700	10.5	180	22	3′5		42
44	15058	临床医学本15504	201550217	1	高宇霄	1	35719	河北省衡水市桃城区静安路126号2栋4单元502室	177	74	4267	8.5	250	18		4′23		8
44	15058	临床医学本15504	201550218	1	王安洋	2	35725	河北省廊坊市文安县滩里镇张家营村新开路新一胡同6号	160	53	2759	9.6	178	21	4′0		43
44	15058	临床医学本15504	201550219	1	丁辽	1	34877	四川省古蔺县古蔺中学尹老师转	173	65	4550	7.2	260	25		3′36		20
44	15078	人力资源本15401	201540991	1	阮杰昊	1	35624	福建省周宁县狮城镇东园小区204号	180	63	3300	7.6	200	17		3′59		6
44	15078	人力资源本15401	201540992	1	常玉莹	2	35684	山东省威海市荣成市彩虹小区84号常波	169	74	2200	9.4	200	16	4′3		36
44	15078	人力资源本15401	201540993	1	徐紫嫣	2	35127	山东省东营市东营区北二路703号白云小区6号楼3单元202室	164	51	2200	9.1	189	21	3′5		32
44	15069	中药学	201543692	1	张靖	2	35400	河北省邢台市桥西区公园东街园林小区榴园3号楼2单元102室	160	54	2577	10.1	175	28	4′13		38
44	15069	中药学	201543693	1	马然	1	34831	河北省保定市安新县刘李庄镇北马庄村	176	80	3600	8	230	21		4′08		8
44	15069	中药学	201543694	1	王小文	2	34831	河北省保定市涞源县百泉路	168	50	2080	9.4	200	27	3′49		42
44	15069	中药学	201543695	1	袁梦	2	35346	河北省清苑县清苑镇滕庄村	165	49	2539	10.2	210	28	4′1		37
44	15069	中药学	201543696	1	刘雪	2	35747	河北省保定市曲阳县羊平乡北砇张村	158	48	1824	9.3	165	14	3′54		42
44	15069	中药学	201543697	1	王丹	2	36166	河北省保定市曲阳县邸村乡留百户村	158	44	2400	10.2	170	29	4′02		38
44	15069	中药学	201543698	1	高晨	2	35404	河北省保定市徐水县盛源大街08号楼302室	172	62	3025	9.2	210	25	4′07		40
44	15069	中药学	201543699	1	刘淼	2	35382	河北省保定市易县高陌乡武阳台村	170	57	2565	9.2	220	28	3′59		36
44	15069	中药学	201543700	1	郭华静	2	34732	河北省沧州市海兴县	170	64	3000	10.6	225	26	3′54		35
44	15080	市场营销本15401	201541062	1	王春雪	2	35457	河北省唐山市路北区曙光楼小区101楼1门103室	165	55	2000	8.7	150	26	4′15		27
44	15080	市场营销本15401	201541063	1	刘佳媛	2	35610	唐山市遵化市龙源小区5-2-401	157	45	3500	10.1	170	11	4′33		37
44	15077	农林管理本15402	201540922	1	王海青	1	35259	河北省保定市易县蔡家峪乡蔡家峪村132号	173	70	4200	7.2	240	15		5′21		3
44	15077	农林管理本15402	201540923	1	刘捷	2	35168	河北省沧州市沧县杜林乡前流堂村	160	48	3000	8.8	155	17	4′31		32
44	15077	农林管理本15402	201540924	1	王楷一	2	35643	河北省沧州市孟村县鑫亿华庭1号楼2单元401	165	55	3200	9.5	150	16	4′31		35
44	15077	农林管理本15402	201540925	1	田硕	2	34715	河北省沧州市南皮县利达针织服装有限公司（光明西路164号）	160	46	3000	9.9	150	11	4′4		35
44	15077	农林管理本15402	201540926	1	郭立坤	1	35428	河北省沧州市肃宁县城关镇阁北街宏宇陶瓷	178	60	4200	7.6	260	15		5′21		7
44	15077	农林管理本15402	201540927	1	贾崇深	1	35415	河北省沧州市凤凰城B区3号楼2单元104	172	54	3600	7.2	220	10		4′23		4
44	15077	农林管理本15402	201540928	1	崔雅曼	2	35248	河北省承德县安匠乡大甸子村6号	150	46	3000	10.2	155	16	4′2		32
44	15077	农林管理本15402	201540929	11	付艳珊	2	35441	河北省承德市滦平县第一中学	155	53	2800	11.3	135	16	4′3		32
44	15077	农林管理本15402	201540930	11	孙朔	2	35395	河北省围场县木兰家园小区10号楼3单元502	165	55	2900	9.6	155	21	4′28		32
44	15077	农林管理本15402	201540931	1	赵宏云	2	35111	河北省承德市围场县朝阳湾乡大局子村邢家营河西52号	163	50	3000	9.6	165	26	4′3		34
44	15077	农林管理本15402	201540932	1	吴明慧	2	35014	河北省承德市围场县卉原中学高中部	155	48	2800	9.5	135	21	4′5		31
44	15077	农林管理本15402	201540933	1	王硕	1	34461	北京市密云县小长庄火车站路西	172	80	4500	7.3	200	17		4′52		17
44	15077	农林管理本15402	201540934	1	孟宪真	2	35487	河北省承德市兴隆县平安矿业有限公司	163	46	3000	8.6	185	21	4′38		36
44	15077	农林管理本15402	201540935	1	郭晓芳	2	34899	河北省邯郸市涉县偏店乡下窑则村	160	55	3000	9.9	145	18	4′2		34
44	15077	农林管理本15402	201540936	1	白宵	2	35200	河北省邯郸市武安市富强路680号农牧局	165	55	1900	10.6	165	19	4′44		19
44	15077	农林管理本15402	201540937	1	崔志宏	1	35790	河北省衡水市故城县坊庄乡乔庄村6号	172	50	4000	9	200	14		7′0		10
44	15077	农林管理本15402	201540938	1	曹海娟	2	35363	河北省衡水市景县中学高三19 班	164	62	3200	11.2	170	17	4′32		36
44	15077	农林管理本15402	201540939	1	闫满意	2	34959	河北省衡水市武邑县清凉店镇王庄村2区28号	163	49	2800	10	145	20	4′3		36
44	15077	农林管理本15402	201540940	1	李小曼	2	35476	河北省香河县第一中学	163	55	3000	9.9	155	23	4′2		36
44	15077	农林管理本15402	201540941	1	杜佳	1	35415	河北省廊坊市永清县里澜城镇大会庄村9687号	178	68	3500	9	230	12		6′21		9
44	15077	农林管理本15402	201540942	1	罗世庚	1	34712	河北省秦皇岛市昌黎县安山镇东北庄140号	173	65	3900	7.6	200	13		6′3		9
44	15077	农林管理本15402	201540943	1	王晓硕	1	35692	河北省鹿泉区铜冶镇莲花营村营才街七巷4号	172	60	3900	9	210	8		6′23		5
44	15077	农林管理本15402	201540944	1	刘建廷	1	35464	石家庄市新华区太行机械厂三宿舍36栋2-209	170	63	3456	8.6	200	18		3′5		7
44	15077	农林管理本15402	201540945	1	苏港鹏	1	35538	河北省唐山市丰润区欢喜庄乡小齐坨村一排20号	155	45	3800	11.2	145	14		4′21		12
44	15002	医学检验本15401	201543426	1	李亚琦	2	35515	河北省邯郸市邯山区劳动路57号2-5	168	51	2948	8.6	180	28	4′23		40
44	15002	医学检验本15401	201543430	1	路冉	2	35652	河北省邯郸市曲周县曲周镇东关村	158	45	2054	9.5	170	29	4′15		42
44	15068	中西医临床本	201550652	1	姚旭佳	2	35414	衡水市桃城区明珠花园12号楼602	156	55	2759	9.8	170	23	4′17		33
44	15068	中西医临床本	201550653	1	张云霞	2	35284	河北省张家口市万全县孔家庄镇二孔桥东	156	46	2364	10	166	25	4′19		36
44	15068	中西医临床本	201550654	1	邓欢	2	35129	河北省张家口市蔚县康居家园小区19号楼2单元501	158	59	2918	9.9	167	24	4′16		35
44	15068	中西医临床本	201550655	1	康杰	2	35371	河北省保定市定兴县贤寓镇西幸村四区24号	160	70	3356	9.9	169	23	4′23		32
44	15068	中西医临床本	201550656	1	弓槊	1	34893	辽宁省建昌县大屯镇三道沟村四组40号	170	70	3965	7.5	250	17		4′3		8
44	15068	中西医临床本	201550657	1	李涛	1	35547	贵州省六枝特区新场乡旧院村旧院组	174	55	4326	7.5	260	16		4′15		10
44	15068	中西医临床本	201550658	1	吕婷玉	2	35242	河北省石家庄藁城区育才路育兴胡同	163	65	2921	9.6	187	20	4′18		33
44	15068	中西医临床本	201550659	1	宋佳	2	35379	唐山市玉田县八里铺村	163	55	2856	9.5	183	21	4′23		35
44	15068	中西医临床本	201550660	1	秦立伟	1	35712	河北省南宫市大屯乡大屯村	169	69	4165	8.7	214	16		4′3		7
44	15068	中西医临床本	201550661	1	任丽丽	2	34673	河北省邢台市宁晋县河渠镇小北苏村	156	49	2526	9.1	178	15	4′0		35
44	15068	中西医临床本	201550662	1	刘慧冰	2	34890	河北省邢台市平乡县节固乡重义町村	170	57	2865	10.3	170	21	4′23		35
44	15068	中西医临床本	201550663	1	王利	2	34691	河北省张家口市康保县	163	45	2348	9.9	160	16	4′23		37
44	15068	中西医临床本	201550664	1	张生康	2	35135	河北张家口市宣化区大北街街道观桥东土地开发公司5号楼5单元	162	47	2521	8.3	175	18	4′0		36
44	15079	人力资源本15402	201541027	1	李思源	2	35509	河北省唐山市城关派出所景忠西街水源里祥和小区8楼3单元8352号	157	55	2300	9.1	152	17	4′22		35
44	15079	人力资源本15402	201541028	1	赵森	1	35423	河北省唐山市玉田县虹桥镇于李太村太平大街96号	169	50	3500	8.5	191	13		4′3		0
44	15079	人力资源本15402	201541029	1	吴怡	2	35423	天津市西青区张家窝镇工农联盟农牧场杨伍庄盈水园17号楼3门202号	170	54	3400	8.2	210	15	4′0		30
44	15078	人力资源本15401	201540995	1	麦鹏新	1	35660	深圳市罗湖区贝丽南路40号大院1栋3单元306	170	60	3200	8.6	200	21		3′54		5
44	15079	人力资源本15402	201540996	1	李俊良	1	35251	鞍山市第三中学高三17班	175	76	3200	6.9	205	14		4′08		8
44	15079	人力资源本15402	201540997	1	冯依梦	2	35746	河北安新中学	165	48	2540	9.3	170	19	4′35		26
44	15079	人力资源本15402	201540998	1	周雪	2	35390	定兴县高里乡金台陈村繁兴区166号	180	68	3200	7.2	205	16	4′2		30
44	15079	人力资源本15402	201540999	1	郭培	2	35387	河北省保定市蠡县蠡吾镇刘村749号	161	51	2960	10.3	160	16	4′35		30
44	15079	人力资源本15402	201541000	1	王梦雨	2	35677	河北省保定市蠡县北郭丹镇武家营村24号	178	81.5	3200	8.6	169	10	4′1		25
44	15079	人力资源本15402	201541001	1	张天毅	1	35535	河北省保定市蠡县育才东路电力新村1号楼2单元502	168	49	2600	10.6	130	22		4′3		5
44	15079	人力资源本15402	201541002	1	张祎明	2	35691	河北省保定市蠡县蠡吾镇东北街	175	55	3100	7	210	13	3′5		35
44	15079	人力资源本15402	201541003	1	李佩蓉	1	35431	河北省保定市唐县仁厚镇山南庄村	155	47	2630	10.6	156	20		4′33		2
44	15079	人力资源本15402	201541004	1	丁丽婷	2	35258	河北省保定市望都县黑堡乡固现村	167	52	2631	9	180	20	4′16		23
44	15077	农林管理本15402	201540946	1	谷梦蕊	2	35397	河北省唐山市乐亭县新寨镇西姜村	168	52	3400	9.8	170	17	4′1		31
44	15077	农林管理本15402	201540947	11	王茹	2	35433	河北省唐山市滦南县宋道口镇陆营村	160	54	2800	10.3	160	23	4′2		41
44	15077	农林管理本15402	201540948	1	刘振	1	35395	河北省唐山市迁安市上庄乡平林镇村87号	182	70	5600	7.1	250	15		6′23		9
44	15077	农林管理本15402	201540949	1	高阳	1	35396	河北省唐山市迁安市夏官营镇姚官屯村	172	56	4100	7.1	260	15		5′21		10
44	15077	农林管理本15402	201540951	1	王宁	1	35667	河北省邢台市高庄桥住宅区2单元101室	170	49	4360	6.8	243	25		3′57		3
44	15077	农林管理本15402	201540952	1	景仕豪	1	35566	河北省邢台市隆尧县尹村镇西杨村	172	69	4000	8	200	18		6′21		6
44	15077	农林管理本15402	201540953	1	邱世强	1	35415	河北省邢台市内丘县内丘镇北街村28号	178	65	4800	7.4	220	18		6′21		6
44	15077	农林管理本15402	201540954	1	张肖	2	35048	河北省沙河市白塔镇权村	160	54	2800	9.8	155	18	4′15		39
44	15095	汉语言文学2班	201542187	1	韩梦雨	1	35771	河北省邯郸市永年县	182	90	4000	6.8	230	23		5′35		4
44	15095	汉语言文学2班	201542188	1	蒋苹苹	2	34925	河北省衡水市阜城县	160	49	2220	9.5	155	25	4′45		35
44	15095	汉语言文学2班	201542189	1	陈文秀	2	35572	河北省衡水市故城县郑口镇	163	45	2200	9	150	18	3′58		29
44	15096	15秘书	201542257	1	武晓雪	2	35830	河北省邯郸市魏县双庙乡简庄村	162	57	3000	8.4	170	22	4′12		32
44	15096	15秘书	201542258	1	樊城飞	2	35155	河北省河北省冀州市小寨乡垒头村	160	50	2400	9.1	162	20	4′05		36
44	15096	15秘书	201542259	1	蒋旭亮	1	34933	河北省三河市黄土庄镇小唐回村	177	90	4000	7.6	210	23		4′39		6
44	15096	15秘书	201542260	1	马明瑞	2	35234	河北省三河市廊坊燕郊第四十五研究所	165	58	2600	8.7	168	28	4′35		40
44	15096	15秘书	201542261	1	李宇欣	2	35320	河北省廊坊市香河县新开街阳光尚城小区	170	62	4560	6.7	225	10	4′23		30
44	15096	15秘书	201542262	1	田佳琪	2	34940	河北省廊坊市永清开发区百合尚城	163	58	2550	8.2	172	20	3′45		45
44	15096	15秘书	201542263	1	李易宣	2	35436	河北省石家庄市藁城区市府东路	160	48	2200	10	167	24	4′4		28
44	15096	15秘书	201542264	1	郑权	1	35482	河北省石家庄市行唐县只里乡北高里村	173	61	4870	6.8	244	20		3′5		13
44	15096	15秘书	201542265	1	徐梦欣	2	35388	河北省石家庄市行唐镇县上方村乡侯阳关村	163	53	2000	9.2	165	20	4′1		27
44	15096	15秘书	201542266	1	卢惠	2	35733	河北省石家庄市灵寿县慈峪镇卢家哇村	162	47	2700	9.1	170	21	4′02		34
44	15096	15秘书	201542267	1	吕文	2	35378	河北省石家庄市新东市木村	163	50	2700	9	172	24	4′12		37
44	15096	15秘书	201542268	1	郝亚男	2	35626	河北省石家庄市正定县北早现乡上水屯村	160	50	3000	8.7	172	26	4′05		33
44	15096	15秘书	201542269	1	郭世伟	1	35674	河北省唐山市丰润区万隆小区	183	57	4000	6.8	260	30		4′3		7
44	15096	15秘书	201542270	1	王茜	2	35524	河北省唐山市滦南县长凝镇柳行村	156	52	2500	9.2	163	19	4′21		35
44	15096	15秘书	201542271	1	张子宁	2	35428	河北省唐山市滦南县倴城镇	166	48	2400	9.2	168	20	4′35		35
44	15096	15秘书	201542273	1	石思佳	2	36010	河北省唐山市玉田县林西镇	170	58	2700	8.6	171	25	3′55		39
44	15096	15秘书	201542274	11	张蒙	2	35146	河北省唐山市玉田县孤树镇张家庄村	170	57	3000	8.1	170	25	4′2		33
44	15096	15秘书	201542275	1	赵旭	2	34940	河北省邢台市柏香县东韩村	162	48	2600	10	170	25	4′01		30
44	15096	15秘书	201542276	1	吕庆旭	1	35358	河北省邢台市威县中厦御园	170	60	3500	7.3	220	22		4′38		5
44	15096	15秘书	201542277	1	胡艳新	2	35404	河北省邢台市邢台县南石门镇中尹郭村	160	47	2600	10	170	17	4′24		32
44	15096	15秘书	201542278	1	马蕾蕾	2	34760	河北省邢台市邢台县浆水镇石善村	153	47	2600	8.1	173	24	4′07		41
44	15096	15秘书	201542279	1	师帅帅	1	35278	河北省张家口沽源县黄盖淖村新民居	170	57	4200	7.6	230	17		4′11		10
44	15096	15秘书	201542280	1	倪晨雪	2	35434	河北省张家口市怀来县北辛堡镇老君庄村	160	54	2600	8.3	160	25	4′04		31
44	15097	戏文1班	201542281	1	贾雯清	2	35704	河北省保定市北市区军学胡同121号1栋6单元402号	171	48	3400	9	175	21	4′21		40
44	15097	戏文1班	201542282	1	闫旭	2	35254	河北省保定市高碑店市肖官营乡韩庄村	173	55	3200	7.8	195	26	3′5		42
44	15079	人力资源本15402	201541030	1	王东晓	2	35775	邢台市南宫市王道寨乡杨家庄	167	61	4600	7.6	240	22	4′21		30
44	15079	人力资源本15402	201541031	1	刘娜	2	35495	河北省宁晋县东汪镇南丁曹村一村南小街霞光巷8号	169	62	3000	8.1	215	7	4′2		31
44	15079	人力资源本15402	201541032	1	袁子青	1	35440	河北省邢台市宁晋县纪昌庒清善头村永清街东三巷17号	158	45	2300	9.9	177	20		4′22		3
44	15079	人力资源本15402	201541033	1	邓永杰	1	35126	盖州市第一高级中学	153	42	2000	9.9	143	10		4′3		5
44	15079	人力资源本15402	201541034	1	张小凯	1	34439	河北省张家口市宣化县大仓盖镇洋房堡村	162	58	2200	9.2	171	4		4′32		5
44	15079	人力资源本15402	201541035	1	张静	2	35395	河北省张家口市蔚县北水泉镇北柏山村9号	165	52	3560	7.2	220	14	4′27		30
44	15080	市场营销本15401	201541036	1	陈鹏雨	2	35423	河北省保定市安国市药华大路221号安国中学理四班	162	55	2600	10.4	160	24	4′35		17
44	15080	市场营销本15401	201541037	1	陈路	2	35740	河北省保定市蠡县万安镇井营村陈永丰收	162	58	2300	13	130	17	5′59		36
44	15080	市场营销本15401	201541038	1	刘泽阳	2	35328	河北省保定市满城县刘家台乡黄龙寺村	165	59	2300	11	135	14	5′12		37
44	15080	市场营销本15401	201541039	1	康坤	1	35370	河北省保定市清苑县石桥乡平陵村四区光明街253号	178	68	4000	8.6	205	14		4′41		5
44	15080	市场营销本15401	201541040	1	赵叶然	2	35328	河北省保定市唐县大洋乡吕家庄村二区89号	157	51	2600	10.3	145	16	4′07		42
44	15080	市场营销本15401	201541041	1	王雨	1	35473	河北省保定市徐水县高林村镇高林村盛安西路47号	170	48	4000	8.2	205	2		5′0		3
44	15080	市场营销本15401	201541042	1	张奔	1	35579	河北省涿州市东兴北街光明小区四号楼三单元606	170	60	3600	8.6	245	7		5′05		14
44	15080	市场营销本15401	201541043	1	张翔宇	1	35775	河北省泊头市第一中学1214班	167	60	4700	9.4	235	15		5′5		7
44	15080	市场营销本15401	201541044	1	祝何发	1	35067	河北省沧州市吴桥县东宋门乡西宋门村	170	65	6000	9	210	8		5′4		4
44	15080	市场营销本15401	201541045	1	龙江腾	2	35251	河北省承德县东小白旗乡榆树底村一组10号	160	45	2600	10.4	175	20	4′05		40
44	15080	市场营销本15401	201541046	1	张静	2	35144	河北省承德市兴隆县兴隆镇黄酒馆村3组60号	155	42	2100	13	130	3	5′56		42
44	15080	市场营销本15401	201541047	1	张可可	2	35662	河北省枣强县裕华西街43号枣强中学	162	55	2400	12	165	4	4′25		35
44	15145	种子本15401	201541854	11	李藕琪	1	35388	河北省承德市双桥区大石庙镇承德市第十二中学	175	65	4300	7.6	231	13		3′48		8
44	15145	种子本15401	201541855	1	贾雪	2	35403	河北省霸州市岔河集乡南夹河村	160	40	2465	11.6	185	21	4′13		40
44	15145	种子本15401	201541856	1	李梦倩	2	35336	河北省新乐市大岳镇沙井村育才街西7排8号	158	40	2121	9.7	175	20	4′0		35
44	15145	种子本15401	201541857	1	王银屏	2	35598	河北省唐山市路南区女织寨乡檀庄北一栋一排一号	157	55	3200	9.8	175	19	4′5		30
44	15145	种子本15401	201541858	1	王红梅	2	35440	河北省南宫市王道寨乡姜庄	155	57	2000	11.6	158	10	5′46		32
44	15145	种子本15401	201541859	1	臧榕	1	35293	河北省南宫市南便乡臧家庄	176	60	4000	7.9	240	19		3′5		10
44	15145	种子本15401	201541860	1	王琪	2	35462	河北省张家口市怀安县柴沟堡第一中学1202班	165	55	2650	9.2	165	20	4′1		40
44	15146	种子本15402	201541821	1	李雯	2	34849	河北省保定市满城县职教中心	158	55	2100	9.9	180	21	4′26		30
44	15097	戏文1班	201542283	1	董春悦	2	35206	河北省保定市高碑店市辛立庄镇	160	54	3400	9.1	190	24	4′23		45
44	15097	戏文1班	201542284	1	李白雪	2	35131	河北省保定市高碑店市万和城	170	62	3200	9.1	180	27	4′1		42
44	15097	戏文1班	201542285	1	范兴浩	1	35523	河北省保定市高碑店市闫家务村	170	60	4600	8.2	233	16		5′34		13
44	15080	市场营销本15401	201541064	1	党星烁	2	35708	河北省邢台市巨鹿县张王疃乡西张王疃村073号	158	47	2800	9.1	145	13	4′12		37
44	15080	市场营销本15401	201541065	1	高姮	2	35412	河北省邢台市桥西区公园东街新联住宅楼一号楼三单元二楼西门	163	52	2500	11.5	140	10	4′21		37
44	15080	市场营销本15401	201541066	1	马进	1	34549	河北省邢台市南宫市段芦头镇新村小区	168	84	4700	8.2	205	12		4′4		20
44	15080	市场营销本15401	201541068	1	朱慧晶	2	34552	河北省邢台市宁晋县耿庄桥镇孟家庄村中华大街泰和胡同5号	160	55	2300	11.4	165	17	4′12		37
44	15080	市场营销本15401	201541069	1	杨祥晨	1	35392	河北省邢台市宁晋县北河庄镇塔底村新建南街16号	180	75	4500	8.2	240	8		4′3		23
44	15080	市场营销本15401	201541070	1	宋修东	1	35716	河北省邢台市清河县王官庄镇小屯乡王二庄村651号	175	90	4200	9.6	215	4		5′4		9
44	15080	市场营销本15401	201541072	1	俞建辉	1	35791	福建省龙岩市长汀县第二中学	170	60	4500	8.8	195	5		4′3		19
44	15080	市场营销本15401	201541073	1	黄丽花	2	35048	清远市连州市西岸镇东江村黄屋	155	41	3000	10.8	165	12	5′45		30
44	15121	音乐学本（演艺）15402	201543127	1	杜蕊如	2	35374	河北省石家庄市新华区北城路6号院3号楼4单元602	163	55	3000	9.5	170	20	4′0		32
44	15121	音乐学本（演艺）15402	201543128	1	栗明泽	2	35046	河北省石家庄市正定县曲阳桥乡韩家楼村康宁街153号	168	57	2900	9	175	25	4′1		4
44	15121	音乐学本（演艺）15402	201543129	1	宋明月	2	35469	河北省唐山市丰润区沙流河镇张家庄村	155	48	3000	9.5	160	20	4′2		35
44	15121	音乐学本（演艺）15402	201543130	1	崔若楠	2	35341	河北省唐山市古冶区王辇庄乡二街村南街61号	165	60	3000	9.5	175	15	3′5		40
44	15121	音乐学本（演艺）15402	201543131	1	刘馨聪	2	35618	颐祥园 104楼 1门 402	171	65	2900	9.7	190	15	3′5		35
44	15121	音乐学本（演艺）15402	201543132	1	邸柱	1	35597	河北省唐山市滦南县安各庄镇大姚各庄村	180	58	4300	7.5	250	9		3′5		7
44	15121	音乐学本（演艺）15402	201543133	1	孟凯	1	35135	河北省迁安市杨各庄镇安各庄村	180	60	4300	7.5	255	15		3′4		9
44	15121	音乐学本（演艺）15402	201543134	1	李明达	1	35068	河北省唐山市迁安市杨各庄镇曲河村436号	177	67	4100	7.4	255	10		3′4		7
44	15121	音乐学本（演艺）15402	201543135	1	刘宽	1	35739	河北省唐山市迁安市燕钢丽景小区1号楼4单元303室	170	56	4100	7.6	215	16		3′5		7
44	15121	音乐学本（演艺）15402	201543136	1	张宴秸	1	35579	河北省唐山市迁西县东莲花院乡黄岩村070号	174	80	4000	7.5	215	18		4′0		3
44	15121	音乐学本（演艺）15402	201543137	1	王艾梅	2	35498	河北省遵化市兴旺寨乡甘泽庄村校园北路2排2号	166	50	3000	9.5	186	14	4′2		40
44	15056	临床医学本15502	201550149	1	彭硕	1	35516	北京市门头沟区龙门新区B4区3号楼1单元404室	175	64	3800	7.2	240	13		4′28		13
44	15056	临床医学本15502	201550150	11	吴嘉慧	2	35521	河北省秦皇岛市青龙县翠屏湾西小区九号楼三单元501室	170	55	2960	9.8	185	24	4′06		38
44	15056	临床医学本15502	201550151	1	马晓婷	2	35294	石家庄市桥西区石获南路孔寨新区3号楼1单元2002	158	45	2331	8	180	18	3′55		33
44	15056	临床医学本15502	201550152	1	王畅	2	35643	河北省石家庄市深泽县中学1202班	160	50	2075	8.5	183	18	3′56		32
44	15056	临床医学本15502	201550153	1	吴承率	1	34928	石家庄市湘江大道苹果城小区3-3-301	185	73	3800	6.5	250	17		4′08		12
44	15056	临床医学本15502	201550154	1	冯悦	2	35351	河北省唐山市丰润区丰润镇南关村东街168号	162	58	2797	8.4	176	23	4′1		37
44	15056	临床医学本15502	201550155	1	郭丽颖	2	35362	河北省唐山市滦县九百户镇郭各庄村19排4号	162	58	2824	8.5	178	25	4′1		38
44	15056	临床医学本15502	201550156	1	陈瑶瑶	2	35334	河北省邢台市宁晋县北河庄镇翟村东大街和睦南胡同22号	160	57	2950	8.1	200	20	4′18		30
44	15079	人力资源本15402	201541005	1	李帅	1	35293	河北省保定市易县紫荆关镇东清源村	177	65	3100	6.8	220	17		4′0		3
44	15079	人力资源本15402	201541006	1	孙文娜	2	35537	河北省海兴县畜牧水产局	160	65	2402	9.8	165	18	4′2		35
44	15079	人力资源本15402	201541007	1	盖秋阳	2	35663	河北省承德县六沟高级中学	158	50	2403	9.8	150	25	4′35		21
44	15079	人力资源本15402	201541008	1	张倩	2	35494	河北省承德市兴隆县蘑菇裕乡张杖子村13组	170	50	3300	7.1	210	13	3′5		6
44	15079	人力资源本15402	201541009	1	李志	1	35704	河北省邯郸市邯山区南辛庄顺河街49号	165	62	3320	6.9	190	13		4′23		2
44	15079	人力资源本15402	201541010	1	张楠楠	2	35502	河北省邯郸市魏县南双庙乡双中村	180	58	3100	6.3	215	17	4′15		30
44	15079	人力资源本15402	201541011	1	刘家辉	1	35499	天津市河东区万新村九区三号楼三门109号	162	56	2600	9.7	170	17		4′13		5
44	15079	人力资源本15402	201541012	1	王迎节	2	35513	河北省石家庄市鹿泉区寺家庄镇富强家园1号楼2单元102室	163	54	2620	10.3	180	25	4′21		30
44	15079	人力资源本15402	201541013	1	庞陆陆	1	35976	河北省衡水市景县中学高三21班	168	68	2602	9.6	182	15		4′22		3
44	15079	人力资源本15402	201541014	1	刘金辉	2	35321	天津市蓟县上仓镇田各庄村4区30号	170	25	2650	9.4	120	25	4′21		27
44	15079	人力资源本15402	201541015	1	张晨曦	1	35101	廊坊市安次区廊霸路廊坊市第十五中学西校区	180	75	2900	7.1	180	18		4′2		3
44	15079	人力资源本15402	201541016	1	王丹	2	35421	河北省三河市燕郊开发区燕京航城24号楼4单元601	172	86	2450	9.7	130	12	4′3		22
44	15080	市场营销本15401	201541074	1	徐嘉仪	2	35418	广东省英德市东华镇双寨村委会寨二组	160	55	2000	8.6	145	18	4′23		38
44	15081	市场营销本15402	201541076	1	石成钢	1	35035	河北省保定市安国市药华大路221号安国中学516班	167	80	4500	7.9	224	19		4′33		8
44	15081	市场营销本15402	201541077	1	刘天杨	1	35726	河北省定州市砖路镇台头村新开路33号	175	62	4000	7.3	240	14		4′33		10
44	15081	市场营销本15402	201541078	1	董越	1	35565	河北省保定市新市区大祝泽村469号	173	85	2500	7.9	225	19		4′3		5
44	15081	市场营销本15402	201541079	1	韩雨峰	1	35620	河北省保定市易县独乐乡南独乐村109号	180	85	5500	7.9	222	25		4′33		4
44	15081	市场营销本15402	201541080	1	马永贞	2	35539	河北省涿州市松林店镇常村	158	48	2210	9.4	186	25	4′23		25
44	15081	市场营销本15402	201541081	1	马祥普	1	35230	河北省献县第一中学503班	170	50	3500	7.6	235	24		4′31		12
44	15081	市场营销本15402	201541082	1	周春艳	2	35431	河北省海兴县中学	157	50	3500	10	170	20	4′44		35
44	15081	市场营销本15402	201541083	1	王蕾	2	35387	河北省沧州市泊头市南仓街自行车厂内150米	167	50	3500	10.3	170	21	4′45		38
44	15081	市场营销本15402	201541084	1	张佳欣	2	35729	河北省任丘市七间房乡西大务四村	160	55	3500	9.1	180	22	4′2		42
44	15081	市场营销本15402	201541085	1	曹贝贝	2	35222	河北省献县第一中学文四班	156	43	3000	9.9	183	17	4′36		40
44	15081	市场营销本15402	201541086	1	王双	2	35645	河北省承德县三沟镇大老爷庙村二组	158	50	4000	9	220	22	4′0		40
44	15081	市场营销本15402	201541087	1	杨旭东	1	35521	河北省承德市承德县三沟镇三道河村八组227号	179	80	4000	6.9	255	23		4′3		8
44	15081	市场营销本15402	201541088	2	李雅明	1	35647	河北省承德市平泉县第一中学	172	55	4100	7.6	240	18		4′35		15
44	15081	市场营销本15402	201541089	1	李赛	1	34953	河北省邯郸市鸡泽县店上乡栢枝寺四村南北大街世民胡同10号	165	50	5000	7.4	225	25		4′1		12
44	15081	市场营销本15402	201541090	1	张普	2	34816	河北省武安市淑村镇淑村544号	165	51	3000	9.6	165	22	4′49		43
44	15081	市场营销本15402	201541091	1	吴亚刚	1	35471	邯郸市永年县小西堡乡南大堡村三区19号	176	60	4800	7.4	267	22		4′33		20
44	15081	市场营销本15402	201541092	1	张曼	2	35000	河北省冀州市西王镇北张庄村	162	51	3100	11.3	158	21	5′59		30
44	15081	市场营销本15402	201541093	1	王梦玲	2	35380	河北省衡水市饶阳县尹村镇大王庄村一区17号	157	47	3500	9.2	245	22	4′3		39
44	15081	市场营销本15402	201541094	1	赵晓东	1	35376	河北省衡水市第十四中学南校区高三十班	178	75	5000	7.5	175	19		4′32		10
44	15081	市场营销本15402	201541095	1	李文文	2	35379	北京市通州区永顺镇永顺村35号院京华小区一号楼二单元253	157	50	3000	10.4	204	28	4′3		39
44	15081	市场营销本15402	201541096	1	刘爽	2	35150	廊坊市安次区廊霸路廊坊市第十五中学（西校区）	165	52	3100	9.6	180	12	4′2		42
44	15081	市场营销本15402	201541097	1	刘天成	1	35130	河北省三河市高楼镇双营村大队	172	74	5000	8	230	26		4′33		7
44	15081	市场营销本15402	201541098	1	丁嘉宣	2	35650	三河市大丁河沟村村委会	163	60	3500	10.3	175	22	4′26		30
44	15081	市场营销本15402	201541099	1	岳阳	1	35583	河北省廊坊市建国道管道局中学	192	70	5000	7.4	245	20		4′24		9
44	15095	汉语言文学2班	201542190	1	刘丁瑞	1	34854	河北省衡水市果县	178	75	3500	6.5	230	14		4′4		4
44	15095	汉语言文学2班	201542191	1	邓晓丹	2	35602	河北省衡水市桃城区	165	53	2100	9.5	170	25	4′3		36
44	15095	汉语言文学2班	201542192	1	王春红	2	35616	天津市蓟县	170	59	2200	8.2	160	29	4′39		49
44	15095	汉语言文学2班	201542193	1	程震	1	34788	河北省秦皇岛市卢龙县	178	85	3200	6.6	235	16		5′26		4
44	15095	汉语言文学2班	201542194	1	马桐霞	2	35408	河北省石家庄市藁城区	161	47	2000	8.4	180	19	3′5		28
44	15095	汉语言文学2班	201542195	1	李旭彤	1	35549	河北省石家庄市井陉县	182	65	3200	6.7	240	14		5′25		19
44	15095	汉语言文学2班	201542196	1	张林林	2	34744	河北省石家庄市栾城区	158	52	2000	9.7	160	12	4′42		25
44	15095	汉语言文学2班	201542197	1	张雅娴	2	35417	河北省石家庄市桥西区	157	55	2500	9.7	160	10	4′31		33
44	15095	汉语言文学2班	201542198	1	张子利	2	34704	河北省石家庄市新乐市	160	50	2200	9.2	171	19	4′11		25
44	15095	汉语言文学2班	201542199	1	郭丹阳	2	35471	河北省石家庄市	160	50	2000	9.4	150	23	4′3		33
44	15121	音乐学本（演艺）15402	201543138	1	贾玉洁	2	35436	河北省张家口市第十中学高三8班	175	58	2900	9	175	11	3′5		41
44	15121	音乐学本（演艺）15402	201543139	1	尹欣欣	2	34453	河北省张家口市桥西区第二中学高三17班	164	52	2900	9.5	175	14	3′55		32
44	15079	人力资源本15402	201541017	11	白佳鑫	2	35331	河北省秦皇岛市青龙满族自治县第一中学	155	60	2406	9.6	129	13	4′3		30
44	15079	人力资源本15402	201541018	1	霍天纬	1	35800	石家庄市栾城县华丰小区7号楼3单元701室	165	51	2360	9.6	160	18		4′35		3
44	15079	人力资源本15402	201541019	1	彭宇琦	2	35419	石家庄市桥西区新市北路380号15号楼5单元502	171	81	2900	7.8	170	18	4′1		5
44	15079	人力资源本15402	201541020	1	苏亚男	2	35422	河北省石家庄市新华区联盟西路联强小区51栋1单元301号	171	65	3100	7.1	210	14	3′54		30
44	15079	人力资源本15402	201541021	1	曹经伦	1	35588	河北省石家庄市元氏县铁屯村村委会	180	62	3100	7.1	210	21		3′5		8
44	15079	人力资源本15402	201541022	1	宋雨君	1	35231	河北省唐山市丰南区沙窝新庄	162	53	2405	9.3	165	26		4′25		5
44	15079	人力资源本15402	201541023	1	李旭壮	1	35361	河北省乐亭县庞各庄乡琵琶河村133号	163	55	2000	9.9	178	17		4′2		3
44	15079	人力资源本15402	201541024	1	周娜	2	35335	河北省唐山市乐亭县姜各庄镇周三村21号	160	55	2200	9.8	146	21	4′21		27
44	15079	人力资源本15402	201541025	1	张旭	2	35589	河北省唐山市滦南县倴城镇西环路20栋一号	165	51	2300	9.3	176	18	4′3		35
44	15079	人力资源本15402	201541026	1	王璇	2	35147	河北省唐山市滦南县东黄坨镇西玉坨村619号	178	65	4600	7.3	220	14	4′3		30
44	15097	戏文1班	201542286	1	张思维	2	35513	河北省保定市满城区中山西路8号楼	165	92	3200	8	190	20	4′11		40
44	15097	戏文1班	201542287	1	张祎	2	35621	河北省保定市南市区裕华路裕华园小区	168	53	3200	9.6	185	27	4′05		48
44	15097	戏文1班	201542288	1	王美娜	2	35336	河北省保定市唐县川里镇	164	52.5	3200	9.6	170	24	4′1		42
44	15097	戏文1班	201542289	1	王苗	2	35747	河北省保定市新市区溪岸花园小区	164	60	3000	10	195	22	4′2		40
44	15097	戏文1班	201542290	1	刘新	2	34924	河北省保定市易县高村镇神石庄村1236号	165	55	3300	7.6	190	23	3′56		50
44	15097	戏文1班	201542291	3	张筠青	2	35327	河北省沧州市黄骅市中捷产业园区曙光小区	158	48	3400	10	160	23	4′05		50
44	15097	戏文1班	201542292	1	纪书慧	2	35376	河北省邯郸市磁县讲武城镇讲武城村十六组127号	165	50	3200	8.2	200	26	4′1		50
44	15097	戏文1班	201542293	1	韦祎	2	35626	河北省邯郸市丛台区苏曹油漆厂路129号13号楼1单元2号	173	53	4300	9.1	195	25	4′12		44
44	15097	戏文1班	201542294	1	刘茹宁	2	35208	河北省邯郸市馆陶县馆陶镇刘路町村	160	50	3500	8	183	18	4′07		53
44	15097	戏文1班	201542295	1	贾腾腾	1	35287	河北省邯郸市临漳县后村	176	65	4300	7.4	260	17		4′44		21
44	15097	戏文1班	201542296	1	李玥	2	35397	河北省邯郸市武安市阳光小区	168	53	3200	7.5	207	21	3′2		48
44	15097	戏文1班	201542297	1	李伟伟	2	35101	河北省邯郸市武安杜庄村	168	65	3200	9.6	160	20	4′1		45
44	15097	戏文1班	201542298	1	焦赛萌	2	35741	河北省邯郸市永年县	168	47	3400	7.8	180	26	3′5		40
44	15095	汉语言文学2班	201542200	1	叶茂林	2	34940	河北省邢台市临西县	160	60	2000	9.5	160	17	4′31		35
44	15095	汉语言文学2班	201542201	1	王鹏	1	35947	河北省邢台市南宫县	179	60	4300	6.1	270	11		3′5		14
44	15095	汉语言文学2班	201542202	1	郝子玉	2	35295	河北省邢台市南和县	162	55	2500	9.2	190	21	4′31		40
44	15095	汉语言文学2班	201542203	1	张雯	2	35680	河北省邢台市	161	62	2500	9.3	170	17	4′41		32
44	15095	汉语言文学2班	201542204	1	方素洁	2	35610	河北省邢台市内丘县	160	41	2200	9.4	165	20	4′4		33
44	15095	汉语言文学2班	201542205	1	郭志诚	1	35317	河北省邢台市桥西区	175	57	4200	7	230	15		4′35		13
44	15095	汉语言文学2班	201542206	1	林利星	2	35756	河北省邢台市沙河市	160	55	2000	9.4	160	25	4′3		36
44	15095	汉语言文学2班	201542207	1	张荣泽	2	35200	河北省张家口市沽源县	175	60	2000	9.7	150	15	4′52		25
44	15095	汉语言文学2班	201542208	1	孙志国	1	35440	河北省张家口市桥东区	170	65	4300	6.8	200	7		5′2		11
44	15095	汉语言文学2班	201542209	1	韩建红	2	35206	河北省张家口市张北县	168	60	2500	8	200	17	3′45		36
44	15095	汉语言文学2班	201542210	11	冯元昭	2	35692	河北省张家口市涿鹿县	168	48	2000	8.8	160	21	4′53		28
44	15096	15秘书	201542241	1	乔雪	2	34829	河北省保定市定兴县商里乡	156	68	2400	9.1	162	21	4′55		27
44	15096	15秘书	201542242	1	范玉清	2	35385	河北省保定市定兴县	166	49	2300	9.9	166	19	4′5		30
44	15096	15秘书	201542244	1	韩梦月	2	35060	河北省定州市回民街	163	63	2600	9.3	165	16	4′1		37
44	15096	15秘书	201542245	11	王曦月	2	35338	河北省保定市雄县雄州镇	172	50	2450	9	170	20	3′58		33
44	15096	15秘书	201542247	1	王杰	2	35402	河北省涿州市豆庄乡后屯田	163	59	2400	9.8	168	20	4′2		28
44	15108	舞蹈学本15401	201543644	1	李玲玉	2	35481	河北省唐山市丰南区黄各庄镇公庄子村5排7号	160	48	3300	9.3	190	31	4′4		48
44	15108	舞蹈学本15401	201543641	1	马雯旭	2	35529	河北省邯郸市丛台东路54号滏春中学高三3班	158	45	3500	11.4	170	25	4′49		49
44	15108	舞蹈学本15401	201543642	1	史佳仡	2	35524	河北省邯郸市广平县财政局	164	46	3200	11.2	130	27	5′0		44
44	15108	舞蹈学本15401	201543643	1	汪熙濛	2	35303	河北省秦皇岛市卢龙县卢龙镇一街村南环路9号	164	50	3100	11.4	150	25	4′45		46
44	15108	舞蹈学本15401	201543645	1	陆健斌	1	35498	河北省唐山市丰润区平安路28号唐山市第六十二中学	175	67.5	3800	8.4	230	25		4′11		9
44	15108	舞蹈学本15401	201543646	1	徐利娜	2	35366	河北省唐山市乐亭县乐亭镇宏光楼30栋4门201	168	51	3200	11.4	180	28	4′5		48
44	15108	舞蹈学本15401	201543647	1	赵紫萱	2	35368	河北省唐山市乐亭县毛庄镇南坨村	163	51	3000	10.2	165	25	4′48		47
44	15108	舞蹈学本15401	201543648	1	白鸽	2	35531	河北省唐山市乐亭县乐亭镇后葛庄村	163	55	3300	11.4	170	30	4′5		48
44	15108	舞蹈学本15401	201543649	1	杨爱静	2	35335	河北省唐山市乐亭县乐亭镇六街五条七号	165	47.5	3000	9.2	200	26	5′0		48
44	15108	舞蹈学本15401	201543650	1	张一迪	2	35404	河北省唐山市乐亭县乐亭镇三合庄村	160	50	3200	10.2	175	28	5′0		48
44	15108	舞蹈学本15401	201543651	1	段霄鹏	1	35316	河北省唐山市滦县小马庄镇张各庄中街村21排4号	178	65	4000	7.3	255	29		4′13		10
44	15118	舞蹈表演本（演艺）15401	201543040	1	韩磊	1	35171	河北省秦皇岛市卢龙县刘田庄中学	180	75	4000	6.7	245	33		4′1		10
44	15118	舞蹈表演本（演艺）15401	201543041	1	王晓霞	2	35200	河北省秦皇岛市卢龙县刘田庄中学	168	55	3000	8.9	170	26	4′45		49
44	15118	舞蹈表演本（演艺）15401	201543042	11	张颖	2	35810	河北省秦皇岛市青龙满族自治县双山子高级中学	160	43	2500	8.7	160	22	5′4		50
44	15118	舞蹈表演本（演艺）15401	201543043	1	王海珍	2	34955	河北省唐山市曹妃甸区冀东油田西区4号楼2单元401	160	43	2600	8.5	165	26	4′23		50
44	15118	舞蹈表演本（演艺）15401	201543044	1	徐妍	2	35288	河北省唐山市丰南区黄各庄镇公庄子村1排2号	168	50	2000	8.9	190	34	4′55		50
44	15118	舞蹈表演本（演艺）15401	201543045	1	纪颖	2	35493	河北省唐山市丰南区翔雲二期201栋1单元2003	169	44	2000	9.4	170	17	4′43		50
44	15118	舞蹈表演本（演艺）15401	201543046	1	杜学燕	2	34643	河北省唐山市丰润区圪塔坨刘西街31号	164	58	2500	9.7	170	19	4′46		50
44	15118	舞蹈表演本（演艺）15401	201543047	1	唐秀琪	2	35246	河北省唐山市丰润区银城铺乡东马庄村付街35号	168	43	2800	8.9	195	22	5′03		70
44	15145	种子本15401	201541813	1	回文辉	2	35786	枣强县职业技术教育中心	166	54	3200	10.1	165	23	4′37		35
44	15145	种子本15401	201541814	1	郝采平	2	34988	河北省廊坊市大城县职教中心	160	51	3000	9.9	185	21	4′1		35
44	15145	种子本15401	201541815	1	王亚欣	2	35230	三河市泃阳镇丽景花园3号楼3单元402	158	50	3000	10	188	14	4′16		33
44	15145	种子本15401	201541816	1	路晓朵	2	34404	河北省石家庄市元氏县南因镇董堡村路家街111号	155	45	3000	9.3	174	13	4′0		38
44	15145	种子本15401	201541817	1	关舒宇	2	35648	河北省唐山市迁西县洒河镇皇陵村关贞文收	167	62	3200	9.8	188	20	4′31		33
44	15145	种子本15401	201541818	1	马朝霞	2	34808	北京市朝阳区垂杨柳中街西里1号楼5单元503	155	53	3000	9.8	183	20	4′35		40
44	15145	种子本15401	201541819	1	刘双龙	1	35322	河北省邢台市隆尧县魏庄镇南丈村149号	170	70	4000	8	233	10		3′46		10
44	15145	种子本15401	201541820	1	李璠	2	35091	河北省张家口市阳原县职教中心	160	51	2600	10.2	180	18	4′3		32
44	15145	种子本15401	201541851	1	张苗	2	35624	河北省保定市唐县齐家佐乡管家佐村2区15号	161	47	2357	8.2	170	22	3′58		41
44	15145	种子本15401	201541852	1	王新雅	2	35375	南皮县第一中学	167	46	3100	10.1	160	15	4′5		30
44	15145	种子本15401	201541853	2	杨佳伟	1	35410	河北省隆化存瑞中学	183	65	4000	7.8	253	11		3′5		10
44	15146	种子本15402	201541833	1	程少雨	1	35463	河北省邯郸市肥乡县元固乡沙窝村	167	64	4000	7.9	237	7		3′46		9
44	15146	种子本15402	201541834	1	马紫璇	2	35563	河北省邯郸市峰峰矿区新市区轻工街2号3号楼1单元8号	165	49	2000	9.9	188	18	4′1		28
44	15146	种子本15402	201541835	1	闫敏	2	34460	河北省邯郸市馆陶县柴堡镇东刘庄村288号	163	49	1900	9.8	179	19	4′16		25
44	15146	种子本15402	201541836	1	王凤霞	2	34973	河北省涉县职教中心教学一部	150	45	1900	9.8	175	23	4′32		37
44	15146	种子本15402	201541837	1	祁嘉瑞	1	35281	河北省武安市朝阳街胜利胡同18号	178	64	3500	7.9	235	12		3′5		12
44	15146	种子本15402	201541838	1	李翠晓	2	35462	河北省邯郸市永年县正西乡张湾村六区44号	160	94	2000	9.7	160	21	4′58		35
44	15146	种子本15402	201541839	1	白蕊	2	35175	廊坊市大城县职业技术教育中心	164	48	2500	9.6	168	20	4′4		29
44	15146	种子本15402	201541840	1	王亚晶	2	35230	河北省三河市泃阳镇丽景花园3号楼3单元402室	158	54	2500	9.7	170	23	4′43		31
44	15146	种子本15402	201541841	1	张旭	2	34779	河北省三河市泃阳镇大枣林村	160	52	2500	9.9	175	20	4′38		33
44	15146	种子本15402	201541842	1	高佳彤	2	35357	河北省廊坊市香河县第三中学	162	60	2000	10.1	184	19	4′2		30
44	15146	种子本15402	201541843	1	于超颖	2	34744	河北省乐亭县毛庄镇于坨村481号	169	62	2600	10.1	183	15	4′15		30
44	15146	种子本15402	201541844	1	朱琦悦	2	35537	河北省唐山市滦南县南堡镇南堡一村131号	160	110	3000	10.1	190	18	4′03		32
44	15146	种子本15402	201541845	1	张凯旋	1	35223	唐山市迁西县第一中学	188	100	4500	7.8	226	11		3′47		9
44	15146	种子本15402	201541846	1	宋云锋	2	35781	河北省邢台市隆尧县牛家桥乡南杨家楼村	160	50	2500	9.7	185	17	4′08		35
44	15146	种子本15402	201541847	1	申新语	2	35649	河北省沙河市综合职教中心	170	65	2500	9.7	173	16	4′25		28
44	15146	种子本15402	201541848	1	郝明杰	1	34904	河北省张家口市宣化县职业技术教育中心	174	55	3800	7.7	210	12		3′58		10
44	15146	种子本15402	201541849	1	王炯琪	2	35029	河北省张家口市阳原县职教中心	165	52	2400	9.7	177	21	4′3		30
44	15146	种子本15402	201541850	1	董晓雅	2	35404	张北县职教中心公园路88号	162	45	1800	9.5	180	20	4′38		35
44	15059	临床医学本15505	201550255	1	严玲	2	34996	江西省上饶市万年县大源镇严家上村２２附１号	165	60	3050	9.4	164	9.1	3′47		33
44	15059	临床医学本15505	201550256	1	朱伟坤	2	35512	河北省霸州市金康东道中国人民银行霸州市支行	163	49	2320	10.1	155	17.8	4′14		18
44	15055	临床医学本15501	201550115	1	刘玥	2	35277	河北省唐山市古冶区林西华瑞新城12楼2单元302	164	61	2315	10.1	169	22	4′21		36
44	15055	临床医学本15501	201550116	1	刘畅	2	35660	河北省邢台市宁晋县农业银行宁晋县城石坊北路113-2号	160	45	2659	9	170	21	3′51		37
44	15056	临床医学本15502	201550157	1	张应天	1	35522	邢台市桥西区顺义街6号粮运公司家属院2号楼1单元2号	176	63	4100	7.1	250	12		3′58		12
44	15056	临床医学本15502	201550158	1	张晓艳	2	35617	河北省张家口市桥西区清水河中路33号高三5班	172	48	2741	7.6	182	21	3′57		36
44	15056	临床医学本15502	201550159	1	韩巧霞	2	34913	河北省张家口市高新区沈家屯镇沈家屯村	160	60	2610	9.1	173	22	3′42		37
44	15056	临床医学本15502	201550160	11	王璐	2	35582	河北省张家口市桥东区东方苑北苑2号楼1单元101	168	68	3023	8.5	186	19	3′58		34
44	15056	临床医学本15502	201550161	1	刘颖	2	35451	河北省张家口市宣化第一中学	164	60	2555	9	180	19	3′52		34
44	15056	临床医学本15502	201550162	1	李雅楠	2	34952	河北省张北县第一中学	163	65	3255	8.2	220	22	3′41		40
44	15056	临床医学本15502	201550163	1	孔维鑫	1	35529	河北省张家口市涿鹿县涿鹿中学高三十七班	171	56	3740	7.3	220	13		4′13		9
44	15056	临床医学本15502	201550164	1	寇艺璐	2	35437	江苏省连云港市东海县明珠花园17栋4单元401号	157	55	2706	8.7	210	17	4′17		45
44	15056	临床医学本15502	201550165	1	邹红	2	35669	呼伦贝尔市海拉尔区木兰街东道口68号废品收购站	160	46	3012	10.1	185	24	4′46		37
44	15056	临床医学本15502	201550166	1	黄少杰	1	35447	广西钦州市第二中学	176	60	4216	6.9	225	24.3		4′05		19
44	15057	临床医学本15503	201550167	1	王鑫月	2	35212	河北省保定市定兴县定兴镇西关村	168	55	2903	10.6	170	19	4′13		45
44	15080	市场营销本15401	201541048	1	王剑昌	1	35389	河北省衡水市枣强县裕华西街43号枣强中学	170	50	4300	7.6	225	10		5′4		18
44	15080	市场营销本15401	201541049	1	刘卫红	2	35663	河北省邯郸市涉县井店镇刘家村3组44号	163	54	2100	12.5	135	21	4′21		32
44	15080	市场营销本15401	201541050	1	李静帅	1	34057	河北省邯郸市魏县北皋镇未后村217号	172	61	6000	8.8	225	7		5′0		14
44	15080	市场营销本15401	201541051	1	赵楠楠	2	35517	河北省永年县曲陌乡河东七方村九区十号	160	51	2500	8.4	150	18	4′07		40
44	15080	市场营销本15401	201541052	1	高锐	1	35572	河北省深州市中学	180	85	4000	8	195	2		5′5		9
44	15080	市场营销本15401	201541053	1	郭穗	2	35581	武强县任庄村佳伟日用超市	165	55	2500	11.4	150	18	4′15		37
44	15080	市场营销本15401	201541054	1	张晓萃	2	35418	河北省衡水市武邑县紫塔乡西石村1区13号	158	39	2100	10.7	165	12	5′56		32
44	15080	市场营销本15401	201541055	1	李佳	1	34802	河北省衡水市枣强县枣强镇裕华西街43号	180	70	4000	9.6	235	6		5′1		18
44	15080	市场营销本15401	201541056	1	马方	2	35674	河北省三河市高楼镇军下村21号	170	56	2100	10	160	5	5′32		40
44	15080	市场营销本15401	201541057	1	李淑君	2	35449	北京市朝阳区管庄乡双桥中路1号院3号楼1单元107室	161	52	2500	10.3	120	15	5′09		40
44	15080	市场营销本15401	201541058	1	王宏超	2	35388	河北省香河县第一中学	163	90	2400	12.5	145	15	4′52		36
44	15080	市场营销本15401	201541060	1	李芯蕊	2	34797	河北省秦皇岛市抚宁县留守营镇山上营村	158	51	3300	10.6	160	21	4′06		40
44	15080	市场营销本15401	201541061	1	孟茹芸	2	35482	河北省石家庄市赵县南柏舍镇唐家寨村	165	50	3000	8.2	175	21	4′12		45
44	15098	戏文二班	201542322	1	王婷	2	35470	河北省定州市高蓬镇李辛庄村	161	47	3200	7.6	180	25	4′1		40
44	15098	戏文二班	201542323	1	闫雨	2	35039	河北省高碑店市方官镇金中村	172	63	3300	7.2	180	28	4′12		46
44	15098	戏文二班	201542324	1	杜天蕾	2	35613	河北省高碑店市方官镇马西村69	162	65	2400	9	176	22	4′25		42
44	15098	戏文二班	201542325	1	唐乔	2	35129	河北省高碑店市辛立庄镇杜村424号	158	46	3300	7.2	210	26	4′07		50
44	15098	戏文二班	201542326	1	崇曼	2	35210	河北省保定市清苑县李庄乡李庄村	163	47	3500	8.5	200	32	3′5		54
44	15098	戏文二班	201542327	1	邸孟寒	2	35419	河北省保定市唐县北罗镇南岗北105	167	54	3500	7.5	175	28	3′12		45
44	15058	临床医学本15504	201550226	1	高鸿炜	2	35107	河北省唐山市迁安市彭店子乡坨上村490号	160	47	2460	9	178	20	3′31		40
44	15058	临床医学本15504	201550227	1	贾一帆	2	35564	河北省唐山市遵化县桃李花园二期15栋3门402	168	60	2738	9.3	173	25	4′17		43
44	15058	临床医学本15504	201550228	1	樊文	2	35083	河北省张家口市桥东区东兴街锦绣花园西区11号楼4-201	165	47	2230	9.3	177	17	4′32		44
44	15058	临床医学本15504	201550229	1	孙亚鑫	2	35368	河北省邢台市临城县鸭鸽营乡李家韩村262号	155	45	2352	9.4	170	18	4′05		38
44	15058	临床医学本15504	201550230	1	金建百	1	35643	河北省邢台市七里河新区新京都西区邢台市正阳建筑安装有限公司	180	75	4300	8	260	25		3′55		12
44	15058	临床医学本15504	201550231	1	王晓甜	2	35607	河北省张家口市赤城县龙关镇三街村东外大街34号	163	43	2600	9	185	20	3′38		42
44	15058	临床医学本15504	201550232	1	冀婷	2	34904	河北省张家口市下花园区富祥园小区十五号楼九单元403室	164	47	2862	8.5	190	24	3′48		45
44	15058	临床医学本15504	201550233	1	郭蕾	2	35214	张家口市高新区纬三路康丹商业广场7号楼一单元902	167	56	2558	9.5	170	25	4′45		50
44	15058	临床医学本15504	201550234	1	张利君	2	35035	张家口市高新区沈家屯镇四杰屯村	160	70	2758	10.2	179	21	4′2		40
44	15058	临床医学本15504	201550235	1	王暮夏	2	34915	河北省张家口市桥西区长青路24号丁单元503	175	50	2433	8.7	180	22	4′03		50
44	15058	临床医学本15504	201550236	1	林晓颖	2	35408	河北省张北县第一中学	156	46	1977	9	170	23	4′22		45
44	15057	临床医学本15503	201550168	1	孙萌	2	35528	河北省定州市东亭镇陈村营村	158	60	2507	9.1	162	12	4′1		47
44	15057	临床医学本15503	201550169	1	李楠楠	2	35666	河北省曲阳永宁中学	164	42	2768	9.4	168	19	4′26		46
44	15057	临床医学本15503	201550170	1	王思达	1	35458	河北省保定市雄县健康街党校二街14号	175	70	4000	7	220	15		3′47		7
44	15057	临床医学本15503	201550171	1	杨美震	2	35150	天津市大港区苏家园五星楼区7号楼4单元402	164	54	2864	9	167	20	4′23		47
44	15057	临床医学本15503	201550172	1	齐建鹏	1	35486	河北省任丘市木器小区1号楼2单元502	178	60	4100	8.4	230	14		3′58		6
44	15057	临床医学本15503	201550173	1	付磊	1	35281	沧州市千童南大道东方骏景13号楼2单元1404	173	69	4300	7.3	235	15		4′1		8
44	15057	临床医学本15503	201550174	1	蔡志朋	1	35418	河北省邯郸市磁县花官营乡吴庄村	175	60	4000	7.9	220	12		3′45		8
44	15057	临床医学本15503	201550175	1	黄博杰	2	35813	河北省邯郸市大名县天雄路银河花园北区2-3-2东户	160	49	2654	9.7	169	17	4′06		45
44	15057	临床医学本15503	201550176	1	常雪辉	1	35394	河北省邯郸市曲周县大河道乡常庄村	175	60	3800	7.8	240	18		4′03		8
44	15057	临床医学本15503	201550177	1	薛世平	1	35281	陕西省渭南市韩城市芝阳镇清水村一组	176	55	4100	6.8	240	15		3′4		8
44	15057	临床医学本15503	201550178	1	王雪	2	35266	河北省衡水市故城县郑口镇帝奥家园四号楼二单元502	168	60	2609	8.4	173	19	3′52		48
44	15057	临床医学本15503	201550179	1	李艺嘉	2	35664	河北省衡水市第十四中学南校区高三六班	166	64	2900	8.4	200	23	3′55		23
44	15057	临床医学本15503	201550180	1	刘巧丽	2	35205	河北省武邑县桥头乡北青林村	158	67	2769	9	162	20	4′12		42
44	15057	临床医学本15503	201550181	1	王月	2	35480	江西省吉安市吉州区吉安一中高三（2）班	160	42	2801	7.6	190	21	4′06		47
44	15057	临床医学本15503	201550182	1	王清	2	35403	天津市津南区葛沽镇荣水园142-1-501	173	66	3500	8.1	184	21	3′22		44
44	15068	中西医临床本	201550610	1	马妍	2	35717	河北省唐山市滦南县坨里镇前独莫城村	160	52	2721	10	163	25	4′23		35
44	15068	中西医临床本	201550611	1	张彤	2	35025	河北省唐山市玉田县彩亭桥镇张土桥村	168	52	2616	10.3	178	27	4′2		37
44	15068	中西医临床本	201550612	11	陆通	2	35396	河北省唐山遵化市海银胡同22—6	164	56	2859	9.9	177	26	4′18		35
44	15068	中西医临床本	201550613	1	盖春辉	1	35593	河北省南宫市大庆路精强小区	168	53	3625	7.1	259	17		4′2		12
44	15068	中西医临床本	201550614	1	李梦杰	2	36041	河北省邢台市南宫市东进街	158	49	2629	9.6	156	20	4′2		38
44	15068	中西医临床本	201550615	11	苏建福	1	35440	河北省张家口市沽源县	178	58	3629	7.1	260	18		4′28		12
44	15068	中西医临床本	201550616	1	秦晓丹	2	35195	张家口宣化区东土关	165	52	2516	9.4	170	21	4′19		34
44	15068	中西医临床本	201550617	1	蔺春彦	2	34995	河北省张家口市张北县白庙滩乡二湾村	165	56	2875	9.3	161	23	4′15		33
44	15068	中西医临床本	201550618	1	张海磊	2	35563	河北省沧州市东光县连镇镇	170	57	2915	9.9	177	19	4′23		35
44	15097	戏文1班	201542299	1	智梦呵	2	34448	河北省石家庄市，裕华区，建华南大街，南王村	163	49.5	3200	8.2	210	23	4′1		47
44	15097	戏文1班	201542300	1	吕鑫	2	35414	河北省廊坊市香河县蒋辛屯镇潮北新城A区8号楼2单元401	172	60	3300	8	176	27	4′1		50
44	15097	戏文1班	201542301	1	周银凤	2	35130	河北省廊坊市香河县金辛庄村	160	53	3200	7.8	190	24	4′11		57
44	15097	戏文1班	201542302	1	彭福荣	2	34955	河北省秦皇岛市抚宁区留守营镇七里涧村	164	58	3200	8.4	180	20	4′11		45
44	15097	戏文1班	201542303	1	秦冬菊	2	35423	河北省秦皇岛市卢龙县蛤泊乡中坨村	166	58	3200	8.4	207	18	3′58		46
44	15097	戏文1班	201542304	1	王舒涵	1	35612	河北省秦皇岛市卢龙县刘田庄镇后茶芽村	173	55	4300	6.9	267	13		4′55		20
44	15097	戏文1班	201542305	1	张学孜	2	35254	河北省石家庄市裕华区塔南路副38号	157	53	3000	8.5	170	28	4′2		45
44	15097	戏文1班	201542306	1	郑梦晗	2	35197	河北省石家庄市藁城区胜利西路胜机胡同4号楼3单元301	162	62	3300	8	180	21	4′1		45
44	15097	戏文1班	201542307	1	邢佳慧	2	35681	石家庄市灵寿县城关派出所家属院5号楼302室	155	49	3200	9	170	18	4′13		30
44	15097	戏文1班	201542308	1	刘继宣	2	35551	河北省石家庄市桥西区天佑家园12号楼2单元2803	166	58	3400	9	162	18	4′11		25
44	15097	戏文1班	201542309	11	罗武文心	2	35411	河北省石家庄市裕华区河北日报宿舍	165	65	3400	8.5	180	23	4′22		40
44	15098	戏文二班	201542328	1	邵嘉桂子	2	35775	河北省保定市新市区水碾头村160号	176	66	3000	7.4	190	24	4′02		50
44	15098	戏文二班	201542329	1	卢秋钰	2	36517	河北省保定市易县第三小学南喜羊羊小饭桌	163	60	3300	8.1	175	24	4′02		48
44	15098	戏文二班	201542330	1	刘美晨	2	35428	河北省沧州市盐山县边务乡小张马村88号	162	57	3200	6.8	207	24	3′36		48
44	15098	戏文二班	201542331	1	朱磊	2	34564	河北省沧州市运河区皇家一里19号楼2601	163	45	3200	7.2	200	30	4′07		50
44	15098	戏文二班	201542332	11	李思琪	2	35486	河北省承德是隆化县张三营	163	50	3300	7.5	210	27	4′01		53
44	15098	戏文二班	201542333	1	李银行	2	35073	河北省邯郸市磁县北开河村	158	60	3750	8.5	200	29	4′11		54
44	15098	戏文二班	201542334	1	范晓静	2	34950	河北省邯郸市峰峰矿区新市区轻工街6号2号楼3单元13号	160	54	3300	9.4	193	21	4′1		50
44	15098	戏文二班	201542335	1	梁珂	2	34743	河北省邯郸市鸡泽县鸡泽镇东北街村会太胡同002号	162	52	3300	9	172	29	4′2		45
44	15098	戏文二班	201542336	1	张倩倩	2	35353	河北省邯郸市武安市武安镇宋二庄村333号	162	53	3400	7.8	200	25	3′35		46
44	15098	戏文二班	201542337	1	胡宪航	2	34740	河北省邯郸市武安市淑村镇南正峪存	165	53	3200	7.8	207	25	3′33		46
44	15098	戏文二班	201542338	1	成涵	2	34407	河北省邯郸市永年县西阳城乡通头村2区96号	163	52	3500	8	207	25	4′02		50
44	15098	戏文二班	201542339	1	朱琦	2	35565	河北省衡水市景县百合小区二号楼二单元401	160	49	3400	7.5	183	18	4′02		42
44	15098	戏文二班	201542340	1	王程远	2	35151	河北省廊坊市开发区北环道152号	166	54	3400	7	207	23	3′56		38
44	15098	戏文二班	201542341	1	刘思祺	2	35197	河北省廊坊市香河县淑阳镇周元村102	165	63	3300	7.8	200	20	4′02		43
44	15098	戏文二班	201542342	1	王一奇	2	35442	河北省香河县安头屯镇大清庄务村	162	62	3000	9.2	180	24	4′11		45
44	15098	戏文二班	201542343	1	赵欣月	2	35323	河北省秦皇岛市抚宁县深河乡上不老村389号	163	55	3500	8	190	26	4′11		45
44	15108	舞蹈学本15401	201543652	1	王岭	1	35367	河北省唐山市滦县油榨镇王官营三村3排21号	170	53	3800	7.3	240	19		4′16		11
44	15108	舞蹈学本15401	201543653	1	高健	1	35655	河北省迁安市迁安镇东关村新泰巷10号	175	75	4000	8	230	15		5′0		12
44	15108	舞蹈学本15401	201543654	1	周向阳	2	35116	河北省迁安市上庄乡高各庄村	175	75	4000	8	250	15	4′12		19
44	15108	舞蹈学本15401	201543655	1	马彬菲	2	35349	河北省唐山市迁安市城区燕春小区联谊2号楼4单元301号	167	51	3100	11.4	170	22	4′49		48
44	15108	舞蹈学本15401	201543656	1	刘佳旭	1	35265	河北省唐山市迁西县渔户寨乡三湾村96号	170	55	4000	8.4	230	31		4′2		11
44	15108	舞蹈学本15401	201543657	1	员文	2	35079	河北省唐山市迁西县兴城镇一村403号	164	44	3000	8.7	170	25	4′3		46
44	15108	舞蹈学本15401	201543658	1	程莹	2	35784	河北省内丘县企业局家属院24号	168	53.5	3200	10.1	170	31	5′11		46
44	15108	舞蹈学本15401	201543659	1	董雪	2	35437	河北省张家口市宣化区宣府大街阳光家居建材广场二楼	164	55	3300	10.1	170	25	5′11		43
44	15108	舞蹈学本15401	201543660	1	白雲	2	35382	河北省张家口市怀来县东花园镇西榆林村村委会	163	47	3100	10.1	175	28	5′11		46
44	15108	舞蹈学本15401	201543661	1	崔向洁	2	35728	河北省张家口市桥西区清水河中路33号高三13班	166	54	3200	11.4	165	30	4′4		45
44	15152	药物制剂本15401	201543170	1	郝立强	1	34740	石家庄市赞皇县许亭乡三阵村	178	70	4123	6.9	240	17		4′11		6
44	15152	药物制剂本15401	201543171	1	张翟峰	1	35357	河北省石家庄市赵县高村乡东封斯一村	170	53	4506	6.5	220	19		3′51		15
44	15152	药物制剂本15401	201543173	1	刘岳鹏	1	35517	河北省唐山市古冶区林西新光园10楼2门301号	170	61	3635	7.6	210	12		4′15		4
44	15152	药物制剂本15401	201543174	1	张建娜	2	35656	河北省唐山市滦南县司各庄镇大陈庄村180号	168	52.5	3354	9.3	180	23	3′45		33
44	15152	药物制剂本15401	201543175	1	冯晓祎	2	35910	河北省邢台市柏乡县龙华乡冯上京村240号	162	52	2684	8.9	185	27	3′5		32
44	15152	药物制剂本15401	201543176	1	江霞	2	35367	河北省邢台市柏乡县固城店镇北江村137号	158	53	2701	9.5	170	23	4′19		29
44	15152	药物制剂本15401	201543177	1	崔婷婷	2	34742	河北省邢台市临城县临城镇西台村82号	164	57	2573	10.1	170	20	4′23		33
44	15152	药物制剂本15401	201543179	1	肖培亮	1	35489	邢台市威县七级镇七级堡	174	75	4701	7.6	235	16		4′17		5
44	15152	药物制剂本15401	201543180	1	王紫潇	2	35266	张家口市桥东区林园北路5号休闲人家二号楼五单元201	161	48	2389	9.3	170	23.5	4′0		40
44	15153	药学本15401	201543181	1	杜航	2	35476	河北省保定市第三医院 普内科	163	51	2200	8.8	170	21	4′06		36
44	15153	药学本15401	201543182	1	王梦霞	2	35204	河北省定州市李亲顾镇南成村8号1门	165	60	2785	8.5	175	24	3′5		35
44	15153	药学本15401	201543183	1	李玉婷	2	34966	河北省定州市大鹿庄乡大渡河村	160	52	2245	9.5	165	19	4′01		36
44	15153	药学本15401	201543186	1	孟令伟	1	35402	河北省高碑店市高碑店一中	183	90	4306	7.7	215	16		3′47		18
44	15153	药学本15401	201543188	1	吴佳洋	1	35779	河北省保定市涞水县义安镇东义和庄村	180	100	4400	9	185	14		4′55		1
44	15153	药学本15401	201543189	1	李牧姣	2	35416	河北省保定市涞源县第一中学	161	51	2412	9.6	178	23	4′1		32
44	15097	戏文1班	201542310	1	吴万成	1	35405	河北省唐山市古冶区林西绿野新城203楼1单元602号	179	63	4400	9.5	256	3		4′46		20
44	15097	戏文1班	201542311	1	李卓然	2	35752	河北省唐山市路南区尚湖名筑8-3-1101	160	60	3200	7.8	202	23	4′1		53
44	15097	戏文1班	201542312	1	闫冲	1	35778	河北省唐山市玉田县帅府盛典	175	65	4500	8	233	16		5′34		13
44	15097	戏文1班	201542313	1	徐永宁	1	35469	河北省邢台市南宫市南便乡云家庄	170	54	3500	8.2	242	9		5′26		18
44	15097	戏文1班	201542314	1	许泽涛	1	34973	河北省沙河市新城镇西许庄	171	55	4200	7.1	253	20		5′16		21
44	15097	戏文1班	201542315	1	许金星	2	35129	河北省沙河市赞善办许庄村西街二区9号	157	45	3100	9.8	200	26	3′56		46
44	15097	戏文1班	201542316	1	王小雨	2	35539	河北省沙河市白塔镇南金紫村54号	172	51	3200	8.4	176	18	4′2		40
44	15097	戏文1班	201542317	1	赵爽	2	35143	河北省沙河市册井乡东南街六区21号	160	55	3350	8.2	180	26	4′11		50
44	15097	戏文1班	201542318	11	张娜	2	34930	河北省张家口市崇礼县交通局家属楼	158	42	3200	7.4	190	25	3′5		46
44	15097	戏文1班	201542320	1	杨舒元	2	35123	河北省张家口市桥东区东方苑小区	168	59	3200	9.6	193	18	4′1		48
44	15098	戏文二班	201542321	1	邢露瑶	2	35359	河北省保定市莲池区迎宾小区102号楼3单元101	169	61	3000	7.4	195	22	4′1		40
44	15119	舞蹈学本（演艺）15401	201543074	1	韩甜蜜	2	35611	河北省唐山市海港开发区王滩镇洋角村	165	59	2200	9.4	190	31	5′05		50
44	15119	舞蹈学本（演艺）15401	201543075	1	刘璐	2	35383	河北省唐山市乐亭县乐亭镇新光小区24栋5门601	170	59	3000	9.5	200	30	5′0		49
44	15119	舞蹈学本（演艺）15401	201543076	1	薛桂洁	2	35426	河北省唐山市乐亭县胡家坨镇富各庄村	168	57.5	2600	10.5	200	26	5′0		54
44	15119	舞蹈学本（演艺）15401	201543077	1	李乐珊	2	35317	唐山市乐亭县庞各庄乡琵琶河村135号	160	52	2700	9.4	190	28	5′0		52
44	15119	舞蹈学本（演艺）15401	201543078	1	蔡新叶	2	35625	河北省滦南县司各庄镇蔡各庄村373号	164	62	2600	9.2	190	34	4′5		50
44	15119	舞蹈学本（演艺）15401	201543079	1	刘佩玉	2	35472	河北省滦南县冀腾小区120栋2号	160	51	2500	10.5	195	26	4′5		46
44	15119	舞蹈学本（演艺）15401	201543080	1	伍孟杨	2	35727	河北省唐山市滦南县扒齿港镇伍庄村37号	159	46	2500	10.9	185	26	5′0		49
44	15119	舞蹈学本（演艺）15401	201543081	1	周莹	2	35431	河北省迁安市城区明珠街奥特富力城A座1单元1503号	168	57	3000	9.4	185	27	5′03		49
44	15119	舞蹈学本（演艺）15401	201543082	1	侯思羽	2	35504	河北省唐山市迁安市城区金水豪庭9号楼2单元301	165	60	3000	9.2	180	31	5′1		49
44	15119	舞蹈学本（演艺）15401	201543083	1	刘新红	2	34961	河北省唐山市迁安市杨各庄镇万军村114号	168	56	2600	9.5	190	28	5′0		50
44	15119	舞蹈学本（演艺）15401	201543084	1	刘美伶	2	35566	河北省迁西县山水华府4栋楼2单元1302	160	45	2500	9.4	190	25	5′0		50
44	15119	舞蹈学本（演艺）15401	201543085	1	陆雯婧	2	35431	河北省唐山市遵化市北街新华眼镜店	160	47	2500	10.5	195	29	4′55		49
44	15059	临床医学本15505	201550257	1	刘慕阳	1	35400	河北省高碑店市高碑店一中	182	52	4700	7.8	238	25		4′06		6
44	15059	临床医学本15505	201550258	1	佟宇	1	35422	河北省廊坊市安次区码头镇大益屯4区66号	165	85	4080	8.6	216	8.3		4′31		1
44	15059	临床医学本15505	201550259	1	夏吉祥	1	34973	陕西省宁陕县汤坪镇白杨村白杨沟组	178	56	4100	8.9	238	17.5		4′05		5
44	15059	临床医学本15505	201550260	1	王若晰	2	35627	河北省秦皇岛市开发区长江西道66号秦皇岛市第一中学	160	58	2180	9.8	161	13.1	4′17		21
44	15059	临床医学本15505	201550261	1	任嘉铭	1	35700	河北省石家庄市藁城区市府东路府廉胡同7号楼四单元302	183	67	4500	7.1	214	23.5		4′09		6
44	15059	临床医学本15505	201550262	1	袁玮槐	1	35495	河北省无极县南环张段固生活区7排4号	170	85	4100	8.7	226	9		4′3		1
44	15059	临床医学本15505	201550263	1	李东浩	1	35750	河北省无极县贸易北街26号	180	74	4360	8.1	234	17.3		4′46		2
44	15059	临床医学本15505	201550264	1	靳优	2	35499	河北省石家庄市裕华区湘江道花样年华小区19-3-301	174	57	2100	9.5	158	20.7	3′51		32
44	15059	临床医学本15505	201550265	1	卓上浩	1	34861	海南省万宁市万宁中学高三4班	167	60	4100	8.6	226	10.4		4′47		5
44	15059	临床医学本15505	201550266	1	谢国晓	2	35170	河北省邢台市清河县运河大街天山路北头西康庄诊所	155	48	2200	9.9	147	10	4′02		24
44	15059	临床医学本15505	201550267	1	安祉旭	1	36728	四川省雅安市雨城区78511部队门诊部：李华玲（收）	175	65	4700	8.4	233	17.8		4′06		7
44	15059	临床医学本15505	201550268	11	朱群	2	35606	北京市延庆县永宁镇新华营村四区128号	160	48	2000	9.2	161	7.1	4′0		17
44	15117	视觉传达本（演艺）15402	201542992	1	王明阳	1	35035	河北省秦皇岛市经济技术开发区西场村91号王志中转	180	76	5100	6.5	260	11		3′5		4
44	15117	视觉传达本（演艺）15402	201542993	11	周宝帅	1	35066	河北省秦皇岛市青龙满族自治县肖营子高级中学	170	71	3800	6.8	250	10		4′5		3
44	15117	视觉传达本（演艺）15402	201542996	1	赵熠阳	2	35758	石家庄市长安区瑞国花园锦宏1号楼2—201	162	53	2800	9.3	155	17	4′3		33
44	15117	视觉传达本（演艺）15402	201542997	1	史晓倩	2	34154	河北省石家庄市赵县谢庄乡圪塔头村清洁胡同9号	155	43	2500	9.5	150	22	4′3		30
44	15117	视觉传达本（演艺）15402	201542999	1	寇建辉	1	35413	河北省唐山市曹妃甸区九农场一队75号	179	81	5000	6.8	240	15		4′3		5
44	15117	视觉传达本（演艺）15402	201543001	1	杨子天	1	34604	河北省唐山市丰润区华泰佳园105楼3门101	176	85	3700	8.1	219	10		3′5		4
44	15117	视觉传达本（演艺）15402	201543003	1	李红雨	2	35635	河北省唐山市乐亭县汀流河镇边武庄村北2条21号	159	65	2000	8.5	120	15	4′0		30
44	15117	视觉传达本（演艺）15402	201543005	1	孙智惠	2	35639	河北省唐山市迁安市城区华丰小区电力6号楼4单元402号	162	50	2200	8.4	175	17	4′25		30
44	15117	视觉传达本（演艺）15402	201543007	1	刘新芳	2	35321	河北省唐山市玉田县林头屯乡柳庄子村	166	63	2100	9.7	179	15	4′5		35
44	15117	视觉传达本（演艺）15402	201543010	1	李彦澎	2	35647	河北行邢台市桥西区太行路金源小区二号楼三单元一号	165	65	3500	9.7	160	19	4′35		31
44	15117	视觉传达本（演艺）15402	201543011	1	孙晓婷	2	34924	河北省沙河市桥东办事处杜三村四区9号	166	50	3200	10.7	143	9	4′5		27
44	15118	舞蹈表演本（演艺）15401	201543048	1	刘丹妮	2	35377	唐山市滦县团结里10号楼1门101	164	56	2800	9.3	170	23	4′43		51
44	15118	舞蹈表演本（演艺）15401	201543049	1	王振华	1	35164	河北省唐山市滦县东安各庄镇赤峰堡村11排23号	168	62	2000	8.9	170	23		4′09		4
44	15118	舞蹈表演本（演艺）15401	201543050	1	李建新	2	35365	河北省迁安市夏官营镇姚官屯村	171	61	2560	9.6	160	15	4′06		21
44	15118	舞蹈表演本（演艺）15401	201543051	1	王悦	2	35640	河北省迁安市迁安镇大王庄村162号	162	50	3000	9.2	170	22	4′5		50
44	15118	舞蹈表演本（演艺）15401	201543052	1	吴炳宏	2	35372	河北省迁安市马兰庄镇柳河峪村汇强街24号	165	56	3000	8.6	170	26	5′16		50
44	15118	舞蹈表演本（演艺）15401	201543053	1	付梓涵	2	35570	河北省唐山市迁西县喜峰家园23141号	165	56	3000	8.6	170	24	5′16		50
44	15118	舞蹈表演本（演艺）15401	201543054	1	李妍	2	35491	河北省唐山市玉田县孤树镇前王庄村前王老西街4号	162	44	2000	8.7	170	33	4′49		47
44	15118	舞蹈表演本（演艺）15401	201543055	1	张萌萌	2	35371	河北省唐山市玉田县郭家桥乡张辛庄村张辛后街18号	156	48	2000	9.3	170	22	4′51		51
44	15118	舞蹈表演本（演艺）15401	201543056	1	侯晨阳	2	35584	河北省唐山市遵化市小厂乡庄客村马家沟23号	163	50	1300	8.8	170	17	4′3		30
44	15118	舞蹈表演本（演艺）15401	201543057	1	牛冬雪	2	35390	河北省唐山市遵化市西三里乡西三里村村委会	159	46	2100	8.2	170	32	4′52		53
44	15118	舞蹈表演本（演艺）15401	201543058	1	何佳丽	2	35170	河北省唐山市遵化市侯家寨乡北下营村长营路7排18号	169	57	3000	8.3	180	30	4′46		52
44	15118	舞蹈表演本（演艺）15401	201543059	1	杜金亮	1	35561	河北省邢台市临城县兴临街临城宾馆楼下246号	165	55	2500	8.9	170	18		4′45		6
44	15118	舞蹈表演本（演艺）15401	201543060	1	王晨晓	2	35415	天津市塘沽区福建北路1330号锦州里底商禹信房地产	159	52	3200	9.3	170	20	4′5		40
44	15119	舞蹈学本（演艺）15401	201543061	1	徐荣荣	2	35224	河北省邯郸市邯郸县陶二生活区4号楼2单元一楼中间门	165	48	2500	9.4	195	29	5′05		52
44	15119	舞蹈学本（演艺）15401	201543062	1	张梦琪	2	35699	河北省保定市清苑县张登镇全昆村西二街57号	160	44	2600	9.4	180	26	5′0		50
44	15119	舞蹈学本（演艺）15401	201543063	1	贾冉	2	35489	保定市徐水县崔庄镇郑庄村三区107号	167	58	3000	9.8	190	21	5′02		54
44	15119	舞蹈学本（演艺）15401	201543064	1	赵孟蝶	2	35268	徐水县安肃镇高庄村一区108号	160	52	3000	9.9	200	25	5′05		54
44	15119	舞蹈学本（演艺）15401	201543065	1	刘颖澜	2	35323	河北省保定市涞水县波峰中学	175	60	2300	9.5	185	24	5′0		52
44	15156	制药工程15402	201543294	1	王华哲	2	35384	河北深州市中学	165	57	2533	8.8	160	17	4′09		35
44	15156	制药工程15402	201543296	1	李辰一	1	35698	河北省三河市齐心庄镇范家庄村09号	172	72	3595	8.2	222	11		4′11		7
44	15156	制药工程15402	201543299	1	吴佳宾	2	35115	河北省抚宁县牛头崖镇南戴河避暑花园46栋2单元101	162	56	3090	8.3	166	20	3′3		37
44	15156	制药工程15402	201543301	1	陈天宇	1	35183	河北省秦皇岛市卢龙县印庄乡西马庄村	193	70	3199	6.8	246	16		4′17		8
44	15156	制药工程15402	201543302	1	陈达	1	35296	河北省秦皇岛市卢龙县印庄乡西马庄村	168	62	3802	8.3	222	23		4′25		6
44	15156	制药工程15402	201543304	1	李佳奇	1	35758	石家庄市高邑县现代城西区12号楼2单元302	172	61	4012	7.3	234	21		4′26		9
44	15156	制药工程15402	201543308	1	剧杰茜	2	35365	河北省石家庄市藁城区廉州镇尚书庄村	159	50	2211	10	165	20	4′07		30
44	15124	动物科学本15401	201540094	1	安妮	2	35449	河北省定州市银都花园4号楼一单元203	160	58	3000	9.9	179	18	4′1		30
44	15124	动物科学本15401	201540095	1	李佳	1	35420	河北省定州市南城区兰家佐村59号	175	60	4200	7.4	231	10		3′53		10
44	15124	动物科学本15401	201540097	1	曹甜甜	2	35596	河北省保定市蠡县留史镇西侯佐村村委会	160	49	4300	9.4	178	20	4′32		34
44	15124	动物科学本15401	201540098	1	王鹏杰	2	35148	河北省保定市蠡县百尺镇南许村330号	160	58	4200	9.9	180	18	4′15		30
44	15124	动物科学本15401	201540099	1	张欣雅	2	35664	河北省保定市满城县白龙乡训口村第二区6队07号	162	60	3000	9.6	178	22	4′38		38
44	15124	动物科学本15401	201540100	1	温亚斌	1	35426	河北省曲阳永宁中学	175	60	4700	7.6	228	12		3′58		8
44	15124	动物科学本15401	201540101	1	马琳	2	35452	河北省保定市唐县孟唐花园十号楼三单元102室	173	57	2667	8.9	175	19	3′46		37
44	15124	动物科学本15401	201540105	1	周子鹏	1	35021	河北省承德市滦平县第一中学	173	58	4300	8	230	8		4′08		12
44	15124	动物科学本15401	201540106	1	邢小光	1	35000	河北省邯郸市磁县都党乡冶子村	175	60	4600	7.9	246	9		4′0		10
44	15124	动物科学本15401	201540107	1	孙绍红	2	34913	河北省邯郸市肥乡县旧店乡东辛店村	165	54	4200	10.1	183	17	4′32		32
44	15124	动物科学本15401	201540108	1	李金倩	2	35540	河北省邯郸市广平县双庙乡新镇村161号	165	55	4500	9.8	178	16	4′12		35
44	15153	药学本15401	201543190	1	葛伟丽	2	35418	河北省曲阳永宁中学	168	50	2400	8.7	186	23	3′54		33
44	15153	药学本15401	201543198	1	曹爽	2	35448	河北省河间市第一中学	155	50	2356	9.6	178	22	4′04		34
44	15153	药学本15401	201543200	1	董畅	1	35646	河北省任丘市七间房乡大树刘庄村	175	67	4300	7.4	230	15		5′0		12
44	15153	药学本15401	201543201	1	董若楠	2	35322	河北省沧州市肃宁县师素镇北答村228号	160	47.5	3280	8.8	180	20	4′18		35
44	15153	药学本15401	201543206	1	刘新新	2	35603	河北省邯郸市成安县第一中学	160	43	2351	9.1	178	21	4′04		36
44	15153	药学本15401	201543207	1	闫帅国	1	35486	河北省邯郸市磁县西城街后仓19号	173	80	3900	8.3	210	13		4′3		1
44	15153	药学本15401	201543210	1	韩桐	2	35296	河北省邯郸市峰峰矿区十四中学校办工厂	169	60	3420	10.5	195	24	4′16		32
44	15059	临床医学本15505	201550269	1	张婕	2	35471	河北省怀来县沙城中学383班	167	106	2720	9.2	170	17.1	3′5		23
44	15059	临床医学本15505	201550270	1	陈虹	2	35139	河北省张家口市蔚县七街梅韵里25条14号	152	44	2300	12.9	173	9.1	4′2		30
44	15059	临床医学本15505	201550271	1	刘建杰	1	34822	张家口市宣化柳川中学理12班	174	55	4630	9.8	240	21.5		4′32		6
44	15059	临床医学本15505	201550272	1	刘晓宇	2	34985	河北省张北县第一中学	160	48	2010	9.7	152	7.1	4′16		20
44	15059	临床医学本15505	201550273	1	李宏远	1	34858	河北省张家口市涿鹿县北晨学校理补二班	175	82	4110	9.5	230	20.8		3′22		2
44	15059	临床医学本15505	201550274	1	刘姝廷	2	35863	湖北省潜江中学	161	49	2700	12.9	149	15.9	4′2		20
44	15059	临床医学本15505	201550275	6	吴昌霖	1	35021	湖南龙山县民安镇民族路建设银行	169	67	4700	9.2	240	25.5		4′21		7
44	15059	临床医学本15505	201550276	2	志强	1	34733	内蒙古兴安盟乌兰浩特第二中学高三三班	173	64	4000	9.4	210	20.6		4′31		5
44	15059	临床医学本15505	201550277	2	吴晶晶	2	35323	内蒙古科右中旗布敦化牧场八一.一队	156	48	1980	13.3	172	6.9	4′21		16
44	15059	临床医学本15505	201550278	2	汉那嘎尔	1	35447	通辽市库伦旗额勒顺镇	175	68	3960	10	214	10.1		4′09		5
44	15059	临床医学本15505	201550279	2	苏德尔	1	35362	内蒙古锡盟镶黄旗人民银行	181	65	4200	6.7	242	21.4		3′38		5
44	15059	临床医学本15505	201550280	2	额日贺图	1	35364	内蒙古锡林郭勒盟锡林浩特市蒙族幼儿园	180	76	4130	6.9	238	17.3		3′59		3
44	15060	临床医学本15506	201550281	1	杨昊	1	35076	河北省张家口市桥东区钻石路新街坊小区建设局家属院2-4-302	175	70	3780	9.5	220	20		4′02		7
44	15060	临床医学本15506	201550282	1	任靖	2	35639	河北省高碑店市高碑店一中	160	70	2267	11	150	21	4′2		40
44	15060	临床医学本15506	201550283	1	郝添翼	2	35832	河北省保定市高阳县高阳镇正阳路62号温馨家23号楼2单元201室	173	65	4347	7	225	15	4′2		36
44	15060	临床医学本15506	201550284	1	张雅楠	2	35456	河北省定州市杨家庄乡吴羊平村	160	52	2455	9	200	15	4′04		35
44	15060	临床医学本15506	201550285	1	魏泽瑞	2	36106	河北省曲阳永宁中学	156	48	2358	9.3	165	23	4′15		35
44	15060	临床医学本15506	201550286	1	赵如华	2	34838	河北省沧州市海兴县辛集镇赵堤头村	170	57	2307	8.8	190	22	3′45		37
44	15060	临床医学本15506	201550287	1	田文达	1	35475	河北省沧州市孟村回族自治县牛进庄乡田庄村	170	91	4017	8.7	210	20		4′44		7
44	15060	临床医学本15506	201550288	1	刘仁祥	1	35312	河北省沧州市青县金牛镇张虎庄村5组9号	178	80	3517	9.5	230	21		5′0		7
44	15060	临床医学本15506	201550289	1	马青松	1	34882	河北省沧州市吴桥县梁集镇柳洼村13号	170	65	3415	8.9	235	22		4′08		8
44	15068	中西医临床本	201550665	1	李玥	2	35615	四川省资阳市乐至县中天镇新进村5组	160	54	2765	9.9	188	19	4′08		35
44	15068	中西医临床本	201550666	1	卢秀杰	1	35520	湖北省大冶市兴盛花园	155	54	2864	7.4	248	15		4′15		10
44	15055	临床医学本15501	201550117	1	靳雅蒙	2	35779	河北省邢台市桥东区平安路南头康桥尚城2号楼一单元401室	163	53	2823	8.5	170	21	4′09		40
44	15055	临床医学本15501	201550118	1	任婕	2	35705	河北省张家口市桥西区清水河中路33号高三20班	170	51	2753	9.5	175	21	4′05		35
44	15055	临床医学本15501	201550119	1	裴建双	2	35585	河北省张家口市桥西区清水河中路33号高三（10）班	160	52	2376	10.5	168	24	5′0		36
44	15055	临床医学本15501	201550120	1	赵晓敏	2	35166	河北省尚义县南壕堑平安街5-13号	162	64	2426	9.9	165	24	3′4		32
44	15055	临床医学本15501	201550121	1	郗宇宁	1	35330	河北省张家口市张北县第一中学	176	71	4219	8.1	225	7		4′29		8
44	15055	临床医学本15501	201550122	1	王众	1	34555	河北省张家口市蔚县蔚州镇南张庄村	170	65	3768	7.3	240	12		4′04		10
44	15055	临床医学本15501	201550123	1	牛睿	2	35595	张家口市宣化区第一中学	170	60	2584	9.8	165	20	4′15		35
44	15055	临床医学本15501	201550124	1	张佩欣	2	35661	湖北省武汉市新洲区龙王咀农场兴龙街3号	168	60	2725	9.2	175	17	3′26		37
44	15055	临床医学本15501	201550125	12	张格	2	35743	湖南省怀化市正清路290号96323部队装备处	168	58	3084	8.9	167	18	3′41		37
44	15055	临床医学本15501	201550126	1	张婧	2	35369	江苏省宜兴市宜城街道誉珑湖滨花园5幢9号2004	165	44	2419	8.9	180	20	4′03		38
44	15055	临床医学本15501	201550127	1	安博	1	35562	内蒙古包头市昆都仑区阿尔丁大街阿十二小区12栋22号	171	55	4340	7	240	18		4′02		11
44	15055	临床医学本15501	201550128	1	郭敏霞	2	34707	广西藤县中学	154	50	2147	8.5	180	12	3′2		36
44	15119	舞蹈学本（演艺）15401	201543066	1	王国斐	2	35135	河北省邯郸市磁县滏苑小区信用联社1号楼1单元一楼东户	165	50	3000	10.9	195	28	5′05		52
44	15119	舞蹈学本（演艺）15401	201543067	1	樊婷婷	2	35920	河北省邯郸市丛台区北仓库路111号广乐里小区3号楼-5单元-7号	163	51	2450	9.9	185	25	5′0		46
44	15119	舞蹈学本（演艺）15401	201543068	1	刘宁宁	2	35340	邯郸市复兴区光华苑2期25号楼2单元2304	155	47.5	2500	8.3	195	28	4′35		46
44	15119	舞蹈学本（演艺）15401	201543069	1	刘津彤	2	35674	河北省三河市四季阳光花园小区23号楼5单元202	160	50	2600	10.9	180	22	5′03		52
44	15119	舞蹈学本（演艺）15401	201543070	1	刘建秀	2	35222	河北省廊坊三河市新天地一期A栋四单元602	166	58	2800	9.4	190	30	4′5		50
44	15119	舞蹈学本（演艺）15401	201543071	1	宋心雨	2	35399	河北省唐山市丰南区钱营镇毕家庄一区2排42号	160	52	3000	9.5	185	24	4′32		50
44	15119	舞蹈学本（演艺）15401	201543072	1	许爽	2	35624	河北省唐山市丰润区平安路28号唐山市第62中学	156	48	2500	9.9	180	29	5′05		50
44	15119	舞蹈学本（演艺）15401	201543073	1	张稳	2	35658	河北省唐山市丰润区平安路28号唐山市第六十二中学	158	50	2650	8.3	195	28	5′1		52
44	15124	动物科学本15401	201540109	1	王振起	1	35825	河北省邯郸市邱县南辛店乡后王庄村1组32号	172	57	4600	8	255	10		4′02		10
44	15124	动物科学本15401	201540110	1	朱亚冰	1	35424	枣强县裕华西街43号枣强中学	185	75	4700	7.7	247	11		3′52		11
44	15124	动物科学本15401	201540111	1	赵宇慧	2	35715	河北省邯郸市魏县紫荆花苑南区9号楼	162	42	2421	9.8	175	22	4′23		40
44	15124	动物科学本15401	201540112	1	江鹏飞	1	35565	河北省邯郸市武安市冶陶镇后山村江军旺收（转江鹏飞）	175	55	4200	7.8	238	15		3′46		11
44	15124	动物科学本15401	201540113	1	安婷	2	35737	河北省衡水市故城县三郎乡李长林村	165	57	4200	9.8	170	18	4′18		30
44	15124	动物科学本15401	201540115	1	李斌	1	35673	冀州市水务局	172	70	4300	7.8	219	13		3′5		8
44	15124	动物科学本15401	201540116	1	马贯华	1	35232	河北省大城县第一中学	170	65	3600	8.1	230	21		4′15		16
44	15124	动物科学本15401	201540118	1	李储	1	35332	廊坊市广阳区名人国际2号楼3单元601	174	80	4500	6.9	220	11		4′05		6
44	15124	动物科学本15401	201540119	1	李默	2	35294	河北省三河市高楼镇小高楼村411号	173	82	4900	7.8	251	26	3′3		7
44	15124	动物科学本15401	201540120	11	刘福鑫	2	35524	河北省秦皇岛市青龙县娄丈子镇小鹿沟村	160	45	4400	10	195	18	3′55		40
44	15124	动物科学本15401	201540121	1	刘津	2	35786	河北省晋州市周家庄乡周家庄村第四大队	164	51	2106	10	170	21	4′02		41
44	15124	动物科学本15401	201540122	1	崔晓利	2	35443	河北省石家庄市平山县营里乡象角村017号	163	50	3000	10.5	180	25	3′58		35
44	15124	动物科学本15401	201540124	1	路奡蕤	2	35326	河北省辛集市天宫营乡东朗月村	165	51	3000	10.3	177	17	4′32		37
44	15124	动物科学本15401	201540125	1	张璇璇	2	35456	河北省石家庄市元氏县因村镇北程村建平胡同9号	170	56	4500	10.1	180	20	4′18		30
44	15124	动物科学本15401	201540126	1	李晓倩	2	35139	河北省邢台市清河县杨二庄镇杨二庄村0327号	170	55	4600	10	180	21	4′28		31
44	15137	食品本15402	201541535	1	王佳	2	35539	河北省张家口市涿鹿县北晨学校高中部121班	160	50	3500	10.1	178	20	5′0		38
44	15137	食品本15402	201541537	1	李敏	2	35346	河北省张北县第一中学	160	49	2900	10.1	182	18	4′55		30
44	15138	食品本15403	201541538	1	王奕欢	2	35851	河北省定州市西关北街居委会西城区街社区广厦三小区31	164	69	2800	9.9	175	20	4′5		30
44	15138	食品本15403	201541539	1	王孟兰	2	35009	河北省保定市唐县王京镇西连乙村留泉道西二胡同门牌464号	164	72.1	2650	9.6	190	25.4	4′01		35
44	15138	食品本15403	201541540	1	赵雪华	2	35112	河北省保定市唐县罗庄乡北罗庄村85号	161	56	3000	8.9	183	16	4′12		37
44	15138	食品本15403	201541541	1	石旭	2	35583	河北省保定市徐水县安肃镇物探局机厂小区3号楼1单元501号	163	55	2900	10.6	160	18	4′06		32
44	15138	食品本15403	201541542	1	程从治	1	34974	河北省沧州市沧县李天木乡八里庄村	164	50	3500	9.4	146	5		3′49		10
44	15138	食品本15403	201541543	1	韩美娜	2	35160	河北省献县第一中学492班	165	53	2500	10.1	175	19	4′32		28
44	15138	食品本15403	201541544	1	黄国富	1	35268	河北省承德市承德县安匠乡四道河村八组20号	182	77	4500	7.6	234	12		3′5		10
44	15061	临床医学本15507	201550325	1	刘晓阳	2	35421	河北省沧州市东光县城内茧城大街6号	162	67	2509	8.9	165	22.5	3′54		43
44	15056	临床医学本15502	201550129	1	刘鹏	1	35381	河北省保定市定兴县北河镇东刘家庄村一区26号	175	73	4909	6.7	250	14		4′03		12
44	15056	临床医学本15502	201550130	1	武宇	1	34736	河北省定州市大鹿庄乡西建阳村	171	56	3988	7.2	240	18		4′28		13
44	15056	临床医学本15502	201550131	1	陈蒙	2	35341	河北省高阳县邢南乡邢南村中一街	161	58	2673	9.4	170	22	3′55		30
44	15056	临床医学本15502	201550132	1	张玲	2	35583	河北省曲阳永宁中学	161	85	2625	8.6	170	17	4′18		34
44	15056	临床医学本15502	201550133	1	黄镪	2	36685	河北省保定市七一西路郝庄新区6号楼2单元202	160	51	2507	8.3	166	21	4′21		37
44	15056	临床医学本15502	201550134	1	张悦	2	35212	河北省保定市雄县朱各庄乡高庄村15区067号	170	54.5	3073	8.2	190	21	3′25		38
44	15056	临床医学本15502	201550135	1	田增健	1	34865	河北省海兴中学	175	66	3908	8.3	230	16		4′28		10
44	15056	临床医学本15502	201550136	1	高婷婷	2	35675	河北省任丘市梁召镇梁召村	162	55	3179	9.1	185	22	4′22		35
44	15056	临床医学本15502	201550137	11	于波	2	35804	河北省承德市隆化县盛世中隆佳园二期B座三单元1102室	161	65	2413	9.1	175	21	4′09		32
44	15056	临床医学本15502	201550138	1	李少杰	1	35319	河北省邯郸市中华南大街666号邯郸市一中新校区	175	83	3560	7.6	230	15		4′25		10
44	15056	临床医学本15502	201550139	1	刘佩华	2	35169	河北省邯郸市峰峰矿区临水镇太行东路17号交通运输局交通管理处	165	55	3185	8.5	175	19	3′56		36
44	15056	临床医学本15502	201550140	1	申瑞雪	2	35061	河北省邯郸市武安市富康街富荣四巷13号	160	80	2566	9.6	170	18	4′08		32
44	15056	临床医学本15502	201550141	1	吕景慧	2	35700	衡水市故城县郑口镇顺达西路2号老地方电脑	164	53	2846	8.1	190	19	3′46		38
44	15056	临床医学本15502	201550142	1	高梦瑶	2	34952	河北省衡水市深州市东安庄乡白庄	160	62	2455	8.2	166	23	4′13		38
44	15056	临床医学本15502	201550143	1	常楚笛	2	35796	河北省衡水市桃城区胜利西路28号4号楼1单元501	168	63	3404	8.6	177	21	3′53		38
44	15056	临床医学本15502	201550144	1	吕晓琼	2	35296	河北省衡水市武邑县韩庄镇东粉张村	163	56	2566	8.6	190	21	3′34		35
44	15056	临床医学本15502	201550145	11	李新禹	1	35274	天津市津南区咸水沽镇南环路南侧宝业馨苑21号楼1号底商	175	86	4018	6.7	220	17		4′3		9
44	15056	临床医学本15502	201550146	1	汪潇潇	2	35616	辽宁省锦州市古塔区瑞祥园小区敬业东里1号楼21号	160	54	2920	8.3	175	20	3′48		53
44	15056	临床医学本15502	201550147	1	张丹	2	34998	河北省三河市燕郊镇田辛庄村村委会	163	43	2012	8.7	185	23	3′42		36
44	15056	临床医学本15502	201550148	3	陈碧莹	2	35311	河北省廊坊市文安县大围河乡大围河村	162	53	2751	8.4	180	24	3′51		38
44	15068	中西医临床本	201550619	1	龚一非	2	35479	河北省任丘市会战南道金台园小区	160	48	2413	9.6	158	20	4′27		36
44	15068	中西医临床本	201550620	1	樊志豪	1	34782	江西省九江市修水县大桥镇西尹村2组	160	46	3215	7.2	240	16		4′3		10
44	15068	中西医临床本	201550621	1	张顺	1	35025	陕西省宁陕县筒车湾镇龙王潭村新堰组	173	55	3568	7.3	242	18		4′25		12
44	15068	中西医临床本	201550622	1	施学会	2	34937	河北省唐山市遵化市平安城镇东贾庄村	157	52	2821	9.3	175	21	4′2		35
44	15068	中西医临床本	201550623	1	杨美荣	2	34973	河北省邢台市临西县老官寨镇魏庄村35号	158	49	2565	9.5	188	21	4′25		34
44	15068	中西医临床本	201550624	1	乔圆	2	35722	河北省沙河市十里亭镇南高村	160	49	2763	8.7	178	23	4′22		35
44	15068	中西医临床本	201550625	1	汪琮	2	35523	江苏省徐州市铜山县单集镇2组24号	163	56	2881	8.9	165	21	4′28		35
44	15068	中西医临床本	201550626	11	杨百慧	2	35650	内蒙古自治区通辽市科尔沁左翼后旗常胜镇常胜村	155	55	2766	9.1	176	18	4′21		33
44	15068	中西医临床本	201550627	1	赵虹飞	2	35365	内蒙古赤峰市宁城县汐子镇	161	57	2825	8.8	164	22	4′2		34
44	15068	中西医临床本	201550628	8	覃婉月	2	35643	广西壮族自治区柳州市柳江县成团镇甘塘村甘罗屯142号	156	43	2342	9.1	177	19	4′23		35
44	15068	中西医临床本	201550630	1	王宇然	2	35372	河北省保定市安新县刘李庄镇北冯村	157	60	2954	9.3	178	20	4′05		36
44	15068	中西医临床本	201550631	1	刘江雪	2	35689	河北省保定市蠡县万安镇古灵山村	162	52	2861	10.6	181	22	4′17		33
44	15068	中西医临床本	201550632	1	史芳芳	2	35053	河北省沧州市西辛店乡马村	160	52	2755	12.8	167	23	4′22		34
44	15068	中西医临床本	201550633	11	王志成	1	35239	河北省滦平县安纯沟门乡杨树沟门村	183	69	3895	7.4	260	18		4′1		10
44	15068	中西医临床本	201550634	1	李鵾	2	35313	河北省承德市兴隆县上石洞乡栅子沟村杨树沟	160	53	2755	9.6	180	22	4′2		35
44	15098	戏文二班	201542344	1	杨雨濛	2	35225	河北省秦皇岛市北戴河区北岭新区7栋2单元401	155	47	3100	8.2	190	28	4′07		53
44	15098	戏文二班	201542346	11	张佳	2	35160	河北省秦皇岛市卢龙县蛤伯乡高柳河村	165	54	3200	7.2	207	26	3′56		48
44	15098	戏文二班	201542347	11	郭彦伶	2	34610	河北省秦皇岛市山海关区柳村	158	48	3200	9.2	183	33	3′56		48
44	15098	戏文二班	201542348	1	程波璇	2	34503	河北省石家庄藁城区文化广场2单元401	157	48	3500	7.5	180	24	4′11		40
44	15098	戏文二班	201542349	1	李思佳	2	35769	河北省石家庄市长安区金谈固小区4-2-2301	158	60	3000	9	190	24	4′13		46
44	15098	戏文二班	201542350	1	任宏宇	1	35434	河北省石家庄市长安区煤机二区三号楼一单元102	182	79	4500	7	250	22		4′3		20
44	15098	戏文二班	201542351	1	史頔	2	35408	河北省唐山市开平区东城景苑204楼三单元801	165	65	3500	8.7	160	20	4′2		41
44	15098	戏文二班	201542353	1	张孟阳	2	35468	河北省唐山市玉田县盛兴新天地1栋3门301	164	70	3500	8.4	190	28	4′2		45
44	15098	戏文二班	201542354	1	高翰	1	35077	河北省邢台南和和景新城18号楼1单元402	168	55	4400	6.8	256	20		4′4		18
44	15098	戏文二班	201542355	1	刘梦	2	35607	河北省沙河市褡裢办事处南汪村	156	45	3230	9.3	182	24	4′01		29
44	15098	戏文二班	201542356	1	许路路	2	34766	河北省邢台市沙河市赞善办事处许庄村西街南18号	161	45	3500	8.4	201	20	3′58		49
44	15098	戏文二班	201542357	1	郑雅楠	2	35514	河北省沙河市白塔镇下关村104号	161	46	3500	8	190	29	3′58		48
44	15121	音乐学本（演艺）15402	201543106	11	李思琪	2	35764	河北省涞水县娄村乡南水东村	168	60	2900	9.7	150	21	4′0		35
44	15121	音乐学本（演艺）15402	201543107	1	刘奕麟	2	35446	河北省涞源县第一中学	160	41	3000	9.5	150	14	4′2		45
44	15121	音乐学本（演艺）15402	201543108	1	柴帅康	1	34795	河北省保定市蠡县北郭丹镇北郭丹村13号	175	70	4100	7.5	230	15		3′4		3
44	15121	音乐学本（演艺）15402	201543109	1	王浩	1	34883	河北省保定市清苑县中冉村中心街61号	175	65	4100	7.5	230	16		4′0		3
44	15121	音乐学本（演艺）15402	201543110	1	李子涵	1	35354	保定市徐水县南关路口美家窗帘家纺	176	75	4000	7.1	210	17		3′3		9
44	15121	音乐学本（演艺）15402	201543111	1	车洪金	1	35582	河北省保定市易县易州镇易河庄村182号（易河庄卫生所）	177	80	4300	7.1	260	13		3′3		7
44	15121	音乐学本（演艺）15402	201543112	1	焦静帆	2	35700	河北省保定市易县流井乡南豹泉村	179	70	4300	7.1	260	19	3′3		37
44	15121	音乐学本（演艺）15402	201543113	1	刘畅	2	35292	承德县下板城镇大平台信用社斜对面景兰推拉门断桥门窗	165	50	3000	9.5	160	15	4′0		37
44	15121	音乐学本（演艺）15402	201543114	11	静昊	1	35488	河北省隆化县振兴路1号景泰小区103号楼2单元401	173	55	4000	7.1	260	15		3′4		9
44	15121	音乐学本（演艺）15402	201543115	11	李尹	2	35192	河北省承德市滦平县第三幼儿园	163	53	3100	9.5	150	16	3′5		41
44	15121	音乐学本（演艺）15402	201543116	2	蔡源鑫	1	35194	河北省承德市第二中学高三（17）班	163	53	3000	9.5	150	20		3′5		9
44	15121	音乐学本（演艺）15402	201543117	11	徐佳欣	2	35230	河北省承德市兴隆县兴隆镇兴开街125号启兴楼2单元202室	164	67	3000	9.5	180	22	3′5		32
44	15121	音乐学本（演艺）15402	201543118	1	张雪	2	35384	河北省邯郸市峰峰矿区大社镇乐义庄村1队55号	164	61	2900	9.7	180	22	4′1		40
44	15121	音乐学本（演艺）15402	201543119	1	高志娟	2	34379	邯郸市魏县北皋镇北皋屯屯中西村031号	165	51	2900	9.7	190	21	4′0		40
44	15121	音乐学本（演艺）15402	201543120	3	刘林育	2	35318	河北省廊坊市大厂县福华庄园9号楼4单元402	170	51	3000	9.5	156	10	4′1		45
44	15121	音乐学本（演艺）15402	201543121	1	黄暖雅	2	35560	廊坊市三河市泃阳镇城建新村37号楼7单元5层1门	168	50	3000	9.5	160	17	4′2		35
44	15121	音乐学本（演艺）15402	201543122	1	曹菁轩	2	35338	河北省秦皇岛市昌黎县东外环行政大厅对面通顺汽车销售有限公司	169	49	3100	9.6	160	17	4′0		41
44	15121	音乐学本（演艺）15402	201543123	1	赵慧娟	2	35718	河北省唐山市古冶区东华小区104楼二单元202号	164	44	3100	9.5	190	18	3′5		40
44	15061	临床医学本15507	201550326	1	王露露	2	35774	河北省沧州市吴桥县铁城镇金字王村29号	165	50	2250	9.3	180	21.5	3′5		44
44	15061	临床医学本15507	201550327	1	罗函艳	2	35341	四川省广安市广安区青龙巷2号2幢3单元201号	159	51	2659	8.3	170	22	3′55		40
44	15061	临床医学本15507	201550328	1	苗慧涛	1	35554	河北省邯郸市成安县成安镇新兴大街县社家属院	173	60	4006	7.5	230	16		3′47		12
44	15061	临床医学本15507	201550329	1	侯岩岩	2	34732	河北省邯郸市成安县瑞华路老县委家属院二单元二楼西门	163	48	2457	9.4	190	23	3′41		45
44	15061	临床医学本15507	201550330	1	申莹莹	2	35307	河北省邯郸市磁县磁州路公共管理站	158	52	2657	9.3	170	19	3′51		38
44	15061	临床医学本15507	201550331	1	薛梦凡	1	35625	河北省邯郸市鸡泽县吴官营乡贾庄村东大街25号	177	73	3900	7.9	200	15		3′47		12
44	15061	临床医学本15507	201550332	1	赵彦文	1	35620	河北省邯郸市曲周县曲周镇泰和小区门岗	175	60	3455	7.7	205	15		3′45		13
44	15061	临床医学本15507	201550333	1	马二闯	1	35066	河北省邯郸市魏县边马乡边小屯村安平街安宁巷01号	168	70	3947	8.2	200	17		5′0		13
44	15061	临床医学本15507	201550334	1	吕浩然	1	35195	河北省衡水市冀州市和平东路棉纺厂家属院375号4号楼2单元502	183	75	3895	8	240	18		4′03		10
44	15061	临床医学本15507	201550335	1	梁家乐	1	35476	河北省廊坊市文安县苏桥镇急流口管区大张各庄村	180	68	3905	7.7	220	15		3′44		10
44	15061	临床医学本15507	201550336	1	乔泽峰	1	35697	河北省石家庄市行唐县农村信用合作联社	180	88	3955	8	225	16		4′5		10
44	15061	临床医学本15507	201550337	1	张佩柔	2	35632	河北省石家庄市晋州市朝阳小区A5二单元101室	163	51	2454	9.5	165	24	3′4		42
44	15061	临床医学本15507	201550338	1	王彩红	2	35090	河北省石家庄市井陉县威州镇上庄村	165	38	2309	9.2	155	23.5	3′53		44
44	15061	临床医学本15507	201550339	1	段文静	2	34962	河北省石家庄市栾城区冶河镇端固庄村育才大街立中巷3号	155	42	2687	9.2	155	21.5	3′59		45
44	15061	临床医学本15507	201550340	1	郄成浩	1	35066	河北省石家庄市无极县张段固镇市庄村中心街十五巷1号	170	80	3985	7.6	210	15		5′0		12
44	15061	临床医学本15507	201550341	1	霍建林	1	35322	河北省唐山市滦南县安各庄镇霍庄村663号	175	70	4105	7.8	225	16		4′19		11
44	15061	临床医学本15507	201550342	1	高建会	2	35701	河北省唐山市迁安市迁安镇东关村新泰巷9号	160	57	2317	9.1	160	23	4′15		43
44	15061	临床医学本15507	201550343	1	崔校航	1	35669	河北省唐山市遵化市华明嘉园东区Q-2-502	180	60	4305	7	220	20		4′3		13
44	15138	食品本15403	201541545	11	闫秀梅	2	35156	河北省承德市丰宁县老菜站家属楼后栋一单元301	160	64	2500	10.1	172	15	4′3		35
44	15153	药学本15401	201543212	1	刘毅	1	35789	河北省邯郸市邯山区中华巷1号3栋2单元15号	178	70	4100	7.1	260	12		4′55		7
44	15153	药学本15401	201543214	1	樊素丽	2	35158	河北省邯郸市曲周县槐桥乡郭庄村176号	160	42	2540	9.4	193	22	3′5		30
44	15153	药学本15401	201543216	1	刘晖	1	35090	河北省邯郸市涉县神头乡响堂铺村8组243号	178	64	3850	8.3	250	14		4′04		6
44	15153	药学本15401	201543218	1	刘丽攀	2	34831	河北省邯郸市魏县牙里镇西候村650号	157	44	2435	9.8	180	23	4′16		35
44	15153	药学本15401	201543222	1	李书丹	2	35660	河北省衡水市故城县西半屯镇于庄村128号	173	57	2650	9	202	29	4′11		33
44	15153	药学本15401	201543223	1	崔云静	2	35503	河北省冀州市金鸡北大街626号4号楼3单元402室	165	65	2842	10.5	180	24	4′19		34
44	15153	药学本15401	201543227	1	张晴	2	35440	河北省深州市中学	168	50	2300	9.6	170	24	4′11		35
44	15153	药学本15401	201543229	1	曲阳	2	35534	河北省廊坊市广阳区华阳小区2号楼7单元402室	170	52	3200	9.6	191	20	4′06		35
44	15153	药学本15401	201543230	1	丁慧杰	2	35188	河北省大城县第一中学	170	58	2658	9.1	198	23	4′06		36
44	15153	药学本15401	201543231	1	程新杰	2	35339	河北省廊坊市固安县东湾乡人民政府	160	60	2550	8.3	194	25	3′5		36
44	15153	药学本15401	201543235	1	郭子霞	2	35191	河北省藁城市贾市庄镇耿家庄村	157	43	2330	9.4	175	23	4′18		33
44	15153	药学本15401	201543236	1	赵润哲	2	35515	河北省石家庄市藁城区南孟镇小吴村西南街181号	160	60	2709	9.2	170	20	3′48		30
44	15153	药学本15401	201543239	1	苏杰	1	35487	河北省石家庄市行唐县安香乡南伏流村	178	61	3672	7.9	220	16		4′28		7
44	15068	中西医临床本	201550635	1	闫云星	2	35453	河北省邯郸市馆陶县柴堡镇闫张屯村	150	46	2321	10.1	164	22	4′16		32
44	15068	中西医临床本	201550636	1	李朝阳	2	34983	河北省邯郸市涉县关防乡后岩村	165	51	2653	10.6	160	18	4′23		33
44	15068	中西医临床本	201550637	3	王泽芳	2	35039	甘肃省和政县三十里铺镇碑滩村太子寺社10号	167	75	3396	10.6	169	23	4′28		34
44	15068	中西医临床本	201550638	1	李艾霖	2	35538	河北省衡水市故城县帝奥家园	160	51	2817	10.7	170	24	4′08		32
44	15068	中西医临床本	201550639	1	薛晓晴	2	35509	河北省冀州市码头李镇王明庄村	160	47	2525	10.3	177	21	4′19		34
44	15068	中西医临床本	201550640	1	孙彦春	2	35590	河北省衡水市景县王瞳镇前葛庄村	160	60	2728	10.6	166	23	4′23		33
44	15068	中西医临床本	201550641	1	尹学光	1	34393	天津市蓟县杨津庄镇年余谷村	183	90	4562	8.1	240	15		4′35		4
44	15068	中西医临床本	201550642	3	马玲	2	34860	甘肃省平凉市崆峒区飞龙庭院七号楼二单元402	163	46	2521	8.6	173	23	4′05		35
44	15068	中西医临床本	201550643	1	孙蕊	2	35014	河北省廊坊市香河县钱旺乡大河各庄村174号	161	58	2863	9.3	168	22	4′16		32
44	15068	中西医临床本	201550644	1	赵雪萌	2	35377	河北省石家庄市元氏县	163	50	2765	10.9	176	25	4′25		31
44	15068	中西医临床本	201550645	1	刘妍	2	35324	北京市顺义区大孙各庄镇前路马村	161	48	2326	8.9	178	25	4′17		33
44	15068	中西医临床本	201550646	1	王英杰	2	34941	河北省唐山市丰润区浭阳辰苑20号楼1门101	167	56	3121	8.2	178	23	4′23		35
44	15077	农林管理本15402	201540955	1	方博	1	35121	河北省张家口市宣化区宣化第一中学	182	70	4800	7.4	210	11		5′05		7
44	15078	人力资源本15401	201540956	1	陈伟达	1	35619	河北省高碑店市高碑店一中	180	75	3300	7.8	146	23		4′2		6
44	15078	人力资源本15401	201540957	1	王明皓	1	35723	河北省保定市涞水县石亭镇王家碾村	181	67	4700	8.6	226	19		4′0		5
44	15078	人力资源本15401	201540958	1	贾梦迪	2	35472	河北省保定市蠡县金都丽景小区九号楼一单元302	167	57	2200	8.3	160	22	4′43		34
44	15078	人力资源本15401	201540959	1	赵兴辰	2	35622	河北省曲阳永宁中学	155	49	2100	10	130	16	4′39		25
44	15078	人力资源本15401	201540960	1	赵明洋	1	35209	河北省保定市唐县大洋乡山南庄村	175	64	3200	8	210	19		3′5		6
44	15078	人力资源本15401	201540961	1	刘舟	1	34954	河北省保定市徐水县漕河镇大刘庄村	174	60	3200	8.2	205	19		4′05		4
44	15078	人力资源本15401	201540962	1	杜萌	2	35389	河北省保定市徐水县留村乡大营村四区258号	167	60	2400	9.6	130	17	4′3		30
44	15119	舞蹈学本（演艺）15401	201543086	1	郝硕彬	2	35329	河北省唐山市遵化市苏家洼镇马家洼村	161	54	2600	9.9	185	25	5′05		48
44	15119	舞蹈学本（演艺）15401	201543087	1	宋佳丽	2	35038	河北省唐山市遵化市小厂乡洪山口村	163	57	2500	9.4	185	30	5′05		51
44	15119	舞蹈学本（演艺）15401	201543088	11	姜格格	2	35319	河北省唐山市遵化县西下营满族乡西下营东关村堡安路十九排四号	163	55	2500	8.2	175	29	4′25		49
44	15119	舞蹈学本（演艺）15401	201543089	1	李静慈	2	35595	河北省邢台市宁晋县换马店乡荆里庄村东小街52号	163	57.5	2100	9.4	200	29	4′5		50
44	15119	舞蹈学本（演艺）15401	201543090	1	刘培	2	34978	河北省张家口市阳原县第一中学	160	51	2500	10.9	195	25	5′0		47
44	15120	音乐学本（演艺）15401	201543091	1	杨优然	2	35205	河北省保定市唐县都亭乡杨高和村	165	56	2900	9.5	179	8	4′2		40
44	15120	音乐学本（演艺）15401	201543092	1	高运涛	1	35762	河北省保定市唐县王京镇东连乙村	175	64	3900	9.5	220	7.9		4′2		9
44	15120	音乐学本（演艺）15401	201543093	1	孙悦	2	35186	河北省保定市雄县雄中	160	56	2900	9.5	140	14	4′1		35
44	15120	音乐学本（演艺）15401	201543094	1	董梦港	1	35574	河北省唐山市丰南区西湖楼1-3-301	178	55	4000	7.3	245	9.5		3′5		9
44	15120	音乐学本（演艺）15401	201543095	1	韩纳川	1	35447	河北省唐山市乐亭县乐亭镇王庄上村七条八号	175	62	3900	7.5	225	10		4′0		5
44	15120	音乐学本（演艺）15401	201543096	11	贺新雨	1	35197	河北省唐山市滦县新城朝阳里18号楼4门401室	172	56	4000	7.4	245	7.4		3′5		9
44	15120	音乐学本（演艺）15401	201543097	1	杨杭	2	35312	河北省唐山市遵化市刘备寨乡柴王店村富沅道13排4号	172	51	4100	7.5	245	10	4′0		19
44	15120	音乐学本（演艺）15401	201543098	1	王亚超	2	35135	河北省唐山市遵化市新店子中学	163	60	2900	9.7	175	12	4′2		35
44	15120	音乐学本（演艺）15401	201543099	1	温苏杰	2	35283	河北唐山遵化市新店子中学	165	50	3100	9.5	160	13	4′1		35
44	15120	音乐学本（演艺）15401	201543100	1	杨宇婷	2	35587	河北省张家口市宣化区钟楼大街6号 交通局家属院4号楼3单元401	175	62	3000	9.5	160	13	4′1		35
44	15121	音乐学本（演艺）15402	201543124	1	侯云宣	1	35756	河北省石家庄市灵寿县北关村城西南街4号	175	65	4100	7.4	225	20		3′5		8
44	15121	音乐学本（演艺）15402	201543125	1	牛乙钥	2	35270	河北省辛集市新都家园多层原永泰北区二号楼四单元301室	170	63	3000	9.7	150	15	4′2		31
44	15121	音乐学本（演艺）15402	201543126	1	张晓捷	2	35345	石家庄市新华区颐宏路明珠花苑6-2-1501	160	48	3100	9.5	160	16	4′0		41
44	15117	视觉传达本（演艺）15402	201543013	1	张艳琴	2	35147	河北省张家口市第六中学	167	57	3100	8.7	165	18	4′35		31
44	15117	视觉传达本（演艺）15402	201543016	1	郝伟翔	1	35358	河北省张家口市桥西区南瓦盆窑大街23号颐兴园小区1号3单元201	188	67	4200	7.5	235	17		4′1		7
44	15117	视觉传达本（演艺）15402	201543017	1	张佳媛	2	35224	河北省张家口市怀来县沙城中学377班	168	65	3100	10	155	13	3′59		32
44	15117	视觉传达本（演艺）15402	201543019	1	李越	2	35275	河北省张家口市第二中学高三8班	156	60	1700	10.5	125	12	4′1		30
44	15118	舞蹈表演本（演艺）15401	201543021	1	陈圣伟	1	35213	河北省保定市北市区世纪华庭20栋2单元601室	173	75	5000	6.3	245	32		4′1		10
44	15118	舞蹈表演本（演艺）15401	201543022	1	李烨	2	35544	河北省保定市定兴县燕城秀府3号楼1单元201	173	75	5000	6.3	145	32	4′06		21
44	15118	舞蹈表演本（演艺）15401	201543023	1	陈富荣	2	35574	河北省保定市阜平县平阳镇平阳村908号	158	49	2200	9.3	170	19	4′39		48
44	15118	舞蹈表演本（演艺）15401	201543024	1	张锦娴	2	35391	河北省保定市阜平县东寺化工厂家属楼中楼三单元402	168	63	2000	8.7	160	26	4′45		48
44	15118	舞蹈表演本（演艺）15401	201543025	1	刘美辰	2	35531	河北省涞水县曹家庄村开源胡同3条89号	167	47	2500	8.6	160	20	5′16		50
44	15118	舞蹈表演本（演艺）15401	201543026	1	王志磊	1	35195	河北省保定市涞水县波峰中学	183	60	4500	6.5	250	30		4′1		10
44	15118	舞蹈表演本（演艺）15401	201543027	1	郑怡美	2	35108	河北省涞源县第一中学	176	65	4400	5.5	210	13	4′3		21
44	15118	舞蹈表演本（演艺）15401	201543028	1	赵畅	2	35761	河北省保定市清苑县石桥乡南侯村三区平安街以东文明胡同86号	162	47	2800	8.7	170	16	4′48		56
44	15118	舞蹈表演本（演艺）15401	201543029	1	刘普	2	35558	河北省曲阳永宁中学	162	47	2800	8.7	170	16	4′48		56
44	15118	舞蹈表演本（演艺）15401	201543030	1	王梓莹	2	34898	河北省保定市涞水县波峰中学	165	42	2000	8.6	170	22	5′07		46
44	15118	舞蹈表演本（演艺）15401	201543031	1	刘洋	2	35715	河北省保定市易县易州镇西范村村委会收	165	46	2000	8.6	170	22	5′07		46
44	15118	舞蹈表演本（演艺）15401	201543032	1	窦晓哲	2	35416	河北省承德市承德县下板城镇杨树林街道口八二家属楼262号	162	58	2500	10.2	170	26	4′5		50
44	15118	舞蹈表演本（演艺）15401	201543033	1	王博	2	35612	馆陶县魏僧寨镇路桥乡马寨村	158	51	2500	7.5	172	22	3′58		48
44	15118	舞蹈表演本（演艺）15401	201543034	1	何珺艳	2	35594	河北省邯郸市中华南大街109号邯郸市钢苑中学教务处	164	50	2000	8.4	170	24	4′23		50
44	15118	舞蹈表演本（演艺）15401	201543035	1	罗琦	2	36004	河北省廊坊市银河南路顺安街亿合小区7栋2单元202室	164	53	3000	9.5	170	19	4′5		48
44	15118	舞蹈表演本（演艺）15401	201543036	1	许维娟	2	35378	河北省廊坊市广阳区广阳道物价局宿舍楼5单元201室	167	60	3000	8.5	170	19	4′45		47
44	15118	舞蹈表演本（演艺）15401	201543037	1	葛梦园	2	35509	河北省廊坊市三河市燕郊开发区福泽御园7号楼3单元502	166	61	3000	8	175	26	5′03		43
44	15118	舞蹈表演本（演艺）15401	201543038	1	张凌欣	2	35459	河北三河市燕郊开发区维多利亚公寓B座一单元309室	174	49	2050	9	170	23	4′39		46
44	15118	舞蹈表演本（演艺）15401	201543039	1	陆晓蝶	2	35599	河北省三河市燕郊镇马起发村41号	167	57	2800	8.9	175	29	4′55		36
44	15130	动植物检疫本15402	201540405	1	弭秀伟	1	35017	河北省唐山市滦县雷庄镇新农村村5排20号	170	66	3600	7.8	258	9		3′5		10
44	15130	动植物检疫本15402	201540406	1	张文杰	2	35176	河北省遵化市小厂乡尤山口村尤山口12号	161	52	2900	10.1	168	18	4′03		32
44	15130	动植物检疫本15402	201540407	1	王璐	2	35554	河北省邢台市广宗县大平台乡贺南苏村	162	47	2700	9.9	174	19	4′18		35
44	15130	动植物检疫本15402	201540408	1	王彬	1	34920	河北省邢台市临西县下堡寺镇闫子古村027号	178	60.5	5000	7.8	240	18		4′07		20
44	15130	动植物检疫本15402	201540410	1	袁冠青	2	35563	邢台市宁晋县大陆村镇雷家庄村村委会	163	55	3000	10.2	188	18	4′11		30
44	15130	动植物检疫本15402	201540412	1	孙阳	2	34584	河北省邢台市新河县西流乡邢彦村	158	52	2600	8.6	184	16	4′12		35
44	15138	食品本15403	201541547	1	崔悦媛	2	35724	河北省衡水市安平县邮政局	165	56	1900	9.3	186	16	4′08		37
44	15138	食品本15403	201541548	1	牛平平	2	35162	河北省衡水市阜城县漫河乡马娥庄村27号	160	58	3000	9.7	190	17	4′0		29
44	15138	食品本15403	201541550	1	赵肖笛	2	35447	河北省深州市中学	160	58	2900	10	170	20	4′0		40
44	15138	食品本15403	201541552	1	王鹏飞	1	35275	廊坊市安次区爱民西道馨视界小区20号楼1单元502室	188	74	4500	7.7	230	14		3′58		8
44	15138	食品本15403	201541553	1	高宇	2	35354	河北省廊坊市永清县刘街乡渠头村	188	73	2000	7.2	255	23	3′51		9
44	15138	食品本15403	201541554	1	张士杰	1	35053	河北省石家庄市藁城区梅花镇东白露村	170	63	5500	7.8	245	15		4′0		9
44	15138	食品本15403	201541556	1	赵想	2	35438	河北省辛集市马庄乡回生村安顺街7号	170	63	5500	7.4	245	9	3′58		17
44	15138	食品本15403	201541557	1	边黎明	1	35737	河北省石家庄市正定县西平乐乡东安丰村村委会	172	60	4000	7.8	250	10		4′08		12
44	15138	食品本15403	201541558	6	裴陈琳	2	35314	河北省唐山市丰南区大新庄镇小裴庄村一区5排34号	165	55	3000	10.1	168	20	4′08		30
44	15138	食品本15403	201541559	1	赵静	2	35238	河北省唐山市乐亭县胡家坨镇西地村6条5号	151	46	3200	10.1	170	21	4′15		31
44	15138	食品本15403	201541560	1	周根吉	1	34870	河北省唐山市迁安市迁安镇周官营村318号	171	55	4500	8	237	9		3′58		11
44	15138	食品本15403	201541561	1	刘冬雪	2	35019	河北省唐山市玉田县林头屯乡东范家坞村中街129号	170	75	3409	9.6	180	18	4′0		42
44	15138	食品本15403	201541562	1	冯华伟	1	35084	河北省邢台市巨鹿县张王疃乡辛集村297号	180	85	5500	8.1	234	10		4′16		9
44	15138	食品本15403	201541563	1	张文华	2	35160	河北省邢台市临西县党校	180	80	4590	7.1	250	16	4′42		21
44	15138	食品本15403	201541564	1	乞淑伟	2	35212	河北省邢台市南宫市光明路中段明峰里2号	162	52	2700	9.8	175	14	4′5		33
44	15138	食品本15403	201541565	1	冯春雷	2	35445	邢台市威县固献乡中凌村	156	48	2970	9.8	177	16	4′54		35
44	15138	食品本15403	201541566	1	魏伟	2	35526	河北省张家口市桥西区清水河中路33号高三七班	160	48	2800	9.7	160	17	4′43		38
44	15138	食品本15403	201541567	1	钟海剑	1	35076	河北省张家口市万全县安家堡乡第八屯村曙光路六排二号	170	61	3520	8.3	215	8		4′15		7
44	15139	园艺本15402	201541568	1	刘文林	2	35155	河北省保定市涞源县育才街77-1号	161	55	2800	10.3	179	10	4′34		33
44	15139	园艺本15402	201541569	1	于淑秀	2	35163	河北省沧州市盐山县望树镇魏庄村	161	53	2800	8.6	171	11	3′55		35
44	15139	园艺本15402	201541570	1	张和平	2	35316	河北省沧州市盐山县杨集乡新风桥村	168	59	2900	9.4	169	12	4′38		38
44	15139	园艺本15402	201541571	1	刘晓漫	2	35545	河北省盐山县常庄乡汤家村	164	54	3000	10.3	173	13	4′13		29
44	15139	园艺本15402	201541572	11	刘冬丽	2	35393	河北省承德市宽城满族自治县宽城职教中心	164	60.5	2900	8.3	174	15	4′32		29
44	15139	园艺本15402	201541573	11	刘秀明	2	35262	河北省承德市滦平职教中心	165	53	3100	10.9	175	19	5′06		37
44	15121	音乐学本（演艺）15402	201543101	1	安佳	2	35527	河北省保定市安国市药华大路221号安国中学524班	163	55	3200	9.5	185	13	4′0		30
44	15121	音乐学本（演艺）15402	201543102	1	邱瑀清	2	35535	河北省保定市北市区站前街116号院光华小区一丙楼三单元401室	164	55	3000	9.7	150	20	4′1		35
44	15121	音乐学本（演艺）15402	201543103	1	付蕊	2	35671	河北省保定市定兴县固城镇车站香芸茶庄	164	56	3000	9.5	150	15	4′12		30
44	15121	音乐学本（演艺）15402	201543104	1	唐浩	1	35374	河北省定州市北门街（旧电力局）电力实业总公司（苏静）收	163	50	3100	8.3	150	13		4′16		6
44	15121	音乐学本（演艺）15402	201543105	1	李泽	1	34866	河北省定州市李亲顾镇小召村	177	65	4100	7.7	240	13		4′0		9
44	15152	药物制剂本15401	201543141	1	曲唱	2	35573	保定市涞水县娄村乡雁翎村村委会	168	64	3029	9.3	170	22	4′35		30
44	15117	视觉传达本（演艺）15402	201542978	1	魏新月	2	35568	河北省保定市易县西陵镇新畔石村	158	41	3000	9.2	157	12	4′0		31
44	15117	视觉传达本（演艺）15402	201542980	1	王加辉	1	35617	河北省涿州市亨通南街惠友康庭1号楼2区6单元302	179	64	3900	7.5	265	7		4′55		17
44	15117	视觉传达本（演艺）15402	201542981	1	陈德彬	1	35379	河北省沧州市黄骅市教育局陈建鹏	175	57	4600	8.5	270	20		4′3		8
44	15117	视觉传达本（演艺）15402	201542984	11	温颖	2	35309	滦平县职教中心	163	55	3000	10.5	183	17	4′2		35
44	15117	视觉传达本（演艺）15402	201542986	1	刘雨	2	35228	河北省邯郸市鸡泽县滨河北小区5号楼3单元4楼西户	167	51	2800	8.4	183	14	4′4		30
44	15117	视觉传达本（演艺）15402	201542987	1	刘丽欣	2	35305	廊坊市安次区爱民西道115号康安药房（师范学院斜对面）	168	70	3200	10.5	150	19	4′0		30
44	15117	视觉传达本（演艺）15402	201542990	1	杨帆	2	35670	河北省三河市燕郊开发区北欧小镇18号楼a单元205	161	56	3400	8.5	157	15	3′57		27
44	15130	动植物检疫本15402	201540398	1	韩立军	2	35426	河北省衡水市武邑县桥头镇大白塔村5区12号	160	44	2800	10.7	175	20	4′5		29
44	15130	动植物检疫本15402	201540314	1	张博宣	1	35174	河北省三河市滨和院五条六排二号	170	62	3800	7.9	240	10		4′1		8
44	15130	动植物检疫本15402	201540311	1	牛旭	1	35446	河北省三河市城建新村15号楼3单元502	173	60	3500	7.9	245	10		3′55		9
44	15130	动植物检疫本15402	201540312	1	谭玉宏	2	34889	河北省三河市泃阳镇西关村	166	60	3000	10	180	17	4′09		32
44	15130	动植物检疫本15402	201540313	1	徐亚新	2	34990	河北省三河市西环岛国税局家属楼3号楼2单元262室	160	60	3000	9.8	166	22	4′3		29
44	15130	动植物检疫本15402	201540315	1	程雨	1	35279	河北省三河市皇庄镇艾台村村委会	170	110	3000	8.1	252	10		3′52		9
44	15130	动植物检疫本15402	201540316	1	康东昊	1	35294	河北省三河市杨庄镇周家庄村	170	70	4000	8.1	243	9		3′5		10
44	15130	动植物检疫本15402	201540317	1	石旭	2	35489	河北省三河市李旗庄镇东辛店村村委会	166	65	3000	10	174	16	4′18		33
44	15130	动植物检疫本15402	201540318	11	王静	2	35808	河北省三河市南城滨河西区十五条七排六号	165	66	3100	9.9	193	15	4′27		36
44	15130	动植物检疫本15402	201540319	1	董红涛	2	35887	河北省石家庄市赵县北王里镇南王里村	165	46	3000	10.1	170	18	4′0		30
[truncated: 10,928 more rows]
