# Supplementary material for: A social-ecological examination of physical activity and fitness among Chinese university students: a cross-sectional path analysis
Source: Front Sports Act Living. 2026 May 14;8:1775761. doi: 10.3389/fspor.2026.1775761 (PMC13216034; doi:10.3389/fspor.2026.1775761)
Supplement: Supplementary file 3 [file Table3.xls]

## Sheet: sheet1
年级编号	班级编号	班级名称	学籍号	民族代码	姓名	性别	出生日期	家庭住址	身高	体重	肺活量	50米跑	立定跳远	坐位体前屈	800米跑	1000米跑	一分钟仰卧起坐	引体向上	左眼裸眼视力	右眼裸眼视力	左眼屈光不正	右眼屈光不正	左眼串镜正片	右眼串镜正片
44	16082	环境设计本16402	201643083	1	杨阳	2	1997-12-08	河北省唐山市古冶区唐家庄三号小区6楼3单元9号	168	65	2800	8.2	180	18	4′51		37		5.3	5.3	0	0	0	0
44	16082	环境设计本16402	201643084	1	唐卓群	1	1997-06-15	河北省秦皇岛市北戴河区站南大街135号	183	100	3800	7.9	200	24		4′5		7	4.1	4.1	1	1	1	1
44	16082	环境设计本16402	201643085	1	刘丽珊	2	1997-08-28	唐山市滦南县柏各庄镇张仙庄村	166	50	2600	10.5	150	19	5′34		36		4.5	4.5	1	1	1	1
44	16082	环境设计本16402	201643086	1	张子健	1	1997-03-26	遵化市侯家寨乡禅林寺村	175	60	3500	6.9	210	25		4′19		12	5	5	0	0	0	0
44	16082	环境设计本16402	201643087	1	刘悦	2	1997-07-15	河北省迁安市沙河驿镇沙河驿村1025号	163	60	2900	9.8	175	20	4′34		35		5.3	5.3	0	0	0	0
44	16082	环境设计本16402	201643088	1	阴思雨	2	1998-04-06	邯郸市丛台区城内中街13号	160	70	2500	10.5	165	16	5′34		30		4.3	4.3	0	0	0	0
44	16082	环境设计本16402	201643089	1	陈嘉玮	2	1998-04-07	河北省邯郸市复兴区二六七二工人村3区20栋27号	164	52	2700	8.2	165	25	5′0		37		5.1	5.1	0	0	0	0
44	16082	环境设计本16402	201643090	1	郝晨云	1	1996-12-04	河北省邢台市临城县东镇镇古鲁营东村	175	70	3600	8	220	20		4′4		12	5.1	5.1	0	0	0	0
44	16082	环境设计本16402	201643091	1	程思佳	2	1997-09-27	保定市高阳县明珠c区九号楼一单元602室	160	44	2600	8.2	180	22	4′51		35		5.2	5.2	0	0	0	0
44	16082	环境设计本16402	201643092	1	瓮保成	1	1997-06-13	河北省保定市徐水区东釜山乡小西庄村	178	91	3900	8.6	220	20		4′4		8	5.1	5.1	0	0	0	0
44	16082	环境设计本16402	201643093	1	冯赛卓	1	1998-06-29	河北省保定市易县东关新村A区9号楼2单元2102	171	85	3400	8	220	25		4′5		6	5.2	5.2	0	0	0	0
44	16082	环境设计本16402	201643094	1	崔雨龙	1	1996-09-10	河北省保定市雄县人大常委会	180	85	3600	7	230	25		4′2		10	5.2	5.2	0	0	0	0
44	16082	环境设计本16402	201643095	1	王丹	2	1998-07-30	河北省涿州市诚信路2号东兴小区2号楼2单元502室	160	50	2800	8.8	170	23	4′09		32		5.1	5.1	0	0	0	0
44	16082	环境设计本16402	201643096	1	龚博扬	2	1997-09-05	河北省张家口市桥西区西坝岗路27号张家口市第二中学高三10班	163	47	3000	9	160	23	4′2		50		5.1	5.1	0	0	0	0
44	16082	环境设计本16402	201643098	1	杨丽丹	2	1996-06-20	河北省张家口市高新区东宁街5号东方中学文10班	162	53	2500	9.2	170	25	4′5		37		5.1	5.1	0	0	0	0
44	16082	环境设计本16402	201643099	2	沙鸥	2	1997-06-12	河北省承德市双桥区天山水榭花都小区2号楼2单元201	163	60	2700	10.5	150	17	5′34		30		5.1	5.1	0	0	0	0
44	16082	环境设计本16402	201643100	1	刘丽	2	1995-01-06	河北省沧州市黄骅市官庄乡葛沽塘村刘振松	165	50	2500	7.6	185	30	4′12		39		5.3	5.3	0	0	0	0
44	16082	环境设计本16402	201643101	1	李漫	2	1996-11-15	河北省廊坊市三河市新天地二期12号楼3单元1103室	159	52	2600	9.5	175	28	4′52		35		4.1	4.1	1	1	1	1
44	16082	环境设计本16402	201643102	2	况则兆	1	1998-12-02	河北省承德市围场满族蒙古族自治县城子乡十九号村	172	50	3400	7	250	22		4′1		13	4.5	4.5	1	1	1	1
44	16082	环境设计本16402	201643103	1	王瑞璇	2	1997-05-13	河北省衡水市第十四中学北校区(大庆路)高三24班	168	67	2600	8.6	190	22	5′0		36		5	5	0	0	0	0
44	16082	环境设计本16402	201643104	1	王亮	1	1996-09-19	河北省定州市留早镇北王家村25号	177	67	3500	8	240	21		4′2		12	5.3	5.3	0	0	0	0
44	16082	环境设计本16402	201643080	1	夏伟欣	2	1997-12-12	石家庄市桥东区庄窠小区40号楼2单元501室	165	54	2700	9.6	160	18	4′3		33		5.1	5.1	0	0	0	0
44	16082	环境设计本16402	201643081	1	韩炜东	1	1998-01-26	河北省石家庄市裕华区湘江道宋营花园12号楼1单元402室成志永转	183	110	4000	9	200	23		4′5		8	5.1	5.1	0	0	0	0
44	16082	环境设计本16402	201643082	1	刘华倩	2	1997-11-04	河北省石家庄市深泽县中学1307班	160	49	2700	7.9	160	28	4′34		35		5.1	5.1	0	0	0	0
44	16083	环境设计本16403	201643122	1	陆静	2	1997-08-18	河北省怀来县富达园一区406栋7单元402	166	55	2500	9.5	175	18	4′5		37		5.1	5.1	0	0	0	0
44	16083	环境设计本16403	201643123	1	汪新炜	1	1998-12-30	承德市隆化县天洋花园十号楼二单元1202室	178	52	3400	7	220	26		4′15		15	5.1	5.1	0	0	0	0
44	16083	环境设计本16403	201643124	1	张旭阳	1	1995-03-28	河北省沧州市第三中学	180	70	3500	7.4	230	26		4′05		10	5.1	5.1	0	0	0	0
44	16083	环境设计本16403	201643125	1	罗雪	2	1996-03-12	北京市朝阳区松榆南路52号楼B座19B	162	49	2500	8	160	21	4′51		35		5.3	5.3	0	0	0	0
44	16083	环境设计本16403	201643126	1	梁诗雅	2	1998-04-19	河北省三河市燕郊开发区夏威夷北岸10号楼一单元402	167	64	2800	8.2	165	22	4′5		35		4.1	4.1	1	1	1	1
44	16083	环境设计本16403	201643127	1	刘冬雪	2	1997-05-07	河北省廊坊市霸州市胜芳镇武平桥海舰制衣厂	150	40	2700	8.2	165	26	4′5		35		4.5	4.5	1	1	1	1
44	16083	环境设计本16403	201643128	1	代建德	1	1998-03-03	衡水市第十四中学北校区大庆路高三23班	170	75	3800	7.5	220	23		4′1		12	5	5	0	0	0	0
44	16083	环境设计本16403	201643129	1	杨国伟	1	1997-05-24	河北省定州市西城区蔡庄子村	170	50	3400	7	260	24		4′18		12	5.3	5.3	0	0	0	0
44	16083	环境设计本16403	201643105	1	樊小静	2	1997-07-29	河北省石家庄市桥西区石铜路良东新区15-2-102	160	62	2700	9.5	185	18	5′34		35		4.3	4.3	1	1	1	1
44	16083	环境设计本16403	201643106	1	郝翼	1	1997-11-01	河北省石家庄市藁城区廉州西路廉育胡同2号1栋2单元101室	178	54	3500	7	230	24		4′48		13	4.1	4.1	1	1	1	1
44	16083	环境设计本16403	201643107	1	封世豪	1	1996-12-12	河北省石家庄市深泽县中学	173	65	3400	7	230	24		4′3		12	4	4	1	1	1	1
44	16083	环境设计本16403	201643108	1	张文宇	1	1997-03-19	河北省石家庄市无极县野风美术职业中学	180	65	3500	7.2	240	24		4′16		16	5	5	0	0	0	0
44	16083	环境设计本16403	201643109	1	陈爽	2	1998-05-24	河北省唐山市丰润区王官营镇王官营村北街西北108号	174	61	2500	8.2	190	20	4′34		36		5.1	5.1	0	0	0	0
44	16083	环境设计本16403	201643110	1	郭东亮	1	1997-02-16	唐山市乐亭县胡家坨镇泗沟港村	180	65	3500	8	250	21		4′2		12	5.2	5.2	0	0	0	0
44	16083	环境设计本16403	201643111	11	王轩傲	1	1998-06-22	河北省遵化市疾病预防控制中心（遵化市建明西街9号）	183	120	3600	8	200	20		4′5		7	5.3	5.3	0	0	0	0
44	16083	环境设计本16403	201643112	1	屈楠	2	1998-02-21	河北省秦皇岛市海港区富丰家园17栋4单元101	160	45	2500	8.2	175	20	4′5		35		5.1	5.1	0	0	0	0
44	16083	环境设计本16403	201643113	1	李鹏	1	1998-10-24	河北省邯郸市邯郸县南堡乡南堡李村朝阳路75号	177	88	3500	8.6	210	28		4′16		8	5.2	5.2	0	0	0	0
44	16083	环境设计本16403	201643114	1	刘现雷	1	1997-02-13	河北省邢台市宁晋县大曹庄管理区王家庄村繁荣东路13号	176	55	3400	7.3	260	20		4′22		20	5.1	5.1	0	0	0	0
44	16083	环境设计本16403	201643115	1	任一帆	1	1997-11-09	河北省保定市北市区和平里街3门牌号1单元202号	171	85	3600	8.6	200	18		3′55		7	5.2	5.2	0	0	0	0
44	16083	环境设计本16403	201643116	1	王沫涵	2	1998-12-14	河北省涞水县朝阳路172号自来水公司	160	48	2500	7.7	185	19	4′34		36		5.2	5.2	0	0	0	0
44	16083	环境设计本16403	201643117	1	马新月	2	1997-03-25	河北省保定市徐水区大王店镇东街村东北区101号	161	52	2500	8	165	22	4′11		37		5.2	5.2	0	0	0	0
44	16083	环境设计本16403	201643118	1	刘梦华	2	1997-11-25	河北省保定市新市区新市厂街道乐凯北大街化纤市场顺兴饺子馆	160	49	2500	8	155	18	4′51		30		5.1	5.1	0	0	0	0
44	16083	环境设计本16403	201643119	1	赵昊	1	1998-05-30	河北省保定市雄县雄州镇马蹄湾村3区8组19号	184	80	3600	7.4	250	26		4′2		8	5.2	5.2	0	0	0	0
44	16083	环境设计本16403	201643120	1	潘宇	1	1997-05-10	河北省涿州市学校北街29号	182	65	3500	7.2	220	26		4′48		20	5.2	5.2	0	0	0	0
44	16083	环境设计本16403	201643121	1	许鹏	1	1998-05-08	河北省张家口市沽源县第一中学	176	50	3200	7	220	26		4′15		15	5.1	5.1	0	0	0	0
44	16084	视觉传达本16402	201643130	1	苗子琨	2	1998-01-29	河北省石家庄市新华区杜北乡陈村兴旺路21号	165	56	3000	7.7	190	30	4′4		41		4.3	4.3	0	0	0	0
44	16084	视觉传达本16402	201643131	1	李晨波	1	1998-12-17	石家庄市平山县建设南大街4号（平山县建筑局）	185	65	4000	6.7	235	23		3′4		12	5.1	5.1	0	0	0	0
44	16084	视觉传达本16402	201643132	1	章微添	2	1998-09-06	石家庄市正定县正定镇梅山路梅潭巷20号	162	48	3000	9.6	165	20	4′47		35		5.1	5.1	0	0	0	0
44	16084	视觉传达本16402	201643133	1	田丰	1	1997-03-18	河北省唐山市丰润区丰润镇张良各庄村西小街三排十二号	183	80	4000	8	225	10		4′4		10	5.2	5.2	0	0	0	0
44	16084	视觉传达本16402	201643134	1	刘枝灵	1	1997-02-24	河北省迁安市木厂镇宗佐村565号	175	60	3600	7	235	14		4′5		20	5.1	5.1	0	0	0	0
44	16084	视觉传达本16402	201643135	1	冯铮	1	1998-02-08	河北省秦皇岛市海港区杜庄镇人民政府	180	63	4100	7	205	15		4′5		10	5.2	5.2	0	0	0	0
44	16084	视觉传达本16402	201643136	1	姚佳	2	1997-12-17	河北省秦皇岛市海港区西港镇西白塔岭新区22栋2单元301	160	56	3500	8.6	170	20	4′3		37		5.2	5.2	0	0	0	0
44	16084	视觉传达本16402	201643137	11	杨佳博	1	1997-12-10	秦皇岛市青龙满族自治县第一中学	170	50	3000	7.8	225	12		4′5		16	5.1	5.1	0	0	0	0
44	16084	视觉传达本16402	201643138	1	陈家俊	1	1997-10-13	河北省秦皇岛市海港区迎秋西里33-4-1	170	60	3500	7	235	17		4′5		17	5.1	5.1	0	0	0	0
44	16084	视觉传达本16402	201643139	1	户建强	1	1999-01-16	河北省邯郸市滏春中学政通校区连志敏转	175	55	3500	7.4	225	23		4′4		14	5.1	5.1	0	0	0	0
44	16084	视觉传达本16402	201643140	3	丹园园	2	1997-04-14	河北省邯郸市大名县天雄路1号大名一中	163	60	3200	9.2	165	18	4′3		40		5.1	5.1	0	0	0	0
44	16084	视觉传达本16402	201643141	1	李浩博	1	1998-11-18	河北省邢台市临城县玉泉小区4号楼三单元303	185	65	4500	6.5	255	22		3′4		12	5.3	5.3	0	0	0	0
44	16084	视觉传达本16402	201643142	1	范鑫梅	2	1999-02-16	河北省邢台市内丘县内丘第四中学	170	60	3300	8.7	185	25	4′3		45		4.1	4.1	1	1	1	1
44	16084	视觉传达本16402	201643144	1	李新莹	2	1997-10-23	河北省保定市新市区康泰街东鲁岗村	176	63	3400	8.8	170	20	4′4		42		4.5	4.5	1	1	1	1
44	16084	视觉传达本16402	201643147	1	张园园	2	1997-07-23	河北省张家口市桥西区西坝岗路张家口市第二中学高三五班	163	48	3400	8.8	170	20	4′4		42		5	5	0	0	0	0
44	16084	视觉传达本16402	201643148	1	焦欣悦	1	1997-06-20	河北省张家口市第六中学高三十一班	180	55	3000	8.6	205	8		4′5		10	5.3	5.3	0	0	0	0
44	16084	视觉传达本16402	201643149	1	唐鑫	1	1997-09-27	北京市昌平区城南街道旧县村	180	57	4000	7.4	230	10		4′5		13	4.3	4.3	1	1	1	1
44	16084	视觉传达本16402	201643150	1	崔洪雨	2	1997-03-17	河北省承德市隆化县恒地商住小区705室	163	47	3200	9	180	17	4′4		45		4.1	4.1	1	1	1	1
44	16084	视觉传达本16402	201643151	1	陈曦	2	1998-05-23	河北省沧州市新华区第三中学	163	44	3200	8.2	180	22	4′4		40		4	4	1	1	1	1
44	16084	视觉传达本16402	201643152	1	邱才艺	2	1998-11-11	盐山县边务乡边务卫生院	161	49	2800	9.5	175	25	4′55		38		5	5	0	0	0	0
44	16084	视觉传达本16402	201643153	1	李雪岩	1	1998-07-03	北京市通州区八里桥在水一方小区1号楼6单元1202	178	80	4000	7.7	215	15		4′3		10	5.1	5.1	0	0	0	0
44	16084	视觉传达本16402	201643154	1	杜雪芹	2	1998-01-10	衡水市第十四中学北校区(大庆路)高三23班	165	50	3600	9.6	170	30	4′5		41		5.2	5.2	0	0	0	0
44	16085	视觉传达本16403	201643166	1	梁辉辉	1	1998-02-19	河北省邯郸市成安县第一中学	175	56	3000	6.8	360	14		4′5		21	5.1	5.1	0	0	0	0
44	16085	视觉传达本16403	201643167	1	谷清慧	1	1999-01-24	河北省邯郸市大名县谷营村	180	52	3000	7	220	22		4′5		16	5.2	5.2	0	0	0	0
44	16085	视觉传达本16403	201643168	1	李鑫鹏	1	1998-10-25	邯郸市磁县第一中学	180	62	3500	7.3	260	14		4′5		21	5.1	5.1	0	0	0	0
44	16085	视觉传达本16403	201643169	1	颜卓	1	1998-10-23	河北省邢台市宁晋县河渠派出所河渠镇堤里村3队	175	62	3500	8.6	230	17		4′4		12	5.2	5.2	0	0	0	0
44	16085	视觉传达本16403	201643170	1	于滨章	1	1998-02-26	河北省邢台市威县梨元屯镇东赵村	175	64	3500	7.6	240	22		4′5		15	5.2	5.2	0	0	0	0
44	16085	视觉传达本16403	201643171	1	张淼	2	1997-03-25	河北省保定市新市区五四中路文华苑小区三号楼三单元1002	168	60	3400	9	170	20	4′3		40		5.1	5.1	0	0	0	0
44	16085	视觉传达本16403	201643172	1	郭宝全	1	1996-09-05	保定市徐水区大王店镇孟村	180	75	4000	8.6	225	19		4′5		10	5.1	5.1	0	0	0	0
44	16085	视觉传达本16403	201643173	1	陈硕	2	1998-08-06	河北省保定市唐县瑞康花园1号楼1单元1301	163	58	3200	9	165	20	4′4		41		5.1	5.1	0	0	0	0
44	16085	视觉传达本16403	201643174	1	孙淑婷	2	1997-10-30	河北省张家口市桥西区西坝岗路27号张家口市第二中学高三10班	160	60	3500	8.5	170	31	4′25		40		5.1	5.1	0	0	0	0
44	16085	视觉传达本16403	201643175	1	杜昱贞	2	1997-01-17	河北省张家口市桥西区西坝岗路27号张家口市第二中学高三17班	170	57	3500	8.1	180	20	4′2		43		5.3	5.3	0	0	0	0
44	16085	视觉传达本16403	201643176	1	崔悦	2	1998-05-04	河北省张家口市怀来县沙城镇福泽园1号楼六单元302室	158	40	3200	8.4	170	15	4′23		42		4.1	4.1	1	1	1	1
44	16085	视觉传达本16403	201643177	1	王雪	2	1998-10-29	河北省廊坊市安次区落阀镇刘七堤村	166	49	3200	8.4	175	20	4′27		40		4.5	4.5	1	1	1	1
44	16085	视觉传达本16403	201643178	1	王雪	1	1998-01-13	河北省三河市皇庄镇四村108号	170	75	3500	8.4	200	21		4′5		10	5	5	0	0	0	0
44	16085	视觉传达本16403	201643179	1	张严	2	1997-08-26	河北省香河县第一中学	165	60	3500	9.4	170	17	4′3		45		5.3	5.3	0	0	0	0
44	16085	视觉传达本16403	201643155	1	王羡	2	1998-03-15	河北省石家庄市正定县正定镇王古寺村常山胡同11号	172	63	3500	8.4	165	25	4′3		42		5.3	5.3	0	0	0	0
44	16085	视觉传达本16403	201643156	1	张少薇	2	1997-02-13	河北省石家庄市晋州市交通运输局管理站和平街3号	162	52	3100	9.7	165	20	4′4		36		5.1	5.1	0	0	0	0
44	16085	视觉传达本16403	201643157	1	韩冰	2	1996-12-25	河北省藁城区廉州镇东街村市政府东路2排11号	172	60	3200	8.5	165	20	4′4		42		5.2	5.2	0	0	0	0
44	16085	视觉传达本16403	201643158	1	吴月	2	1998-06-26	新乐市鲜虞街78号	156	55	3500	8.4	180	15	4′25		45		5.1	5.1	0	0	0	0
44	16085	视觉传达本16403	201643159	1	付智楠	2	1998-06-13	河北省唐山市迁西县景忠西街山庄里金凤小区银源院一排005号	170	60	3300	8.4	175	20	4′3		42		5.2	5.2	0	0	0	0
44	16085	视觉传达本16403	201643160	1	王丽	2	1997-11-19	河北省唐山市玉田县鸦鸿桥镇东贤村北街24号	160	49	3500	8.5	165	30	4′25		41		5.2	5.2	0	0	0	0
44	16085	视觉传达本16403	201643161	1	潘久鑫	1	1999-04-20	河北省遵化市龙源三期7号楼2门402	175	55	3500	7.1	235	19		3′4		20	5.1	5.1	0	0	0	0
44	16085	视觉传达本16403	201643162	1	马志楠	2	1998-02-23	河北省迁安市迁安镇沙河子村506号	155	47	2800	8.4	170	20	4′4		37		5.2	5.2	0	0	0	0
44	16085	视觉传达本16403	201643163	1	骆氏琦	1	1998-01-02	秦皇岛市海港区东方明珠城G区8栋2单元2702室	170	65	4000	8	200	28		3′52		10	5.1	5.1	0	0	0	0
44	16085	视觉传达本16403	201643164	1	郭雨岚	2	1998-09-23	河北省秦皇岛市北戴河区联峰北路80号影谷影院	172	62	3300	8.6	180	10	4′4		40		5.2	5.2	0	0	0	0
44	16085	视觉传达本16403	201643165	1	耿晓萱	2	1998-01-20	河北省邯郸市复兴区联纺西路72号57号楼4单元12号	168	70	3100	8.7	175	16	5′31		40		5.3	5.3	0	0	0	0
44	16086	数字媒体本16401	201643180	1	张润婷	2	1997-11-12	河北省石家庄裕华区建通街51号翰林雅筑11号楼3单元703	164	49	2400	11.1	160	10	5′2		30		4.3	4.3	0	0	0	0
44	16086	数字媒体本16401	201643181	1	张玉玲	2	1998-02-21	河北省石家庄市藁城区梅花镇南高庄村	165	51	2889	11.1	160	17	4′26		41		5.1	5.1	0	0	0	0
44	16086	数字媒体本16401	201643182	1	陈璐瑶	2	1998-06-30	河北省唐山市开平区开平镇三街西新房2条1号	165	50.3	3600	9.6	150	13	4′03		46		5.1	5.1	0	0	0	0
44	16086	数字媒体本16401	201643183	1	张洋	2	1997-07-26	河北省秦皇岛市北戴河区站南大街135号	165	48	2000	12.6	140	14	7′25		33		5.2	5.2	0	0	0	0
44	16086	数字媒体本16401	201643184	1	王彤	1	1997-10-22	河北省唐山市滦南县马城镇郝庄村	165	60	3500	8.3	200	16		5′18		3	5.1	5.1	0	0	0	0
44	16086	数字媒体本16401	201643185	1	李嘉恒	1	1998-03-09	河北省唐山市乐亭县乐亭镇茂源街茂源社区茂源楼82栋2门502号	173	62.5	3500	8	185	11		5′25		2	5.2	5.2	0	0	0	0
44	16086	数字媒体本16401	201643186	11	刘薇	2	1997-05-01	唐山市玉田县玉田镇凤凰春城一期36栋2单元1401	163	46	2300	12	180	24.5	4′34		50		5.2	5.2	0	0	0	0
44	16086	数字媒体本16401	201643187	11	方媛	2	1997-12-14	河北省遵化市平安城镇姚各庄村保安路北道三排10号	160	52.5	2300	11	140	12	5′0		38		5.1	5.1	0	0	0	0
44	16086	数字媒体本16401	201643188	11	刘畅	1	1998-02-26	河北省唐山市遵化县马兰峪镇满族中学家属院	176	76	3500	10.9	200	6.5		6′11		5	5.1	5.1	0	0	0	0
44	16086	数字媒体本16401	201643189	1	高启亮	1	1998-05-23	河北省迁安市蔡园镇大杨庄村269号	182	75	3500	8	210	13		5′21		3	5.1	5.1	0	0	0	0
44	16086	数字媒体本16401	201643190	1	李滨同	1	1998-03-10	河北省秦皇岛市经济技术开发区明日星城二区五栋2单元1303	175	60	2000	9.5	180	16		6′15		13	5.1	5.1	0	0	0	0
44	16086	数字媒体本16401	201643191	1	王也	2	1998-12-13	河北省秦皇岛市昌黎县四街昌金里一组二十三号	163	57	2600	11	120	16	4′58		38		5.3	5.3	0	0	0	0
44	16086	数字媒体本16401	201643192	1	王晓刚	1	1998-08-20	河北省邯郸市魏县大辛庄乡勃庄村	180	65	3500	8	220	18.5		5′25		15	4.1	4.1	1	1	1	1
44	16086	数字媒体本16401	201643193	1	王莹	2	1998-02-26	河北省邯郸市永年县高三美术班	162	48	2400	12.3	150	21.5	4′43		43		4.5	4.5	1	1	1	1
44	16086	数字媒体本16401	201643194	1	刘露露	2	1997-07-29	河北省邯郸市馆陶县第一中学	160	51	2300	11.1	140	16	4′44		42		5	5	0	0	0	0
44	16086	数字媒体本16401	201643195	1	苏帅	1	1998-07-17	河北省邢台市育英街丽苑小区7-1-602	185	85	3500	9.1	170	11		6′55		1	5.3	5.3	0	0	0	0
44	16086	数字媒体本16401	201643196	1	毛利伟	1	1998-10-21	河北省石家庄市赞皇县院头镇河东村新开街3巷5号	168	55	3500	7.8	210	16		6′13		5	4.3	4.3	1	1	1	1
44	16086	数字媒体本16401	201643197	1	张帅朋	1	1997-09-15	河北省邢台市临城县临城镇岗头寺村035号	170	70	3600	7.3	200	19		5′55		10	4.1	4.1	1	1	1	1
44	16086	数字媒体本16401	201643198	1	麻磊虎	1	1999-01-13	河北省邢台市临城县南寨村	170	75	3500	7.7	210	13		6′22		15	4	4	1	1	1	1
44	16086	数字媒体本16401	201643199	1	张玲玲	2	1995-05-06	河北省邯郸市魏县仕望集乡南仕望张街村	162	50	4000	11.7	150	27	5′11		36		5	5	0	0	0	0
44	16086	数字媒体本16401	201643200	1	谢杨	1	1997-09-09	河北省南宫市南关街永安巷9号	172	65	3500	9.5	165	3		8′0		2	5.1	5.1	0	0	0	0
44	16086	数字媒体本16401	201643201	1	于海洋	1	1997-05-18	河北省保定市百花西路238号保定女子职业中专学校	183	100	4500	10.9	155	2		8′0		3	5.2	5.2	0	0	0	0
44	16086	数字媒体本16401	201643202	1	石超	2	1997-02-13	河北省保定市高阳县长果庄村	165	60	2400	14.1	150	19	4′48		30		5.3	5.3	0	0	0	0
44	16086	数字媒体本16401	201643203	1	边泽晨	1	1997-11-27	河北省保定市高阳县晋庄乡雷庄村建设路14号	171	60	3800	9.5	200	12		6′3		8	5.1	5.1	0	0	0	0
44	16086	数字媒体本16401	201643204	1	韩娅新	2	1995-10-05	河北省保定市涞源县第一中学	163	47	2500	11.5	140	15	5′11		35		5.3	5.3	0	0	0	0
44	16086	数字媒体本16401	201643206	1	朱涛	1	1997-11-16	河北省张家口市桥西区西坝岗路27号张家口市第二中学高三一班	174	50	3600	9.1	170	12		5′07		15	5.1	5.1	0	0	0	0
44	16086	数字媒体本16401	201643207	1	张敏	2	1998-04-28	河北省张家口市桥西区西坝岗路27号第二中学	160	47	2000	11.4	140	7.5	4′4		45		5.2	5.2	0	0	0	0
44	16086	数字媒体本16401	201643208	1	董泽宇	2	1997-09-09	河北省张家口市桥西区西坝岗路27号张家口市第二中学高三（7）班	160	54	2500	11.5	125	17	6′0		30		5.1	5.1	0	0	0	0
44	16086	数字媒体本16401	201643209	1	刘博文	1	1997-08-10	河北省张家口市桥西区西坝岗路27号张家口市第二中学高三七班	183	88	4000	10.2	180	10		5′0		5	5.2	5.2	0	0	0	0
44	16086	数字媒体本16401	201643210	1	郭文慧	2	1996-04-30	河北省张家口市桥西区西坝岗路27号张家口市第二中学高三16班	165	55	3500	11.5	135	11	5′25		37		5.2	5.2	0	0	0	0
44	16086	数字媒体本16401	201643211	1	王一卓	2	1996-11-22	河北省张家口市高新区东宁街5号东方中学文10班	164	68	2700	11.7	130	18	4′49		28		5.2	5.2	0	0	0	0
44	16086	数字媒体本16401	201643212	1	任文园	1	1996-09-23	河北省张北县张北镇公园路88号张家口市张北德智中学	175	77	4000	10.1	190	2		5′2		3	5.1	5.1	0	0	0	0
44	16086	数字媒体本16401	201643213	1	冯舒婷	2	1996-10-29	河北省张家口市万全县孔家庄镇怡馨家园12号楼六单元601	163	52	2500	11.5	145	21	4′34		40		5.2	5.2	0	0	0	0
44	16086	数字媒体本16401	201643214	1	王慧	2	1998-10-18	河北省沧州市泊头市裕华路599号泊头市农村信用联社	165	53.5	2300	11	130	12	7′25		22		5.2	5.2	0	0	0	0
44	16086	数字媒体本16401	201643215	1	孙昊昀	2	1996-03-01	河北省沧州市黄骅市鑫苑二期化工厂小区一号楼二单元102孙家锁	168	46	1300	11	154	12	5′21		35		5.1	5.1	0	0	0	0
44	16086	数字媒体本16401	201643216	1	姜惠玉	2	1998-12-20	河北省廊坊三河市燕郊经济开发区福成五期10号楼4单元1901室	166	48	2200	11.5	155	16	5′2		42		5.1	5.1	0	0	0	0
44	16086	数字媒体本16401	201643217	1	徐鸣志	1	1998-12-05	河北省衡水市第十四中学北校区(大庆路)高三25班	178	80	3400	10	200	7		6′11		3	5.1	5.1	0	0	0	0
44	16086	数字媒体本16401	201643218	1	陈露	2	1997-09-25	河北景县中学高三19班	175	75	2400	11.5	155	19.5	4′3		35		5.1	5.1	0	0	0	0
44	16086	数字媒体本16401	201643219	1	刘春枝	2	1997-02-20	河北省定州市北城区清水河村	160	50	2300	11.5	155	20	5′01		30		5.3	5.3	0	0	0	0
44	16087	数字媒体本16402	201643235	1	武晓曼	2	1996-05-06	河北省邢台市临城县黑城乡丰盈村382号	162	50	2500	10.2	140	19.5	5′23		35		5.1	5.1	0	0	0	0
44	16087	数字媒体本16402	201643236	1	范京龙	1	1998-08-05	河北省邢台市隆尧县双碑乡北村519号	178	65	2900	7.9	250	15		5′38		6	5.3	5.3	0	0	0	0
44	16087	数字媒体本16402	201643237	1	刘华	2	1997-12-13	河北省保定市天鹅中路1409号美术中学教务处	164	57	2700	13.4	140	18	6′09		36		4.1	4.1	1	1	1	1
44	16087	数字媒体本16402	201643238	1	张宇航	1	1998-03-01	河北省保定市天鹅中路1409号保定市美术中学教务处	160	50	2800	8.2	230	7.5		6′27		7	4.5	4.5	1	1	1	1
44	16087	数字媒体本16402	201643239	1	马王赢	2	1997-02-12	河北省保定市唐县长古城乡长古城村西安街53号	165	50	2750	10.4	150	24	5′0		40		5	5	0	0	0	0
44	16087	数字媒体本16402	201643240	1	孙文彬	1	1997-09-16	河北省保定市高阳县代家庄村光明路八胡同2号	180	63	4000	7.3	270	18		4′21		7	5.3	5.3	0	0	0	0
44	16087	数字媒体本16402	201643241	1	吴丹	2	1997-08-18	河北省保定市高阳县北晋庄板桥村东关大街65号	165	60	2800	9.6	140	21	5′0		35		4.3	4.3	1	1	1	1
44	16087	数字媒体本16402	201643242	1	王昭君	2	1997-12-09	河北省保定市易县狼牙山镇 上隘刹村	160	49	2200	10.1	150	19	5′0		35		4.1	4.1	1	1	1	1
44	16087	数字媒体本16402	201643243	1	王涛	1	1996-12-01	河北省保定市雄县雄县世纪城五号楼一单元102	175	52	2800	8.1	210	19		4′33		7	4	4	1	1	1	1
44	16087	数字媒体本16402	201643245	1	岳文超	1	1996-11-30	河北省张家口市桥西区西坝岗路27号张家口市第二中学高三7班	180	72	5000	7.9	210	10		6′32		7	5	5	0	0	0	0
44	16087	数字媒体本16402	201643246	1	杨一泽	1	1997-02-23	河北省张家口市桥西区西坝岗路27号张家口市第二中学高三10班	186	90	3500	8.2	230	14		6′32		7	5.1	5.1	0	0	0	0
44	16087	数字媒体本16402	201643247	1	张玮炜	2	1996-10-12	河北省张家口市桥西区西坝岗路27号张家口市第二中学高三10班	164	42.5	3000	10.2	150	24	5′03		30		5.2	5.2	0	0	0	0
44	16087	数字媒体本16402	201643248	1	马林月	2	1997-07-10	河北省张家口市桥西区清水河中路33号高三（12）班	152	60	2300	10.4	160	18	4′27		36		5.3	5.3	0	0	0	0
44	16087	数字媒体本16402	201643249	1	马潇	2	1997-09-14	河北省张家口市张北县第一中学439班	172	70	2800	10.4	140	19	4′28		38		5.1	5.1	0	0	0	0
44	16087	数字媒体本16402	201643250	1	王旭娇	2	1997-08-05	河北省张北县张北镇公园路88号张家口市张北徳智中学	160	39	2500	10.1	140	17	5′48		30		5.2	5.2	0	0	0	0
44	16087	数字媒体本16402	201643251	11	王泽宇	2	1997-01-04	河北省承德市鹰手营子矿区逸夫实验小学家属楼一单元402	165	45	2700	10	170	18	4′3		40		5.1	5.1	0	0	0	0
44	16087	数字媒体本16402	201643252	11	刘梦琪	2	1997-12-30	河北省承德市宽城满族自治县社保局家属楼二单元201	160	48	1700	10	190	17	4′3		35		5.2	5.2	0	0	0	0
44	16087	数字媒体本16402	201643253	1	郑国霖	1	1998-06-17	河北省沧州市黄骅市文化路花园新村小区六号楼二单元501	182	90	4000	7.9	210	10		6′2		8	5.2	5.2	0	0	0	0
44	16087	数字媒体本16402	201643254	11	肖玥	2	1998-02-21	河北省廊坊市广阳区曙光道物探家园6号楼4单元202室	165	51	2100	14.6	140	16	7′2		36		5.1	5.1	0	0	0	0
44	16087	数字媒体本16402	201643255	1	冯杉	2	1998-07-15	河北省三河市黄土庄镇胡桥村	168	49	2800	10.2	175	15	4′1		38		5.2	5.2	0	0	0	0
44	16087	数字媒体本16402	201643256	1	张虎	1	1998-06-06	北京市海淀区北洼西里13号楼101号	173	70	4000	7.2	250	10		6′48		8	5.1	5.1	0	0	0	0
44	16087	数字媒体本16402	201643257	1	黄睿	2	1999-09-21	河北省固安县第一中学	165	60	2300	9.3	140	15	5′03		30		5.2	5.2	0	0	0	0
44	16087	数字媒体本16402	201643258	1	曲梦伟	2	1998-12-31	河北省衡水市武邑县圈头乡曲洼村	167	57	2600	10.4	160	23	5′2		40		5.3	5.3	0	0	0	0
44	16087	数字媒体本16402	201643259	1	刘清雅	2	1998-04-23	河北省定州市南城区尧方头村大队	160	54	2600	11	160	20	5′3		28		5.1	5.1	0	0	0	0
44	16087	数字媒体本16402	201643229	1	罗梦	2	1997-08-13	河北省秦皇岛市昌黎县葛条港乡罗家营村	169	57.5	2900	9.9	190	15	5′19		38		5.2	5.2	0	0	0	0
44	16087	数字媒体本16402	201643230	1	孙宝童	1	1995-02-26	河北省邯郸市复兴区复兴路铁三局家属院3-2-8	165	73	3500	8.5	180	8		6′2		6	5.2	5.2	0	0	0	0
44	16087	数字媒体本16402	201643231	1	赵文丽	2	1996-12-23	河北省邯郸市涉县小海路汽车伍队家属院1单元4楼左	167	54	2500	10.1	170	19	7′04		35		5.1	5.1	0	0	0	0
44	16087	数字媒体本16402	201643232	1	胡海洋	1	1998-03-23	河北省邯郸市磁县武装部家属院4排1户	171	53	5000	8.5	220	10		6′3		4	5.1	5.1	0	0	0	0
44	16087	数字媒体本16402	201643233	1	张鹏达	1	1997-04-11	邢台市桥西区钢铁北路邢台医专家属院39号楼1单元14层1043	177	80	4000	7.1	250	13		8′0		8	5.1	5.1	0	0	0	0
44	16087	数字媒体本16402	201643220	1	花旭琳	2	1998-10-31	石家庄市新华区滨华路3号2栋1单元502	162	62	2900	10.3	150	18	6′11		35		4.1	4.1	1	1	1	1
44	16087	数字媒体本16402	201643221	11	张宏宇	1	1998-08-24	唐山市开平区开平镇一街小夏庄子17号付2	178	69	3000	7.1	220	16		4′33		8	4.5	4.5	1	1	1	1
44	16087	数字媒体本16402	201643222	1	刘思颐	2	1998-05-10	河北省唐山市滦县响嘡镇西三里庄村北1排19号	171	58	3000	14.1	130	11	7′2		34		5	5	0	0	0	0
44	16087	数字媒体本16402	201643223	1	张家硕	1	1998-09-30	唐山市滦南县柏各庄镇杭各庄村	178	82	3000	8.1	250	18		6′48		7	5.3	5.3	0	0	0	0
44	16087	数字媒体本16402	201643224	1	刘仕月	2	1997-09-16	河北省唐山市乐亭县宝丰街106号阿龙快餐	165	60	2500	9.6	170	28	5′2		40		4.3	4.3	0	0	0	0
44	16087	数字媒体本16402	201643225	1	刘佳良	1	1998-03-24	河北省遵化市贸易城工商局家属院中间第三排第三门	182	82	5000	7	240	24		5′01		7	5.1	5.1	0	0	0	0
44	16087	数字媒体本16402	201643226	1	马帅	1	1998-10-02	河北省遵化市凤凰路桐凤世家五号楼一单元1501	170	55	3000	7	230	10		5′58		8	5.1	5.1	0	0	0	0
44	16087	数字媒体本16402	201643227	1	邹雨航	2	1998-05-22	河北省迁安市奥特富力城A座2单元1201	167	60	2300	10	160	18	4′23		40		5.2	5.2	0	0	0	0
44	16087	数字媒体本16402	201643228	1	徐智桓	1	1998-02-08	河北省秦皇岛市山海关区工人新村53号楼1单元9号	175	51	3200	8.1	180	13		6′01		7	5.1	5.1	0	0	0	0
44	16088	舞蹈表演本16402	201643276	1	徐可欣	2	1997-06-18	河北省唐山市遵化市西三里乡西三里村	166	55	2500	9.1	178	30	4′15		50		5.1	5.1	0	0	0	0
44	16088	舞蹈表演本16402	201643277	1	郭金玲	2	1996-11-19	河北省唐山市遵化市平安城二村东门南道13号	165	58	2500	9.5	192	30	4′34		45		5.1	5.1	0	0	0	0
44	16088	舞蹈表演本16402	201643279	1	金龙	1	1997-03-18	河北省唐山市迁安市赵店子镇营里村108号	178	63	4000	7.7	230	25		4′08		12	5.2	5.2	0	0	0	0
44	16088	舞蹈表演本16402	201643280	1	李六平	2	1998-06-01	河北省唐山市迁安市钢城家园三号楼二单元402室	168	55	2400	9	200	29	5′13		45		5.1	5.1	0	0	0	0
44	16088	舞蹈表演本16402	201643281	11	赵赛	1	1996-06-25	秦皇岛市青龙满族自治县双山子高级中学	172	55	4000	7.7	240	27		4′05		16	5.2	5.2	0	0	0	0
44	16088	舞蹈表演本16402	201643282	1	惠秋瑾	2	1998-06-29	河北省秦皇岛市抚宁县金山大街骊骅山庄5栋3单元402	166	69	2800	9.1	170	32	4′39		50		5.2	5.2	0	0	0	0
44	16088	舞蹈表演本16402	201643283	1	薛倩倩	2	1997-09-12	河北省邯郸市滏春中学政通校区 李瑞娟转本人薛倩倩	162	53	2300	9.7	140	20	4′4		50		5.1	5.1	0	0	0	0
44	16088	舞蹈表演本16402	201643284	1	韩晴晴	2	1998-04-23	河北省邯郸市成安县第一中学	161	58	2200	9.7	155	26	5′0		50		5.1	5.1	0	0	0	0
44	16088	舞蹈表演本16402	201643285	1	王永洁	2	1997-09-14	河北省邯郸市大名县天雄路1号大名一中	161	49	2200	10	185	29	4′22		47		5.1	5.1	0	0	0	0
44	16088	舞蹈表演本16402	201643286	1	贺雅慧	2	1997-03-31	河北省邯郸市武安镇建华大街瑞祥胡同4排16号	166	45	2200	10	150	26	4′34		50		5.1	5.1	0	0	0	0
44	16088	舞蹈表演本16402	201643287	1	贾乐	2	1997-12-08	河北省宁晋县德胜园小区6号楼4单元401	165	52	2500	10	180	25	5′13		51		5.3	5.3	0	0	0	0
44	16088	舞蹈表演本16402	201643288	1	赵倩	2	1999-01-12	河北省宁晋县德胜园小区6号楼4单元401	160	48	2200	10.5	162	23	4′4		50		4.1	4.1	1	1	1	1
44	16088	舞蹈表演本16402	201643289	1	李媛媛	2	1998-01-20	河北省保定市南市区南大园乡南八里庄康宁街50号	172	56	2400	9	204	23	4′4		46		4.5	4.5	1	1	1	1
44	16088	舞蹈表演本16402	201643290	1	葛英杰	2	1998-01-22	河北省保定市满城区中山西路49号	162	55	2300	9.7	180	23	5′15		43		5	5	0	0	0	0
44	16088	舞蹈表演本16402	201643291	1	王莹	2	1999-04-10	河北省涞水县涞水镇北关村朝阳路10号	165	55	2500	9.8	180	27	5′1		43		5.3	5.3	0	0	0	0
44	16088	舞蹈表演本16402	201643292	1	孙娜	2	1997-06-03	河北省保定市徐水区留村乡东村	168	50	3000	9.5	191	25	4′07		50		4.3	4.3	1	1	1	1
44	16088	舞蹈表演本16402	201643293	1	刘天宇	2	1998-10-08	河北省保定市望都县望都中学家属院三号楼三单元201	168	55	2300	10.6	142	27	5′15		43		4.1	4.1	1	1	1	1
44	16088	舞蹈表演本16402	201643294	1	赵冉	2	1997-10-21	河北省保定市易县华宇时代新区10号楼1单元1601室	164	54	2300	10.5	150	25	5′15		43		4	4	1	1	1	1
44	16088	舞蹈表演本16402	201643295	1	高明月	2	1998-04-01	河北省保定市易县第二高级中学	170	65	2600	10.3	145	26	4′39		43		5	5	0	0	0	0
44	16088	舞蹈表演本16402	201643296	1	李泽杨	2	1997-10-13	河北省曲阳永宁中学	158	46	2500	9.8	170	28	5′1		43		5.1	5.1	0	0	0	0
44	16088	舞蹈表演本16402	201643297	1	姚宝玉	2	1997-11-26	河北省承德市双桥区上板城镇白河南村5组6号	165	54	2800	10.8	198	25	5′5		45		5.2	5.2	0	0	0	0
44	16088	舞蹈表演本16402	201643298	1	芦芳	2	1997-09-29	河北香河一中	165	52	2400	10.8	170	25	4′15		50		5.3	5.3	0	0	0	0
44	16088	舞蹈表演本16402	201643299	1	安泽康	1	1997-08-15	河北省定州市叮咛店镇崔蒲庄村5队14号	177	60	4000	6.8	230	28		3′46		15	5.1	5.1	0	0	0	0
44	16088	舞蹈表演本16402	201643267	1	孙颖	2	1997-07-12	河北省唐山市丰南区钱营镇郑各庄村	167	55	2400	9.7	190	24	4′32		44		5.1	5.1	0	0	0	0
44	16088	舞蹈表演本16402	201643268	1	董志学	1	1997-06-10	河北省唐山市丰南区黄各庄镇董各庄一村村委会	179	65	4000	7.2	260	26		4′05		13	5.1	5.1	0	0	0	0
44	16088	舞蹈表演本16402	201643269	1	朱美晨	2	1997-04-21	河北省唐山市丰润区七树庄镇七树庄村专业一剪美理发店	166	55	3000	9.6	160	25	4′5		45		5.1	5.1	0	0	0	0
44	16088	舞蹈表演本16402	201643270	1	郭佳琪	2	1997-12-11	河北省唐山市滦县响堂镇郭坨子村北4排6号	168	57	2300	9.4	178	28	5′0		45		5.3	5.3	0	0	0	0
44	16088	舞蹈表演本16402	201643271	1	郭琦琦	2	1998-08-08	河北省唐山市滦南县宋道口镇郭城子村148号	162	51	2300	8.6	185	24	4′3		44		4.1	4.1	1	1	1	1
44	16088	舞蹈表演本16402	201643272	1	芦纪雅	2	1998-11-24	河北省唐山市曹妃甸区龙港景苑6号楼3单元1701室	170	48	2000	9.2	170	28	4′45		46		4.5	4.5	1	1	1	1
44	16088	舞蹈表演本16402	201643273	1	张梦静	2	1997-12-08	唐山市乐亭县毛庄镇钟丁庄村85号	163	50	2200	9	183	26	5′1		45		5	5	0	0	0	0
44	16088	舞蹈表演本16402	201643274	1	祖钊颖	2	1998-06-06	河北省唐山市乐亭县毛庄镇会里二郎庙村298号	163	44	2500	8.8	190	25	4′22		45		5.3	5.3	0	0	0	0
44	16088	舞蹈表演本16402	201643275	1	孙金秋	2	1997-08-20	河北省唐山市遵化市华明路宏伟名都东区9栋3单元502	165	53	2300	9.1	168	26	4′4		40		4.3	4.3	0	0	0	0
44	16088	舞蹈表演本16402	201643260	1	张金未	2	1998-06-30	石家庄市桥西区民文巷1号河北师大附属实验中学	168	63	2300	10.6	172	21	5′0		45		5.2	5.2	0	0	0	0
44	16088	舞蹈表演本16402	201643262	1	谢鑫苗	2	1998-02-06	石家庄市新华区赵陵铺镇党家庄旧区23号楼2单元102	177	64	2300	10.6	157	21	4′4		50		5.1	5.1	0	0	0	0
44	16088	舞蹈表演本16402	201643263	1	甄思钰	2	1998-07-31	河北省唐山市路北区北新西道德源里楼415楼1门603号	163	55	2400	10.6	155	30	4′34		45		5.2	5.2	0	0	0	0
44	16088	舞蹈表演本16402	201643264	11	朱靖薇	2	1998-08-20	河北省唐山市丰润区永济街润铁小区3号楼4门302室	171	50	2200	10.6	140	21	4′18		46		5.2	5.2	0	0	0	0
44	16088	舞蹈表演本16402	201643265	1	陆欣	2	1998-01-14	河北省唐山市丰润区向阳小区303-2-402	168	60	2800	10.5	188	29	4′4		45		5.1	5.1	0	0	0	0
44	16089	舞蹈学本16402	201643301	1	王伊琪	2	1998-02-17	河北省石家庄市藁城区工业东路广泰北高层一单元702室	167	51	3300	11.9	172	23	5′15		50		5.1	5.1	0	0	0	0
44	16089	舞蹈学本16402	201643302	1	张玉龙	1	1997-08-05	河北省石家庄市平山县三汲乡上三汲村	160	45	3500	8.9	165	23		4′5		42	5.2	5.2	0	0	0	0
44	16089	舞蹈学本16402	201643303	1	任平	2	1998-07-14	唐山市古冶区赵各庄沟北28楼4号	171	63	2700	8.6	192	26	4′41		50		5.2	5.2	0	0	0	0
44	16089	舞蹈学本16402	201643300	1	马昕钰	2	1997-06-06	河北省石家庄市井陉矿区南纬东路66号	168	60	2900	9.7	170	22	5′05		47		5.2	5.2	0	0	0	0
44	16089	舞蹈学本16402	201643304	1	郭玉新	2	1998-08-27	唐山市路北区韩城镇董家庄村村委会	165	52	2900	9.2	170	28	4′39		46		5.2	5.2	0	0	0	0
44	16089	舞蹈学本16402	201643305	1	寇彤彤	2	1997-11-08	河北省唐山市丰润区金色名园5楼4门202室	162	55	3000	10.9	170	30	5′28		43		5.1	5.1	0	0	0	0
44	16089	舞蹈学本16402	201643306	1	魏然	2	1997-08-17	河北省唐山市丰润区丰润镇西魏庄子村	162	55	3000	10.9	170	30	5′2		43		5.2	5.2	0	0	0	0
44	16089	舞蹈学本16402	201643308	11	佟建悦	2	1997-09-29	河北省唐山市丰南区大新庄镇大佟庄三村	163	44	3400	8.8	182	19	5′2		39		5.2	5.2	0	0	0	0
44	16089	舞蹈学本16402	201643309	1	陈凯苹	2	1998-01-08	河北省唐山市滦南县宋道口镇前麻地村228号	163	50	3200	9.3	168	26	4′41		51		5.1	5.1	0	0	0	0
44	16089	舞蹈学本16402	201643310	1	赵迪	2	1997-06-16	河北省唐山市乐亭县姜各庄镇中海滨村118号	164	51	3000	8.5	150	31	4′41		56		5.1	5.1	0	0	0	0
44	16089	舞蹈学本16402	201643311	1	张倩	2	1997-12-21	河北省唐山市乐亭县闫各庄镇邵庄子村3条17号	163	42	3000	8.5	173	33	4′41		51		5.1	5.1	0	0	0	0
44	16089	舞蹈学本16402	201643312	1	张梓萱	2	1998-07-23	河北省唐山市玉田县玉田镇北城街府后盛典小区c10栋3单元201号	172	55	2900	11.9	176	25	5′15		31		5.1	5.1	0	0	0	0
44	16089	舞蹈学本16402	201643313	11	葛小莉	2	1997-11-12	河北省唐山市遵化市华明路华富西街依水现代城一号楼二单元1601	167	55	2900	10	170	28	5′16		52		5.3	5.3	0	0	0	0
44	16089	舞蹈学本16402	201643314	11	杨迁	1	1997-06-10	河北省唐山市遵化市马兰峪镇三合村团圆道7排5号	178	63	3800	6.7	235	27		4′07		10	4.1	4.1	1	1	1	1
44	16089	舞蹈学本16402	201643315	11	徐茹梦	2	1998-01-05	河北省唐山市遵化市茉莉公馆	161	44	2600	9.3	170	29	5′1		50		4.5	4.5	1	1	1	1
44	16089	舞蹈学本16402	201643316	1	蔡凤雪	2	1997-09-09	河北省唐山市迁西县汉儿庄乡常胜峪村26号	163	40	2700	11.3	178	27	5′2		49		5	5	0	0	0	0
44	16089	舞蹈学本16402	201643317	1	田一鸣	2	1998-09-22	河北省唐山市迁安市金水豪庭23号楼2单元601	160	42	3300	8.6	174	22	5′1		49		5.3	5.3	0	0	0	0
44	16089	舞蹈学本16402	201643318	11	傅珊珊	2	1996-12-01	河北省秦皇岛市青龙满族自治县双山子高级中学	160	50	2600	8.9	170	26	4′5		54		4.3	4.3	0	0	0	0
44	16089	舞蹈学本16402	201643319	11	韩雪蕾	2	1997-06-09	河北省秦皇岛市青龙县双山子高级中学	168	54	2700	7.8	173	21	4′45		56		5.1	5.1	0	0	0	0
44	16089	舞蹈学本16402	201643320	1	孙昊	1	1998-07-03	邯郸市丛台区青年路幸福街交叉口南行100米路西二厂单身宿舍楼五楼	174	61	4000	7.8	240	30		4′1		8	5.1	5.1	0	0	0	0
44	16089	舞蹈学本16402	201643336	1	王文哲	2	1997-10-09	河北省张家口市赤城县龙关镇三街村南门口老王批发部	167	43	2900	10.7	150	31	5′2		50		4.3	4.3	1	1	1	1
44	16089	舞蹈学本16402	201643337	1	王金娜	2	1998-04-24	河北省三河市燕郊镇首钢家属院16号楼2单元602	165	53	2800	10.5	160	26	4′39		49		4.1	4.1	1	1	1	1
44	16089	舞蹈学本16402	201643338	1	马孝杰	2	1997-01-25	河北省廊坊市大城县南赵府镇孙河村南街一排二号	162	55	2900	8.4	200	30	4′5		52		4	4	1	1	1	1
44	16089	舞蹈学本16402	201643339	1	梁若林	1	1998-07-02	河北省定州市风景城二期	187	69	4000	7.4	260	27		4′4		9	5	5	0	0	0	0
44	16089	舞蹈学本16402	201643321	1	王昕彤	2	1998-07-14	河北省邯郸市复兴区学军街68号1-1-11号	166	53	3000	9.1	168	28	5′2		51		5.2	5.2	0	0	0	0
44	16089	舞蹈学本16402	201643322	1	张洋	1	1998-06-12	邯郸市第三十一中学教育处	172	64	4199	6.9	240	28		3′45		15	5.1	5.1	0	0	0	0
44	16089	舞蹈学本16402	201643323	1	武小甜	2	1998-07-31	河北省邯郸市峰峰春晖中学高三12班	168	65	3200	10.5	165	30	5′13		50		5.2	5.2	0	0	0	0
44	16089	舞蹈学本16402	201643324	1	吕华彦	2	1998-11-09	在邯郸市临漳县张村集乡西南街村拐子路34号	163	44	3000	11.9	180	32	5′15		48		5.2	5.2	0	0	0	0
44	16089	舞蹈学本16402	201643325	1	申梦宇	2	1997-12-02	河北省邯郸市涉县神头乡神头村24组1082号	160	45	3200	11.9	165	22	5′0		52		5.1	5.1	0	0	0	0
44	16089	舞蹈学本16402	201643326	1	卜玉莹	1	1997-08-07	河北省邢台市临城县圣景小区	175	53	3500	7.8	230	27		4′1		12	5.1	5.1	0	0	0	0
44	16089	舞蹈学本16402	201643327	1	王红莹	2	1998-05-06	河北省宁晋县德胜园小区6号楼4单元401	168	44	3000	9.8	170	28	5′15		51		5.1	5.1	0	0	0	0
44	16089	舞蹈学本16402	201643328	1	王艳艳	2	1999-09-13	河北省邢台市南宫市段芦头镇王记肉食店	160	53	2900	10.7	160	24	4′41		52		5.1	5.1	0	0	0	0
44	16089	舞蹈学本16402	201643330	1	刘朔彤	2	1997-07-26	保定市北市区五四中路110号华电宿舍1号楼1单元403室	155	40	2900	13.1	150	29	5′2		54		5.3	5.3	0	0	0	0
44	16089	舞蹈学本16402	201643331	1	魏薇	2	1997-01-14	河北省保定市百花西路238号保定市女子职业中专学校	160	42	3300	10.2	160	26	5′0		56		4.1	4.1	1	1	1	1
44	16089	舞蹈学本16402	201643332	1	王美琪	2	1996-11-17	河北省涞水县北关村华兴街52号	168	50	3200	10.9	165	25	5′28		47		4.5	4.5	1	1	1	1
44	16089	舞蹈学本16402	201643333	1	郭璇	2	1997-05-01	浙江省义乌市国际商贸城一期市场D区三楼四街7991	165	60	3200	9.9	163	28	5′15		45		5	5	0	0	0	0
44	16089	舞蹈学本16402	201643335	1	靳鸿钰	2	1998-04-19	河北省张家口市怀来县沙城镇理想上城26号楼1单元501	162	50	2900	9.8	160	30	5′15		49		5.3	5.3	0	0	0	0
44	16090	戏剧影视本16403	201643364	1	孙世胤	1	1997-12-24	河北省石家庄市长安区和平东路7号荣景园15号楼2单元1501室	181	95	4000	7.5	240	8		4′55		4	5.3	5.3	0	0	0	0
44	16090	戏剧影视本16403	201643340	1	卢天宇	1	1998-07-24	石家庄市井陉县15号信箱钣金分厂	187	95	4000	8.4	220	5		4′5		2	5.1	5.1	0	0	0	0
44	16090	戏剧影视本16403	201643341	1	邵苗苗	2	1996-07-20	河北省唐山市开平区建材市场锅炉房内	160	47	2500	9	165	25	4′31		43		5.2	5.2	0	0	0	0
44	16090	戏剧影视本16403	201643342	1	胡玥	2	1997-02-11	河北省唐山市玉田县亮甲店镇孔五官屯村孔家西街门牌45号	160	51	2500	9.1	160	23	4′38		40		5.3	5.3	0	0	0	0
44	16090	戏剧影视本16403	201643343	1	陈静	2	1998-04-22	河北省唐山市玉田县玉田镇玉锦佳园二期九栋一单元302	163	55	2500	9.1	160	23	4′37		47		5.1	5.1	0	0	0	0
44	16090	戏剧影视本16403	201643344	1	陈志伟	1	1997-03-09	河北省唐山市玉田县亮甲店镇林头屯乡西果各村吉祥街93号	165	59	4000	7.4	204	6		4′48		8	5.2	5.2	0	0	0	0
44	16090	戏剧影视本16403	201643345	1	朱青	2	1998-01-04	唐山市玉田县鸦鸿桥镇西轩湖甸村四小区二街38号	158	46	2500	8.6	165	25	4′17		48		5.1	5.1	0	0	0	0
44	16090	戏剧影视本16403	201643346	1	单傲男	1	1996-11-07	河北省秦皇岛市抚宁区大新寨镇单庄村	170	86	4000	8.4	230	14		4′5		2	5.2	5.2	0	0	0	0
44	16090	戏剧影视本16403	201643347	1	高园园	2	1997-01-28	河北省邯郸市邯山区农林路邯山街交叉口农行家属院2-2-7	161	50	2500	9	180	28	4′3		45		5.2	5.2	0	0	0	0
44	16090	戏剧影视本16403	201643348	3	艾鹏	1	1997-11-14	邯郸市邯山区鑫鑫小区10-5-6	176	57	3500	8	230	14		4′5		2	5.1	5.1	0	0	0	0
44	16090	戏剧影视本16403	201643349	1	张玉洁	2	1998-12-24	河北省邯郸市滏春中学政通校区王建中转	168	50	2500	9.1	170	24	4′33		43		5.2	5.2	0	0	0	0
44	16090	戏剧影视本16403	201643350	1	梁嘉艺	2	1998-03-08	河北省邯郸市鸡泽县祖望大街邮政储蓄银行信贷中心	165	55	2500	9.1	170	24	4′3		43		5.1	5.1	0	0	0	0
44	16090	戏剧影视本16403	201643351	1	张基峣	1	1999-12-20	南和县朝阳街东头朝阳幼儿园	175	80	4000	7.6	260	13		4′45		8	5.2	5.2	0	0	0	0
44	16090	戏剧影视本16403	201643352	1	祁祥博	1	1996-02-23	北京市房山区窦店镇望楚村7区14号	181	75	4000	8	250	8		4′5		6	5.3	5.3	0	0	0	0
44	16090	戏剧影视本16403	201643353	1	焦仕然	2	1998-05-20	保定市北市区东方家园小区B区16号楼2单元401	163	53	2500	9	160	24	4′4		39		5.1	5.1	0	0	0	0
44	16090	戏剧影视本16403	201643354	1	杨立晗	2	1998-08-19	河北省保定市天威西路富康街燃气公司宿舍二区1-1-501	170	51	2500	9	165	24	4′33		43		5.2	5.2	0	0	0	0
44	16090	戏剧影视本16403	201643355	1	王佳琛	1	1998-02-09	河北省高碑店市高碑店一中	183	90	4000	8.4	200	7		4′5		7	5.1	5.1	0	0	0	0
44	16090	戏剧影视本16403	201643356	1	杨天笑	1	1998-07-19	河北省高碑店市高碑店一中	170	72	4100	8.4	200	6		4′5		2	5.2	5.2	0	0	0	0
44	16090	戏剧影视本16403	201643357	1	王心楠	2	1997-07-12	河北省张家口市桥西区清水河中路33号高三(12)班	160	53	2500	9.1	160	24	4′34		43		5.2	5.2	0	0	0	0
44	16090	戏剧影视本16403	201643358	1	李如意	2	1997-05-10	河北省张家口市沽源县第一中学	166	58	2500	9	170	30	4′32		40		5.1	5.1	0	0	0	0
44	16090	戏剧影视本16403	201643359	1	张椿雨	2	1998-02-19	河北省张家口市涿鹿县涿鹿镇涿鹿中学	163	54	2500	9	160	23	4′39		42		5.1	5.1	0	0	0	0
44	16090	戏剧影视本16403	201643360	11	蒋铁会	2	1997-12-15	河北省承德市宽城满族自治县缸窑沟沟门村项家庄38号	165	55	2500	9	170	24	4′31		43		5.1	5.1	0	0	0	0
44	16090	戏剧影视本16403	201643361	1	陈天洋	1	1997-12-27	河北省廊坊市广阳区南尖塔镇董家村	175	80	4500	9	200	10		4′5		2	5.1	5.1	0	0	0	0
44	16091	音乐学本16403	201643365	1	郭鑫	2	1997-12-25	河北省石家庄市栾城区栾城镇宏达路61号1栋2单元301室姜诗彬转	158	47	2600	8.1	190	16	5′3		30		4.1	4.1	1	1	1	1
44	16091	音乐学本16403	201643367	1	张硕	1	1997-10-11	河北省唐山市开平区唐马路马家沟跃华楼6楼1门102号	180	67	3800	7.5	250	10		4′25		9	4.5	4.5	1	1	1	1
44	16091	音乐学本16403	201643368	1	陈杰	2	1997-03-31	唐山市'丰润区'东马庄'园北花园别墅'F座 3门	167	52	3600	10.1	168	21	5′32		40		5	5	0	0	0	0
44	16091	音乐学本16403	201643381	1	李燏	2	1999-01-16	河北省保定市新市区富康街康泽园南区7栋2单元301	163	57.5	3700	10.1	180	9	5′33		39		5.1	5.1	0	0	0	0
44	16091	音乐学本16403	201643382	11	程建楠	1	1997-06-05	河北省涞水县石亭镇大赤土村南岗西街7号	182	100	4300	8.5	210	17		4′42		5	5.3	5.3	0	0	0	0
44	16091	音乐学本16403	201643383	1	陈春宇	1	1998-06-30	河北省保定市徐水区安顺B区2号楼3单元201	180	95	4000	7.7	230	12		4′3		5	4.1	4.1	1	1	1	1
44	16091	音乐学本16403	201643384	1	苏伟东	2	1997-09-05	河北省保定市唐县北店头乡水头村	163	56	2800	9	158	25	5′21		35		4.5	4.5	1	1	1	1
44	16091	音乐学本16403	201643385	1	闫凯月	2	1998-10-07	河北省保定市唐县川里镇下赤水村5号	160	52	2800	9	160	13	5′22		38		5	5	0	0	0	0
44	16091	音乐学本16403	201643386	1	汪洋	1	1999-02-17	河北省保定市唐县石门乡蟒拦村	175	70	3800	8.5	250	29		4′42		17	5.3	5.3	0	0	0	0
44	16091	音乐学本16403	201643387	1	冉燃	2	1998-06-16	河北省保定市高阳县现代城一期10号楼2单元402	165	55	2500	9.1	167	17	5′3		30		4.3	4.3	1	1	1	1
44	16091	音乐学本16403	201643388	1	潘鑫	1	1998-02-19	河北省保定市容成县小里镇西小里村兴旺街79号	173	75	5000	8.4	260	13		4′3		5	4.1	4.1	1	1	1	1
44	16091	音乐学本16403	201643389	1	崔依旸	2	1997-07-01	河北省保定市容城县城关镇沟西村聚豪巷五条二号	158	48	3000	9	160	19	4′32		40		4	4	1	1	1	1
44	16091	音乐学本16403	201643402	1	赵营	2	1997-10-05	河北省承德市围场县四合永镇下届地村七组	173	55	3900	9	180	16	5′3		40		5.2	5.2	0	0	0	0
44	16091	音乐学本16403	201643403	1	董章帅	1	1997-01-29	河北省任丘市新世纪小区西区3号楼2单元101	170	100	3800	9	200	10		4′5		5	5.1	5.1	0	0	0	0
44	16091	音乐学本16403	201643404	1	范家铭	1	1998-11-27	河北省定州市北城区宝塔花园社区24栋2单元601室	170	59	5000	8.2	280	10		4′15		25	5.1	5.1	0	0	0	0
44	16091	音乐学本16403	201643390	1	张晴	2	1997-03-01	河北省保定市望都县西百城村	168	53	3000	10	160	5	5′3		35		5	5	0	0	0	0
44	16091	音乐学本16403	201643391	1	王宇	1	1997-09-08	北京市昌平区小汤山镇讲礼新村14号楼3单元502	172	83	3800	8.2	240	23		4′3		8	5.1	5.1	0	0	0	0
44	16091	音乐学本16403	201643392	1	刘丽莎	2	1997-08-02	河北省保定市易县独乐乡康家庄村	160	62	3500	10.1	190	14	5′32		38		5.2	5.2	0	0	0	0
44	16091	音乐学本16403	201643393	1	王坤炜	1	1999-01-28	河北省保定市易县友谊路易水职工公寓1号楼301号	180	85	3800	8.2	210	9		4′29		5	5.3	5.3	0	0	0	0
44	16091	音乐学本16403	201643394	1	霍子君	2	1998-08-12	河北省保定市易县紫荆关镇紫荆关村	166	48	3000	9	173	20	4′4		37		5.1	5.1	0	0	0	0
44	16091	音乐学本16403	201643395	1	刘佳文	2	1998-02-03	河北省涿州市林屯乡永兴庄村	168	53	3500	10.1	167	13	5′22		38		5.2	5.2	0	0	0	0
44	16091	音乐学本16403	201643396	1	段可心	2	1997-09-19	河北省张家口市第十中学高三5班	160	60	3000	10	160	5	5′3		35		5.1	5.1	0	0	0	0
44	16091	音乐学本16403	201643397	2	范佳	2	1998-05-09	河北省张家口市第十中学高三6班	166	62	3000	9.1	165	17	5′3		35		5.2	5.2	0	0	0	0
44	16091	音乐学本16403	201643398	1	高跃	1	1998-01-20	河北省张家口市第十中学	172	75	3500	9	230	10		4′15		6	5.2	5.2	0	0	0	0
44	16091	音乐学本16403	201643399	1	靳晓东	1	1996-08-10	河北省张家口市第十中学高三7班	179	70	3800	7.7	220	17		4′25		10	5.2	5.2	0	0	0	0
44	16091	音乐学本16403	201643400	1	冀晓峰	1	1996-05-28	河北省张家口市阳原县第一中学	175	70	3800	8.5	240	16		4′25		6	5.1	5.1	0	0	0	0
44	16091	音乐学本16403	201643401	1	张屹姝	2	1996-09-17	河北省张家口市涿鹿县北晨中学152班	170	69	2520	9.1	170	16	5′25		31		5.2	5.2	0	0	0	0
44	16091	音乐学本16403	201643370	1	刘子晨	1	1997-04-14	河北省唐山市迁西县景忠佳苑B楼3单元2楼202	180	65	3900	8.5	260	10		4′25		8	5.3	5.3	0	0	0	0
44	16091	音乐学本16403	201643371	1	李宝军	1	1996-02-09	河北省唐山市迁西县兴城镇救驾岭村360号	183	70	3800	7.7	255	22		4′25		8	4.3	4.3	0	0	0	0
44	16091	音乐学本16403	201643372	1	陆志远	1	1997-09-14	河北省唐山市遵化市丽景花园1号楼5门602	174	54	4000	7.7	260	13		4′3		7	5.1	5.1	0	0	0	0
44	16091	音乐学本16403	201643373	1	冯冠军	1	1997-03-11	河北省唐山市遵化市龙源小区4栋4单元1001	183	68	3800	7.2	280	13		4′25		10	5.1	5.1	0	0	0	0
44	16091	音乐学本16403	201643374	1	张万强	1	1998-06-16	河北省迁安市大崔庄镇下金山院村	175	63	3800	7.8	250	21		4′3		11	5.2	5.2	0	0	0	0
44	16091	音乐学本16403	201643375	1	张嘉琳	2	1997-07-05	秦皇岛市抚宁县台营镇赵各庄村	160	57	2800	8.1	175	14	5′31		40		5.1	5.1	0	0	0	0
44	16091	音乐学本16403	201643376	1	张丹妮	2	1998-02-25	河北省邯郸市永年县第二中学高三音乐班	162	44	2800	10	168	22	5′31		39		5.2	5.2	0	0	0	0
44	16091	音乐学本16403	201643377	1	宋玲玉	2	1998-11-29	河北省邯郸市广平县第一中学	158	48	3600	9	162	14	5′29		30		5.2	5.2	0	0	0	0
44	16091	音乐学本16403	201643378	1	李艳红	2	1997-07-26	河北省邯郸市魏县第一中学	166	68	3000	9	170	14	4′43		37		5.1	5.1	0	0	0	0
44	16091	音乐学本16403	201643379	1	赵汉杰	1	1998-04-25	河北省邢台市临城县临城镇北驾回村	181	69	3800	6.9	275	16		3′45		9	5.1	5.1	0	0	0	0
44	16091	音乐学本16403	201643380	1	杨玉凯	1	1997-10-02	河北省临西实验中学	178	70	3800	7.2	260	10		4′25		6	5.1	5.1	0	0	0	0
44	16092	药物制剂本16401	201643405	1	王清阳	1	1998-04-08	河北省石家庄市长安区和平东路53号（棉五小区）13栋1单元203	170	70	3734	7.6	210	19		4′34		2	5.1	5.1	0	0	0	0
44	16092	药物制剂本16401	201643407	1	王思懿	2	1998-02-20	河北省辛集市张古庄镇南陈位村	165	52	2316	11.3	170	22	4′03		33		5.1	5.1	0	0	0	0
44	16092	药物制剂本16401	201643408	1	鲁欣蕊	2	1996-12-06	河北省唐山市海港开发区大黄庄村北3栋十三号	175	65	3275	9.6	230	20	3′03		45		5.3	5.3	0	0	0	0
44	16092	药物制剂本16401	201643409	1	潘芳	2	1997-12-25	河北省唐山市乐亭县毛庄镇新村374号	160	50	2347	11.6	168	19	4′08		34		4.1	4.1	1	1	1	1
44	16092	药物制剂本16401	201643410	1	陈晓瞳	1	1998-03-04	河北省唐山市玉田县唐自头镇杨元帅营村	180	65	3271	8.5	240	20		4′17		4	4.5	4.5	1	1	1	1
44	16092	药物制剂本16401	201643412	1	赵佳亮	1	1998-01-22	河北省秦皇岛市昌黎县荒佃庄乡信庄村	180	56	3988	8.3	230	15		5′19		10	5	5	0	0	0	0
44	16092	药物制剂本16401	201643415	1	武鹏飞	1	1997-02-07	河北省邯郸市永年县西河庄乡刘宋寨村	179	70	3219	8.1	215	25		5′3		9	5.3	5.3	0	0	0	0
44	16092	药物制剂本16401	201643418	1	张瑞虎	1	1996-12-26	河北省邯郸市曲周县侯村镇龙高庄村	171	72	3330	7.6	215	22		4′14		16	4.3	4.3	0	0	0	0
44	16092	药物制剂本16401	201643420	1	李世杰	1	1997-10-21	河北省邯郸市涉县龙虎乡龙虎村	168	68	3312	8.3	205	17		5′52		1	5.1	5.1	0	0	0	0
44	16092	药物制剂本16401	201643422	1	马进泽	1	1998-01-31	河北省邢台市宁晋县凤凰镇孙村青龙西街102号	160	45	3000	7.8	180	20		4′38		10	5.1	5.1	0	0	0	0
44	16092	药物制剂本16401	201643423	1	牛红双	1	1997-07-12	河北省威县枣园乡太阳庙村1号	170	70	4386	8.1	205	22		4′38		8	5.2	5.2	0	0	0	0
44	16092	药物制剂本16401	201643424	1	张广帅	1	1999-01-26	河北省清河县海河西街中段驰宇汽配	170	80	3634	8.6	185	23		4′54		1	5.1	5.1	0	0	0	0
44	16092	药物制剂本16401	201643425	1	王新利	1	1997-08-22	河北省南宫市段芦头镇段三村	168	55	3638	7.8	220	16		4′4		6	5.2	5.2	0	0	0	0
44	16092	药物制剂本16401	201643426	1	江青晨	1	1997-08-16	河北省邢台市临西县大刘庄乡江庄村305号	176	75	4000	8.8	205	17		4′37		3	5.2	5.2	0	0	0	0
44	16092	药物制剂本16401	201643427	1	安文静	2	1999-03-27	邢台市威县七级镇七级堡村	160	55	2259	11.9	165	18	4′22		34		5.1	5.1	0	0	0	0
44	16092	药物制剂本16401	201643428	1	梁雪洁	2	1998-11-03	保定市新市区西五里铺村195号	169	70	3500	9.4	175	22	4′21		39		5.1	5.1	0	0	0	0
44	16092	药物制剂本16401	201643429	1	范绪东	1	1999-09-26	河北省保定市满城区大册营镇西村	175	100	4319	9.4	210	24		4′38		2	5.1	5.1	0	0	0	0
44	16092	药物制剂本16401	201643430	1	石嘉琪	2	1998-07-26	保定市徐水县大因镇大因村	167	60	2561	10	165	20	3′55		30		5.1	5.1	0	0	0	0
44	16092	药物制剂本16401	201643431	1	赵茉莉	2	1998-06-16	河北省涿州市沿鲁村315号	160	71	2470	9.4	170	21	4′05		38		5.3	5.3	0	0	0	0
44	16092	药物制剂本16401	201643432	1	高雅儒	1	1997-07-01	河北省张家口市桥西区清水河中路33号高三二班	168	68	3577	7.3	236	20		4′33		13	4.1	4.1	1	1	1	1
44	16092	药物制剂本16401	201643433	3	王仕婷	2	1997-06-26	河北省怀来县沙城中学394班	168	62	2623	10	170	22	4′08		43		4.5	4.5	1	1	1	1
44	16092	药物制剂本16401	201643434	1	王一鸣	2	1999-01-19	河北省承德市双桥区上板城监狱家属楼10栋7单元602	164	58	2890	8.7	182	29	4′06		35		5	5	0	0	0	0
44	16092	药物制剂本16401	201643435	1	李闯	2	1998-03-08	河北省沧州市肃宁县窝北镇大张庄169号	163	49	2519	9.8	169	22	3′49		35		5.3	5.3	0	0	0	0
44	16092	药物制剂本16401	201643437	1	刘杉	2	1997-09-22	河北省固安县第一中学	155	45	2717	10.1	170	14	3′51		42		4.3	4.3	1	1	1	1
44	16092	药物制剂本16401	201643438	1	贡磊	1	1998-04-29	河北省衡水市桃城区广厦小区15栋3单元501室	184	80	5029	7.5	228	20		4′05		2	4.1	4.1	1	1	1	1
44	16092	药物制剂本16401	201643439	1	康晓亭	2	1997-03-06	河北省衡水市阜城县阜城镇戚庄村139号	158	55	2594	10.3	170	20	4′19		35		4	4	1	1	1	1
44	16092	药物制剂本16401	201643440	1	许正阳	1	1998-09-08	河北省衡水市武强县北代乡南平都村201号	183	68	4298	7.9	226	23		4′08		6	5	5	0	0	0	0
44	16092	药物制剂本16401	201643441	1	杨朝龙	1	1997-11-01	河北省定州市叮咛店镇东双屯村99号	165	60	3163	7.8	205	20		4′03		5	5.1	5.1	0	0	0	0
44	16092	药物制剂本16401	201643443	1	张磊	1	1998-11-29	河北省辛集市和睦井乡高家庄村	172	70	3019	8.2	215	20		4′37		2	5.2	5.2	0	0	0	0
44	16092	药物制剂本16401	201643444	1	郭宇	2	1995-11-24	河北省辛集市张古庄镇耿家营村	152	40	2400	9.6	200	17	4′19		36		5.3	5.3	0	0	0	0
44	16093	药学本16401	201643446	1	张孟玮	1	1998-04-08	河北省井陉县秀林镇中学家属楼1单元401	182	73	4265	7.4	240	16.8		3′57		13	5.1	5.1	0	0	0	0
44	16093	药学本16401	201643447	1	彭会茜	2	1998-04-21	河北省石家庄市藁城区兴安镇冯马村	164	74	2610	10.4	168	18	4′1		37		5.2	5.2	0	0	0	0
44	16093	药学本16401	201643448	1	宋雨芯	2	1998-12-26	河北省石家庄市正定县人民医院耳鼻喉科徐英霞	162	49	2258	9	175	17	4′02		37		5.1	5.1	0	0	0	0
44	16093	药学本16401	201643449	1	刘鑫	1	1997-02-10	河北省唐山市丰润区七树庄镇大令公村南街一排35付02号	180	73.5	4115	9.1	230	14.9		3′49		12	5.2	5.2	0	0	0	0
44	16093	药学本16401	201643451	1	赵淑颖	2	1996-05-19	河北省滦县九百户镇郝庄村12排7号	155	51	2700	10.8	165	21	4′15		32		5.2	5.2	0	0	0	0
44	16093	药学本16401	201643452	1	王佳	2	1997-10-27	河北省秦皇岛市卢龙县双望镇坨上村	161	56	2753	9.9	167	20	4′11		37		5.1	5.1	0	0	0	0
44	16093	药学本16401	201643453	1	伊曼曼	2	1998-08-11	河北省邯郸市永年县辛庄堡乡豆庄一村一组59号	158	52	2855	9.7	165	20	3′59		40		5.2	5.2	0	0	0	0
44	16093	药学本16401	201643454	1	谢珊	2	1998-07-03	河北省邯郸市复兴区户村镇牛叫河村村大街200号	165	59	2965	10	170	22	4′28		40		5.1	5.1	0	0	0	0
44	16093	药学本16401	201643455	1	郝佳璐	2	1998-01-14	河北省邯郸市涉县关防乡郝赵村	158	50	3100	9.6	160	23	4′0		45		5.2	5.2	0	0	0	0
44	16093	药学本16401	201643457	1	杨静涵	2	1997-10-05	河北省邯郸市永年县第二中学	160	47	2675	9.9	165	20	3′57		39		5.3	5.3	0	0	0	0
44	16093	药学本16401	201643458	1	李佳欣	2	1998-11-09	河北省邢台市吕寨乡吕寨村715号	162	60	3165	9.2	198	24	3′52		40		5.1	5.1	0	0	0	0
44	16093	药学本16401	201643459	1	郑光玉	1	1997-12-02	河北内丘中学	183	74	4131	7	230	16.2		4′16		15	5.2	5.2	0	0	0	0
44	16093	药学本16401	201643460	1	秦文娜	2	1999-05-29	河北省南和县东三召乡东善友桥村	158	52	2357	11	160	18	4′2		35		5.1	5.1	0	0	0	0
44	16093	药学本16401	201643461	1	杨旭华	1	1997-05-15	河北省保定市唐县罗庄乡岸上村186号	175	63	3678	7.2	240	15		3′51		12	5.2	5.2	0	0	0	0
44	16093	药学本16401	201643462	1	周露苗	2	1998-11-28	河北省保定市唐县高昌镇北山阳村3区136号	174	62	3350	10.1	174	22	4′07		35		5.2	5.2	0	0	0	0
44	16093	药学本16401	201643463	1	高云霞	2	1996-03-16	河北省涞源县第一中学	155	45	2455	9.4	168	22	3′47		32		5.1	5.1	0	0	0	0
44	16093	药学本16401	201643464	1	黄颖	2	1998-03-04	河北省保定市望都县南关村	168	52	2851	9.2	171	21	3′41		40		5.1	5.1	0	0	0	0
44	16093	药学本16401	201643465	1	姚贝贝	2	1998-07-05	河北省曲阳永宁中学	169	55	2715	9.3	169	20	4′0		36		5.1	5.1	0	0	0	0
44	16093	药学本16401	201643466	1	杨纯	2	1996-12-24	河北省曲阳永宁中学	158	60	2654	9.5	161	18	4′07		37		5.1	5.1	0	0	0	0
44	16093	药学本16401	201643467	1	徐博珊	2	1996-12-25	河北省保定市博野县程委镇解营村8区16号永乐路5	155	55	2853	10.6	171	20	3′51		36		5.3	5.3	0	0	0	0
44	16093	药学本16401	201643469	1	白彬	2	1996-11-27	张家口市宣化区炸子市街11号2号楼3-701号	160	50	2763	9.5	162	25	3′48		38		4.1	4.1	1	1	1	1
44	16093	药学本16401	201643470	1	李春萍	2	1997-10-13	河北省张家口市高新区东宁街5号东方中学理1班	163	61	3800	11.4	165	16.5	3′55		45		4.5	4.5	1	1	1	1
44	16093	药学本16401	201643483	1	马玉莹	2	1999-01-10	河北省定州市大鹿庄乡伯堡村村委会	160	60	3150	9.7	165	16	4′06		35		5.1	5.1	0	0	0	0
44	16093	药学本16401	201643484	1	王璐佳	2	1999-03-04	河北省定州市博陵南街景秀江山三号楼一单元1703	166	57	3050	10.5	166	16	4′22		35		5.1	5.1	0	0	0	0
44	16093	药学本16401	201643471	1	韩世轶	1	1998-08-30	河北省张家口市张北县第一中学A84班	172	64	4100	7.5	220	16.5		4′22		12	5	5	0	0	0	0
44	16093	药学本16401	201643472	1	宋聪聪	1	1996-08-17	河北省沧州市沧县杜生镇后侯村169号	179	70	3992	7.9	220	16.2		4′24		15	5.3	5.3	0	0	0	0
44	16093	药学本16401	201643474	1	李港	1	1997-04-30	河北省献县第一中学531班	180	65	3815	7.2	230	16.1		3′44		12	4.3	4.3	0	0	0	0
44	16093	药学本16401	201643475	1	吕磊	1	1997-11-16	河北省沧州市黄骅市吕桥乡吕前村村委会（烧炭'四辈）	170	65	4110	7.7	240	11.8		4′16		14	5.1	5.1	0	0	0	0
44	16093	药学本16401	201643476	1	屈宇威	2	1998-11-07	河北省霸州市宏瑞御景5号楼1单元701	153	40	2408	9.1	165	24	3′55		30		5.1	5.1	0	0	0	0
44	16093	药学本16401	201643477	1	张莎莎	2	1998-04-01	河北省衡水市武邑县和谐嘉园8号楼7单元403	160	53	3405	8.6	172	18	3′48		39		5.2	5.2	0	0	0	0
44	16093	药学本16401	201643478	1	丁晶禹	1	1998-10-02	河北省衡水市故城县建国镇曹口村	165	55	3600	8	240	20.1		4′23		10	5.1	5.1	0	0	0	0
44	16093	药学本16401	201643480	1	崇金龙	1	1996-01-15	河北省衡水市故城县建国镇西刘庄村	173	70	3750	8.5	190	16		4′23		12	5.2	5.2	0	0	0	0
44	16093	药学本16401	201643481	1	杜帅	1	1998-12-22	河北省邢台市隆尧县固城镇北西董村151号	167	70	3950	8.3	210	15.6		4′22		12	5.2	5.2	0	0	0	0
44	16093	药学本16401	201643482	1	孟聪慧	2	1998-06-24	河北省深州市唐奉乡西蒲疃村村委会	158	53	2541	10.1	160	23	3′59		32		5.1	5.1	0	0	0	0
44	16094	药学本16402	201643485	1	高雪梅	2	1997-06-08	河北省石家庄市矿区新王舍佳诚花园4号楼2单元西门	160	50	2886	10.2	180	25	4′11		40		5.1	5.1	0	0	0	0
44	16094	药学本16402	201643487	1	朱怡函	2	1998-08-09	河北省晋州市朝阳街东安胡同54号	168	60	2961	11.6	160	19	4′12		36		5.3	5.3	0	0	0	0
44	16094	药学本16402	201643488	1	闫丽达	2	1997-02-25	河北省唐山市丰润区西魏庄子村北三街184号	160	65	2966	11.9	160	21	4′3		38		4.1	4.1	1	1	1	1
44	16094	药学本16402	201643489	1	曾惠	2	1996-04-02	河北省唐山市滦县小马庄镇张各庄西街村	166	56	2666	9.2	180	28	4′17		40		4.5	4.5	1	1	1	1
44	16094	药学本16402	201643490	11	赵琪	2	1996-04-18	河北省秦皇岛市青龙满族自治县土门子镇水泉村060913号	155	47	2955	9.3	175	20	3′54		38		5	5	0	0	0	0
44	16094	药学本16402	201643491	1	李陶然	1	1999-02-02	河北省邯郸市复兴区建设大街1号化二居委15号楼1单元1号	178	85	5470	8	210	6		4′37		7	5.3	5.3	0	0	0	0
44	16094	药学本16402	201643492	1	李丹	2	1998-01-22	河北省邯郸市大名县天雄路１号大名一中	155	43	2765	10.4	160	25	4′2		35		4.3	4.3	1	1	1	1
44	16094	药学本16402	201643493	1	王鹏雄	1	1997-06-06	邯郸市涉县井店镇玉林井14组3号	165	60	3456	7.7	240	20		3′55		12	4.1	4.1	1	1	1	1
44	16094	药学本16402	201643494	1	王君哲	2	1998-10-23	河北省邢台市中华大街第118号(邢台市第一中学)	162	47	2100	8.8	170	16	3′44		40		4	4	1	1	1	1
44	16094	药学本16402	201643495	1	陈悦	2	1998-10-17	河北省邢台市内丘县家乐园小区五号楼二单元501室	162	57	3125	10.1	170	17	4′0		35		5	5	0	0	0	0
44	16094	药学本16402	201643496	1	王欣	2	1996-10-16	河北省石家庄市赞皇县清河乡加应寺村	168	58	2873	10.3	185	25	4′0		42		5.1	5.1	0	0	0	0
44	16094	药学本16402	201643497	1	张浩楠	2	1998-11-21	河北省保定市徐水区高林村镇小庄村812号	162	53	2920	10.2	175	28	4′05		38		5.2	5.2	0	0	0	0
44	16094	药学本16402	201643498	1	李浩明	1	1996-11-15	河北省保定市唐县仁厚镇南关村190号	180	80	5300	7.3	220	17		4′18		8	5.3	5.3	0	0	0	0
44	16094	药学本16402	201643499	1	闫伟	1	1998-08-17	河北省保定市唐县黄石口乡花塔村	180	70	4530	8.2	210	18		4′26		5	5.1	5.1	0	0	0	0
44	16094	药学本16402	201643500	1	胡帅	1	1995-10-01	河北省保定市容城县平王乡郭村北安路75号	165	60	3500	7.3	240	20		3′59		15	5.1	5.1	0	0	0	0
44	16094	药学本16402	201643501	1	赵灿	2	1997-12-24	河北省保定市望都县望都镇大西堤村334号	170	60	2639	9.5	163	11.3	4′11		43		5.1	5.1	0	0	0	0
44	16094	药学本16402	201643503	1	刘淼	2	1997-04-12	河北省涿州市高官庄镇五兴庄村	166	58	2985	10.3	175	24	4′17		38		5.1	5.1	0	0	0	0
44	16094	药学本16402	201643504	1	耿宇涵	2	1998-10-26	河北省安国中学	168	55	2906	11.3	165	19	4′29		35		5.3	5.3	0	0	0	0
44	16094	药学本16402	201643505	1	徐秀娟	2	1997-05-19	河北省张家口市桥西区清水河中路33号高三(6)班	160	65	2605	10.2	160	20	4′04		35		4.1	4.1	1	1	1	1
44	16094	药学本16402	201643506	1	梁志斌	1	1998-04-13	河北省张家口市阳原县化稍营镇四村幸福湾11排四号	184	70	4256	7.4	225	20		4′2		4	4.5	4.5	1	1	1	1
44	16094	药学本16402	201643507	1	王爱	2	1996-12-03	河北省张家口市张北县第一中学理6班	162	57	2955	10.2	165	30	4′05		40		5	5	0	0	0	0
44	16094	药学本16402	201643508	1	王经纬	1	1998-08-13	河北省沧州市沧县杜生镇前侯村186号	173	57	3838	7	250	15		4′06		10	5.3	5.3	0	0	0	0
44	16094	药学本16402	201643509	1	王美君	2	1998-05-23	河北省东光县第一中学	158	50	2875	9.8	170	24	4′17		39		4.3	4.3	0	0	0	0
44	16094	药学本16402	201643510	1	李凤程	1	1998-07-13	河北省海兴县中学	180	70	4121	8	220	16		4′16		7	5.1	5.1	0	0	0	0
44	16094	药学本16402	201643511	1	张帅	1	1998-02-20	河北省沧州市肃宁县尚村镇东青口村510号	170	50	4000	8	210	17		4′27		6	5.1	5.1	0	0	0	0
44	16094	药学本16402	201643512	1	万伟东	1	1997-11-07	河北省南皮县第一中学	170	60	3500	8.6	200	20		4′17		5	5.2	5.2	0	0	0	0
44	16094	药学本16402	201643513	1	郭英华	1	1997-08-04	河北省献县第一中学8班	178	69	4500	8.4	240	21		4′0		11	5.1	5.1	0	0	0	0
44	16094	药学本16402	201643514	1	贺琳	2	1997-12-20	河北省廊坊市安次区廊霸路廊坊市第十五中学（西校区）	167	59	2200	8.6	180	25	3′46		43		5.2	5.2	0	0	0	0
44	16094	药学本16402	201643515	1	韩卓悦	2	1998-04-10	廊坊市广阳区新开路管道局五区六栋三单元102	162	65	3050	9.5	160	21	4′1		36		5.2	5.2	0	0	0	0
44	16094	药学本16402	201643516	1	董雪媛	2	1998-05-08	河北省廊坊市霸州市岔河集乡西下村百汇超市	162	50	2755	11.3	185	26	4′28		35		5.1	5.1	0	0	0	0
44	16094	药学本16402	201643517	1	霍雨佳	2	1997-06-28	河北省邯郸市峰峰矿区黑龙洞龙南小区12号楼2单元2号	173	70	2886	9.3	186	28	4′02		45		5.1	5.1	0	0	0	0
44	16094	药学本16402	201643518	1	张雯青	2	1996-12-07	河北省张家口市涿鹿县大堡镇古佛堡村715号	162	58	2691	10.6	165	23	4′1		35		5.1	5.1	0	0	0	0
44	16094	药学本16402	201643519	1	吴培烨	1	1998-10-01	河北省衡水市故城县饶阳店镇营东新区管委会	170	70	4380	9.1	210	20		3′57		9	5.1	5.1	0	0	0	0
44	16094	药学本16402	201643520	1	李壮壮	1	1997-01-16	河北省邯郸市馆陶县王桥乡西芦里村41号	178	76	4500	7.8	220	15		4′27		8	5.3	5.3	0	0	0	0
44	16094	药学本16402	201643521	1	张弛	1	1996-05-28	廊坊市霸州市书香苑九号楼二单元2301	185	90	3753	9.4	215	17.5		4′28		11	4.1	4.1	1	1	1	1
44	16094	药学本16402	201643522	1	程洁	2	1996-09-13	河北省深州市唐奉镇程官屯村委会	158	60	2775	9.4	170	26	4′15		45		4.5	4.5	1	1	1	1
44	16094	药学本16402	201643523	1	刘博媛	2	1998-10-30	河北省定州市赵村镇新店子村西大队	155	45	2856	10	165	20	4′3		25		5	5	0	0	0	0
44	16094	药学本16402	201643524	1	尚盼盼	2	1998-08-25	河北省定州市开元镇东忽村	155	50	2906	10.7	160	25	4′17		35		5.3	5.3	0	0	0	0
44	16095	制药工程16401	201643555	1	贾一格	2	1997-05-10	河北省承德市兴隆县陡子峪乡梯子峪村1组12号	165	49	2586	10.6	180	21	4′13		40		5	5	0	0	0	0
44	16095	制药工程16401	201643556	11	刘晓慧	2	1997-05-23	河北省承德市隆化县七家镇柳松沟村2组31号	164	51	2860	8.8	170	16.5	4′04		34		5.3	5.3	0	0	0	0
44	16095	制药工程16401	201643557	1	吕盼盼	2	1999-01-07	河北省南皮县第一中学	160	45	2868	8.9	170	20	4′0		39		4.3	4.3	0	0	0	0
44	16095	制药工程16401	201643558	1	王宁	1	1996-09-25	河北省河间市第一中学	173	62	3613	7.6	240	22		4′13		13	5.1	5.1	0	0	0	0
44	16095	制药工程16401	201643559	1	程茜	2	1997-11-06	河北省廊坊市三河县燕郊开发区福成二期11号楼4单元3201室	157	55	2861	10.2	170	17	3′57		32		5.1	5.1	0	0	0	0
44	16095	制药工程16401	201643560	1	褚翠平	1	1998-04-01	霸州市岔河集乡赵家务一村210号	176	77	3639	7.1	240	22		4′45		11	5.2	5.2	0	0	0	0
44	16095	制药工程16401	201643561	1	冯雪	2	1997-10-23	河北省邯郸市邯山区马头工业城西村大队路一条一号	155	45	2212	9.3	180	20	4′1		38		5.1	5.1	0	0	0	0
44	16095	制药工程16401	201643562	1	邴光正	1	1996-08-19	邢台市威县常屯乡大广高速入口对过邢清路60号	183	67	3738	8.6	230	21		5′17		12	5.2	5.2	0	0	0	0
44	16095	制药工程16401	201643563	1	肖嘉豪	1	1998-03-29	河北省定州市北城区清水河村655号	174	60	4148	6.7	250	23		3′46		15	5.2	5.2	0	0	0	0
44	16095	制药工程16401	201643564	1	郑荣	2	1998-10-01	河北省定州市清风店镇清风店西街23号	167	54	2201	9.7	180	20	4′08		34		5.1	5.1	0	0	0	0
44	16095	制药工程16401	201643542	1	赵江豪	1	1999-02-01	河北省邢台市任县中学	173	59	3450	7.3	210	22		3′5		9	5.1	5.1	0	0	0	0
44	16095	制药工程16401	201643543	3	安洋洋	2	1998-12-30	河北省保定市新市区前屯村建兴路5号	173	65	2789	9.1	170	20	4′11		32		5.2	5.2	0	0	0	0
44	16095	制药工程16401	201643544	1	杨家豪	1	1997-02-09	河北省保定市清苑区清苑镇盛景园5号楼四单元402	168	63	4287	8.5	210	22		5′09		13	5.1	5.1	0	0	0	0
44	16095	制药工程16401	201643546	1	李苗	2	1998-01-27	河北省保定市涞水县明义乡丁家洼村	160	54	2562	9.6	170	20	4′11		33		5.2	5.2	0	0	0	0
44	16095	制药工程16401	201643547	1	张思琪	2	1996-10-30	河北省保定市涿州市东城坊镇西里池村兴旺街14号	170	60	3261	9.2	200	15	4′2		40		5.2	5.2	0	0	0	0
44	16095	制药工程16401	201643548	1	于中华	2	1997-07-13	河北省保定市定兴县高里乡景安村	150	44	2180	10	170	17	4′13		35		5.1	5.1	0	0	0	0
44	16095	制药工程16401	201643549	1	刘静雯	2	1998-07-14	河北省涞源县第一中学	165	50	2800	10	190	23	4′28		36		5.1	5.1	0	0	0	0
44	16095	制药工程16401	201643550	1	王佳伟	1	1996-12-16	河北安新中学	177	93	4335	7.3	220	21		4′3		10	5.1	5.1	0	0	0	0
44	16095	制药工程16401	201643551	1	董珅瑀	2	1998-03-11	河北省保定市涿州市物探七号院57号楼2单元201室	162	55	3214	8.7	180	21	3′55		42		5.1	5.1	0	0	0	0
44	16095	制药工程16401	201643552	1	罗昊	1	1996-11-04	河北省高碑店市高碑店一中	187	115	5011	7.8	230	19		4′52		10	5.3	5.3	0	0	0	0
44	16095	制药工程16401	201643553	1	蒋岩	2	1997-09-11	河北省蔚县蔚州镇书院街祁家大院16号	160	48	3000	10	190	21	4′22		38		4.1	4.1	1	1	1	1
44	16095	制药工程16401	201643554	1	郭岐	1	1997-05-20	河北省怀来县沙城中学二班	178	110	4013	7.7	220	20		4′3		10	4.5	4.5	1	1	1	1
44	16095	制药工程16401	201643525	1	霍杨梅	2	1998-02-11	河北省石家庄市平山县平山镇刘家会村	162	51	2285	9.1	180	21	4′1		38		4.3	4.3	1	1	1	1
44	16095	制药工程16401	201643526	1	李金旺	1	1991-03-18	河北省石家庄市高新区天山花园3号楼5单元202	171	70	3380	7.4	220	21		4′12		9	4.1	4.1	1	1	1	1
44	16095	制药工程16401	201643527	1	周恋依	2	1998-09-15	河北省藁城市开发区南席村东平街41号	163	48	2235	9.8	170	21	4′2		34		4	4	1	1	1	1
44	16095	制药工程16401	201643528	1	刘晓琳	2	1998-11-05	河北省灵寿县慈峪镇东柏山村村委会	170	52	2428	10	180	18	4′11		32		5	5	0	0	0	0
44	16095	制药工程16401	201643529	1	安硕	1	1997-09-26	河北省晋州市东里庄镇安家庄村委会	179	63	3376	7.6	230	22		4′48		10	5.1	5.1	0	0	0	0
44	16095	制药工程16401	201643530	1	房玉琛	1	1997-12-15	河北省晋州市东卓宿镇南白滩村	178	58	4816	6.8	230	20		4′0		13	5.2	5.2	0	0	0	0
44	16095	制药工程16401	201643531	1	穆泽双	2	1998-01-19	河北省石家庄市新乐市承安镇邯村15排11号	160	51	2748	9.4	190	20	4′08		34		5.3	5.3	0	0	0	0
44	16095	制药工程16401	201643532	1	武丽萍	2	1997-03-25	河北省唐山市滦县榛子镇后甸子村北2排20号	166	52	2571	9.6	170	21	4′09		35		5.1	5.1	0	0	0	0
44	16095	制药工程16401	201643533	11	王美玲	2	1993-12-08	河北省唐山市滦南县长凝镇梁营村	155	48	2480	9.9	170	20	4′3		35		5.2	5.2	0	0	0	0
44	16095	制药工程16401	201643534	1	单旭东	1	1997-07-01	河北省唐山市玉田县潮洛窝乡东单庄村新一街8号	179	74	4456	8	240	19		5′19		11	5.1	5.1	0	0	0	0
44	16095	制药工程16401	201643535	11	宋佳敏	2	1998-01-10	河北省秦皇岛市满族自治县第一中学	160	50	2100	9.7	160	22	4′13		35		5.2	5.2	0	0	0	0
44	16095	制药工程16401	201643536	1	陈慧茹	2	1997-03-23	河北省秦皇岛市昌黎县安山镇周庄村	160	49	3125	9.3	180	18	4′2		36		5.2	5.2	0	0	0	0
44	16095	制药工程16401	201643537	1	张红钰	2	1997-03-19	河北省秦皇岛市卢龙县卢龙镇张毛庄村	167	63	2760	9.5	190	22	4′0		30		5.1	5.1	0	0	0	0
44	16095	制药工程16401	201643538	1	都保泽	1	1997-08-16	邯郸市成安县顺康花苑南区17栋1单元102户	165	75	3856	7.8	220	20		5′09		8	5.2	5.2	0	0	0	0
44	16095	制药工程16401	201643539	1	张志刚	1	1997-04-03	河北省邯郸市复兴区建北路1号院6栋4单元7号	170	59	3941	7.1	220	20		4′06		10	5.1	5.1	0	0	0	0
44	16095	制药工程16401	201643540	1	牛胜辉	1	1999-02-16	河北省邯郸市曲周县白寨乡东焦营村	175	75	3363	8	240	23		4′36		15	5.2	5.2	0	0	0	0
44	16095	制药工程16401	201643541	1	李沛峥	1	1998-04-07	河北省邢台市邢台县浆水中学	178	75	3420	8.2	230	19		5′18		13	5.3	5.3	0	0	0	0
44	16096	制药工程16402	201643565	1	武占航	1	1998-02-15	石家庄市赵县范庄镇范庄村捷运石油加油站对过	180	98	4912	10	210	22		5′42		3	5.1	5.1	0	0	0	0
44	16096	制药工程16402	201643566	1	乔枫	2	1998-03-03	石家庄市裕华区槐岭路十四号	155	45	2682	9.3	170	18	4′13		45		5.2	5.2	0	0	0	0
44	16096	制药工程16402	201643567	1	王亚男	2	1998-06-17	河北省行唐县城寨乡上滋洋村西庄60号	160	45	2179	9.5	170	17	4′1		35		5.1	5.1	0	0	0	0
44	16096	制药工程16402	201643568	1	白晓帆	2	1998-02-19	河北省石家庄市灵寿县青同镇护驾疃村光华街东1排1号	166	60	3160	9.9	175	22	4′06		42		5.2	5.2	0	0	0	0
44	16096	制药工程16402	201643569	1	闫杰	2	1999-02-08	河北省石家庄市平山县平山镇米西冶村	162	50	2260	9.5	175	23	4′07		36		5.2	5.2	0	0	0	0
44	16096	制药工程16402	201643570	1	刘晴	2	1998-04-22	河北省唐山市开平区新开路马家沟东山洋房子2-4	167	46	2588	10.1	170	22	4′12		43		5.1	5.1	0	0	0	0
44	16096	制药工程16402	201643571	1	轩宏达	2	1998-03-02	河北省唐山市古冶区唐古路景悦蓝湾107楼4单元401	167	59	2761	10	150	22	4′3		38		5.2	5.2	0	0	0	0
44	16096	制药工程16402	201643573	11	陈帅	2	1997-10-16	遵化市汤泉满族乡起新庄村吉祥路11排8号	167	50	2701	9.4	175	20	4′12		45		5.1	5.1	0	0	0	0
44	16096	制药工程16402	201643574	11	常亚男	2	1997-10-22	河北省秦皇岛市青龙满族自治县第一中学	165	48	2832	9	190	17	4′0		40		5.2	5.2	0	0	0	0
44	16096	制药工程16402	201643575	1	李东杰	1	1999-07-11	河北省邯郸市大名县大名府路大名中学	180	75	4654	7.5	250	18		4′09		23	5.3	5.3	0	0	0	0
44	16096	制药工程16402	201643576	1	杨万安	1	1996-11-23	河北省邯郸市涉县井店镇前池耳村2组22号	166	55	3578	7.4	230	19		3′58		10	5.1	5.1	0	0	0	0
44	16096	制药工程16402	201643577	1	荣鑫	2	1999-01-12	河北省邢台市桥东区王快镇东市村	162	59	2682	10.3	175	21	4′2		39		5.2	5.2	0	0	0	0
44	16096	制药工程16402	201643578	1	闫彬彬	1	1997-10-15	河北省邢台市内丘县五郭店乡北大冯村9号	175	63	3672	8	210	18		4′37		10	5.1	5.1	0	0	0	0
44	16096	制药工程16402	201643580	1	王颖	2	1997-04-25	河北省宁晋县凤凰镇曹家庄村阳光街8号	160	65	2002	10.7	170	20	4′3		23		5.2	5.2	0	0	0	0
44	16096	制药工程16402	201643582	1	王栋梁	1	1996-07-01	河北省保定市阜平县北果园乡广安村047号	177	73	3798	7.1	240	21		4′19		3	5.2	5.2	0	0	0	0
44	16096	制药工程16402	201643583	1	石彩慧	2	1996-07-26	河北省保定市徐水区漕河镇西留营村	158	52	2632	9	170	20	4′1		37		5.1	5.1	0	0	0	0
44	16096	制药工程16402	201643584	1	高妍	2	1998-09-12	河北省保定市唐县都亭乡白塔村	168	72	2125	10.5	175	18	4′09		36		5.1	5.1	0	0	0	0
44	16096	制药工程16402	201643585	1	史彩云	2	1996-03-06	河北省保定市望都县寺庄乡孙庄村	160	50	2750	10.3	170	19	4′16		40		5.1	5.1	0	0	0	0
44	16096	制药工程16402	201643586	1	吴冬	1	1997-07-26	河北省涿州市东城坊镇石佛村村委会	165	60	3288	7	240	18		4′14		10	5.1	5.1	0	0	0	0
44	16096	制药工程16402	201643587	1	吴广	1	1996-10-30	河北省保定市安国市药华大路221号理科二班	180	101	4380	8.2	230	23		5′21		3	5.3	5.3	0	0	0	0
44	16096	制药工程16402	201643588	1	王冬蕾	2	1997-12-22	河北省张家口市桥东区东山路世纪家园5号楼1单元302室	170	58	2860	8	175	23	3′57		39		4.1	4.1	1	1	1	1
44	16096	制药工程16402	201643589	1	裴志远	1	1997-08-09	河北省张家口市赤城县赤城镇山水怡园6号楼2单元502	175	87	4100	7.9	220	19		5′22		3	4.5	4.5	1	1	1	1
44	16096	制药工程16402	201643590	11	杨宋蕊	2	1997-11-01	河北省承德市双滦区锦绣城四区三号楼三单元601	166	58	2645	10	165	18	4′32		42		5	5	0	0	0	0
44	16096	制药工程16402	201643591	1	石宗杨	1	1996-03-15	河北省承德市兴隆县疾病预防控制中心	180	54	3756	6.8	240	24		4′13		10	5.3	5.3	0	0	0	0
44	16096	制药工程16402	201643592	1	梁冬雪	2	1996-01-23	河北省承德市隆化县隆化镇下甸子龙骧东苑龙瑞门D3梁树民诊所	167	58	2818	9.5	180	23	4′1		40		4.3	4.3	0	0	0	0
44	16096	制药工程16402	201643593	1	李浩	1	1997-10-06	河北省沧州市沧县大褚村乡西河头村512号	170	75	4993	7.2	250	20		3′55		3	5.1	5.1	0	0	0	0
44	16096	制药工程16402	201643594	1	许家其	1	1998-12-20	河北省南皮县第一中学	173	75	3901	7.4	230	22		4′52		4	5.1	5.1	0	0	0	0
44	16096	制药工程16402	201643595	1	单中超	1	1996-08-26	河北省泊头市第一中学1305班	180	75	4638	7.7	240	21		4′01		6	5.2	5.2	0	0	0	0
44	16096	制药工程16402	201643596	1	白宇	2	1998-02-15	河北省河间市第一中学	160	43	2301	9.2	170	21	4′09		42		5.1	5.1	0	0	0	0
44	16096	制药工程16402	201643597	1	张彦恒	1	1997-03-08	河北省廊坊市开发区小长亭村村委会	167	60	3419	7.3	260	18		3′37		7	5.2	5.2	0	0	0	0
44	16096	制药工程16402	201643598	1	刘雨非	1	1998-02-11	河北省廊坊市大厂县祁各庄乡八百户村282号	175	66	3959	7.4	210	18		3′58		3	5.2	5.2	0	0	0	0
44	16096	制药工程16402	201643599	1	王丽	2	1997-03-07	河北省廊坊市霸州市水榭花都小区2号楼三单元302	160	60	2956	8.3	175	24	4′32		40		5.1	5.1	0	0	0	0
44	16096	制药工程16402	201643600	1	骆欣泰	1	1997-03-22	河北省邯郸市曲周县河南疃镇骆庄村185号	180	55	3651	7.7	230	22		4′22		10	5.1	5.1	0	0	0	0
44	16096	制药工程16402	201643601	1	谭晓雨	2	1998-08-20	河北省邯郸市肥乡县东方城小区A2 1单元 402室	165	60	2512	10.1	180	23	4′09		45		5.1	5.1	0	0	0	0
44	16096	制药工程16402	201643602	1	付佳兆	2	1997-12-30	河北省衡水市深州市大冯营乡傅家庄村村委会	160	55	2313	9.8	175	20	4′13		38		5.1	5.1	0	0	0	0
44	16096	制药工程16402	201643603	1	王少飞	1	1996-06-01	河北省定州市赵村镇西王庄村137号	170	75	3123	7.8	210	21		5′0		3	5.3	5.3	0	0	0	0
44	16096	制药工程16402	201643604	1	燕亭	2	1997-09-23	河北省定州市清风店镇燕三路村	163	53	2813	9.9	182	21	4′09		36		4.1	4.1	1	1	1	1
44	16097	卫生检验本16401	201643625	1	赵陆云	2	1998-05-24	河北省邢台市桥西区秀兰北区6号楼1单元901室	165	65	2750	9.6	165	17	4′15		30		5.2	5.2	0	0	0	0
44	16097	卫生检验本16401	201643626	1	贾利	2	1995-10-28	河北省阜平县砂窝乡河彩村下河彩32号	165	55	2765	9.6	165	17	4′16		30		5.1	5.1	0	0	0	0
44	16097	卫生检验本16401	201643627	1	殷越美	2	1997-02-11	河北省高碑店市白沟镇君圣御龙庭小区1号楼7单元1102室	170	72	2700	10.4	150	18	4′2		31		5.1	5.1	0	0	0	0
44	16097	卫生检验本16401	201643628	1	曹卜	2	1998-08-12	河北省安国市河北安国中学538班	170	70	2665	10.3	165	18	3′49		33		5.1	5.1	0	0	0	0
44	16097	卫生检验本16401	201643629	1	赫自强	1	1996-12-01	河北省高碑店市高碑店一中	170	65	3692	8.2	230	20		4′02		12	5.1	5.1	0	0	0	0
44	16097	卫生检验本16401	201643630	1	张敏	2	1998-01-08	河北省张家口市桥东区钻石北路10号乙单元601	167	45	2800	9.1	160	28	3′45		39		5.3	5.3	0	0	0	0
44	16097	卫生检验本16401	201643631	1	袁翠芳	2	1998-04-04	河北省张家口市张北县第一中学奥84班	158	50	2800	9	150	18	3′58		32		4.1	4.1	1	1	1	1
44	16097	卫生检验本16401	201643632	1	刘永恒	1	1995-04-06	张家口市张北县第一中学	175	75	3900	8.5	235	17		4′13		10	4.5	4.5	1	1	1	1
44	16097	卫生检验本16401	201643633	1	张众	1	1998-01-05	河北省张家口市怀安县柴沟堡第一中学1304班	162	80	3658	11	190	12		4′27		6	5	5	0	0	0	0
44	16097	卫生检验本16401	201643634	1	周忠行	1	1995-04-16	河北省沧州市孟村回族自治县宋庄子乡闫庄子村村委会	180	75	4200	6.9	250	15		3′55		12	5.3	5.3	0	0	0	0
44	16097	卫生检验本16401	201643635	1	何港贤	1	1997-06-02	河北省沧州市沧县大褚村乡何陈庄218号	175	64	4681	7.4	240	18.4		3′47		11	4.3	4.3	0	0	0	0
44	16097	卫生检验本16401	201643636	1	董鑫雨	2	1998-02-13	河北省青县第一中学	166	63	2800	9.6	150	26	4′13		35		5.1	5.1	0	0	0	0
44	16097	卫生检验本16401	201643637	1	刘春梅	2	1997-02-07	河北省任丘市议论堡乡小门村576号	158	44	2700	9.4	180	20	3′59		36		5.1	5.1	0	0	0	0
44	16097	卫生检验本16401	201643638	1	张天姿	2	1997-09-24	河北省河间市第一中学	160	45	2850	9.9	150	25	4′23		35		5.2	5.2	0	0	0	0
44	16097	卫生检验本16401	201643639	1	耿朝阳	1	1996-07-05	河北省衡水市饶阳县王同岳乡程各庄村	176	63	3803	7.9	240	14		4′11		12	5.1	5.1	0	0	0	0
44	16097	卫生检验本16401	201643640	11	杨杨	1	1996-03-28	河北省承德市双滦区滦河电厂家属院	183	85	4200	8.1	250	16		4′0		12	5.2	5.2	0	0	0	0
44	16097	卫生检验本16401	201643641	1	张芮	2	1998-02-02	河北省衡水市故城县建国镇修配厂	161	60	3260	10.2	180	20	4′13		38		5.2	5.2	0	0	0	0
44	16097	卫生检验本16401	201643642	1	李梦楚	2	1997-06-03	河北省石家庄市桥西区恒大城04-02-2704	167	65	2544	9.5	165	17	4′0		30		5.1	5.1	0	0	0	0
44	16097	卫生检验本16401	201643643	1	白晓玉	2	1998-09-19	河北省衡水市深州市东安庄乡西安庄村二队	158	55	2550	10.7	165	26	4′08		32		5.1	5.1	0	0	0	0
44	16097	卫生检验本16401	201643644	1	李雪	2	1997-10-06	河北省保定市雄县医院血透室	163	54	2800	8	165	23.8	4′01		38		5.1	5.1	0	0	0	0
44	16097	卫生检验本16401	201643605	1	贾巧玲	2	1999-01-13	石家庄市长安区南三条现代小商品城二楼F区33号	158	44	2800	9.4	160	28	4′08		33		4.5	4.5	1	1	1	1
44	16097	卫生检验本16401	201643607	1	符世平	1	1998-10-24	河北省石家庄市无极县光明街南9号4栋2单元201室	173	69	3428	8.3	210	18		4′42		6	5	5	0	0	0	0
44	16097	卫生检验本16401	201643608	1	赵宇威	2	1997-11-12	唐山市丰南区钱营镇小屯村7楼2单元102	160	52	2500	10.1	160	19	3′56		36		5.3	5.3	0	0	0	0
44	16097	卫生检验本16401	201643609	1	吴惠杰	2	1997-11-17	河北省唐山市滦南县程庄镇后庞各庄村3区32号	163	47	2325	8.9	175	20	3′4		36		4.3	4.3	1	1	1	1
44	16097	卫生检验本16401	201643610	1	高颖	2	1997-09-14	河北省唐山市遵化市崔家庄乡河北村村大队	162	51	2475	9.2	165	22	3′52		32		4.1	4.1	1	1	1	1
44	16097	卫生检验本16401	201643611	11	茹苹	2	1997-06-26	河北省唐山市遵化市石门镇小汤河村	160	55	2672	9.7	175	18	4′15		35		4	4	1	1	1	1
44	16097	卫生检验本16401	201643612	1	玄兆坤	1	1997-06-02	河北省迁安市大五里乡山叶口村88号	166	60	4000	7.7	240	17		3′59		15	5	5	0	0	0	0
44	16097	卫生检验本16401	201643613	1	王紫鉴	1	1998-10-18	河北省秦皇岛市昌黎县妇幼保健院	175	56	3900	7.1	235	12		4′15		12	5.1	5.1	0	0	0	0
44	16097	卫生检验本16401	201643614	1	王慧	2	1998-05-13	秦皇岛市卢龙县刘田各庄后茶芽山村	160	54	2562	10.7	160	20	4′09		36		5.2	5.2	0	0	0	0
44	16097	卫生检验本16401	201643615	1	王佳林	1	1997-11-01	河北省秦皇岛市卢龙县木井乡陈贯各庄村	170	89	4426	8.7	205	19		3′25		5	5.3	5.3	0	0	0	0
44	16097	卫生检验本16401	201643616	1	吕紫薇	2	1998-04-16	河北省邯郸市成安县商城镇吕家庄村5组56号	163	50	2850	8.7	180	22	4′16		32		5.1	5.1	0	0	0	0
44	16097	卫生检验本16401	201643617	1	陈方方	2	1998-11-11	河北省邯郸市大名县天雄路1号大名一中	161	55	3016	8.3	170	18	4′25		35		5.2	5.2	0	0	0	0
44	16097	卫生检验本16401	201643618	1	李啸	1	1998-03-24	河北省邯郸市馆陶县第一中学	178	65	3900	8.7	205	14		3′52		10	5.1	5.1	0	0	0	0
44	16097	卫生检验本16401	201643619	1	龙政	1	1997-11-09	河北省武安市午汲镇园柏树村17号	178	60	4200	7.3	240	18		3′35		18	5.2	5.2	0	0	0	0
44	16097	卫生检验本16401	201643621	1	李悦兰	2	1998-10-05	河北省邢台市临城县赵庄乡上红鹤村	165	60	2870	10.1	162	26	4′08		33		5.2	5.2	0	0	0	0
44	16097	卫生检验本16401	201643622	1	赵志倩	2	1998-07-07	河北省邢台市临城县万福小区10号楼一单元102室	160	58	3026	9.2	180	14	4′23		37		5.2	5.2	0	0	0	0
44	16097	卫生检验本16401	201643623	1	崔晓婵	2	1997-12-09	河北省邢台市临城县鸭鸽营乡东渎村825号	166	70	3000	9.9	160	23	4′2		34		5.1	5.1	0	0	0	0
44	16097	卫生检验本16401	201643624	1	刘静雪	2	2000-01-11	河北省邢台市隆尧县尹村镇南西董村504号	162	63	2802	9.8	165	17	4′09		35		5.2	5.2	0	0	0	0
44	16098	医学检验本16401	201643661	1	吕运策	1	1998-02-10	河北省邢台市广宗县大平台乡大柏社村	170	65	3500	8.6	250	19		4′18		7	5.1	5.1	0	0	0	0
44	16098	医学检验本16401	201643662	1	朱绮丽	2	1998-08-16	河北省邢台市隆尧县康庄路移动公司后面第一个巷口最里边的西面	165	65	2855	10.3	180	16	5′0		35		5.2	5.2	0	0	0	0
44	16098	医学检验本16401	201643648	1	王梦瑶	2	1998-01-31	新乐卫星化工厂8栋3单元102室	158	49	2815	10.8	150	13	3′39		36		4.5	4.5	1	1	1	1
44	16098	医学检验本16401	201643650	1	刘艺贤	2	1998-11-02	河北省石家庄市元氏县常山路建设局125号	158	60	2935	10.3	160	9	3′5		36		5	5	0	0	0	0
44	16098	医学检验本16401	201643651	1	卢宇	2	1997-12-06	河北省唐山市路北区祥丰道所祥富里二社区祥富里605楼7门601号	160	62	2600	9.4	170	19	3′54		41		5.3	5.3	0	0	0	0
44	16098	医学检验本16401	201643653	11	王海琳	2	1998-04-20	河北省唐山市迁西县百货大楼王树宏转	160	45	2845	11	180	10	5′0		37		4.3	4.3	1	1	1	1
44	16098	医学检验本16401	201643654	1	曹雪婷	2	1997-10-27	遵化市天之润花园c9-2-601	163	72	3140	9.7	180	8	5′0		36		4.1	4.1	1	1	1	1
44	16098	医学检验本16401	201643655	1	周静	2	1996-07-24	河北省承德市双滦区钢城街道果山小区17号楼2单元304室	162	51	2394	11	160	14	4′1		34		4	4	1	1	1	1
44	16098	医学检验本16401	201643656	1	刘蓉萍	2	1997-09-11	河北省秦皇岛市海港区石门寨镇蟠桃峪村	163	55	2750	10.3	170	14	5′0		35		5	5	0	0	0	0
44	16098	医学检验本16401	201643657	1	张宁宁	2	1997-10-17	河北省邯郸市魏县回隆镇后张庄村376号	160	48	2636	9.4	160	10	5′0		42		5.1	5.1	0	0	0	0
44	16098	医学检验本16401	201643658	1	李冉	2	1997-01-15	邯郸市永年县第二中学	163	60	2776	9.7	170	24	3′57		32		5.2	5.2	0	0	0	0
44	16098	医学检验本16401	201643659	1	李瑞平	2	1998-12-02	河北省邯郸市曲周县四疃镇四疃村	161	54	2964	8.7	190	18	3′27		40		5.3	5.3	0	0	0	0
44	16098	医学检验本16401	201643664	1	王莎莎	2	1998-01-24	河北省保定市清苑区尚层名筑四号楼二单元301室	168	85	2612	10	170	14	5′0		38		5.1	5.1	0	0	0	0
44	16098	医学检验本16401	201643665	1	崔佩雯	2	1999-03-31	河北省保定市白沟新城第一中学	165	52	2385	9.8	160	15	4′05		37		5.2	5.2	0	0	0	0
44	16098	医学检验本16401	201643666	1	李雅惠	2	1997-09-24	河北省保定市徐水区安肃镇南孤庄营村建新街42号	166	51	2677	8.5	210	27	3′5		31		5.2	5.2	0	0	0	0
44	16098	医学检验本16401	201643667	1	王蕊	2	1997-11-02	河北省保定市徐水县户木乡雁门村	162	52	2800	8.8	190	19	3′49		36		5.1	5.1	0	0	0	0
44	16098	医学检验本16401	201643668	1	张露婷	2	1999-07-01	河北省曲阳县第一高级中学	175	88	3855	10.7	160	6	4′0		31		5.2	5.2	0	0	0	0
44	16098	医学检验本16401	201643669	1	王港华	2	1997-07-01	河北省张家口市桥西区清水河中路33号高三7班	163	65	2863	9.2	190	13	4′03		39		5.1	5.1	0	0	0	0
44	16098	医学检验本16401	201643670	1	王素芳	2	1996-05-18	河北省张家口市张北县第一中学理5班	160	65	2235	10.7	170	15	4′03		35		5.2	5.2	0	0	0	0
44	16098	医学检验本16401	201643671	1	韩文璐	2	1997-11-17	河北省张家口市怀来县沙城中学411班	162	46	2834	9.8	180	19	3′5		36		5.3	5.3	0	0	0	0
44	16098	医学检验本16401	201643672	1	程爽	2	1996-02-23	河北省沧州市吴桥县桑园镇祁西村23号	160	55	2460	8.6	165	20	3′36		37		5.1	5.1	0	0	0	0
44	16098	医学检验本16401	201643673	1	代鹏	1	2000-07-21	河北省衡水市故城县武官寨尼庄村40号	165	50	3200	7.5	260	18		3′46		8	5.2	5.2	0	0	0	0
44	16098	医学检验本16401	201643674	1	王晓红	2	1998-07-23	河北景县中学高三（2）班	155	54	2385	10.4	150	21	3′4		32		5.1	5.1	0	0	0	0
44	16098	医学检验本16401	201643675	1	边安琪	2	1998-12-28	衡水市安平县博雅庄园1号楼1单元1601室	157	45	2245	10	160	18	4′0		34		5.2	5.2	0	0	0	0
44	16098	医学检验本16401	201643676	1	王荣	2	1995-02-20	河北省定州市东留春乡东留春村416号	163	57	2465	10	150	16	5′0		35		5.2	5.2	0	0	0	0
44	16098	医学检验本16401	201643677	1	田书铭	2	1998-05-29	辽中县新时代高中	159	47	3600	9.2	165	17	3′57		40		5.1	5.1	0	0	0	0
44	16098	医学检验本16401	201643678	1	吴思敏	2	1998-04-15	海南省海口市白水塘路11号锦地翰城一期2栋2单元1804房	156	45	2874	10.1	180	20	4′0		36		5.1	5.1	0	0	0	0
44	16098	医学检验本16401	201643679	1	杨杰	1	1998-01-05	四川省资阳市乐至县天池镇东福街46号	165	50	3600	8	250	20		3′49		9	5.1	5.1	0	0	0	0
44	16098	医学检验本16401	201643680	1	李蕴	1	1998-11-10	陕西省镇巴县镇巴中学	178	70	3800	8.2	230	17		3′43		6	5.1	5.1	0	0	0	0
44	16098	医学检验本16401	201643681	1	徐琦	2	1998-05-18	广东省惠州市惠城区河南岸东江学府309栋502号	165	56	2635	9.4	220	13	3′38		43		5.3	5.3	0	0	0	0
44	16098	医学检验本16401	201643684	1	张玉双	2	1998-06-17	通辽实验中学2013级17班	155	44	2165	10.3	160	21	4′09		36		4.1	4.1	1	1	1	1
44	16098	医学检验本16401	201643685	1	刘钦文	1	1996-08-26	平南县中学	172	56	3900	7.3	260	19		3′52		10	4.5	4.5	1	1	1	1
44	16098	医学检验本16401	201643645	1	安然	2	1998-06-25	西城区教场口街9号院7号楼1112	175	75	4035	9.7	180	8	4′01		38		5.1	5.1	0	0	0	0
44	16098	医学检验本16401	201643646	1	陈俊萌	1	1997-09-19	天津市滨海新区开发区泰丰家园36门602室	160	65	3700	9.6	250	4		3′43		15	5.3	5.3	0	0	0	0
44	16098	医学检验本16401	201643647	1	戴金池	2	1997-03-04	天津市武清区白古屯乡稍子营村2区5排12号	165	57	2950	10	160	13	3′46		33		4.1	4.1	1	1	1	1
44	16099	医学检验本16402	201643703	1	周哲宇	2	1998-05-23	河北省沧州市人民检察院 周洪新	167	53	2350	10.2	170	19	4′06		45		5.3	5.3	0	0	0	0
44	16099	医学检验本16402	201643704	1	吴月	2	1998-10-12	河北省吴桥县安陵镇芝麻王村	160	49	3100	10.5	170	20	4′1		40		4.3	4.3	1	1	1	1
44	16099	医学检验本16402	201643705	1	王乐	2	1998-05-25	河北省廊坊市三河市新天地小区一期D栋1402	170	54	2345	9.7	186	21	3′58		42		4.1	4.1	1	1	1	1
44	16099	医学检验本16402	201643706	1	韩岱睿	2	1997-12-26	衡水市桃城区宝云大街539号3栋301室	164	45	2530	9.4	181	24	3′45		40		4	4	1	1	1	1
44	16099	医学检验本16402	201643707	1	于世阳	1	1998-11-23	河北省武邑县审坡镇孙魏屯村041号	172	60	3764	8.6	218	20		3′44		6	5	5	0	0	0	0
44	16099	医学检验本16402	201643708	1	张旭姣	2	1999-09-19	河北省邯郸市临漳县锦江新城龙福苑七单元一号楼十四层	160	75	2785	9.1	180	22	4′01		42		5.1	5.1	0	0	0	0
44	16099	医学检验本16402	201643709	1	朱佳慧	2	1997-04-30	衡水市武邑县宏达学校	172	56	2612	9.4	185	22	4′05		51		5.2	5.2	0	0	0	0
44	16099	医学检验本16402	201643710	1	胡天悦	2	1997-11-09	衡水市武邑县大成仪来城3号楼2单元201	155	50	2757	10.1	180	20	4′1		47		5.3	5.3	0	0	0	0
44	16099	医学检验本16402	201643711	1	孙立姝	2	1998-02-27	河北省故城县故城镇大第八村	162	48	2763	9.8	182	21	4′24		46		5.1	5.1	0	0	0	0
44	16099	医学检验本16402	201643712	1	王鑫	2	1998-06-14	河北景县中学高三15班	162	55	2800	8.9	180	22	4′09		46		5.3	5.3	0	0	0	0
44	16099	医学检验本16402	201643713	1	赵雅欣	2	1998-07-21	河北省深州市北溪村乡西留曹村	158	50	2750	9.6	178	21	4′12		48		5.1	5.1	0	0	0	0
44	16099	医学检验本16402	201643714	1	曹晨玮	1	1998-09-10	定州市客车厂长胜园社区2号高层701	175	90	3763	8.3	216	19.7		4′08		5	5.2	5.2	0	0	0	0
44	16099	医学检验本16402	201643686	1	刘子炜	1	1997-08-22	北京市朝阳区劲松八区816-4-7	165	64	3579	8.3	215	19.4		4′09		7	5	5	0	0	0	0
44	16099	医学检验本16402	201643687	1	张帅	1	1997-04-21	河北省沧州市中西医结合医院东院区材料室	176	83	4070	7.8	218	17.8		4′25		9	5.3	5.3	0	0	0	0
44	16099	医学检验本16402	201643688	1	李琳琳	2	1997-06-04	石家庄市正定县汽车站家属院南楼1单元202	170	57	2480	9.3	200	20.5	3′43		36		4.3	4.3	0	0	0	0
44	16099	医学检验本16402	201643689	1	栾俊慧	2	1997-03-31	河北省石家庄市井陉矿区精彩佳苑3号楼3单元502	164	45	2530	9.6	185	20	3′44		48		5.1	5.1	0	0	0	0
44	16099	医学检验本16402	201643690	1	郭鑫悦	2	1998-12-02	河北省新乐市协神派出所协神乡王村中华大街西2区44号	162	50	2400	10.5	170	20.3	3′48		46		5.1	5.1	0	0	0	0
44	16099	医学检验本16402	201643691	1	董文斌	1	1997-11-06	河北省唐山市滦县新城阳光花苑一楼二单元西门101	180	80	4993	8.8	223	16.5		4′27		6	5.2	5.2	0	0	0	0
44	16099	医学检验本16402	201643692	1	王昕妍	2	1998-09-09	唐山市丰润区浭阳诗苑1-1-703	165	53	2896	10	180	22	4′21		48		5.1	5.1	0	0	0	0
44	16099	医学检验本16402	201643693	1	殷达	1	1998-01-27	秦皇岛市卢龙县卢龙镇龙栖园4号楼2单元602	174	65	3982	7.4	227	20		3′47		10	5.2	5.2	0	0	0	0
44	16099	医学检验本16402	201643694	1	张楠	2	1997-10-24	河北省邯郸市磁县白土镇白土六街	165	53	2758	9.1	190	18	3′34		48		5.2	5.2	0	0	0	0
44	16099	医学检验本16402	201643695	1	张敏	2	1997-12-20	河北省邯郸市武安市淑村镇白沙村英才街育才小区27号楼二单元301	166	55	2330	10.2	185	19.5	4′23		47		5.1	5.1	0	0	0	0
44	16099	医学检验本16402	201643696	1	王鑫	1	1995-04-11	河北省邢台市桥西区贾村10号楼四单元6号	180	73	4703	8.1	224	17.3		4′09		12	5.1	5.1	0	0	0	0
44	16099	医学检验本16402	201643697	1	徐帅欣	1	1998-09-30	河北省邢台市平乡县节固乡节固村82号	172	60	3432	8.5	221	19.4		4′2		8	5.1	5.1	0	0	0	0
44	16099	医学检验本16402	201643698	1	安怡然	2	1996-08-27	河北省邢台市临西县河西镇邮局家属院	155	47	3350	10.7	180	19	4′2		48		5.1	5.1	0	0	0	0
44	16099	医学检验本16402	201643699	1	徐瑞宇	2	1998-10-14	河北省保定市徐水区安肃镇安顺街小区B区门卫传达室	163	55	2211	9.1	175	19.5	3′53		50		5.3	5.3	0	0	0	0
44	16099	医学检验本16402	201643700	1	崔梦媛	2	1998-02-09	河北省保定市唐县王京镇西建阳村前街门牌757号	155	48	2673	8.8	182	19	3′44		49		4.1	4.1	1	1	1	1
44	16099	医学检验本16402	201643701	1	梁艳梅	2	1998-06-15	河北省张家口市万全县膳房堡乡梁家庄村村委会	160	60	3319	9.6	178	20	4′03		48		4.5	4.5	1	1	1	1
44	16099	医学检验本16402	201643702	11	贾凤环	2	1997-06-10	河北省承德市平泉县第一中学校本部	158	46	2685	10	185	19.5	3′46		48		5	5	0	0	0	0
44	16099	医学检验本16402	201643715	1	张冰	1	1998-07-01	辽宁省瓦房店市第六高级中学	185	78	4600	7.4	220	9		4′12		5	5.1	5.1	0	0	0	0
44	16099	医学检验本16402	201643716	1	吴纯茜	2	1999-06-26	江西省抚州市东乡县桔子山东区62号	167	49	2300	8.6	170	23	4′1		45		5.2	5.2	0	0	0	0
44	16099	医学检验本16402	201643717	1	蔡笃兴	1	1998-10-06	海南省澄迈县金江镇城东居委蔡宅村一队	172	60	3332	7.4	223	18.3		4′07		9	5.2	5.2	0	0	0	0
44	16099	医学检验本16402	201643718	1	吴秀君	2	1997-06-11	海南省儋州市第二中学	157	55	2899	10.6	178	19	4′11		45		5.2	5.2	0	0	0	0
44	16099	医学检验本16402	201643719	1	赵含青	1	1997-01-07	四川省绵阳中学实验学校	166	60	5006	7.5	240	24		4′52		18	5.1	5.1	0	0	0	0
44	16099	医学检验本16402	201643721	1	任志鹏	1	1998-07-20	山东省临沂市沂水县沂水镇文昌东路1号镇委家属院10号楼408室	178	65	3756	8.2	225	20.1		4′43		8	5.2	5.2	0	0	0	0
44	16099	医学检验本16402	201643722	1	朱迪	1	1998-05-18	湖北省丹江口市蒿坪镇蒿坪村	172	70	3864	8	217	18.8		3′43		7	5.2	5.2	0	0	0	0
44	16099	医学检验本16402	201643724	1	王玲玲	2	1998-01-02	江苏省南通市启东市汇龙镇建都城河花苑9#501	169	55	2447	8.9	181	18.5	3′44		52		5.1	5.1	0	0	0	0
44	16099	医学检验本16402	201643725	1	董鸿铭	1	1998-11-11	通辽市中心血站	175	59	3426	7.6	218	18.6		4′2		9	5.1	5.1	0	0	0	0
44	16099	医学检验本16402	201643726	13	韦俊鹏	1	1997-11-01	广西省都安高级中学	170	65	3725	7.8	219	20.7		4′28		7	5.1	5.1	0	0	0	0
44	16024	护理学本16402	201640948	1	侯燕明	2	1997-03-20	河北省邢台市威县常庄乡北仓村	158	46	2300	10	150	18	4′2		38		4.8	4.8	1	1	1	-1
44	16024	护理学本16402	201640949	1	赵雨馨	2	1998-05-15	河北省保定市南市区东关大街116	173	54	3164	9.6	185	19	4′05		37		5	5.1	0	0	0	0
44	16024	护理学本16402	201640950	1	王涵	2	1998-11-23	河北省安国市河北安国中学	161	59	2600	8.7	162	28	4′15		35		5.3	5.2	0	0	0	0
44	16024	护理学本16402	201640951	1	王一帆	2	1999-01-25	河北省肃宁县张泽城村	161	50	2000	9.3	163	27	4′2		34		5.1	4.9	0	0	0	0
44	16024	护理学本16402	201640952	1	孙家旺	1	1998-02-24	河北省献县第一中学537班	184	105	6000	7.5	240	22		4′3		10	5.2	5	0	0	0	0
44	16024	护理学本16402	201640953	1	臧春风	2	1995-10-29	河北省衡水市故城县西半屯镇藏庄村11号	172	60	2600	8.6	163	25	3′4		32		5	4.8	0	1	0	1
44	16024	护理学本16402	201640954	1	葛雯	2	1998-04-06	衡水市御园小区5号楼3单元501	173	59	2900	9.5	180	24	4′2		34		4.8	4.7	1	1	1	-1
44	16024	护理学本16402	201640955	1	姜文静	2	1996-12-04	河北省衡水市武邑县武邑中学1376班	158	43.5	2100	9.5	170	27	4′12		36		4.6	4.8	1	1	1	-1
44	16024	护理学本16402	201640956	1	乔岁岁	2	1998-01-15	河北省辛集市前营乡杜林村村委会	155	50.5	2100	8.6	175	20	4′11		35		4.5	4.6	1	1	1	-1
44	16024	护理学本16402	201640957	1	王森	1	1998-03-15	河北省衡水市深州市北溪村乡张邱村	172	63	4500	6.8	240	16		4′2		10	4.3	4.5	2	1	1	-1
44	16024	护理学本16402	201640958	1	张畅	2	1998-07-19	河北省辛集市王口镇大营村常发胡同西7号	160	50	2600	8.7	180	28	3′5		36		4.6	4.7	1	1	1	-1
44	16024	护理学本16402	201640959	1	王晓炜	2	1998-01-08	河北省行唐县北河乡北河村	160	49	2800	8.9	170	23	4′15		34		4.5	4.6	1	1	1	-1
44	16024	护理学本16402	201640960	1	赵旭	1	1997-01-17	河北省唐山市乐亭县新寨镇赵常村	173	70	4500	7.7	240	22		4′2		11	4.5	4.6	1	1	1	-1
44	16024	护理学本16402	201640961	1	吴天利	1	1997-01-25	河北省邢台市邢台县羊范镇王村1392号	182	63	3500	10	235	-6		4′3		9	4.6	4.7	1	1	1	-1
44	16024	护理学本16402	201640962	1	尉家青	2	1998-05-20	河北省邢台市内丘县胜利西路139号河北内丘中学	162	55	2800	7.8	165	22	4′05		31		4.7	4.7	1	1	1	-1
44	16024	护理学本16402	201640963	1	安萌	2	1997-04-19	河北内丘中学	163	53	2700	9.2	166	23	4′17		34		4.7	4.7	1	1	1	-1
44	16024	护理学本16402	201640964	1	谷倩	2	1998-11-06	河北省邢台市宁晋县侯口乡邱头村光明十四巷32号	162	50	2700	8.2	175	26	4′1		53		4.8	4.7	1	1	1	-1
44	16024	护理学本16402	201640965	1	许雨晴	2	1997-09-24	河北省保定市清苑县温仁镇大柳树村	163	47	2000	8.8	180	26	4′11		40		4.9	4.7	1	1	1	-1
44	16024	护理学本16402	201640966	1	石邓寒	2	1998-12-17	河北省保定市高阳县高阳镇岳家佐村勤政街3胡同4号	165	51	2000	8.4	180	24	4′08		35		4.8	4.7	1	1	1	-1
44	16024	护理学本16402	201640967	1	白静	2	1997-02-15	河北安新中学	156	46	2700	7.9	165	24	4′14		35		4.6	4.7	1	1	1	-1
44	16024	护理学本16402	201640968	1	张燕	2	1998-06-20	河北省高碑店市高碑店一中	160	57	2600	8.6	180	20	4′13		38		5.2	5.3	0	0	0	0
44	16024	护理学本16402	201640969	11	刘洋	2	1997-11-05	河北省张家口市宣化区钟楼西街19号院1号楼3单元501号	173	56	2600	8.8	171	25	4′1		36		5.1	5.2	0	0	0	0
44	16024	护理学本16402	201640970	1	张乙凡	2	1996-11-06	河北省张北县张北镇公园路88号张家口市张北德智中学	157	43	2600	7.9	170	30	4′03		34		5.1	5	0	0	0	0
44	16024	护理学本16402	201640971	1	张晶晶	2	1997-06-05	河北省张家口市赤城县赤城镇建国西街北2巷4号	162	55	2200	8.7	160	24	4′15		32		5.3	5.2	0	0	0	0
44	16024	护理学本16402	201640972	2	冷金双	2	1997-08-29	河北省承德市隆化县阳光四季城5号楼1单元1082	158	53	2800	9.5	172	28	4′14		33		5.2	5.2	0	0	0	0
44	16024	护理学本16402	201640973	1	崔文涛	1	1997-04-20	河北省沧州市吴桥县桑园镇南街661号	172	64	4400	8.1	230	21		4′18		10	5	5.1	0	0	0	0
44	16024	护理学本16402	201640974	1	周月	2	1997-05-01	河北省 沧州市 吴桥县桑园镇 连城水岸小区 一栋一单元201	160	49	2400	9.5	170	26	4′01		37		5	5.1	0	0	0	0
44	16024	护理学本16402	201640975	1	王臣臣	1	1998-02-22	河北省阜城县码头镇大宁庄	176	86	5000	7.5	235	20		4′3		9	5.1	5.3	0	0	0	0
44	16024	护理学本16402	201640976	1	曹倩倩	2	1996-07-13	河北省冀州市码头李镇中南顾城村	166	58	4200	8.7	175	25	4′17		40		5.1	5.2	0	0	0	0
44	16024	护理学本16402	201640977	1	王珍	2	1997-12-02	河北省定州市赵村乡西南佐村	160	44	2400	8.7	170	20	4′13		37		5.2	5	0	0	0	0
44	16024	护理学本16402	201640978	1	杨天鹤	1	1996-09-25	河北省保定市北市区七一东路迎宾小区17号楼一单元402号房	176	64	4500	6.3	240	22		4′0		11	5.3	5.2	0	0	0	0
44	16024	护理学本16402	201640939	1	郭蓓蓓	2	1996-01-26	河北省石家庄市栾城区西营乡前小枚村	159	53	2500	9.1	178	25	4′07		40		5.1	5.2	0	0	0	0
44	16024	护理学本16402	201640940	1	任宇晨	2	1996-11-16	石家庄市新华区宁安路铁路三十二宿舍25栋1单元302	163	53.5	3000	8	176	28	3′47		36		5.2	5.3	0	0	0	0
44	16024	护理学本16402	201640942	1	刘畅	2	1998-10-04	河北省新乐市承安镇回头岗村中心街6排16号	155	45	2100	9.1	171	25	4′02		35		5.2	5.2	0	0	0	0
44	16024	护理学本16402	201640943	1	王月	2	1998-01-31	河北省唐山市开平区栗园镇大六甲村65号	164	50	3200	8.2	168	20	4′18		38		5.3	5.3	0	0	0	0
44	16024	护理学本16402	201640944	1	刘家梦	2	1997-10-30	河北省秦皇岛市昌黎县龙家店镇岳营村	162	52	2200	9.3	161	21	4′3		36		4.5	4.5	1	1	1	1
44	16024	护理学本16402	201640945	1	张冉冉	2	1998-10-11	河北省邯郸市磁县南城乡南城村二组122号	160	48	2100	9	170	26	4′1		34		4.6	4.7	1	1	1	-1
44	16024	护理学本16402	201640946	1	王瑞贤	2	1997-09-10	河北省隆尧县尹村派出所尹村镇大霍村268号	158	45	2400	10	160	26	4′07		35		4.6	4.6	1	1	-1	1
44	16024	护理学本16402	201640947	1	程扬	1	1998-10-29	河北省邢台市新河县新河镇锦绣花园6号楼1单元101室	174	70	4300	10	245	16		4′18		9	4.8	4.9	1	0	1	-1
44	16023	护理学本16401	201640922	1	王静粉	2	1998-04-20	沙河市综合职教中心	160	55	2900	10.4	165	27	4′21		38		5.3	5.2	0	0	0	0
44	16023	护理学本16401	201640923	1	王燕南	2	1998-03-01	沙河市综合职教中心	161	48	2810	9	169	26	3′43		37		4.8	4.9	1	0	1	-1
44	16023	护理学本16401	201640924	1	冉金哲	2	1998-02-06	保定市富昌路富昌中专	162	54	2310	9.8	170	27	4′3		35		4.8	4.8	1	1	1	-1
44	16023	护理学本16401	201640925	11	陈海椿	2	1997-09-18	河北省围场县四合永镇围场职教中心	160	50	2430	9.1	168	23	3′59		43		5	5.1	0	0	0	0
44	16023	护理学本16401	201640926	11	邓雨婷	2	1997-09-28	河北省围场县四合永镇围场职教中心	164	53	3246	8.6	165	27	3′35		32		5.3	5.2	0	0	0	0
44	16023	护理学本16401	201640927	2	杜然	2	1997-12-22	河北省围场县四合永镇围场职教中心	157	40	2300	8.6	170	27	3′42		37		4.8	4.7	1	1	1	-1
44	16023	护理学本16401	201640928	11	高铭	1	1997-07-20	河北省承德市围场县四合永镇围场职教中心	180	95	6000	7.5	220	20		4′27		10	4.7	4.7	1	1	1	-1
44	16023	护理学本16401	201640929	11	高蕊	2	1997-02-07	河北省围场县四合永镇围场职教中心	168	65	2430	9	173	26	4′12		36		4.5	4.6	1	1	1	-1
44	16023	护理学本16401	201640930	11	李旭	2	1997-02-13	河北省围场县四合永镇围场职教中心	165	49	2410	9	170	26	4′07		32		4.8	4.9	1	1	1	-1
44	16023	护理学本16401	201640931	11	王立南	2	1996-08-28	河北省围场县四合永镇围场职教中心	163	65	2100	9.8	168	27	4′17		35		4.9	4.8	1	1	1	-1
44	16023	护理学本16401	201640932	2	王爱玲	2	1997-01-03	河北省围场县四合永镇围场职教中心	160	54	2750	8.4	180	27	4′11		37		4.8	4.8	1	1	1	-1
44	16023	护理学本16401	201640934	1	王晓莹	2	1996-12-06	河北省承德市围场县四合永镇围场职教中心	162	53	3200	8.4	175	24	3′51		33		4.8	4.7	1	1	1	-1
44	16023	护理学本16401	201640935	2	温楠	2	1997-01-05	河北省围场县四合永镇围场职教中心	162	63	2701	9.1	170	28	4′14		37		4.7	4.7	1	1	1	-1
44	16023	护理学本16401	201640936	11	徐亚东	2	1997-03-20	河北省围场县四合永镇围场职教中心	160	55	2801	10.1	168	26	4′25		34		4.5	4.6	1	1	1	-1
44	16023	护理学本16401	201640890	1	刘丽宏	2	1997-12-02	河北省张家口市老鸦庄镇流平寺村福锦苑小区3号楼2单元101室	160	60	2456	9.1	175	26	4′08		37		4.6	4.6	1	1	1	1
44	16023	护理学本16401	201640891	1	彭晓佳	2	1998-01-15	河北省沙河市赞善市场侯峪路口对面烟花鞭炮店	162	57	2900	10.5	170	30	4′0		35		4.5	4.5	1	1	1	1
44	16023	护理学本16401	201640892	1	乔佳佳	2	1996-03-20	河北省石家庄市新华区西三庄西区B9-3-301	168	52	2332	9	173	26	4′02		33		4.6	4.7	1	1	1	-1
44	16023	护理学本16401	201640893	1	唐丽丽	2	1998-01-19	河北省保定市曲阳县产德乡砂城村30号	165	55	2900	8.7	171	26	4′13		35		4.6	4.6	1	1	-1	1
44	16023	护理学本16401	201640894	1	张静	2	1997-12-26	河北省邯郸市涉县河南店镇赤岸村203号	167	65	2700	9.4	170	25	4′17		35		4.8	4.9	1	0	1	-1
44	16023	护理学本16401	201640895	1	仰慧婷	2	1996-11-30	河北省张家口市宣化县沙岭子镇农科所家属院	167	70	2933	9.4	172	26	4′22		36		4.8	4.8	1	1	1	-1
44	16023	护理学本16401	201640896	1	焦琳	2	1998-03-31	河北省张家口市怀来县沙城镇文昌路冠军消毒餐具配送中心	168	50	2132	10	168	23	4′17		36		5	5.1	0	0	0	0
44	16023	护理学本16401	201640897	1	徐文静	2	1998-02-22	甘肃省庆阳市宁县早胜镇南北村六组371号	160	45	2336	8.8	165	27	3′46		36		5.3	5.2	0	0	0	0
44	16023	护理学本16401	201640898	1	池宇靓	2	1995-04-18	河北省张家口市张北县大西湾乡生意村	150	42	2135	10.4	167	32	4′15		35		4.8	4.7	1	1	1	-1
44	16023	护理学本16401	201640899	1	曹佳俊	2	1997-11-11	河北省秦皇岛市昌黎县泥井镇李成庄村	165	44	2032	9.7	170	25	4′3		32		4.7	4.7	1	1	1	-1
44	16023	护理学本16401	201640900	1	孙利铭	2	1997-05-20	河北省迁安市杨店子镇首钢矿业公司计控室计衡车间	160	55	2806	9.2	175	26	4′17		36		4.5	4.6	1	1	1	-1
44	16023	护理学本16401	201640901	1	张琦	2	1998-02-27	秦皇岛市昌黎县昌黎镇杏树园村14组671号	168	65	2763	10.6	170	25	4′25		35		4.6	4.6	1	1	1	-1
44	16023	护理学本16401	201640902	1	张琳	2	1998-01-21	河北省秦皇岛市昌黎县昌黎镇五街南新里东街7组309号	164	57.5	2890	8.7	175	26	4′1		32		5	5.2	0	0	0	0
44	16023	护理学本16401	201640903	1	杨希	2	1995-09-18	河北省邯郸市邯山区新南环金碧苑一期5号楼2106	172	63	2900	9.5	176	25	4′08		35		5.1	5.2	0	0	0	0
44	16023	护理学本16401	201640904	1	郝旭明	2	1993-05-11	邯郸市涉县北关镇龙山大街龙凤小区4号楼丙单元101号	155	65	2760	8.7	180	28	4′25		49		5.2	5.3	0	0	0	0
44	16023	护理学本16401	201640905	1	孙晓妍	2	1999-01-23	河北省邯郸市磁县讲武城镇双庙村	150	44	2100	8.6	165	26	4′15		36		5.1	5.2	0	0	0	0
44	16023	护理学本16401	201640906	1	王敏	2	1993-09-03	河北省邯郸市磁县二环路物价局楼下隆鑫烟酒	150	46	2300	8.6	173	27	4′13		35		5.1	5	0	0	0	0
44	16023	护理学本16401	201640908	1	连多云	2	1996-12-28	河北省邯郸市魏县陵园街民政局对面88号	162	54	2542	8.9	171	27	4′07		38		5.3	5.2	0	0	0	0
44	16023	护理学本16401	201640909	1	张一龙	1	1995-01-12	河北省邯郸市曲周县凤凰城小区18号楼一单元302	175	57	3500	6.3	220	20		4′29		16	4.8	4.9	1	0	1	-1
44	16023	护理学本16401	201640910	1	杜宇琼	2	1997-03-16	河北省武安市北安庄乡北安庄村村委会	162	62	2700	9.2	169	28	4′12		36		4.8	4.8	1	1	1	-1
44	16023	护理学本16401	201640911	1	韩钰慧	2	1998-11-03	河北省武安市矿山镇下水头村村委会	160	60	2450	9.5	171	28	4′2		36		5	5.1	0	0	0	0
44	16023	护理学本16401	201640937	2	张金柱	1	1997-03-22	河北省围场县四合永镇围场职教中心	180	65	5300	6.3	240	23		4′14		16	4.6	4.6	1	1	1	-1
44	16023	护理学本16401	201640938	11	张萌	2	1997-07-22	河北省围场县四合永镇围场职教中心	165	55	3253	9.5	170	25	4′23		36		5	5.2	0	0	0	0
44	16023	护理学本16401	201640913	1	李朝妹	2	1997-01-15	河北省武安市西土山乡东土山村233号	158	51	2501	9.5	173	28	4′15		36		4.8	4.7	1	1	1	-1
44	16023	护理学本16401	201640914	1	李丹丹	2	1997-09-27	河北省武安市上团城乡下团城村106号	163	65	2401	8.9	165	29	4′2		38		4.7	4.7	1	1	1	-1
44	16023	护理学本16401	201640915	1	牛丹丹	2	1997-10-04	河北省武安市北安乐乡北安乐村429号	167	50	2600	8.1	165	28	4′11		38		4.5	4.6	1	1	1	-1
44	16023	护理学本16401	201640916	1	王珍	2	1998-04-05	河北省武安市北安乐乡上三里村68号	165	60	2400	9.8	160	29	4′2		38		5	5.2	0	0	0	0
44	16023	护理学本16401	201640917	1	魏冉	2	1997-12-20	河北省邯郸市武安市冶陶镇冶陶村	160	55	2720	10	169	27	4′2		38		5.1	5.2	0	0	0	0
44	16023	护理学本16401	201640918	1	张喆喆	2	1997-10-13	河北省武安市淑村镇北大社村村委会	167	64	2800	8.6	180	30	4′01		45		5.2	5.3	0	0	0	0
44	16023	护理学本16401	201640919	1	赵学勤	2	1997-08-23	河北省武安市淑村镇白沙村村委会	167	58	2210	9.1	165	28	4′05		35		5.1	5.2	0	0	0	0
44	16023	护理学本16401	201640921	1	胡丽萌	2	1998-05-20	沙河市综合职教中心	163	60	2800	9.1	168	26	4′1		39		5.1	5	0	0	0	0
44	16023	护理学本16401	201640889	1	王嫣然	2	1997-10-13	河北省保定市蠡县百尺镇大百尺村	160	51	2800	10.1	165	31	3′47		32		4.5	4.6	1	1	1	1
44	16023	护理学本16401	201640912	1	郝晓萌	2	1997-04-01	河北省武安市西土山乡云驾岭村村委会	158	54	2850	9.2	173	28	4′13		37		5.3	5.2	0	0	0	0
44	16025	财务管理本16401	201640979	1	董雪雅	2	1998-01-29	河北省石家庄市藁城区南董镇南大章村富强街122号	163	64	2900	9.6	132	15	4′21		36		4.5	4.6	1	1	1	-1
44	16025	财务管理本16401	201640980	14	杨春倩	2	1996-11-13	河北省石家庄市灵寿县牛城乡中王角村致富街1排2号	162	61	3100	8.1	200	13	4′03		22		4.6	4.7	1	1	1	-1
44	16025	财务管理本16401	201640981	1	牛箫童	2	1998-02-04	河北省新乐市长寿路111号广德小区4栋1单元401室	165	56	3100	9.2	160	10	4′3		28		4.6	4.8	1	1	1	-1
44	16025	财务管理本16401	201640995	1	臧美玲	2	1996-10-04	河北省沧州市沧县风化店乡大流口村	165	59	2100	8.9	180	28	4′3		30		5.2	5.2	0	0	0	0
44	16025	财务管理本16401	201640996	1	马紫朋	1	1997-11-15	河北省衡水市安平县安平镇安平中学新校区	168	60	3500	7.5	210	8		4′22		4	5.3	5.1	0	0	0	0
44	16025	财务管理本16401	201640997	1	胡龙飞	1	1997-11-07	河北省故城县郑口镇盛世名城15号楼1603	179	80	4000	7.9	220	10		4′31		2	5.3	5.2	0	0	0	0
44	16025	财务管理本16401	201640998	1	吴佳莹	2	1998-01-07	河北省衡水市和平东路605号（衡水通用铁路器材有限公司）	155	45	3300	9.5	140	15	4′0		29		5.2	5.2	0	0	0	0
44	16025	财务管理本16401	201640999	1	姚远	1	1998-03-04	内蒙古乌海市第一中学378班	180	90	5000	7.4	210	8		4′0		1	5.1	5.3	0	0	0	0
44	16025	财务管理本16401	201641000	1	池娟	2	1997-07-05	前旗一中	161	48	2600	9	185	11	4′0		33		5.2	5.1	0	0	0	0
44	16025	财务管理本16401	201641001	1	赵馨怡	2	1998-09-25	北京市平谷区平谷镇平翔东园63号楼2单元1号	166	80	2900	9.1	186	22	4′3		27		5.2	5.3	0	0	0	0
44	16025	财务管理本16401	201641002	1	李旺红	2	1998-03-09	北京市平谷区夏各庄镇安固村东路72号	160	47.5	2300	8.8	167	17	4′1		43		5.3	5.1	0	0	0	0
44	16025	财务管理本16401	201641003	1	闫博微	2	1997-10-10	北京市延庆县旧县镇旧县村北区87号	160	52	3000	9	130	16	4′3		43		4.6	4.5	1	1	1	-1
44	16025	财务管理本16401	201641004	1	杨晓	2	1998-04-29	河北省石家庄市井陉矿区涧底村涧四街9排16号	162	44	2000	8.8	176	20	4′0		30		4.6	4.7	1	1	1	-1
44	16025	财务管理本16401	201641005	1	李明伟	1	1997-11-16	河北省唐山市丰润区唐丰路376号雨馨旅馆	162	56	3350	8.3	230	7		4′25		5	4.6	4.7	1	1	1	-1
44	16025	财务管理本16401	201641006	1	段亭亭	2	1997-12-27	河北省邢台市平乡县节固乡西豆庄村478号	162	56	2200	10	142	15	4′22		35		4.7	4.7	1	1	1	-1
44	16025	财务管理本16401	201641007	1	董浩楠	1	1998-10-06	河北省邢台市宁晋县北河庄镇东陈一村益民北胡同6号	176	75	4300	7.3	200	5		4′2		6	4.8	4.9	1	1	1	-1
44	16025	财务管理本16401	201641008	1	程梦燚	2	1997-09-23	河北省保定市新市区江城乡江城东队东盛南街17-2	160	51	2500	9.2	152	11	3′32		28		4.8	4.9	1	1	1	-1
44	16025	财务管理本16401	201641009	1	臧云峰	1	1997-09-07	河北安新中学	174	60	4700	7.8	240	26		3′5		12	4.9	4.8	1	1	1	-1
44	16025	财务管理本16401	201641010	1	张希	2	1998-04-23	河北省保定市博野县南小王乡小北河村利民街58号	162	46	2600	9.3	158	20	4′12		26		4.8	4.8	1	1	1	-1
44	16025	财务管理本16401	201641011	1	张立元	1	1997-05-21	河北省涿州市码头镇向阳三村234号	172	55	4200	6.9	230	15		4′2		12	4.8	4.7	1	1	1	-1
44	16025	财务管理本16401	201641012	1	郭美琴	2	1997-09-28	河北省张家口市第六中学高三5班	167	60	2700	9.9	159	23	4′06		25		4.7	4.7	1	1	1	-1
44	16025	财务管理本16401	201641013	1	刘金	2	1997-03-29	河北省廊坊市安次区廊霸路廊坊市第十五中学	160	60	2700	10	158	14	4′2		33		4.5	4.6	1	1	1	-1
44	16025	财务管理本16401	201641014	1	袁海阔	2	1998-03-14	河北省衡水市安平县大何庄乡南满子村三区37号	164	54	2800	10	150	19	4′1		32		4.6	4.6	1	1	1	-1
44	16025	财务管理本16401	201641015	1	杨荣悦	2	1997-07-20	河北省衡水市景县青兰乡小刘头村	155	42	2000	8.5	170	15	4′2		30		5	5.2	0	0	0	0
44	16025	财务管理本16401	201641016	1	马汝苹	2	1998-05-16	冀州市南午村镇寺上村	164	59	2300	10	138	15	4′1		30		5.1	5.2	0	0	0	0
44	16025	财务管理本16401	201641017	1	孙杭	2	1997-11-15	辽宁省瓦房店市西环街三段118号第六高级中学三年十班	164	44	2400	8.3	179	12	4′1		32		5.2	5.3	0	0	0	0
44	16025	财务管理本16401	201641018	1	李金壮	1	1997-03-27	辽宁省实验中学辽东湾分校高三年部	178	90	3700	8.3	210	20		4′5		1	5.2	5.2	0	0	0	0
44	16025	财务管理本16401	201640982	1	刘亚桥	2	1998-03-10	河北省唐山市乐亭县乐亭镇三刘庄	162	50	3300	9.3	180	13	4′0		33		4.7	4.9	1	1	1	-1
44	16025	财务管理本16401	201640983	1	郑昊月	2	1998-07-19	河北省唐山市玉田县鸦鸿桥镇龙祥源小区七栋3单元902	168	79	2800	11	140	20	4′1		25		4.8	4.7	1	1	1	-1
44	16025	财务管理本16401	201640984	1	隗立杭	2	1998-03-22	河北省保定市涞水县九龙镇镇厂村阳台街5号	168	55	3000	9	162	23	4′1		28		4.9	4.7	1	1	1	-1
44	16025	财务管理本16401	201640985	1	白一凡	1	1997-10-03	河北省保定市阜平县恒泰小区二号楼二单元302	168	70	4000	9.5	180	3		4′45		1	4.7	4.5	1	1	1	-1
44	16025	财务管理本16401	201640986	1	刘洋	2	1996-10-22	河北省保定市徐水区瀑河乡椿木峪村	163	49	3000	8.9	179	20	4′0		30		4.7	4.8	1	1	1	-1
44	16025	财务管理本16401	201640987	1	孙叶华	2	1995-09-10	河北省曲阳永宁中学	156	55	3100	8.9	195	19	3′58		35		4.5	4.9	1	1	1	-1
44	16025	财务管理本16401	201640988	1	王嘉伟	1	1997-04-07	河北省张家口市万全县万全镇东桥街32号	173	90	3800	9.5	240	5		4′5		1	4.8	4.7	1	1	1	-1
44	16025	财务管理本16401	201640989	11	庞明远	1	1997-07-30	学府花园1号楼四单元1101室	175	60	4000	7	230	15		4′02		5	4.9	4.8	1	1	1	-1
44	16025	财务管理本16401	201640990	1	吴倩	2	1998-06-26	河北省沧州市运河区南陈屯乡张庄子村	161	59	2700	8.9	162	20	4′0		40		4.7	4.8	1	1	1	-1
44	16025	财务管理本16401	201640991	1	刘祎颖	2	1998-10-11	河北省泊头市第一中学1309班	155	45	2500	8.5	150	16	3′4		41		5	5.2	0	0	0	0
44	16025	财务管理本16401	201640992	1	赵梦园	2	1997-06-15	河北省河间市第一中学	168	57	2600	10	145	22	4′06		28		5	5.3	0	0	0	0
44	16025	财务管理本16401	201640993	11	韩心悦	2	1997-12-13	北京市大兴亦庄经济开发区西环北路18号星岛大厦三层丽家宝贝	170	49	2000	9.1	180	19	4′33		29		5.1	5.3	0	0	0	0
44	16026	农林管理本16401	201641030	1	郭恩惠	2	1998-08-12	河北省邢台市威县高公庄乡小张山村559号	155	40	2100	9.5	182	20	4′23		27		4.6	4.7	1	1	1	-1
44	16026	农林管理本16401	201641031	1	彭雪珂	2	1997-10-26	河北省沙河市刘石岗乡辛庄村016号	165	54	2500	10	150	21	4′2		30		4.5	4.6	1	1	1	-1
44	16026	农林管理本16401	201641032	1	张畅颖	2	1997-09-15	河北省保定市新市区周庄村居委会	160	50	2500	10	155	22	4′1		32		4.5	4.6	1	1	1	-1
44	16026	农林管理本16401	201641033	1	张静涵	2	1998-10-12	河北省保定市涞水县涞水镇府前街豪景嘉园3号楼5单元301室	165	53	2400	11	160	23	4′58		35		4.6	4.7	1	1	1	-1
44	16026	农林管理本16401	201641034	1	陈月	2	1998-03-01	河北省定兴县天宫寺乡南斗门村	163	60	1200	9.8	171	20	4′45		30		4.7	4.7	1	1	1	-1
44	16026	农林管理本16401	201641035	1	朱雪梅	2	1995-10-29	河北省保定市唐县北罗镇朱北罗村	162	48	2000	10	155	12	4′48		35		4.7	4.6	1	1	1	-1
44	16026	农林管理本16401	201641036	1	徐凯丽	2	1996-09-10	河北省涞源县第一中学	160	45	2300	9.9	165	19	4′51		29		4.1	4	2	2	-1	-1
44	16026	农林管理本16401	201641038	1	田野	1	1998-06-09	河北省保定市易县友谊路京都首府一单元1701B	175	70	4400	8	250	25		3′58		14	4.6	4.8	1	1	-1	-1
44	16026	农林管理本16401	201641039	1	石文华	2	1998-11-25	河北省保定市顺平县腰山镇北腰山村	160	56	2600	9.7	170	24	4′31		38		4.5	4.6	1	1	1	1
44	16026	农林管理本16401	201641019	1	贾丽娟	2	1998-09-26	石家庄市平山县三汲乡河渠村	161	53.5	2400	11	170	22	4′07		24		5.3	5.3	0	0	0	0
44	16026	农林管理本16401	201641020	1	杨玉娇	2	1997-11-14	河北省石家庄市栾城区栾城镇李家庄村中心大街北五胡同36号	161	54	2500	10	167	25	4′23		24		5.2	5.2	0	0	0	0
44	16026	农林管理本16401	201641021	1	袁英斐	2	1998-05-20	河北省石家庄市正定县曲阳桥乡南白店村	158	51	1100	11	155	20	3′45		25		5.3	5	0	0	0	0
44	16026	农林管理本16401	201641022	1	赵博渊	2	1999-05-22	河北省行唐县口头镇口头村	177	56	2300	11.4	150	7	4′2		38		5.2	5.1	0	0	0	0
44	16026	农林管理本16401	201641023	1	魏小玲	2	1999-03-01	赞皇县城三里桥九曲路县建家属院	156	53	2400	11	175	14	4′32		35		5	5.2	0	0	0	0
44	16026	农林管理本16401	201641024	1	李佳秋	1	1996-08-28	河北省唐山市曹妃甸区四农场一队95号	161	53.5	2400	11	170	22		4′07		24	5.1	5.1	0	0	0	0
44	16026	农林管理本16401	201641025	1	董雲潇	2	1997-08-29	河北省唐山市遵化市娘娘庄乡芦各寨西山村	161	54	2500	10	167	25	4′23		24		5.2	5	0	0	0	0
44	16026	农林管理本16401	201641026	1	孔颖	2	1997-12-16	河北省遵化市石门镇寒河庄村	158	51	1100	11	155	20	3′45		25		5.1	5	0	0	0	0
44	16026	农林管理本16401	201641027	1	杨利旺	1	1997-08-31	河北省唐山市遵化市崔家庄乡小良屯村启源道六排七号	174	53	4000	7.4	245	6		4′3		8	5	5.2	0	0	0	0
44	16026	农林管理本16401	201641028	1	王晴晴	2	1998-02-25	河北省邯郸市鸡泽县鸡泽镇东营村民生新街008号	164	50	2100	10.9	160	17	4′3		37		5	5	0	0	0	0
44	16026	农林管理本16401	201641029	1	孔维博	1	1998-01-06	河北省南宫市垂杨镇孔家营110号	163	75	4200	8.1	240	10		4′5		7	5.2	5.1	0	0	0	0
44	16026	农林管理本16401	201641040	1	赵春柳	2	1998-03-01	河北安国中学	165	59	2000	10.6	151	19	4′51		26		4.6	4.6	1	1	1	1
44	16026	农林管理本16401	201641041	1	张莉	2	1997-06-24	河北省高碑店市高碑店一中	160	65	2100	9.5	140	18	3′4		26		4.5	4.5	1	1	1	1
44	16026	农林管理本16401	201641042	1	杨皓	1	1997-06-30	河北省承德市营子区半条街万兴园小区2号楼1单元6楼1062	173	80	4000	7.6	241	10		4′45		5	4.6	4.7	1	1	1	-1
44	16026	农林管理本16401	201641043	11	白宇恒	1	1997-01-27	河北省承德市丰宁满族自治县大阁镇胜利社区国税局家属楼三单元502	181	79	4000	7.6	240	11		4′3		6	4.6	4.6	1	1	-1	1
44	16026	农林管理本16401	201641044	1	宋柏杨	1	1997-02-22	河北省承德市承德县头沟镇头块地村	178	81	3900	8.3	250	15		4′4		4	4.8	4.9	1	0	1	-1
44	16026	农林管理本16401	201641045	11	曾剑	1	1998-01-15	河北省承德市围场县卉原中学高中部	178	74	4500	7.2	245	13		4′35		5	4.8	4.8	1	1	1	-1
44	16026	农林管理本16401	201641046	1	杨悦	2	1998-07-01	河北省海兴县中学	163	45	2200	10.7	171	20	4′52		30		5	5.1	0	0	0	0
44	16026	农林管理本16401	201641047	1	孙浩杰	1	1997-11-06	河北省献县第一中学11班	175	61	5000	8.1	241	14		4′4		7	5.3	5.2	0	0	0	0
44	16026	农林管理本16401	201641048	1	杨地铜	1	1996-07-26	河北省沧州市孟村回民自治县宋庄子乡西姜官屯村113号	173	84	7300	8.5	240	10		4′5		4	5.1	4.9	0	0	0	0
44	16026	农林管理本16401	201641049	1	刘张洁	2	1995-03-16	河北省枣强县王钧乡曹庄村	160	55	2000	10	160	15	4′1		29		5.2	5	0	0	0	0
44	16026	农林管理本16401	201641050	1	张梦君	2	1996-09-25	河北省衡水市枣强县唐林乡朴庄村306号	160	56	2600	9.8	180	20	4′32		36		5	4.8	0	1	0	1
44	16026	农林管理本16401	201641051	1	张文华	2	1996-12-12	衡水市枣强县枣强镇烟王庄33号	157	48	2300	9.8	165	27	4′45		25		4.8	4.7	1	1	1	-1
44	16026	农林管理本16401	201641052	1	魏仁红	2	1998-02-13	河北省衡水市武邑县武邑镇何庄村202号	164	78	3000	10.9	150	22	4′5		29		4.6	4.8	1	1	1	-1
44	16026	农林管理本16401	201641053	1	高亚丽	2	1996-12-06	河北省沧州市东光县大单镇后高村226号	158	49	2000	11	157	15	4′45		30		4.5	4.6	1	1	1	-1
44	16026	农林管理本16401	201641055	1	郭素文	2	1998-11-14	河北省衡水市景县刘集乡时庄村55号	159	50	2600	10	155	17	4′2		30		4.3	4.5	2	1	1	-1
44	16026	农林管理本16401	201641056	1	尹九琨	1	1996-05-29	河北省邢台市桥西区冷库街口站旭阳小区1号楼3单元502号	178	64	4800	8.3	240	14		4′44		6	4.6	4.7	1	1	1	-1
44	16026	农林管理本16401	201641057	1	刘凯	2	1998-06-16	河北省定州市东旺镇南辛庄村	158	52	2200	10.7	153	20	4′45		29		4.5	4.6	1	1	1	-1
44	16026	农林管理本16401	201641058	1	陈亚南	2	1996-06-17	河北省定州市息冢乡南庞村8组1号1门	158	50	1900	10.5	162	21	4′45		27		4.5	4.6	1	1	1	-1
44	16027	农林管理本16402	201641087	2	田佳赫	2	1996-07-18	河北省承德市围场满族蒙古族自治县卉原中学高中部	161	50	3000	8.5	158	22	4′11		38		4.8	4.7	1	1	1	-1
44	16027	农林管理本16402	201641088	1	邹红春	2	1996-03-21	河北省沧州市盐山县千童镇十寨子村211号（邹建华）	172	54	3000	8.8	270	8	3′48		41		4.9	4.8	1	1	1	-1
44	16027	农林管理本16402	201641089	3	曹刘鑫	1	1997-11-08	河北省沧州市南大街街道办事处	182	85	3600	11.8	250	12		4′3		4	4.7	4.8	1	1	1	-1
44	16027	农林管理本16402	201641090	3	刘凤武	1	1998-10-31	河北省沧州市沧县姚官屯乡仁和村4组13号	173	60	3000	11	230	11		4′5		2	5	5.2	0	0	0	0
44	16027	农林管理本16402	201641091	1	朱国叶	2	1997-03-06	河北省青县第一中学	159	45	3200	9.3	175	21	3′52		40		5	5.3	0	0	0	0
44	16027	农林管理本16402	201641092	1	林俏	2	1996-01-22	河北省沧州市黄骅市五一机械宿舍南楼一单元302 林建华	157	50	3200	9.7	174	16	4′17		32		5.1	5.3	0	0	0	0
44	16027	农林管理本16402	201641093	1	田鑫峰	1	1998-03-19	河北省廊坊市广阳区万庄镇倘户营村村委会	178	73.5	3600	11.8	250	12		4′3		4	5.2	5.2	0	0	0	0
44	16027	农林管理本16402	201641094	1	马伟超	1	1999-09-14	河北省邢台市宁晋县小南海二区住宅小区3号楼1单元201	176	60	3600	9.1	230	14		4′2		8	5.3	5.1	0	0	0	0
44	16027	农林管理本16402	201641095	1	郝晓颖	1	1997-08-06	邢台市隆尧县莲子镇镇前辛庄村	170	70	3000	8.4	230	20		4′1		4	5.3	5.2	0	0	0	0
44	16027	农林管理本16402	201641096	1	李珂	1	1997-03-22	河北省邢台市桥东区豫让桥路县教委3号	170	75	2200	8.4	240	30		4′0		10	5.2	5.2	0	0	0	0
44	16027	农林管理本16402	201641097	1	戴朝阳	1	1997-12-07	河北省衡水市深州市太古庄乡太古庄村	170	62	3500	11.8	230	10		4′2		5	5.1	5.3	0	0	0	0
44	16027	农林管理本16402	201641098	3	马亚洲	1	1997-10-11	河北省定州市号头庄乡梁家营村13号	175	65	4500	6.9	250	12		4′1		11	5.2	5.1	0	0	0	0
44	16027	农林管理本16402	201641067	1	张全福	1	1997-12-14	河北省玉田县玉田镇玉花园小区别墅06栋206门	173	69	4000	7.2	240	10		4′0		3	5.2	5.3	0	0	0	0
44	16027	农林管理本16402	201641068	1	李鹏侠	2	1998-06-18	河北省迁安市杨各庄镇曲河村705号	155	48	3000	10.1	176	26	3′5		46		5.1	5.2	0	0	0	0
44	16027	农林管理本16402	201641069	1	艾申	1	1998-07-28	河北省邯郸市大名县天雄路1号大名一中	170	60	4000	8	250	15		4′0		11	5.1	5	0	0	0	0
44	16027	农林管理本16402	201641070	1	范岩	1	1998-07-25	河北省邯郸市大名县天雄路1号大名一中	180	80	3000	8	240	15		4′2		7	5.3	5.2	0	0	0	0
44	16027	农林管理本16402	201641071	1	李云蕾	2	1997-09-24	河北省邯郸市武安市广场西南角西苑小区2号楼3单元101室	163	50	3000	9.6	154	22	3′5		39		5.2	5.2	0	0	0	0
44	16027	农林管理本16402	201641072	1	郭世超	1	1996-05-07	河北省邢台市桥东区红星街316号幸福家园2号楼2单元602号	173	58	3000	7.5	240	14		4′3		5	5	5.1	0	0	0	0
44	16027	农林管理本16402	201641073	1	张少磊	1	1997-09-03	河北省邢台市新河县荆家庄乡平头楼村	170	60	3500	8.4	250	10		3′4		10	5	5.1	0	0	0	0
44	16027	农林管理本16402	201641074	1	范静云	2	1998-06-25	河北省邢台县浆水中学	162	60	4000	8.5	187	24	4′07		35		5.1	5.3	0	0	0	0
44	16027	农林管理本16402	201641075	1	任重阳	1	1999-10-17	河北省内丘县金店镇常丰村	169	62	3000	7.6	230	11		4′2		6	5.1	5.2	0	0	0	0
44	16027	农林管理本16402	201641076	1	王广贺	1	1999-03-03	河北省保定市唐县王京镇东马寨村	178	65	4000	8.1	250	16		4′3		4	5.2	5	0	0	0	0
44	16027	农林管理本16402	201641077	1	刘燃	2	1996-11-26	河北省涞源县第一中学	155	58	3500	10.2	172	27	4′03		33		5.3	5.2	0	0	0	0
44	16027	农林管理本16402	201641078	1	刘傲征	2	1997-06-08	河北省保定市蠡县蠡吾镇仉村	158	62	3500	9.6	172	26	3′5		32		4.5	4.6	1	1	1	-1
44	16027	农林管理本16402	201641079	1	佟鑫	1	1997-03-11	河北省保定市雄县米家务乡杨庄村1区11号	178	80	4000	8.8	210	14		4′2		8	4.6	4.7	1	1	1	-1
44	16027	农林管理本16402	201641080	1	杨彩玉	2	1998-01-04	河北省涿州市松林店镇熨斗店村	170	81	3800	12	170	21	3′5		35		4.6	4.8	1	1	1	-1
44	16027	农林管理本16402	201641081	1	岳建新	1	1998-02-01	河北省张北县张北镇公园路88号张家口市张北德智中学	180	65	4400	7.4	260	15		3′5		8	4.7	4.9	1	1	1	-1
44	16027	农林管理本16402	201641082	1	王英杰	1	1997-09-16	河北省张家口市沽源县第一中学	178	65	3500	7.1	250	9		3′55		7	4.8	4.7	1	1	1	-1
44	16027	农林管理本16402	201641083	1	任旭云	2	1996-07-21	河北省张家口市尚义县第一中学1307班	160	47.5	2500	10.7	170	24	4′03		34		4.9	4.7	1	1	1	-1
44	16027	农林管理本16402	201641084	1	王天义	1	1997-07-07	河北省承德市兴隆县大水泉乡田家庄村河北5号	174	62	5000	7.6	240	13		4′25		7	4.7	4.5	1	1	1	-1
44	16027	农林管理本16402	201641085	1	陈秀丽	2	1997-02-20	河北省承德市平泉县第一中学(校本部)	160	49	2500	10.5	155	10	4′45		38		4.7	4.8	1	1	1	-1
44	16027	农林管理本16402	201641086	1	寇建勇	1	1996-12-03	河北省承德市围场县卉原中学高中部	175	65	4000	8	240	15		4′0		9	4.5	4.9	1	1	1	-1
44	16027	农林管理本16402	201641059	1	李亚倩	2	1998-12-08	河北省藁城区南营镇南营村	160	53	3000	10.2	175	25	4′07		30		4.6	4.7	1	1	1	-1
44	16027	农林管理本16402	201641060	1	王雨晴	2	1998-05-20	河北省正定县正定镇西关村晓军胡同9号	170	57.5	2800	10.9	160	16	4′32		37		4.7	4.7	1	1	1	-1
44	16027	农林管理本16402	201641062	1	刘聪	2	1997-11-07	河北省新乐市木村乡木村长安街一区145号	162	58	2800	10.2	166	22	4′03		32		4.7	4.7	1	1	1	-1
44	16027	农林管理本16402	201641063	1	赵婉秋	2	1996-11-11	河北省唐山市滦县榛子镇于家庄村	168	48	2000	11.3	170	10	4′37		38		4.8	4.7	1	1	1	-1
44	16027	农林管理本16402	201641064	1	汪志阳	1	1997-12-23	河北省唐山市滦南县程庄镇汪庄二村	181	74	4500	7.2	270	11		4′1		16	4.9	4.7	1	1	1	-1
44	16027	农林管理本16402	201641065	1	李宏卓	2	1997-05-30	河北省唐山市乐亭县马头营镇铁庄子村5条11号	165	53	2800	11	160	16	4′3		38		4.8	4.7	1	1	1	-1
44	16027	农林管理本16402	201641066	1	陈志伟	2	1997-05-13	河北省唐山市迁西县三屯营镇井泉村	160	55	3000	10.5	170	24	4′07		36		4.6	4.7	1	1	1	-1
44	16028	人力资源本16401	201641103	1	牛箫月	2	1998-02-04	河北省石家庄市新乐县长寿路111号广德小区四号楼一单元401室	158	47.5	3000	9.1	172	15	5′4		35		4.6	4.7	1	1	1	-1
44	16028	人力资源本16401	201641104	1	孙萌萌	2	1997-11-01	河北省唐山市丰南区大新庄镇大新庄一村六区二排2号	167	64	2700	9.5	160	24	4′54		33		4.6	4.7	1	1	1	-1
44	16028	人力资源本16401	201641106	1	陈莹	2	1997-05-01	河北省唐山市遵化县党峪镇小党峪村路北四条4号	160	48	1900	8.5	180	17	4′55		30		4.7	4.7	1	1	1	-1
44	16028	人力资源本16401	201641107	1	张彦喆	2	1997-08-23	河北省唐山市滦南县倴城镇松树村698号	156	48	3200	9.1	170	29	4′43		40		4.8	4.9	1	1	1	-1
44	16028	人力资源本16401	201641108	1	王若依	2	1997-12-22	河北省秦皇岛市海港区阳光百度城西区5-3-102	165	54	2800	8.8	170	17	4′52		36		4.8	4.9	1	1	1	-1
44	16028	人力资源本16401	201641109	1	肖蒙	2	1997-11-19	河北省昌黎县泥井镇肖官营村13号	157	47.5	3000	9.4	175	12	5′4		40		4.9	4.8	1	1	1	-1
44	16028	人力资源本16401	201641110	1	贲聪	1	1997-07-19	河北省秦皇岛市海港区杜庄镇大深港小学	178	62	3700	6.7	250	4		3′51		16	4.8	4.8	1	1	1	-1
44	16028	人力资源本16401	201641111	1	朱品伊	2	1998-01-25	河北省秦皇岛市抚宁县金山西区6栋2单元402	160	45	2000	9	165	24	4′55		45		4.8	4.7	1	1	1	-1
44	16028	人力资源本16401	201641112	1	马坤	1	1996-06-16	河北省邯郸市磁县岳城镇梧桐庄村四组96号	188	73	4250	7.3	270	30		4′05		7	4.7	4.7	1	1	1	-1
44	16028	人力资源本16401	201641113	1	连洋洋	2	1998-02-20	邯郸市魏县台头乡乔小庄西村西宁街192号	155	50	2800	8.6	185	26	4′5		38		4.5	4.6	1	1	1	-1
44	16028	人力资源本16401	201641114	1	温辉	2	1997-03-18	河北省邯郸市武安市西土山乡骈山村	162	50	2500	10	170	22	5′02		30		4.6	4.6	1	1	1	-1
44	16028	人力资源本16401	201641115	1	李增辉	1	1998-11-20	河北省邢台市威县侯贯大里庄村62号	177	65	3980	8	230	16		3′58		6	5	5.2	0	0	0	0
44	16028	人力资源本16401	201641116	1	魏瑞怡	2	1997-10-18	河北省沙河市十里亭镇下解村31号	175	55	2800	9.9	175	25	4′49		15		5.1	5.2	0	0	0	0
44	16028	人力资源本16401	201641101	1	师薇	2	1998-10-11	河北省井陉县微水镇北良都村育才街28号	168	62	2800	6.2	176	23	4′4		37		4.6	4.5	1	1	1	-1
44	16028	人力资源本16401	201641099	1	吴时彰	2	1998-08-13	河北省石家庄市行唐县翟营乡吴磁沟村	158	57	3000	8.7	190	24	5′0		34		5.2	5.3	0	0	0	0
44	16028	人力资源本16401	201641100	1	张雅琼	2	1998-03-10	河北省石家庄市正定县北贾村富康住宅区8号楼3单元501	170	55	3100	8.4	182	22	5′0		33		5.3	5.1	0	0	0	0
44	16028	人力资源本16401	201641117	1	殷静	2	1997-01-03	保定市北市区百楼乡太保营村430号	165	49	3000	9.2	170	26	5′1		35		5.2	5.3	0	0	0	0
44	16028	人力资源本16401	201641118	1	陈朝	2	1998-01-13	河北省保定市望都县北张庄村	164	53	3500	9.5	170	25	4′59		30		5	4.8	0	1	0	1
44	16028	人力资源本16401	201641119	1	刘琪	2	1997-10-04	河北省曲阳县第一高级中学	170	55	3200	8.6	150	15	5′2		31		4.8	4.7	1	1	1	-1
44	16028	人力资源本16401	201641120	1	郭娇娇	2	1996-12-08	河北省保定市蠡县蠡吾镇王庄村	158	56	3500	8.2	180	23	4′33		40		4.6	4.8	1	1	1	-1
44	16028	人力资源本16401	201641121	1	杨洁	2	1997-04-19	河北省高碑店市高碑店一中	168	52	2500	8.9	190	20	5′5		26		4.5	4.6	1	1	1	-1
44	16028	人力资源本16401	201641122	1	臧雪岩	2	1998-12-18	河北省高碑店市高碑店一中	168	70	3800	9.5	170	26	5′1		35		4.3	4.5	2	1	1	-1
44	16028	人力资源本16401	201641123	1	王宁	2	1998-08-19	河北省张家口市涿鹿县涿鹿中学15班	162	51	3500	8.4	180	21	5′0		40		4.6	4.7	1	1	1	-1
44	16028	人力资源本16401	201641124	1	黄浩然	1	1998-12-04	河北省承德县三家乡杨树沟村2组	179	60	3840	8	260	18		4′3		6	4.5	4.6	1	1	1	-1
44	16028	人力资源本16401	201641125	1	赵国涛	1	1996-12-22	河北省承德市承德县三家乡谢木东沟村二组22号	176	65	3710	8.5	210	16		4′0		6	4.5	4.6	1	1	1	-1
44	16028	人力资源本16401	201641126	1	文学广	1	1997-06-06	河北省海兴县中学	187	65	3990	6.7	260	21		3′5		12	4.6	4.7	1	1	1	-1
44	16028	人力资源本16401	201641128	1	张艳舫	2	1997-12-16	河北省沧州市肃宁县万里镇沙河村23号	153	45	3600	8.6	175	18	4′54		46		4.7	4.7	1	1	1	-1
44	16028	人力资源本16401	201641129	1	陈美彤	2	1997-12-25	河北省任丘市辛中驿镇陈家边村286号	158	47	3200	8.6	160	30	4′5		51		4.7	4.7	1	1	1	-1
44	16028	人力资源本16401	201641130	1	张迎	2	1998-11-22	河北省廊坊市安次区葛渔城镇东街村168号1门	158	47	1500	8.7	175	20	4′5		30		4.8	4.7	1	1	1	-1
44	16028	人力资源本16401	201641131	1	何颖	2	1997-08-10	河北省廊坊市安次区廊霸路廊坊市第十五中学（西校区）	170	61	3000	8.3	175	18	4′51		33		4.9	4.7	1	1	1	-1
44	16028	人力资源本16401	201641132	1	邱玉鑫	2	1998-02-20	河北省香河县第一中学	170	70	2000	8.5	170	17	5′02		43		4.8	4.7	1	1	1	-1
44	16028	人力资源本16401	201641133	1	李懂华	1	1997-09-19	河北省衡水市桃城区彭杜乡北田村六区54号	172	65	3700	7.5	260	14		3′5		15	4.6	4.7	1	1	1	-1
44	16028	人力资源本16401	201641134	1	杨文	2	1996-11-03	河北省衡水市武邑县韩庄镇杨吕池村1区46号	166	55	3300	8.9	180	25	4′5		26		5.2	5.3	0	0	0	0
44	16028	人力资源本16401	201641135	1	吕佳慧	2	1997-01-08	河北省肥乡县东漳堡乡东吕营村	159	47.5	3000	8	185	29	4′5		39		5.1	5.2	0	0	0	0
44	16028	人力资源本16401	201641136	1	周明明	2	1998-01-14	河北省衡水市景县刘集乡周八村20号	162	52	3200	8.4	170	35	5′2		32		5.1	5	0	0	0	0
44	16028	人力资源本16401	201641137	1	卢楠	2	1998-08-29	河北省任丘市渤海路华北油田二连小区6栋4单元201室	170	53	3400	9.1	160	22	4′42		47		5.3	5.2	0	0	0	0
44	16028	人力资源本16401	201641138	1	何美微	2	1997-08-21	河北省定州市砖路镇李村南马路北1区36号	161	59	2800	9.3	160	23	5′0		37		5.2	5.2	0	0	0	0
44	16029	人力资源本16402	201641140	1	刘一楠	2	1998-07-24	河北省石家庄市裕华区栗水清苑1号楼2单元1602室	164	60	2000	9.3	140	18	5′3		30		5	5.1	0	0	0	0
44	16029	人力资源本16402	201641141	1	李宜澄	2	1998-05-28	河北省石家庄市赵县柏林大街22号赵县统计局	165	55	2300	8.7	170	20	4′4		35		5	5.1	0	0	0	0
44	16029	人力资源本16402	201641142	1	王宝银	2	1998-01-25	河北省唐山市路南区荷花坑市场底商A座23号	160	60	3800	8.1	190	21	4′0		35		5.1	5.3	0	0	0	0
44	16029	人力资源本16402	201641143	1	付楚茜	2	1997-10-31	河北省唐山市迁西县景忠西街水源里祥和小区十楼三单元10341号	166	70	3200	9.9	140	20	5′3		30		5.1	5.2	0	0	0	0
44	16029	人力资源本16402	201641144	1	崔沥缤	2	1997-08-03	河北省唐山市滦县杨柳庄镇北崔庄村4排4号	162	53	3000	9.9	180	23	5′3		33		5.2	5	0	0	0	0
44	16029	人力资源本16402	201641145	1	荣美莹	2	1998-01-05	河北唐山市滦县雷庄镇石佛口村25排21号	170	60	3200	9.5	170	17	5′23		32		5.3	5.2	0	0	0	0
44	16029	人力资源本16402	201641146	1	张艾悦	2	1997-11-07	河北省唐山市滦南县扒齿港镇李平坨村291号	162	43	3500	8.6	190	18	5′0		37		4.5	4.6	1	1	1	-1
44	16029	人力资源本16402	201641147	11	姚鑫	2	1998-05-05	承德市兴隆县八卦岭乡政府	160	50	3000	8.4	185	12	4′5		34		4.6	4.7	1	1	1	-1
44	16029	人力资源本16402	201641148	1	邱悦	2	1996-12-17	遵化市兴旺寨乡钱家屯村堡冷路3-1号	160	50	3000	9.1	150	23	4′3		30		4.6	4.8	1	1	1	-1
44	16029	人力资源本16402	201641149	1	周孟罗	1	1997-06-22	河北省唐山市迁安市大崔庄镇石梯子沟村159号	173	55	3840	6.8	250	20		3′5		9	4.7	4.9	1	1	1	-1
44	16029	人力资源本16402	201641150	1	朱楠	2	1997-09-15	河北省秦皇岛市开发区漓江道4号燕山大学附属中学	165	55	3000	8.9	150	13	5′23		35		4.8	4.7	1	1	1	-1
44	16029	人力资源本16402	201641151	11	张静	2	1997-01-10	河北省秦皇岛市青龙满族自治县的一中学	158	51	3000	9	160	13	5′3		33		4.9	4.7	1	1	1	-1
44	16029	人力资源本16402	201641152	1	靳铧	2	1998-12-25	河北省邯郸市光明大街与陵园路交叉口怡景嘉园6-1-10	170	50	3000	9.2	180	16	5′0		36		4.7	4.5	1	1	1	-1
44	16029	人力资源本16402	201641153	1	张路月	2	1998-07-06	河北省邯郸市永年县永和会镇张边村	169	61	3200	9	185	9	4′48		32		4.7	4.8	1	1	1	-1
44	16029	人力资源本16402	201641154	1	李红娟	2	1998-01-12	河北省邯郸市武安市康居街63号	167	54	3000	8.6	180	15	5′0		38		4.5	4.9	1	1	1	-1
44	16029	人力资源本16402	201641155	1	张琳	1	1997-11-26	河北省邢台市桥东区辛庄村632号	178	70	3910	8	230	16		4′3		6	4.8	4.7	1	1	1	-1
44	16029	人力资源本16402	201641156	1	张梓雪	2	1998-12-24	河北省邢台市桥东区大梁庄乡大吴庄村	168	52	3000	8.6	160	26	5′12		33		4.9	4.8	1	1	1	-1
44	16029	人力资源本16402	201641157	1	梁玉辉	2	1998-03-22	河北内丘中学文复二班	165	55	3000	9.5	165	29	5′12		30		4.7	4.8	1	1	1	-1
44	16029	人力资源本16402	201641158	1	刘嵘	2	1998-09-03	河北省沙河市华宇时代1号楼4单元601	160	48	3500	8.7	175	9	5′05		34		5	5.2	0	0	0	0
44	16029	人力资源本16402	201641159	1	夏旭	2	1998-06-21	河北省沙河市矿建南区17栋三单元508号	165	60	3000	9.2	140	29	5′3		30		5	5.3	0	0	0	0
44	16029	人力资源本16402	201641161	1	侯江珊	2	1997-10-26	河北省保定市容城县晾马台乡北王昝新建东街8号	160	50	3000	8.9	165	20	5′1		34		5.2	5.2	0	0	0	0
44	16029	人力资源本16402	201641162	1	田琳	2	1997-06-08	河北省保定市定兴县贤寓镇南大牛村西大街73号	165	44	3000	8.9	160	10	5′12		35		5.3	5.1	0	0	0	0
44	16029	人力资源本16402	201641163	1	于灿	2	1998-02-22	河北省保定市望都县固店镇邱庄村993号	166	50	3000	8.7	170	15	5′1		35		5.3	5.2	0	0	0	0
44	16029	人力资源本16402	201641164	11	许丽园	2	1997-09-07	河北省承德市承德县安匠乡安匠村10组	173	64.5	3500	8.9	190	17	4′47		35		5.2	5.2	0	0	0	0
44	16029	人力资源本16402	201641165	1	张欣缘	2	1997-10-23	河北省承德市滦平县第一中学	163	53	2600	9.1	180	14	5′12		30		5.1	5.3	0	0	0	0
44	16029	人力资源本16402	201641166	11	李云阳	2	1998-03-01	河北省承德市隆化县张三营镇西街村3组11号	162	57	2800	9.1	150	21	5′12		30		4.5	4.6	1	1	1	-1
44	16029	人力资源本16402	201641167	1	杨阳	2	1998-10-22	沧州市东光县城区青年路北添韵海馨园6号楼5单元703室	165	51	2500	9	170	20	5′0		30		4.6	4.6	1	1	1	-1
44	16029	人力资源本16402	201641168	1	张倩	2	1997-12-08	沧州市东光县秦村镇秦二村	164	57	3000	8.6	160	21	5′12		41		5	5.2	0	0	0	0
44	16029	人力资源本16402	201641169	1	王聪	1	1997-11-17	河北省沧州市沧县高川乡王码头村89号	175	72	3800	7.3	230	17		4′0		7	5.1	5.2	0	0	0	0
44	16029	人力资源本16402	201641170	1	褚木兰	2	1996-05-05	河北省沧州市盐山县望树镇前褚村384号	158	53	3500	8.6	165	22	5′13		33		5.2	5.3	0	0	0	0
44	16029	人力资源本16402	201641171	1	王鑫	2	1997-04-08	河北省泊头市第一中学1320班	168	55	3200	9.6	175	23	4′46		30		5.2	5.2	0	0	0	0
44	16029	人力资源本16402	201641172	1	赵丹	2	1997-04-10	河北省沧州市黄骅市锦绣华城6号楼3单元302	150	58	3100	8.6	180	22	4′46		32		5.3	5.3	0	0	0	0
44	16029	人力资源本16402	201641173	1	刘佳瑜	2	1997-09-03	河北省沧州市黄骅市建设大街南沧盐集团公司办公室王敏收	164	54	3000	8.9	170	20	4′5		30		5.2	5.2	0	0	0	0
44	16029	人力资源本16402	201641174	1	孟彤彤	2	1998-01-24	河北省河间市第一中学	170	58	3200	9.1	185	19	5′3		35		5.3	5	0	0	0	0
44	16029	人力资源本16402	201641175	1	常明旭	1	1998-06-21	河北省衡水市故城县坊庄乡马军寨村102号	175	90	3950	7.6	220	15		4′0		6	5.2	5.1	0	0	0	0
44	16029	人力资源本16402	201641176	1	张晨	1	1996-05-01	河北省石家庄市赵县沙河店镇东北营村	171	70	3833	7.6	220	16		4′01		10	5	5.2	0	0	0	0
44	16029	人力资源本16402	201641177	1	靳晓辉	1	1996-07-11	河北省邯郸市大名县铺上乡后兆固村7组44号	170	60	3634	7.6	240	14		4′0		8	5.1	5.1	0	0	0	0
44	16029	人力资源本16402	201641178	1	侯静	2	1996-12-07	河北省定州市清风店镇侯辛庄村2区126号	156	49	2800	9.2	150	15	4′5		33		5.2	5	0	0	0	0
44	16029	人力资源本16402	201641160	1	史家鸣	1	1998-08-22	大慈阁小区31号楼2单元401	183	84.4	3900	8	210	16		4′0		6	5.1	5.3	0	0	0	0
44	16030	市场营销本16401	201641179	1	王凯强	1	1997-12-05	河北省石家庄市栾城县冶河镇东客村富康街富秀里5号	180	63	4000	9.1	230	12		4′26		10	5.1	5	0	0	0	0
44	16030	市场营销本16401	201641180	1	李姗	2	1998-09-04	河北省石家庄市晋州市小樵镇万庄村村委会	165	52.5	2600	11.2	175	34	4′04		38		5	5.2	0	0	0	0
44	16030	市场营销本16401	201641181	1	牛伟松	1	1997-01-27	河北省石家庄新乐地税小区1栋楼2单元303室	175	65	5100	9.1	220	8		4′31		5	5	5	0	0	0	0
44	16030	市场营销本16401	201641182	1	安家琪	2	1997-12-06	河北省唐山市路南区富丽国际花园8楼3门503	160	48	2600	10.5	165	22	4′19		35		5.2	5.1	0	0	0	0
44	16030	市场营销本16401	201641183	1	刘浩楠	1	1998-05-03	河北省唐山市迁西县东荒峪镇西马庄子村047号	178	75	4700	8.1	200	20		4′5		20	4.1	4	2	2	-1	-1
44	16030	市场营销本16401	201641185	1	廉欢	2	1997-04-18	河北省唐山市迁安市闫家店乡闫二村139号	160	50	3200	10.8	170	14	4′3		36		4.6	4.8	1	1	-1	-1
44	16030	市场营销本16401	201641188	1	许欣欣	2	1996-04-17	河北省邯郸市魏县回隆镇六西村	155	47	2700	11	150	18	4′4		39		4.5	4.6	1	1	1	1
44	16030	市场营销本16401	201641189	1	张伟杰	1	1998-04-29	河北省武安市管陶乡管陶村50号	177	65	4500	8	220	15		4′1		8	4.6	4.6	1	1	1	1
44	16030	市场营销本16401	201641190	1	李箫箫	2	1998-12-04	河北省邯郸市峰峰矿区和村镇西和村	168	59	2600	10	160	24	4′39		34		4.5	4.5	1	1	1	1
44	16030	市场营销本16401	201641191	1	张冰	2	1999-08-07	河北省邢台市隆尧县隆尧镇康庄路税苑小区二号楼三单元307室	172	57	2900	11.8	185	21	5′29		35		4.6	4.7	1	1	1	-1
44	16030	市场营销本16401	201641192	1	何京泽	1	1997-01-24	河北省邢台市宁晋县大曹庄管理区徐家河村商业路意志巷2号	178	58	3500	8.5	220	15		3′5		15	4.6	4.6	1	1	-1	1
44	16030	市场营销本16401	201641194	1	贾晓	2	1997-11-01	河北省南宫市凤岗办事处东唐苏村203号	163	43	2800	11.5	150	18	4′51		36		4.8	4.9	1	0	1	-1
44	16030	市场营销本16401	201641195	1	杨明慧	2	1998-05-25	河北省南宫市高村镇林家庄124号	164	60	3000	9.6	165	21	4′54		38		4.8	4.8	1	1	1	-1
44	16030	市场营销本16401	201641196	1	韩明明	1	1996-10-01	河北省涞源县第一中学	170	55	3500	8.1	210	8		4′04		4	5	5.1	0	0	0	0
44	16030	市场营销本16401	201641197	1	苏红红	2	1997-03-06	河北省保定市望都县贾村乡西新村	167	55	2800	11.1	150	15	4′36		31		5.3	5.2	0	0	0	0
44	16030	市场营销本16401	201641199	1	刘姣姣	2	1997-04-09	保定市雄县米家务镇板北村2区9号	158	50	2400	11.7	175	26	5′01		21		4.8	4.7	1	1	1	-1
44	16030	市场营销本16401	201641200	1	赵美娟	2	1996-04-02	河北省涿州市桃园街道办事处大马村	160	45	2300	11.2	150	23	5′01		34		4.7	4.7	1	1	1	-1
44	16030	市场营销本16401	201641201	1	梁慧	2	1997-12-20	河北省高碑店市高碑店一中	163	61.5	2565	10.1	160	16	5′01		35		4.5	4.6	1	1	1	-1
44	16030	市场营销本16401	201641202	1	王健琦	1	1997-03-25	河北省承德市兴隆县兴隆镇杨树湾村2组209号	177	59	3800	8.5	220	15		4′5		15	4.6	4.6	1	1	1	-1
44	16030	市场营销本16401	201641203	11	张胜男	2	1996-09-08	河北省承德市滦平县第一中学	163	48.5	2455	11.3	165	27	4′31		34		5	5.2	0	0	0	0
44	16030	市场营销本16401	201641204	1	王佳宁	2	1997-08-11	河北省沧州市肃宁县梁村镇吴辛庄村	170	60	2900	13.1	181	18	4′52		35		5.1	5.2	0	0	0	0
44	16030	市场营销本16401	201641205	1	张庚寅	1	1998-11-17	河北省沧州市肃宁县城关镇寨南村	173	62.5	4200	7.8	220	27		4′5		15	5.2	5.3	0	0	0	0
44	16030	市场营销本16401	201641206	1	刘文鹏	1	1997-03-16	桑园镇武装部小区西3排2号	178	58	3800	7.9	250	16		4′5		9	5.1	5.2	0	0	0	0
44	16030	市场营销本16401	201641207	1	闫培玺	1	1998-01-25	泊头市第一中学1305班	185	85	4300	6.9	230	17		3′52		6	5.1	5	0	0	0	0
44	16030	市场营销本16401	201641208	1	陈悦	2	1998-04-22	河北省廊坊市安次区码头镇甄庄村村委会	165	55	2500	13.1	160	26	5′48		36		5.3	5.2	0	0	0	0
44	16030	市场营销本16401	201641209	1	徐文志	1	1997-04-26	河北省香河县第一中学	175	75	4000	8.4	210	10		4′2		5	4.8	4.9	1	0	1	-1
44	16030	市场营销本16401	201641210	1	王道阳	1	1997-09-06	河北省大城县第一中学	170	65	3800	9.5	190	10		4′32		2	4.8	4.8	1	1	1	-1
44	16030	市场营销本16401	201641211	1	王月	1	1997-02-08	河北省霸州市辛章办事处辛章五村352号	173	75	5000	8.5	220	10		4′5		5	5	5.1	0	0	0	0
44	16030	市场营销本16401	201641212	1	薛亚楠	2	1998-02-24	河北省霸州市胜芳镇霸州四中教务处	163	52.5	2800	13.1	175	18	5′32		37		5.3	5.2	0	0	0	0
44	16030	市场营销本16401	201641213	1	沈志双	2	1999-03-23	河北省枣强中学裕华西街43号	160	53	2800	13.1	162	23	4′33		38		4.8	4.7	1	1	1	-1
44	16030	市场营销本16401	201641215	1	张亚磊	1	1998-09-06	河北省邯郸市馆陶县滨河路无限极专卖店	177	60	4500	7.8	220	7		4′0		5	4.7	4.7	1	1	1	-1
44	16030	市场营销本16401	201641216	1	王一腾	1	1996-11-28	河北省任丘市第一中学南校区	183	70	4000	6.8	250	20		3′4		11	4.5	4.6	1	1	1	-1
44	16030	市场营销本16401	201641217	1	东义飞	1	1997-07-30	河北省邢台市隆尧县千户营乡舍落口村	179	66	2500	9.5	220	9		4′3		2	5	5.2	0	0	0	0
44	16030	市场营销本16401	201641218	1	周美苏	2	1998-02-21	河北辛集前营乡后营村	160	45	2300	12.2	160	18	4′3		35		5.1	5.2	0	0	0	0
44	16031	市场营销本16402	201641220	1	陆雅娴	2	1997-10-06	河北省石家庄市新华区赵陵铺镇北宁湾小区3-1-1703	172	54	2000	9.1	180	24	4′35		40		5.1	5.2	0	0	0	0
44	16031	市场营销本16402	201641221	1	侯敬晗	2	1998-10-03	石家庄市长安区观天下3号楼1单元302	160	47	2600	11.7	165	19	4′4		35		5.1	5	0	0	0	0
44	16031	市场营销本16402	201641222	1	任启航	2	1998-03-09	石家庄市裕华区留村乡北庄村昌盛大街30号	160	52	2400	11.5	160	19	5′3		30		5.3	5.2	0	0	0	0
44	16031	市场营销本16402	201641223	1	李瑶	2	1996-12-30	河北省石家庄市藁城区廉州镇陈家庄村二排	160	45	2000	11.5	160	19	5′4		30		4.8	4.9	1	0	1	-1
44	16031	市场营销本16402	201641224	1	赵宏天	2	1998-08-13	河北省唐山市开平区东港龙城202楼2门703室	162	56	2300	11.8	160	18	4′45		35		4.8	4.8	1	1	1	-1
44	16031	市场营销本16402	201641225	1	孙慧燃	1	1998-02-10	河北省玉田县虹桥镇仙鹤村西桥街38号	173	72	4500	7.4	215	11		4′5		2	5	5.1	0	0	0	0
44	16031	市场营销本16402	201641227	1	陈雪敏	2	1997-10-29	河北省邯郸市魏县泊口乡井头西村复兴街016号	155	55	2200	13	155	18	5′15		38		5.3	5.2	0	0	0	0
44	16031	市场营销本16402	201641228	1	程爱玲	2	1997-09-21	河北省邯郸市沙口集乡李家口村	155	65	2000	10.6	150	17	5′16		35		4.8	4.7	1	1	1	-1
44	16031	市场营销本16402	201641229	1	李聪聪	1	1997-02-22	河北省邯郸市魏县第一中学地理组	181	70	4600	7.9	230	13		3′56		4	4.7	4.7	1	1	1	-1
44	16031	市场营销本16402	201641230	1	刘毅	1	1998-05-30	河北省邢台市任县任城镇南街村172号	175	62	4400	8.5	220	15		4′5		6	4.5	4.6	1	1	1	-1
44	16031	市场营销本16402	201641231	1	赵儒	1	1998-08-17	河北省邢台市巨鹿县西徐庄46号	175	55	4300	8.5	225	11		4′4		2	4.8	4.9	1	1	1	-1
44	16031	市场营销本16402	201641232	1	张子强	1	1997-10-03	河北省保定市北市区和平里所永华园小区11-2-502	178	60	5000	8.5	210	10		4′0		1	4.9	4.8	1	1	1	-1
44	16031	市场营销本16402	201641233	1	张文涛	1	1998-05-08	河北省保定市容城县城关镇东牛南庄容三公路2号博伯特对门的克新商店	175	69	5000	8.6	220	10		3′5		4	4.8	4.8	1	1	1	-1
44	16031	市场营销本16402	201641234	1	卞美洁	2	1998-09-02	河北省保定市定兴县李郁庄乡玉保庄村	169	75	2100	10.7	175	20	5′59		38		4.8	4.7	1	1	1	-1
44	16031	市场营销本16402	201641235	1	陈岩	2	1998-05-05	河北省保定市唐县王京所王京镇西马寨村	165	55	2800	10.7	165	16	4′59		30		4.7	4.7	1	1	1	-1
44	16031	市场营销本16402	201641236	1	李泽雷	1	1997-03-18	河北省保定市唐县罗庄乡北屯村131号	180	75	5010	7.3	220	11		3′5		4	4.5	4.6	1	1	1	-1
44	16031	市场营销本16402	201641237	1	仝亚静	2	1997-05-01	河北省曲阳县第一高级中学	156	50	2300	12.7	175	14	4′59		30		4.6	4.6	1	1	1	-1
44	16031	市场营销本16402	201641238	1	于朋亮	1	1996-03-21	河北省曲阳永宁中学	168	60	4380	8.1	210	11		4′5		3	5	5.2	0	0	0	0
44	16031	市场营销本16402	201641240	1	孙然	2	1998-07-20	河北省涿州市范阳路东方家园2号楼G单元102	155	42	2000	11.7	165	15	4′54		40		5.1	5.2	0	0	0	0
44	16031	市场营销本16402	201641241	1	董越赛	1	1997-03-11	河北省高碑店市高碑店一中	170	54	4500	7.5	250	10		4′5		9	5.2	5.3	0	0	0	0
44	16031	市场营销本16402	201641242	1	吴璞玉	2	1996-10-01	张家口市桥西区永丰堡沁馨苑小区5号楼5单元101室	161	45	2000	13	155	14	5′59		35		5.2	5.2	0	0	0	0
44	16031	市场营销本16402	201641243	1	詹金钰	2	1997-11-01	河北省承德市鹰手营子矿区寿王坟镇郑家庄村5组207号	163	55	2900	12.7	150	15	4′54		35		5.3	5.3	0	0	0	0
44	16031	市场营销本16402	201641244	1	夏雪梅	2	1997-05-31	河北省承德市兴隆县大杖子乡小杨树沟村四组东沟3号	168	60	1900	12.7	175	24	5′16		36		4.5	4.5	1	1	1	1
44	16031	市场营销本16402	201641245	11	宋伟	1	1996-09-07	河北省承德市平泉县精英高考文化补习学校	175	65	4700	7.8	220	8		4′5		5	4.6	4.7	1	1	1	-1
44	16031	市场营销本16402	201641246	1	刘晓宇	1	1997-01-20	河北省盐山县盐山镇南隅村324号	178	80	3800	7.6	210	14		4′2		7	4.6	4.6	1	1	-1	1
44	16031	市场营销本16402	201641247	1	赵晓宇	2	1998-03-02	河北省泊头市第一中学1323班	158	52	2000	13.7	150	22	5′16		30		4.8	4.9	1	0	1	-1
44	16031	市场营销本16402	201641250	1	陈鲁一	1	1998-03-22	北京市通州区梨园镇群芳园一区k2海棠湾116号楼1单元1703	178	55	4000	8.5	220	10		4′1		2	5.3	5.2	0	0	0	0
44	16031	市场营销本16402	201641251	1	李伟豪	1	1997-11-24	北京市昌平区东小口镇天通北苑二区21号楼6单元1002室	178	72	4500	7.5	240	11		4′5		5	5.1	4.9	0	0	0	0
44	16031	市场营销本16402	201641252	1	蔡旭蕊	2	1997-08-01	河北省霸州市胜芳镇南楼村吉顺胡同	156	45	2350	12.7	165	16	5′2		36		5.2	5	0	0	0	0
44	16031	市场营销本16402	201641253	1	袁冰硕	2	1998-11-19	枣强县裕华街43号枣强中学	170	58	2200	12.7	175	22	4′41		35		5	4.8	0	1	0	1
44	16031	市场营销本16402	201641254	1	牛喜霞	2	1996-07-04	河北省邯郸市涉县合漳乡白芟村	158	44	2000	11.5	165	21	5′59		30		4.8	4.7	1	1	1	-1
44	16031	市场营销本16402	201641255	1	魏青青	2	1996-12-11	河北省武邑县韩庄镇红旗村1区79号	160	65	2800	11	160	10	4′3		36		4.6	4.8	1	1	1	-1
44	16031	市场营销本16402	201641256	1	石玉霄	2	1996-11-26	河北省沙河市刘石岗乡渡口村630号	170	58	2300	12.1	180	20	5′2		40		4.5	4.6	1	1	1	-1
44	16031	市场营销本16402	201641257	1	许克	1	1998-09-17	河北省定州市子位镇东内堡村	178	60	4200	7.5	230	12		4′2		10	4.3	4.5	2	1	1	-1
44	16031	市场营销本16402	201641258	1	刘一凡	1	1997-12-28	河北省石家庄市深泽县留村乡西北留村	170	58	3500	7.8	240	7		4′3		5	4.6	4.7	1	1	1	-1
44	16031	市场营销本16402	201641248	1	李佳蕊	2	1997-02-19	河北省沧州市黄骅市常郭镇前赵村85号李炳荣	164	47	2000	11.7	175	14	5′16		30		4.8	4.8	1	1	1	-1
44	16031	市场营销本16402	201641249	11	孔庆余	1	1996-12-16	河北省承德市围场满族蒙古族自治县围场镇光明街2号东单元602室	170	67.5	5000	8.5	225	11		4′3		3	5	5.1	0	0	0	0
44	16031	市场营销本16402	201641219	1	鲁一凡	1	1998-01-17	河北省石家庄市长安区化肥三区23栋1单元101	176	68	4200	7.3	230	12		4′5		2	5.2	5.3	0	0	0	0
44	16032	化学本16401	201641259	1	侯盼莉	2	1998-04-14	河北省涿州市市直小区13号楼3单元3楼东门	164	57	2260	9.9	147	20	3′49		36		4.5	4.6	1	1	1	-1
44	16032	化学本16401	201641260	1	李琪	2	1998-11-25	河北省石家庄市平山县小觉镇南桃杏村	162	45	2480	9.9	152	25.8	3′5		38		4.5	4.6	1	1	1	-1
44	16032	化学本16401	201641262	1	王慧璞	1	1998-07-14	河北省石家庄市元氏县黑水河乡王家庄村河西小区32号	175	70	4055	8.7	210	18		4′52		8	4.6	4.7	1	1	1	-1
44	16032	化学本16401	201641263	1	甄萌磊	2	1998-01-01	河北省新乐市邯邰镇南张村西南区东片31号	168	63	2850	9.4	165	34.5	4′02		35		4.7	4.7	1	1	1	-1
44	16032	化学本16401	201641264	1	张星	2	1998-02-08	河北省新乐市大岳镇沙井村育才街二排负一号	157	43	2933	8.6	172	28	4′03		43		4.7	4.7	1	1	1	-1
44	16032	化学本16401	201641265	1	熊佳宝	1	1998-03-26	河北省唐山市路北区凤凰道西山里西山南楼31楼1门10号	178	92	4449	7.7	215	14		4′33		8	4.8	4.7	1	1	1	-1
44	16032	化学本16401	201641266	1	陈超悦	1	1996-05-18	河北省唐山市滦南县长凝镇方泡村54号	173	60	4514	8.5	230	19		4′33		13	4.9	4.7	1	1	1	-1
44	16032	化学本16401	201641267	1	栗幻	2	1997-09-30	河北省邯郸市峰峰矿区和村镇南胡村353号	163	47	2740	9.5	160	37	3′56		48		4.8	4.7	1	1	1	-1
44	16032	化学本16401	201641268	1	吴雯	2	1998-08-16	河北省邯郸市峰峰矿区孙庄新路42号楼三单元8号	160	56	2830	9.2	158	30	3′57		48		4.6	4.7	1	1	1	-1
44	16032	化学本16401	201641269	1	李敏	2	1998-01-29	河北省邯郸市涉县涉城镇北关村振兴路435号	160	54	2720	9.7	162	30	3′58		36		5.2	5.3	0	0	0	0
44	16032	化学本16401	201641270	1	王浩颖	2	1998-06-11	河北省邢台市柏乡县柏乡镇后三里村134号	160	58	2700	9.8	140	27	3′59		36		5.1	5.2	0	0	0	0
44	16032	化学本16401	201641272	1	潘建忠	1	1999-01-06	河北省邢台市威县枣元乡潘店村	178	85	4029	8.3	210	17		4′51		8	5.1	5	0	0	0	0
44	16032	化学本16401	201641273	1	郑颖	2	1997-07-01	河北省邢台市新河县隆园小区9号楼2单元501	163	55	2204	9.4	158	20	3′59		44		5.3	5.2	0	0	0	0
44	16032	化学本16401	201641274	1	宁萌	2	1997-08-20	河北省保定满城县南韩村镇大固店村14区90号	170	47	2460	8.7	182	21	3′43		40		5.2	5.2	0	0	0	0
44	16032	化学本16401	201641275	1	贾浩祥	1	1997-05-06	河北省保定市唐县南店头乡礼泉村	178	73	4302	8.1	220	14		4′33		16	5	5.1	0	0	0	0
44	16032	化学本16401	201641276	1	毕献文	2	1996-07-07	河北省涞源县第一中学	160	54	2635	9.4	155	22	3′58		37		5	5.1	0	0	0	0
44	16032	化学本16401	201641277	1	邓泽慧	2	1997-11-02	河北省高碑店市高碑店一中	163	50	2740	9.9	168	28	3′45		42		5.1	5.3	0	0	0	0
44	16032	化学本16401	201641278	1	郝玉菲	2	1997-09-13	河北省张家口市宣化区河子西乡政府门卫处	170	65	2234	9.7	155	27	3′46		36		5.1	5.2	0	0	0	0
44	16032	化学本16401	201641279	1	马雪婷	2	1997-12-07	河北省张家口市宣化区新兴西街7号楼5单元502	172	65	3200	9.9	152	30	3′47		38		5.2	5	0	0	0	0
44	16032	化学本16401	201641280	1	张明月	2	1997-06-27	河北省怀来县沙城中学三班	170	60	2857	10.2	162	27	3′53		32		5.3	5.2	0	0	0	0
44	16032	化学本16401	201641281	1	闫艳华	2	1995-12-30	河北省怀来县沙城中学理补４班	162	50	2470	9.5	145	28	3′56		30		4.5	4.6	1	1	1	-1
44	16032	化学本16401	201641282	11	陈思敏	2	1997-11-26	承德县六沟镇跳沟村八组	163	62	2860	9.5	150	23	3′46		40		4.6	4.7	1	1	1	-1
44	16032	化学本16401	201641283	11	马琳	2	1997-04-06	河北省承德市平泉县平泉一中西校区	162	58	2700	9.5	162	26	4′16		34		4.6	4.8	1	1	1	-1
44	16032	化学本16401	201641284	11	姜小红	2	1996-09-08	河北省承德市围场县棋盘山镇罗字十号村大十号营子119号	160	52	3200	8.4	165	30	4′17		40		4.7	4.9	1	1	1	-1
44	16032	化学本16401	201641285	1	王明洋	2	1997-12-20	河北省沧州市运河区小王庄镇西花园村481号	167	55	2630	8.3	188	23.7	4′18		42		4.8	4.7	1	1	1	-1
44	16032	化学本16401	201641286	1	韩茜晔	2	1998-02-09	河北省沧州市肃宁县邵庄乡付高口村	163	50	2625	9.6	162	31.5	3′48		40		4.9	4.7	1	1	1	-1
44	16032	化学本16401	201641287	1	周云桂	2	1997-02-18	河北省沧州市南皮县第一中学	164	50	2648	7.9	190	30	3′49		47		4.7	4.5	1	1	1	-1
44	16032	化学本16401	201641288	1	孙毅晗	1	1998-01-27	河北省任丘市议论堡乡孙家务村614号	166	50	3230	7.1	236	20		4′18		15	4.7	4.8	1	1	1	-1
44	16032	化学本16401	201641289	1	邢向岭	2	1998-05-28	河北省任丘市石门桥镇南石门桥村141号	175	80	2460	10.1	170	20	3′47		48		4.5	4.9	1	1	1	-1
44	16032	化学本16401	201641290	1	王双双	2	1997-06-01	河北省河间市第一中学	163	48	2520	9.5	164	24.5	3′48		40		4.8	4.7	1	1	1	-1
44	16032	化学本16401	201641291	1	王钰莹	2	1998-11-01	河北省大城县第一中学	160	51	2540	9.7	160	28	3′49		35		4.9	4.8	1	1	1	-1
44	16032	化学本16401	201641292	1	杜正源	1	1998-02-14	河北省三河市燕郊开发区首钢家属院23号楼301室	189	63	3953	7.5	237	14		4′23		8	4.7	4.8	1	1	1	-1
44	16032	化学本16401	201641293	1	窦宇阳	2	1998-05-02	河南省永城市新城区文化路东方华府2号楼2706	160	45	2200	8.9	150	23	3′21		33		5	5.2	0	0	0	0
44	16032	化学本16401	201641294	1	宫泽山	1	1999-10-20	河北省霸州市岔河集乡南岸村	175	66	4635	7.9	220	15		4′07		8	5	5.3	0	0	0	0
44	16032	化学本16401	201641295	1	赵洋洋	2	1996-12-13	邯郸市曲周县侯村镇侯村480号	150	53	2600	10.2	140	24.5	4′13		25		5.1	5.3	0	0	0	0
44	16032	化学本16401	201641296	1	范思然	2	1998-10-06	邢台市隆尧县隆尧镇北甫村	155	48	2650	9.9	146	23	4′07		35		5.2	5.2	0	0	0	0
44	16032	化学本16401	201641297	1	孟云霄	2	1997-11-26	河北景县中学高三10班	156	51	3205	8.9	142	25	4′08		36		5.3	5.1	0	0	0	0
44	16033	数学本16401	201641302	1	刘宇然	2	1998-05-29	河北省石家庄市灵寿县建设路保障性住房小区南楼1单元201	160	50	2500	9.6	200	14	4′11		39		5.2	5.1	0	0	0	0
44	16033	数学本16401	201641303	1	高红帆	2	1999-01-24	河北省石家庄新乐市星河湾小区4号楼2单元19-02	164	48	2200	9.3	181	22	3′49		26		5.2	5.3	0	0	0	0
44	16033	数学本16401	201641304	1	韩连敏	2	1998-09-14	河北省唐山市迁西县三屯营镇南关村（韩刚转韩连敏）	160	48	2500	10.2	195	28	4′12		27		5.3	5.1	0	0	0	0
44	16033	数学本16401	201641305	1	李文霞	2	1997-05-20	河北省唐山市迁西县渔户寨乡立石庄村083号	162	60	2300	10.5	193	15	4′13		26		4.6	4.5	1	1	1	-1
44	16033	数学本16401	201641306	11	刘澜	2	1997-09-18	河北省秦皇岛市青龙满族自治县肖营子镇下抱榆槐村	160	54	2500	10.2	195	18	4′59		42		4.6	4.7	1	1	1	-1
44	16033	数学本16401	201641307	1	王微	2	1998-01-20	河北省唐山市遵化县堡子店镇十八里村村委会	162	64	2400	10	185	5	4′14		34		4.6	4.7	1	1	1	-1
44	16033	数学本16401	201641308	1	全家逸	2	1997-04-05	河北省唐山市迁安市闫家店乡闫三村229号	160	49	2500	9.2	198	18	4′15		31		4.7	4.7	1	1	1	-1
44	16033	数学本16401	201641309	1	刘嘉钰	2	1998-06-11	秦皇岛市开发区长江西道66号秦皇岛市第一中学	168	50	2800	10.2	191	11	5′09		43		4.8	4.9	1	1	1	-1
44	16033	数学本16401	201641310	1	秦万照	1	1993-05-14	河北省邯郸市邯郸县开发区南屯头村中心街64号	175	65	5000	7.5	235	14		4′46		1	4.8	4.9	1	1	1	-1
44	16033	数学本16401	201641311	1	申紫徽	2	1998-09-06	河北省邯郸市复兴区康庄乡师窑村吉祥街086号	164	62	2800	10.6	202	18	4′37		27		4.9	4.8	1	1	1	-1
44	16033	数学本16401	201641313	1	范丁丁	1	1997-01-09	邯郸市永年县张西堡镇岳小寨村	181	70	4500	7.4	245	18		4′39		2	4.8	4.8	1	1	1	-1
44	16033	数学本16401	201641314	1	王燕伟	1	1997-09-06	河北省邯郸市魏县北皋镇南坡头村062号	170	54	4600	7.5	200	15		4′46		9	4.8	4.7	1	1	1	-1
44	16033	数学本16401	201641315	1	王润梅	2	1998-01-07	河北省邯郸市武安市淑村镇胡峪村451	155	51	2400	8.4	199	9	4′14		39		4.7	4.7	1	1	1	-1
44	16033	数学本16401	201641316	1	赵芳雨	2	1998-10-06	河北省邢台市隆尧县山口镇后枣林庄村	150	48	2500	8.5	197	5	4′15		42		4.5	4.6	1	1	1	-1
44	16033	数学本16401	201641317	1	李梦	2	1997-07-09	河北省保定市阜平县砂窝乡龙王庄村	163	48	2500	9.3	203	13	3′56		15		4.6	4.6	1	1	1	-1
44	16033	数学本16401	201641324	1	刘春江	2	1998-02-17	河北省张家口市宣化区新兴街4号院1号楼4单元603号	162	60	2700	9.4	190	12	4′22		25		5.3	5	0	0	0	0
44	16033	数学本16401	201641325	1	阴婷婷	2	1997-05-18	张家口市张北县第一中学91班	155	40	2400	9.3	189	5	3′57		25		5.2	5.1	0	0	0	0
44	16033	数学本16401	201641326	1	金萌	2	1997-11-08	河北省承德市承德县头沟镇头沟村二组	161	60	2700	9.2	188	12	3′58		50		5	5.2	0	0	0	0
44	16033	数学本16401	201641318	1	王雨涵	2	1998-01-30	河北省保定市高阳县南蒲口乡北陶口村中街南１３０号	163	60	2400	9.5	179	8	4′35		32		5	5.2	0	0	0	0
44	16033	数学本16401	201641319	1	高磊	1	1997-11-23	河北省涞源县第一中学	164	83	4400	8.2	220	16		4′35		1	5.1	5.2	0	0	0	0
44	16033	数学本16401	201641320	1	辛雪琪	2	1997-02-24	河北省涞源县第一中学	162	39	2500	11	184	8	4′14		38		5.2	5.3	0	0	0	0
44	16033	数学本16401	201641321	1	代晨迪	2	1998-09-05	保定市蠡县百尺镇荆邱村	160	51	2200	11	188	7	4′23		46		5.2	5.2	0	0	0	0
44	16033	数学本16401	201641322	1	冉帆	2	1999-12-01	河北省保定市蠡县商城小区8号楼6单元601	163	90	2500	9.3	208	16	3′46		42		5.3	5.3	0	0	0	0
44	16033	数学本16401	201641323	1	梁正玉	1	1998-12-21	河北省张家口市桥西区清水河中路33号高三(1)班	175	70	4000	7.5	240	15		5′05		5	5.2	5.2	0	0	0	0
44	16033	数学本16401	201641327	11	赵鑫鑫	2	1997-12-13	北京市西城区展览馆路街道 展览馆路37号楼403室	160	42	2000	10.1	188	5	4′05		28		5.1	5.1	0	0	0	0
44	16033	数学本16401	201641328	1	金亚静	2	1997-02-02	河北省献县第一中学八班	160	47	2500	9.5	199	8	4′44		30		5.2	5	0	0	0	0
44	16033	数学本16401	201641329	1	王艳梅	2	1997-12-31	河北省任丘市长丰镇黄庄235号	169	60	2500	9.4	205	20	4′13		37		5.1	5	0	0	0	0
44	16033	数学本16401	201641330	1	张义洁	2	1998-05-11	廊坊市安次区葛渔城镇边坟村永江路103号	168	49	2500	9.4	188	13	4′41		42		5	5.2	0	0	0	0
44	16033	数学本16401	201641331	1	敖丽丽	2	1997-03-18	河北香河县第一中学	156	47	2800	8.3	198	14	4′06		34		5	5	0	0	0	0
44	16033	数学本16401	201641332	1	周萌	2	1998-04-02	河北省衡水市衡水滨湖新区彭杜村乡西三景官村	163	51	3300	10.1	184	17	4′26		38		5.2	5.1	0	0	0	0
44	16033	数学本16401	201641333	1	宫晓萌	2	1996-09-23	裕华西街43号河北枣强中学	160	55	2300	9	204	22	3′32		20		4.6	4.7	1	1	1	-1
44	16033	数学本16401	201641335	1	何颖琦	2	1998-07-14	河北省武邑县武邑镇苏义村	163	57	2300	10.3	176	7	4′44		31		4.5	4.6	1	1	1	-1
44	16033	数学本16401	201641336	1	苏庆雨	2	1998-02-22	河北省衡水市景县王瞳镇小高义村2号	165	51	3300	10.3	208	23	4′45		28		4.5	4.6	1	1	1	-1
44	16033	数学本16401	201641337	1	刘娅梅	2	1997-10-11	河北省定州市清风店镇新立庄村大街南1区128号2门	162	70	2900	11.4	148	1	4′36		40		4.6	4.7	1	1	1	-1
44	16033	数学本16401	201641338	1	高梦欣	2	1998-07-01	河北省保定市曲阳县羊平镇岸下村	165	45	2400	8.2	225	19	4′37		40		4.7	4.7	1	1	1	-1
44	16033	数学本16401	201641299	1	刘晓彤	2	1998-11-19	河北省石家庄市晋州市向阳街89号威豹箱包文具	161	50	3300	9.2	188	3	4′09		33		5.3	5.2	0	0	0	0
44	16033	数学本16401	201641300	1	冯文娴	2	1998-12-12	河北省井陉县南峪镇贵泉村200号	163	51	3300	9.2	192	10	3′51		24		5.2	5.2	0	0	0	0
44	16033	数学本16401	201641301	1	常思敏	2	1997-10-02	河北省行唐县苇园村	165	58	2500	9	196	16	3′55		24		5.1	5.3	0	0	0	0
44	16034	统计学本16401	201641375	1	郑宇	2	1997-09-13	河北省霸州市辛章办事处辛章一村342号	163	60	3008	9.9	165	22	4′05		39		5.2	5.2	0	0	0	0
44	16034	统计学本16401	201641376	1	王晓松	1	1997-12-26	河北省衡水市桃城区胜利西路利宝胡同18号4-2-302	178	68	4573	7.2	230	23		3′36		13	5	5.1	0	0	0	0
44	16034	统计学本16401	201641377	1	赵玉莹	2	1997-12-11	河北省邢台市任县西固城乡后大宋村	156	46	2350	10.7	155	19	3′35		39		5	5.1	0	0	0	0
44	16034	统计学本16401	201641378	1	雷蕾	2	1998-10-29	河北省新乐市承安镇东王庄村林青路北中心街西8排9号	162	51	2473	10.2	160	28	3′36		43		5.1	5.3	0	0	0	0
44	16034	统计学本16401	201641360	1	曹雅楠	2	1997-05-01	河北省保定市北市区银定庄北胜路7号	165	50	2336	9	160	17	4′1		43		4.5	4.6	1	1	1	-1
44	16034	统计学本16401	201641362	1	崔璨	2	1998-03-02	河北省保定市易县长安路11号(一中家属楼北楼)五单元601	167	58	2963	10.9	165	17	3′48		30		4.5	4.6	1	1	1	-1
44	16034	统计学本16401	201641363	1	李奇峰	1	1998-03-24	河北省保定市雄县盛唐国际96号楼4单元502	176	70	4573	10.7	230	23		3′36		14	4.6	4.7	1	1	1	-1
44	16034	统计学本16401	201641365	1	吕智琦	2	1998-02-23	河北省张家口市桥西区清水河中路33号高三(6)班	162	49	2785	8.6	170	20	4′08		43		4.7	4.7	1	1	1	-1
44	16034	统计学本16401	201641366	1	牛文慧	2	1997-02-11	河北省张家口市察北管理区沙沟乡小区	165	57	2258	10	155	18	4′15		45		4.7	4.7	1	1	1	-1
44	16034	统计学本16401	201641367	1	胡文杰	2	1997-07-10	河北省张家口市赤城县后城镇后城村玉新东街南163号。	157	50	2428	9.5	155	24	4′0		40		4.8	4.7	1	1	1	-1
44	16034	统计学本16401	201641368	11	刘璐	2	1998-03-09	河北省承德市平泉县第一中学（校本部）	155	41	2565	10.5	160	15	3′58		49		4.9	4.7	1	1	1	-1
44	16034	统计学本16401	201641369	1	张新宇	2	1997-07-22	河北省承德市平泉县河北蒙古族高级中学	160	54	2331	10.2	160	17	4′12		35		4.8	4.7	1	1	1	-1
44	16034	统计学本16401	201641370	1	赵蕊	2	1999-01-31	河北省献县第一中学530班	167	58	2273	11	160	15	4′23		41		4.6	4.7	1	1	1	-1
44	16034	统计学本16401	201641371	1	李鑫	2	1997-04-26	河北省廊坊市安次区仇庄乡熊营村055号	168	50	2518	9.8	190	20	4′16		40		5.2	5.3	0	0	0	0
44	16034	统计学本16401	201641372	1	李灵钰	2	1998-12-13	河北省香河县第一中学	162	56	2058	9.2	180	15	4′11		42		5.1	5.2	0	0	0	0
44	16034	统计学本16401	201641373	1	李方佟	2	1997-02-13	河北省大城县第一中学	159	57.5	2056	10.5	165	17	4′17		48		5.1	5	0	0	0	0
44	16034	统计学本16401	201641374	1	邢永欢	2	1998-08-07	河北省大城县第一中学	162	54	2670	11.1	160	26	4′11		36		5.3	5.2	0	0	0	0
44	16034	统计学本16401	201641339	1	梁镜宇	1	1998-03-10	河北省石家庄市长安区光华路321号众诚商住楼5-1-203	181	88	4669	9.5	220	17		3′36		10	4.7	4.6	1	1	1	-1
44	16034	统计学本16401	201641340	1	杜廷灏	1	1997-10-31	河北省邢台市桥西区冶金北路482号邢台市交通综合执法支队	185	80	4733	8.8	220	19		3′36		16	4.1	4	2	2	-1	-1
44	16034	统计学本16401	201641341	1	王金沛	2	1998-07-18	石市桥西区胜利南大街汇华路12号东三教新区2-2-201	165	63	2213	10	160	18	4′13		40		4.6	4.8	1	1	-1	-1
44	16034	统计学本16401	201641342	1	谷琛敏	2	1998-10-21	河北省石家庄市井陉县上安镇上安西村镇中街1号	169	57	2662	10.3	160	20	4′03		40		4.5	4.6	1	1	1	1
44	16034	统计学本16401	201641343	1	赵娟	2	1998-01-08	河北省石家庄市井陉矿区贾庄镇西王舍村兴西南街18号	160	45	2568	8.6	200	26	3′4		42		4.6	4.6	1	1	1	1
44	16034	统计学本16401	201641344	1	张敬如	2	1997-07-11	河北省石家庄市桥西区塔谈二区89号24栋3单元402号	167	55	2792	10.5	180	19	4′24		35		4.5	4.5	1	1	1	1
44	16034	统计学本16401	201641345	1	张瑜	2	1996-11-19	河北省石家庄市正定县城内常山西路44-1号天正法律服务所	168	52	2532	9.6	160	17	4′21		32		4.6	4.7	1	1	1	-1
44	16034	统计学本16401	201641347	1	张亚青	2	1998-08-26	河北省石家庄市赵县北王里镇西张家庄村市场路266号	169	46	2312	11	165	21	4′2		35		4.6	4.6	1	1	-1	1
44	16034	统计学本16401	201641348	1	刘佳嫒	2	1998-02-16	河北省唐山市开平区郑庄子镇北泉河头村路东三街2号	160	48	2321	9.2	180	18	4′11		40		4.8	4.9	1	0	1	-1
44	16034	统计学本16401	201641349	1	季红伟	2	1996-12-06	河北省唐山市滦县油榨镇睢新庄村	160	46	2173	9.3	160	21	4′16		35		4.8	4.8	1	1	1	-1
44	16034	统计学本16401	201641350	1	朱春吉	1	1996-03-17	河北省唐山市迁安市迁安镇燕春小区鹏程开发1号楼502	176	77	4067	8	220	18		3′36		10	5	5.1	0	0	0	0
44	16034	统计学本16401	201641351	1	王迪	1	1997-10-12	河北省秦皇岛市经济技术开发区太和寨村71号	176	93	4218	9.4	220	20		3′37		12	5.3	5.2	0	0	0	0
44	16034	统计学本16401	201641352	1	李莹莹	2	1998-09-21	河北省邯郸市峰峰矿区新坡镇姚三村	168	60	2871	8.7	190	18	3′16		50		5.1	4.9	0	0	0	0
44	16034	统计学本16401	201641353	1	高菲	2	1997-07-07	河北省邯郸市广平县人民医院消毒供应室杜洁惠	159	65	2444	10.5	150	13	4′23		46		5.2	5	0	0	0	0
44	16034	统计学本16401	201641354	1	王一菲	1	1998-03-21	河北省邢台市桥西区燕云台小区9号楼2单元2401	187	110	4828	10.4	200	18		3′36		11	5	4.8	0	1	0	1
44	16034	统计学本16401	201641355	1	董硕硕	2	1998-01-18	河北省桥西区中华路名仕华庭B座	160	60	2123	10.9	160	15	4′2		35		4.8	4.7	1	1	1	-1
44	16034	统计学本16401	201641356	1	袁媛	2	1997-11-22	河北省邢台市巨鹿县县城育红教师公寓	164	50	2621	10	170	22	4′0		42		4.6	4.8	1	1	1	-1
44	16034	统计学本16401	201641357	1	张明晓	2	1998-11-23	河北省邢台市南宫市中国银行家属院	173	64	3092	10.4	175	11	4′1		37		4.5	4.6	1	1	1	-1
44	16034	统计学本16401	201641358	1	李梦桃	2	1998-02-18	河北省武安市邑城镇邑城村四街261号	164	56	2430	9.7	155	18	3′53		37		4.3	4.5	2	1	1	-1
44	16034	统计学本16401	201641359	1	郑天华	1	1998-10-19	河北省保定市南市区乐凯南大街2940号11栋3单元502号	175	74	3729	10.7	220	21		3′36		10	4.6	4.7	1	1	1	-1
44	16035	物理学本16401	201641379	1	李云力	2	1997-10-21	河北省石家庄市新华区北苑小区18号楼3单元102	167	55	2580	8.5	190	18	4′03		43		5.1	5.2	0	0	0	0
44	16035	物理学本16401	201641380	1	李文博	1	1996-03-11	河北省石家庄市无极县东侯坊乡曹家庄村富强北街51号	172	70	3500	7.3	220	25		4′29		4	5.2	5	0	0	0	0
44	16035	物理学本16401	201641381	1	杜雪茹	2	1998-03-26	河北省石家庄市鹿泉区宜安镇牛山村村委会	160	48	2100	10.2	161	22	3′56		40		5.3	5.2	0	0	0	0
44	16035	物理学本16401	201641382	1	赵洁瑜	2	1998-09-28	河北省新乐市马头铺镇石家庄村	156	46	2300	10.5	170	24	3′56		38		4.5	4.6	1	1	1	-1
44	16035	物理学本16401	201641383	1	霍新伟	1	1998-04-04	河北省唐山市丰润区火石营镇霍庄村五区42号	180	85	4500	7.2	220	22		4′29		6	4.6	4.7	1	1	1	-1
44	16035	物理学本16401	201641385	11	杨骐境	2	1996-10-04	河北省秦皇岛市青龙满族自治县第一中学	165	63	2200	9.9	162	27	3′58		41		4.6	4.8	1	1	1	-1
44	16035	物理学本16401	201641386	1	杨蕊	2	1997-10-25	河北省秦皇岛市卢龙县燕河营镇北花台村	164	56	2300	9.3	170	28	4′06		43		4.7	4.9	1	1	1	-1
44	16035	物理学本16401	201641387	1	张丙初	1	1997-02-09	邯郸市学院北路530号	181	65	4400	7	240	28		3′46		11	4.8	4.7	1	1	1	-1
44	16035	物理学本16401	201641388	1	李娜	2	1996-06-10	河北省邯郸县东柳林阳光华城2--2--102	164	53	2000	9.6	165	30	4′06		45		4.9	4.7	1	1	1	-1
44	16035	物理学本16401	201641389	1	曹竞男	2	1998-08-09	河北省邯郸市涉县龙山庭院20栋1单元1101	164	63	2500	10.9	167	31	4′17		45		4.7	4.5	1	1	1	-1
44	16035	物理学本16401	201641390	1	马壮	1	1997-11-06	河北省邯郸市磁县磁州镇南开河村朝阳街向阳八胡同11号	174	54	3500	7.6	224	23		4′38		6	4.7	4.8	1	1	1	-1
44	16035	物理学本16401	201641391	1	王楠	2	1997-06-03	河北省邯郸市鸡泽县小寨镇前罗营村信超胡同2号	166	58	2500	10.2	166	29	4′06		40		4.5	4.9	1	1	1	-1
44	16035	物理学本16401	201641392	1	韩晨瑶	2	1998-02-18	河北省邯郸市丛台区新兴大街330号华厦小区一号楼二单元五层西户	161	53	2400	9.4	168	27	3′56		40		4.8	4.7	1	1	1	-1
44	16035	物理学本16401	201641393	1	李云凤	2	1997-12-16	河北省邯郸市成安县工业区西魏村	168	56	2500	10.2	170	25	4′02		45		4.9	4.8	1	1	1	-1
44	16035	物理学本16401	201641394	1	李慧同	2	1997-11-11	河北省邯郸市峰峰矿区义井镇上拔剑村	157	44	2200	9.1	175	24	3′32		46		4.7	4.8	1	1	1	-1
44	16035	物理学本16401	201641395	1	贾萌萌	2	1998-04-07	河北省邢台市桥东区高开东汪镇前晋祠村和顺街65号	160	54	2600	9.8	180	28	4′17		43		5	5.2	0	0	0	0
44	16035	物理学本16401	201641396	1	岳燚行	1	1997-08-20	邢台市临城县石城乡石城村38号	183	75	5060	7	225	21		4′29		3	5	5.3	0	0	0	0
44	16035	物理学本16401	201641397	1	杨晓琪	2	1998-12-26	河北省临西实验中学	171	53	2500	10.3	180	27	3′58		40		5.1	5.3	0	0	0	0
44	16035	物理学本16401	201641398	1	杨立涛	1	1996-09-24	河北省临西县实验中学	163	51	3200	7.3	250	24		4′06		10	5.2	5.2	0	0	0	0
44	16035	物理学本16401	201641399	1	刘倩	2	1998-02-14	河北省南宫市南杜办事处东九宫村179号	156	48	2400	10.9	162	22	4′18		40		5.3	5.1	0	0	0	0
44	16035	物理学本16401	201641401	1	王若铮	2	1998-02-07	河北省保定市五四西路329号河北建设集团天辰公司113室	162	49	2300	10.6	160	20	3′51		43		5.3	5.2	0	0	0	0
44	16035	物理学本16401	201641402	1	史维剑	1	1997-10-17	河北省保定市涞水县胡家庄所胡家庄乡富位村中街85号	185	95	4500	7.3	220	21		4′12		3	5.2	5.2	0	0	0	0
44	16035	物理学本16401	201641403	1	张博	1	1998-08-24	河北省涿州市冠云西路128号十八局一处家属院1759号	180	95	3300	8	220	20		4′36		2	5.1	5.3	0	0	0	0
44	16035	物理学本16401	201641404	1	闫美楠	2	1996-03-25	河北省定兴县李郁庄乡史家庄村184号	160	50	2400	10	170	25	3′51		40		5.2	5.1	0	0	0	0
44	16035	物理学本16401	201641405	1	朱梦晗	1	1999-01-01	河北省保定市容城县容城镇博奥之家小区3号楼1单元301户	170	61	3400	7.4	224	20		3′56		10	5.2	5.3	0	0	0	0
44	16035	物理学本16401	201641406	1	孟祥晴	2	1997-07-05	河北省涿州市清凉寺区莲池村169号	164	50	2600	10	175	28	4′02		43		5.3	5.1	0	0	0	0
44	16035	物理学本16401	201641407	1	陈鹏	1	1998-08-20	河北安国中学	170	70	4000	7.1	220	25		3′47		8	4.6	4.5	1	1	1	-1
44	16035	物理学本16401	201641408	1	赵聪	1	1998-06-26	河北省保定市安国省祁州中学	175	85	3400	8	220	24		4′14		3	4.6	4.7	1	1	1	-1
44	16035	物理学本16401	201641409	1	王景玄	1	1997-08-02	河北省张家口市桥西区清水河中路33号高三(4)班	183	74	5000	7.8	204	22		4′18		2	4.6	4.7	1	1	1	-1
44	16035	物理学本16401	201641410	1	赵青	2	1998-01-06	河北省沧州市新华区水月寺大街老华北后身颐和新世界A2-134	160	46	2400	9.7	160	26	4′17		43		4.7	4.7	1	1	1	-1
44	16035	物理学本16401	201641411	1	马明晓	1	1999-01-10	河北省沧州市盐山县盐山镇马牛村151号	172	75	4500	7.1	240	24		3′54		8	4.8	4.9	1	1	1	-1
44	16035	物理学本16401	201641412	1	李振	1	1997-02-23	河北省大城县第一中学	172	63	4000	7.3	220	29		3′45		7	4.8	4.9	1	1	1	-1
44	16035	物理学本16401	201641413	1	赵磊	1	1997-12-12	衡水冀州市官道李镇田庄村78号	168	50	2204	7.1	210	12		3′44		5	4.9	4.8	1	1	1	-1
44	16035	物理学本16401	201641414	1	孟雪	2	1998-01-25	河北省衡水市武邑县名门华都4号楼3单元201	160	38	2300	10.3	160	26	3′58		42		4.8	4.7	1	1	1	-1
44	16035	物理学本16401	201641415	1	蔡自强	1	1997-01-05	河北省武邑县武邑中学	183	75	4000	7.3	245	24		4′15		7	4.7	4.7	1	1	1	-1
44	16035	物理学本16401	201641416	1	张冀	2	1997-04-22	河北省南宫市明华镇曹家寨村	153	44	2510	9	185	23	3′58		40		4.5	4.6	1	1	1	-1
44	16035	物理学本16401	201641417	1	张佳奇	1	1998-09-22	河北省保定市定州市子位镇东丁村9号	175	80	3500	8.1	220	22		4′49		6	4.6	4.6	1	1	1	-1
44	16035	物理学本16401	201641418	1	李淑婷	2	1997-09-08	河北省定州市东门街	161	55	2400	10.7	165	22	4′06		40		5	5.2	0	0	0	0
44	16036	新能源科学与工程本16401	201641440	1	赵晨	1	1998-06-15	河北省涿州市桃园区杨家庄村	170	68	4125	8.1	210	16		3′33		6	4.5	4.6	1	1	1	-1
44	16036	新能源科学与工程本16401	201641441	1	于博	1	1997-02-14	河北省保定市涿州市物探派出所范阳西路189号8号楼101室	177	75	3994	7.9	220	19		4′29		8	4.6	4.6	1	1	1	-1
44	16036	新能源科学与工程本16401	201641442	1	宁晗	1	1997-04-27	河北安国中学	180	60	3731	7.7	240	13		4′04		19	5	5.2	0	0	0	0
44	16036	新能源科学与工程本16401	201641443	3	丁爱迪	1	1997-02-08	河北省张家口市怀来县沙城中学405班	173	80	4521	7.3	230	20		4′05		6	5.1	5.2	0	0	0	0
44	16036	新能源科学与工程本16401	201641444	1	张晓波	1	1996-05-26	河北省赤城县雕鄂镇雕鄂村桥东大街77号	180	65	3663	7.3	230	21		4′05		10	5.2	5.3	0	0	0	0
44	16036	新能源科学与工程本16401	201641445	1	史晨阳	1	1997-09-20	河北省承德市承德县下板城镇迎宾路帝贤吉星三单元331号	174	95	4500	8.4	220	12		5′0		6	5.1	5.2	0	0	0	0
44	16036	新能源科学与工程本16401	201641446	2	白涛	1	1997-06-19	河北省丰宁满族自治县南关乡横河村三组120	173	65	4512	7.9	245	13		3′56		10	5.1	5	0	0	0	0
44	16036	新能源科学与工程本16401	201641447	1	薛秋雨	1	1998-08-11	河北省沧州市盐山县龙凤福园3单元402	176	60	3943	8.6	220	20		4′47		8	5.3	5.2	0	0	0	0
44	16036	新能源科学与工程本16401	201641448	1	赵瑞全	1	1996-11-05	河北省献县第一中学518班	172	55	3428	9.2	225	20		4′19		10	4.8	4.9	1	0	1	-1
44	16036	新能源科学与工程本16401	201641449	1	常志远	1	1997-12-05	河北省泊头市第一中学1312班	180	105	3450	8.6	205	18		4′5		6	4.8	4.8	1	1	1	-1
44	16036	新能源科学与工程本16401	201641450	1	寇俊杰	1	1998-11-02	河北省沧州市盐山县常庄乡反刘村239号	176	72	4453	9.2	206	21		5′16		6	5	5.1	0	0	0	0
44	16036	新能源科学与工程本16401	201641451	1	马轶缓	2	1998-01-22	河北省河间市第一中学	165	60	2031	12.5	180	16	4′09		40		5.3	5.2	0	0	0	0
44	16036	新能源科学与工程本16401	201641452	1	白浩然	1	1997-02-22	河北省河间市第一中学	173	90	4469	9.2	190	15		6′07		6	4.8	4.7	1	1	1	-1
44	16036	新能源科学与工程本16401	201641453	1	张天翼	2	1998-04-28	廊坊市安次区廊霸路第十五中学（西校区）	167	72	2309	12.5	180	16	4′0		30		4.7	4.7	1	1	1	-1
44	16036	新能源科学与工程本16401	201641454	1	曹瑞兴	1	1998-01-28	河北省固安县第一中学	163	60	3900	9.2	190	12		5′5		8	4.5	4.6	1	1	1	-1
44	16036	新能源科学与工程本16401	201641456	18	彭佳	1	1998-05-23	河北省衡水市安平县马店镇北会沃村	165	61	3925	7.8	216	12		5′43		8	4.8	4.9	1	1	1	-1
44	16036	新能源科学与工程本16401	201641457	1	王涛	1	1997-10-23	河北省定州市周村镇南辛兴村461号	168	67	3948	9.4	225	22		5′0		6	4.9	4.8	1	1	1	-1
44	16036	新能源科学与工程本16401	201641458	1	于森	1	1998-10-16	河北省晋州市马于镇吕家庄村委会	172	56	2655	7.9	230	21		5′01		8	4.8	4.8	1	1	1	-1
44	16036	新能源科学与工程本16401	201641419	1	蔺思琦	1	1997-02-06	河北省邯郸市峰峰矿区孙庄矿孙庄新路旧25号楼1单元201	178	72	3590	8.3	235	20		4′49		10	5.1	5.2	0	0	0	0
44	16036	新能源科学与工程本16401	201641420	1	霍思源	1	1998-05-29	石家庄市中山西路449号414室	180	65	3611	7.5	236	10		4′12		7	5.2	5.3	0	0	0	0
44	16036	新能源科学与工程本16401	201641421	1	沈硕	1	1998-01-12	河北省石家庄市新华区永泰街88号4栋1单元603号	181	70	4000	7.7	225	25		4′07		6	5.1	5.2	0	0	0	0
44	16036	新能源科学与工程本16401	201641423	1	张若晗	2	1998-05-12	河北省石家庄市无极县大陈镇赵户村和平街西66号	168	59	2100	9.9	210	16	4′06		32		5.1	5	0	0	0	0
44	16036	新能源科学与工程本16401	201641424	1	卢勇峰	1	1997-09-04	河北省石家庄市平山县下口乡蒿田村	168	52	3210	7.7	225	25		4′53		9	5.3	5.2	0	0	0	0
44	16036	新能源科学与工程本16401	201641425	1	李婷婷	2	1997-12-24	河北省石家庄市元氏县槐阳镇南杜村文化巷3号	168	61	1876	9.1	180	16	4′16		30		4.8	4.9	1	0	1	-1
44	16036	新能源科学与工程本16401	201641426	2	吴江	1	1998-03-28	河北省唐山市滦南县青坨营镇陈虎头村279号	170	65	3473	7.9	215	16		4′28		10	4.8	4.8	1	1	1	-1
44	16036	新能源科学与工程本16401	201641427	1	杨瑾	2	1997-11-04	河北省玉田县虹桥镇西会村	168	59	2769	7.9	230	15	4′15		31		5	5.1	0	0	0	0
44	16036	新能源科学与工程本16401	201641429	1	孔令勇	1	1998-07-30	河北省邯郸市峰峰矿区义井镇山底村	174	73	3700	8.3	220	29		4′16		5	5.3	5.2	0	0	0	0
44	16036	新能源科学与工程本16401	201641430	1	赵浩楠	1	1997-09-25	河北省邯郸市涉县牌坊路57号	165	57	3215	7.5	210	20		4′21		6	4.8	4.7	1	1	1	-1
44	16036	新能源科学与工程本16401	201641431	1	焦毅兰	1	1998-08-12	河北省邢台市南石门镇88号	175	80	3260	8.1	220	20		5′18		6	4.7	4.7	1	1	1	-1
44	16036	新能源科学与工程本16401	201641433	1	尹燕乐	1	1998-01-28	河北省平乡县第一中学	172	120	3857	8.2	230	20		4′08		11	4.5	4.6	1	1	1	-1
44	16036	新能源科学与工程本16401	201641434	1	郑国玺	1	1998-08-04	南宫市东进街金治窗帘城	175	62	3600	8	220	12		4′03		8	4.8	4.9	1	0	1	-1
44	16036	新能源科学与工程本16401	201641435	1	孙然	1	1998-01-01	河北省保定市涞水县义安镇下庄村福生胡同31号	170	68	3581	8.2	225	27		3′56		8	4.8	4.8	1	1	1	-1
44	16036	新能源科学与工程本16401	201641436	1	郑春华	1	1996-12-25	河北省保定市易县西陵镇忠义村11	167	57	3300	7.7	225	19		3′57		10	5	5.1	0	0	0	0
44	16036	新能源科学与工程本16401	201641437	1	王家乐	1	1998-03-01	河北省保定市徐水区崔庄镇水磨头村	175	65	3262	9	200	17		5′13		6	5.3	5.2	0	0	0	0
44	16036	新能源科学与工程本16401	201641438	1	马烁	1	1998-08-23	河北省保定市蠡县留史镇李佐村	170	95	4000	8.7	195	18		6′0		5	4.8	4.7	1	1	1	-1
44	16036	新能源科学与工程本16401	201641439	1	田硕	1	1996-12-23	河北省涿州市孙庄乡北横歧村	170	68	5413	7.1	270	22		3′23		13	4.7	4.7	1	1	1	-1
44	16037	信息计算本16401	201641468	11	闻凯	1	1998-04-28	河北省唐山市遵化市丽景花园十栋四门301	175	70	4000	7.7	250	25		5′04		13	5.2	5.2	0	0	0	0
44	16037	信息计算本16401	201641469	1	林荣光	2	1997-12-09	河北省唐山市迁安市太平庄乡尚庄村	164	43	2655	9.1	184	24	4′12		31		5.3	5.3	0	0	0	0
44	16037	信息计算本16401	201641470	1	李雅萌	2	1997-08-04	河北省秦皇岛市海港区驻操营镇崔庄村	160	63	2050	10.1	68	20	4′2		30		5.2	5.2	0	0	0	0
44	16037	信息计算本16401	201641471	1	牛鑫	2	1998-08-14	河北省邯郸市广平县南阳堡乡刘庄村165号	168	59	2689	10.8	165	21	4′25		30		5.3	5	0	0	0	0
44	16037	信息计算本16401	201641473	1	郭亚州	1	1997-04-01	河北省邯郸市肥乡县辛安镇村	180	60	4000	7.8	240	18		5′09		19	5.2	5.1	0	0	0	0
44	16037	信息计算本16401	201641474	1	张书源	1	1998-03-17	河北省邯郸市邯山区东流林西街9号院3-4-602	178	70	3900	8.3	240	18		3′39		10	5	5.2	0	0	0	0
44	16037	信息计算本16401	201641475	1	李松	1	1995-02-07	河北省邯郸市永年县第二中学	173	68	4100	8.2	250	15		5′4		16	5.1	5.1	0	0	0	0
44	16037	信息计算本16401	201641476	1	常震	1	1995-05-27	河北省邯郸市鸡泽县曹庄乡李马昌村	162	60	3700	8	240	25		4′22		12	5.2	5	0	0	0	0
44	16037	信息计算本16401	201641477	1	刘宇静	2	1998-04-27	河北省隆尧县双碑乡城角村	168	45	2850	9.9	170	21	4′24		30		5.1	5	0	0	0	0
44	16037	信息计算本16401	201641478	1	李天祥	1	1998-08-06	河北省保定市清苑区冉庄镇三间房村1队94号	180	60	4000	10	230	16		4′2		10	5	5.2	0	0	0	0
44	16037	信息计算本16401	201641479	1	王依琳	2	1998-07-08	河北省保定市易县城内步行街迎宾小区东区二号楼三单元202	165	61	2872	10.2	165	23	4′08		30		5	5	0	0	0	0
44	16037	信息计算本16401	201641480	1	王禄	1	1998-05-21	保定市蠡县留史大王村	170	60	4100	8.4	250	17		5′07		16	5.2	5.1	0	0	0	0
44	16037	信息计算本16401	201641481	1	黄萌	2	1998-10-24	河北省涿州市松林店镇三义路60号	168	59	2876	10.4	170	20	4′24		31		4.1	4	2	2	-1	-1
44	16037	信息计算本16401	201641482	1	成若琳	1	1996-10-27	河北省怀来县沙城中学三班	170	66	4500	7.4	260	20		5′07		17	4.6	4.8	1	1	-1	-1
44	16037	信息计算本16401	201641483	1	崇业成	1	1997-11-14	河北省张家口市涿鹿县涿鹿中学高三15班	173	75	4000	8.2	270	21		5′07		18	4.5	4.6	1	1	1	1
44	16037	信息计算本16401	201641484	1	张海波	1	1997-02-19	河北省张家口市涿鹿县涿鹿中学15班	175	82	4000	7.7	230	20		5′44		17	4.6	4.6	1	1	1	1
44	16037	信息计算本16401	201641486	2	张悦	2	1997-10-06	承德市隆化县小东街金色领地E座5301	160	53	2500	9.7	160	27	4′25		35		4.5	4.5	1	1	1	1
44	16037	信息计算本16401	201641487	11	边振涛	1	1996-01-22	河北省丰宁满族自治县大阁镇金沙滩小瓦窑18号	170	57	4000	7.1	240	19		4′09		15	4.6	4.7	1	1	1	-1
44	16037	信息计算本16401	201641488	1	张营	1	1997-12-04	河北省沧州市吴桥县东宋门乡西宋门村363号	170	55	4000	7.9	250	15		5′42		13	4.6	4.6	1	1	-1	1
44	16037	信息计算本16401	201641489	1	张安衡	2	1998-10-22	廊坊市第一中学 张文省 转	173	59	3381	10.6	181	20	4′25		30		4.8	4.9	1	0	1	-1
44	16037	信息计算本16401	201641490	1	李世粱	1	1997-03-02	北京市丰台区木樨园后村64号	174	75	4400	8.1	200	17		4′26		14	4.8	4.8	1	1	1	-1
44	16037	信息计算本16401	201641491	1	饶山山	1	1996-08-30	北京市朝阳区十八里店乡吕家营村七队铂金公寓103	178	62	4200	7.4	240	18		4′27		12	5	5.1	0	0	0	0
44	16037	信息计算本16401	201641492	1	宏宇	1	1998-07-10	河北省霸州市南孟镇南孟村	180	70	4200	7.2	230	19		4′0		10	5.3	5.2	0	0	0	0
44	16037	信息计算本16401	201641493	1	张国文	1	1997-11-20	河北省武邑县圈头乡东翰林村3区20号	174	90	4100	9.2	240	19		4′01		13	4.8	4.7	1	1	1	-1
44	16037	信息计算本16401	201641494	1	王晨鹏	1	1997-07-24	河北景县中学高三16班	175	64	3900	9.2	250	17		4′1		14	4.7	4.7	1	1	1	-1
44	16037	信息计算本16401	201641495	1	张聪	1	1995-05-01	河北景县中学高三（24）班	168	60	4500	7.5	270	12		4′09		2	4.5	4.6	1	1	1	-1
44	16037	信息计算本16401	201641496	1	陈奕飞	1	1998-08-17	河北省邢台市任县邢家湾镇东黄庄村367号	175	63	4500	7.4	240	17		5′37		13	4.6	4.6	1	1	1	-1
44	16037	信息计算本16401	201641497	1	丁佳文	1	1997-01-05	河北省定州市子位镇寨里村	167	83	4400	8	250	18		3′43		10	5	5.2	0	0	0	0
44	16037	信息计算本16401	201641498	1	耿亚	2	1996-03-25	河北省辛集市天玉玻璃有限公司	164	52	2800	11.8	170	20	4′21		34		5.1	5.2	0	0	0	0
44	16037	信息计算本16401	201641459	1	聂苗	2	1999-02-09	河北省石家庄市藁城区常安镇北周卦村振兴大街123号	160	49	2736	10.4	170	2	4′06		32		4.8	4.7	1	1	1	-1
44	16037	信息计算本16401	201641460	1	王勇胜	1	1995-10-28	河北省栾城县西营乡 宿村 永新街21号	170	96	3400	8.6	250	13		5′33		8	4.7	4.7	1	1	1	-1
44	16037	信息计算本16401	201641461	1	于亚宗	1	1998-12-27	河北省石家庄市正定县北关景城5号楼2单元2401	185	70	3800	7.6	270	13		5′42		14	4.5	4.6	1	1	1	-1
44	16037	信息计算本16401	201641462	1	马泽琪	1	1998-06-25	河北省灵寿县灵寿镇香港街惠民小区	178	68	3600	7.9	270	23		3′48		16	4.6	4.6	1	1	1	-1
44	16037	信息计算本16401	201641463	1	李召	1	1998-03-16	河北省石家庄市灵寿县慈峪镇石坎村渠北街四街1排8号	168	55	4000	8	260	16		4′18		14	5	5.2	0	0	0	0
44	16037	信息计算本16401	201641464	1	郝甜	2	1998-02-08	河北省石家庄市平山县平山镇东曲堤村	166	55	2891	9.5	175	19	4′32		31		5.1	5.2	0	0	0	0
44	16037	信息计算本16401	201641466	1	马星硕	1	1997-10-06	河北省唐山市迁西县金厂峪镇河北庄村马红（转）	178	60	4400	8.2	265	19		5′03		10	5.2	5.3	0	0	0	0
44	16038	应用化学本16401	201641515	1	谭家骏	1	1998-02-12	河北省邢台市柏乡县柏乡镇南关村278号	173	65	3980	7.3	240	17		4′36		8	5.1	5	0	0	0	0
44	16038	应用化学本16401	201641516	1	张建广	1	1997-12-29	河北省邢台市威县张营乡前花疃村96号	173	100	4254	8.1	240	19		4′19		1	5.3	5.2	0	0	0	0
44	16038	应用化学本16401	201641517	1	贾博阳	1	1997-10-08	河北省邯郸市复兴区联防西路368号40号楼1单元1号	173	90	3774	6.9	250	17		4′3		4	4.8	4.9	1	0	1	-1
44	16038	应用化学本16401	201641518	1	申鑫磊	1	1998-05-01	河北省沙河市襄南家园15栋1单元302号	173	62	3993	7.2	230	16		4′14		7	4.8	4.8	1	1	1	-1
44	16038	应用化学本16401	201641519	1	郭娜	2	1998-10-05	河北省保定市定兴县李郁庄乡彭各庄村	159	42	2637	11.1	170	21	4′21		32		5	5.1	0	0	0	0
44	16038	应用化学本16401	201641520	1	白缓缓	2	1996-07-02	河北安新中学	155	55	2628	11.3	160	20	4′18		30		5.3	5.2	0	0	0	0
44	16038	应用化学本16401	201641521	1	刘福瑞	1	1997-04-28	河北省承德市高新区上板城镇周营村4组	182	60	3123	7.7	230	6		4′36		8	4.8	4.7	1	1	1	-1
44	16038	应用化学本16401	201641522	1	刘百川	1	1997-09-03	河北省承德市滦平县第一中学	178	75	3588	8.1	240	17		4′25		4	4.7	4.7	1	1	1	-1
44	16038	应用化学本16401	201641523	1	米聪	1	1997-02-10	河北省沧州市新华区小赵庄乡徐官屯村5区104号	185	90	5790	7.4	230	8		4′27		3	4.5	4.6	1	1	1	-1
44	16038	应用化学本16401	201641524	1	李洋洋	2	1997-10-03	河北省沧州市献县第一中学530班	162	50	2560	11.6	170	19	4′05		29		4.8	4.9	1	1	1	-1
44	16038	应用化学本16401	201641526	1	白乾霖	1	1997-05-27	河北省沧州市黄骅市官庄乡官庄村白金岭	182	76	5530	12.8	200	18		4′35		3	4.9	4.8	1	1	1	-1
44	16038	应用化学本16401	201641527	1	杨宗梅	2	1996-08-06	河北省沧州市中捷芳泽佳苑3号楼一单元201王月立	161	57	2839	9.8	170	20	4′11		40		4.8	4.8	1	1	1	-1
44	16038	应用化学本16401	201641528	1	马衣钵	1	1997-04-23	河北省河间市第一中学	183	90	4376	7.6	200	12		4′35		1	4.8	4.7	1	1	1	-1
44	16038	应用化学本16401	201641529	1	白金兴	1	1997-02-23	河北省霸州市胜芳镇红旗路万腾机械	183	88	4292	8.4	220	19		4′36		2	4.7	4.7	1	1	1	-1
44	16038	应用化学本16401	201641530	1	魏晓	2	1998-09-30	河北省衡水市武邑县圈头乡史油坊村	170	52	2745	10.6	170	22	4′1		40		4.5	4.6	1	1	1	-1
44	16038	应用化学本16401	201641531	1	梁帅	1	1998-04-09	河北省衡水市景县王千寺镇王千寺村247号	187	80	4373	7.5	250	18		4′27		6	4.6	4.6	1	1	1	-1
44	16038	应用化学本16401	201641532	1	化泽一	2	2000-12-23	河北省邢台市宁晋县侯口乡营台村吉祥街1号	170	50	2520	10	180	18	4′16		28		5	5.2	0	0	0	0
44	16038	应用化学本16401	201641533	1	王欢	2	1996-12-25	河北省深州市护驾迟乡西北黄龙村	187	60	3433	9.5	180	18	4′19		27		5.1	5.2	0	0	0	0
44	16038	应用化学本16401	201641534	1	弓宁太	1	1998-02-23	河北省深州市双井开发区大贾村	175	77	3678	8.8	220	15		4′29		4	5.2	5.3	0	0	0	0
44	16038	应用化学本16401	201641535	1	申可青	2	1997-11-23	河北省辛集市辛集镇支家方碑村经东路1号	175	80	2909	10.3	170	17	4′45		27		5.2	5.2	0	0	0	0
44	16038	应用化学本16401	201641536	1	高志贤	1	1998-05-06	河北省辛集市天宫营乡张家营村	170	52	3521	7.7	230	16		4′35		4	5.3	5.3	0	0	0	0
44	16038	应用化学本16401	201641505	1	张宗华	1	1998-07-01	唐山市迁西县滦阳镇罗家堡子村	170	60	4061	8.5	210	9		4′35		3	4.8	4.8	1	1	1	-1
44	16038	应用化学本16401	201641506	1	戚林海	1	1996-12-26	河北省秦皇岛市昌黎县昌黎镇后钱庄村6组155号	178	60	3899	8.8	170	3		4′35		1	5	5.1	0	0	0	0
44	16038	应用化学本16401	201641507	1	刘文彩	2	1998-08-28	河北省邯郸市大名县北峰乡北峰中学	163	60	2217	11.6	170	23	4′0		30		5.3	5.2	0	0	0	0
44	16038	应用化学本16401	201641508	1	赵寅初	1	1998-02-09	河北省邯郸市峰峰矿区新市区轻工街9号4号楼4单元9号	178	71	4235	8.7	210	17		4′31		4	4.8	4.7	1	1	1	-1
44	16038	应用化学本16401	201641509	1	王震	1	1997-08-30	河北省邯郸市涉县井店镇一街村11组42号	170	70	3433	8.4	190	16		4′36		1	4.7	4.7	1	1	1	-1
44	16038	应用化学本16401	201641510	1	汤慧军	1	1998-03-08	河北省邯郸市涉县索堡镇弹音村7组236号	176	66	4690	7.6	250	16		4′36		10	4.5	4.6	1	1	1	-1
44	16038	应用化学本16401	201641511	1	陈兴建	1	1997-11-23	河北省邯郸市邱县古城营乡城角村6组56号	170	56	3359	6.8	270	11		3′46		7	5	5.2	0	0	0	0
44	16038	应用化学本16401	201641512	1	杨璐璐	2	1997-02-22	河北省邯郸市曲周县后河东村老煤建公司	157	45	2256	10.6	180	15	4′09		35		5.1	5.2	0	0	0	0
44	16038	应用化学本16401	201641513	1	闫炳虎	1	1998-12-03	河北省邯郸市曲周县曲周镇霍桥村	170	60	4220	7.8	210	12		4′35		6	5.2	5.3	0	0	0	0
44	16038	应用化学本16401	201641514	1	赵擎天	1	1998-02-07	河北省邯郸市峰峰矿区建行家属院二号楼二单元六楼西户	170	55	3625	10	250	13		4′27		14	5.1	5.2	0	0	0	0
44	16038	应用化学本16401	201641499	1	兰旺隆	1	1997-11-08	河北省石家庄市灵寿县北洼乡党家庄村	166	63	3393	7.9	200	13		4′35		1	5.2	5.3	0	0	0	0
44	16038	应用化学本16401	201641500	1	楚曦	2	1998-09-03	河北省石家庄市赵县赵州镇永通路苏家街35号	162	60	2256	10.9	170	20	4′17		29		5.1	5.2	0	0	0	0
44	16038	应用化学本16401	201641501	1	付占福	1	1996-06-29	河北省唐山市丰润区姜家营乡小裕村西北小区9号	178	65	4144	8.3	220	8		4′35		0	5.1	5	0	0	0	0
44	16038	应用化学本16401	201641502	1	郭志超	1	1998-07-24	河北省唐山市滦南县倴城镇罗城路东三排15号	176	71	4486	8.1	220	19		4′35		1	5.3	5.2	0	0	0	0
44	16038	应用化学本16401	201641504	1	朱俊飞	1	1998-10-07	河北省唐山市乐亭县富强街D区114栋1门401	179	65	4286	7.1	260	11		3′5		7	4.8	4.9	1	0	1	-1
44	16039	农学本16401	201641537	1	胡润旭	2	1999-01-02	河北省石家庄市正定县正定镇西邢家庄村西北街44号	158	40	2000	9.7	171	17	4′3		32		4.5	4.5	1	1	1	1
44	16039	农学本16401	201641538	1	李茹	2	1997-03-21	河北省石家庄市平山县观音堂乡骆驼安村	165	53	2500	9.7	170	15	4′3		30		4.6	4.7	1	1	1	-1
44	16039	农学本16401	201641539	1	梁孜伟	2	1999-01-19	河北省石家庄市平山县寨北乡会口村	160	57	2500	9.8	175	16	4′25		38		5.3	5.2	0	0	0	0
44	16039	农学本16401	201641561	1	朱志伟	1	1997-02-23	河北省承徳市围场县四合永镇雷字村15组	176	70	3600	7.5	237	15		3′5		12	4.8	4.7	1	1	1	-1
44	16039	农学本16401	201641562	1	俞新华	2	1998-01-07	河北省承德市围场县四合永镇职教中心	162	57	3000	9.4	173	16	5′02		32		4.7	4.7	1	1	1	-1
44	16039	农学本16401	201641563	1	高琳涵	2	1997-09-16	河北省沧州市孟村县辛大公路流潭工业区东凯达管件厂	162	47	3000	9.5	190	21	4′06		40		4.5	4.6	1	1	1	-1
44	16039	农学本16401	201641564	1	陈亚琳	2	1996-04-18	河北省黄骅市羊二庄镇杨庄村杨庄新区10号楼3单元401室	165	47	2700	9.7	170	18	4′3		30		4.6	4.6	1	1	1	-1
44	16039	农学本16401	201641565	1	范春利	2	1997-11-22	北京市平谷区山东庄镇小北关村	158	50	2800	10.1	173	18	4′2		32		5	5.2	0	0	0	0
44	16039	农学本16401	201641566	1	唐若愚	1	1997-05-19	河北省三河市黄土庄镇北小营	175	86	5000	7.7	239	10		3′4		10	5.1	5.2	0	0	0	0
44	16039	农学本16401	201641567	1	王崴	2	1998-03-05	河北省廊坊市三河市新集镇胡元村	160	60	2500	9.5	172	13	4′32		29		5.2	5.3	0	0	0	0
44	16039	农学本16401	201641568	1	马琳峰	1	1998-02-06	河北省廊坊市三河市黄土庄镇二百户村	170	70	5000	7.5	245	14		3′55		12	5.2	5.2	0	0	0	0
44	16039	农学本16401	201641569	1	靳亚茹	2	1998-02-19	衡水市武邑县紫塔乡靳紫塔村	170	62	3000	9.3	190	20	3′58		40		5.3	5.3	0	0	0	0
44	16039	农学本16401	201641570	1	李晓静	2	1997-06-04	衡水市武邑县圈头乡李务村	160	65	3000	9.7	176	16	4′25		34		5.2	5.2	0	0	0	0
44	16039	农学本16401	201641571	1	曹亨素	2	1997-07-03	河北省衡水市故城县坊庄乡中化村209号	158	50	2700	10.1	168	20	4′23		40		5.3	5	0	0	0	0
44	16039	农学本16401	201641540	1	李志欢	2	1997-06-17	河北省唐山市迁西县太平寨镇鸽子庵村225号	155	50	2800	9.7	180	18	4′32		32		4.8	4.9	1	0	1	-1
44	16039	农学本16401	201641541	1	孙聪	2	1997-11-17	成安县综合职业技术学校凤凰西路89号	162	60	2800	9.7	190	20	4′08		40		4.8	4.8	1	1	1	-1
44	16039	农学本16401	201641542	1	李园园	2	1997-01-17	河北省邯郸市大名县大名府路大名中学	160	50	2500	9.5	190	20	4′15		40		5	5.1	0	0	0	0
44	16039	农学本16401	201641543	1	白晓晓	2	1995-10-29	河北省邯郸市永年县卫生学校	160	56	2000	10.1	170	15	4′23		28		5.3	5.2	0	0	0	0
44	16039	农学本16401	201641544	1	单梦雪	2	1996-08-11	河北省邯郸市永年县卫生学校	156	50	2700	9.3	195	17	4′0		36		4.8	4.7	1	1	1	-1
44	16039	农学本16401	201641545	1	冀晓珊	2	1997-06-22	河北省邯郸市卫生学校	160	60	1800	10.3	160	15	4′2		28		4.7	4.7	1	1	1	-1
44	16039	农学本16401	201641546	1	李姿姿	2	1996-01-15	河北省邯郸市永年县卫生学校	161	58	2500	9.5	168	18	4′15		30		4.5	4.6	1	1	1	-1
44	16039	农学本16401	201641547	1	连沙港	1	1996-05-27	河北省邯郸市永年县卫生学校	174	57	4000	7.4	253	15		3′5		13	5	5.2	0	0	0	0
44	16039	农学本16401	201641548	1	李小钗	2	1998-04-24	河北省邯郸市鸡泽县店上乡东柳三村迎宾路5号	156	58	2000	9.8	175	18	4′03		30		5.1	5.2	0	0	0	0
44	16039	农学本16401	201641549	1	孔怡瑞	2	1998-08-31	河北省南和县贾宋镇韩牌17号	155	43	2500	10.3	183	20	4′3		28		5.2	5.3	0	0	0	0
44	16039	农学本16401	201641550	1	刘玲玲	2	1997-11-01	河北省南和县三召乡柴里村	167	55	2500	9.7	160	18	4′3		30		5.1	5.2	0	0	0	0
44	16039	农学本16401	201641551	1	吴玉杰	1	1998-01-25	河北省邢台县浆水中学	187	66	5000	7.6	247	11		3′5		9	5.1	5	0	0	0	0
44	16039	农学本16401	201641552	1	安德印	1	1997-12-04	河北省沙河市综合职教中心	169	65	3800	7.4	248	14		3′48		10	5.3	5.2	0	0	0	0
44	16039	农学本16401	201641553	1	王登燕	2	1996-07-12	尚义县职教中心	171	62	2000	9.3	194	15	4′08		40		4.8	4.9	1	0	1	-1
44	16039	农学本16401	201641554	1	王亚娜	2	1997-04-29	尚义县职教中心	160	49	2000	10.5	160	17	4′22		35		4.8	4.8	1	1	1	-1
44	16039	农学本16401	201641555	1	郝永芳	2	1997-08-25	河北省张家口市万全县职业技术教育中心	168	45	2000	10.5	180	20	5′0		32		5	5.1	0	0	0	0
44	16039	农学本16401	201641556	1	胡雨昕	2	1999-06-23	河北省涿鹿县职业技术教育中心	166	63	2700	10	175	16	4′3		42		5.3	5.2	0	0	0	0
44	16039	农学本16401	201641557	11	何继虎	1	1998-05-30	河北省承德市承德县六沟镇何家南沟村三组9号	187	70	6000	7.7	257	13		3′48		8	4.8	4.7	1	1	1	-1
44	16039	农学本16401	201641558	11	王雨晴	2	1997-05-26	滦平县职教中心	155	47	3000	9.7	176	18	4′18		36		4.7	4.7	1	1	1	-1
44	16039	农学本16401	201641559	11	刘岩	2	1996-06-17	河北省承德市宽城职教中心	168	52	2800	8.5	186	20	4′12		36		4.5	4.6	1	1	1	-1
44	16039	农学本16401	201641560	11	丁志雪	2	1996-12-07	河北省承德市围场满族蒙古族自治县围场镇桃李街60号	160	44	3000	10	180	15	5′0		32		4.8	4.9	1	1	1	-1
44	16040	农学本16402	201641572	1	刘文彦	2	1996-05-22	河北省石家庄市平山县杨家桥乡大庄村	160	50	2600	10.2	183	13	4′48		30		5.2	5.1	0	0	0	0
44	16040	农学本16402	201641573	1	刘研	2	1997-06-06	河北省唐山市迁西县兴城镇台头村330号	160	55	3200	9.5	170	13	4′08		35		5	5.2	0	0	0	0
44	16040	农学本16402	201641574	1	杨红叶	2	1996-10-15	河北省邯郸市成安县综合职业技术学校凤凰西路89号	162	63	3200	9.8	180	17	4′37		34		5.1	5.1	0	0	0	0
44	16040	农学本16402	201641575	1	赵冉	2	1997-06-18	河北省邯郸市磁县职教中心88班	160	54	2400	9.8	174	16	4′23		32		5.2	5	0	0	0	0
44	16040	农学本16402	201641605	1	赵俊莉	2	1996-03-01	河北省武邑县桥头镇西刘贯村	159	53	3200	9.7	170	14	4′3		31		4.7	4.7	1	1	1	-1
44	16040	农学本16402	201641606	1	赵静	2	1997-12-28	河北省衡水市故城县夏庄镇东马庄村240号	160	48	3500	10.2	160	18	4′26		29		4.8	4.7	1	1	1	-1
44	16040	农学本16402	201641576	1	王莲	2	1998-08-27	河北省邯郸市永年县卫生学校	160	80	2800	9.8	175	14	4′06		36		5.1	5	0	0	0	0
44	16040	农学本16402	201641577	1	赵子强	1	1994-10-06	河北省邯郸市永年县卫生学校	170	59	4200	7.7	236	10		3′5		12	5	5.2	0	0	0	0
44	16040	农学本16402	201641578	1	苏贝贝	2	1997-06-14	河北省邯郸市永年卫生学校	159	48	2200	10.1	158	16	4′32		34		5	5	0	0	0	0
44	16040	农学本16402	201641579	1	宋小伟	2	1999-05-16	河北省邯郸市永年县职业技术教育中心（对口）	155	47	2200	9.7	165	17	4′43		32		5.2	5.1	0	0	0	0
44	16040	农学本16402	201641581	1	秘玉欣	2	1999-03-12	河北省南和县闫里乡段村	165	50	2800	10.4	185	19	4′03		40		4.1	4	2	2	-1	-1
44	16040	农学本16402	201641582	1	王亚欣	2	1998-05-15	河北省邢台市桥东区高开石北村	168	44	2000	10.2	159	18	4′2		30		4.6	4.8	1	1	-1	-1
44	16040	农学本16402	201641584	1	刘彤	2	1997-02-19	河北省保定市涞源县富强路育才街77-1号	164	53	3200	10.2	174	19	4′0		31		4.5	4.6	1	1	1	1
44	16040	农学本16402	201641585	1	李紫银	2	1998-01-26	河北省张家口市宣化区九天庙街17号院1号楼6单元501	170	52	3000	9.9	178	23	4′18		28		4.6	4.6	1	1	1	1
44	16040	农学本16402	201641586	1	佘智慧	2	1996-12-10	河北省张家口市尚义县职教中心	165	57	3500	9.6	162	17	4′23		37		4.5	4.5	1	1	1	1
44	16040	农学本16402	201641587	1	王晓东	1	1995-10-27	尚义县职教中心	174	75	3000	7.7	248	12		4′0		10	4.6	4.7	1	1	1	-1
44	16040	农学本16402	201641588	1	谢欢欢	2	1996-09-22	河北省张家口市万全县职业技术教育中心	158	58	3000	9.8	163	21	4′08		30		4.6	4.6	1	1	-1	1
44	16040	农学本16402	201641589	1	杨玉欢	2	1998-06-27	河北省张家口市万全县职业技术教育中心	160	50	2800	9.7	178	17	4′18		43		4.8	4.9	1	0	1	-1
44	16040	农学本16402	201641590	1	李琪	2	1998-12-12	河北省涿鹿县职业技术教育中心	165	53	3200	9.8	183	10	4′5		28		4.8	4.8	1	1	1	-1
44	16040	农学本16402	201641591	1	杨薇	2	1998-07-04	河北省承德市承德县石灰窑乡石灰窑村九组	165	75	3200	10.1	170	18	4′36		32		5	5.1	0	0	0	0
44	16040	农学本16402	201641592	1	牛志新	1	1997-01-06	河北省承德市平泉县平泉职教中心	178	65	4100	7.8	257	10		4′02		9	5.3	5.2	0	0	0	0
44	16040	农学本16402	201641593	11	张志超	1	1998-06-23	河北省承德市宽城职教中心	184	62	4000	7.9	240	10		3′5		10	5.1	4.9	0	0	0	0
44	16040	农学本16402	201641594	11	张春林	2	1996-05-11	河北省承德市围场满族蒙古族自治县四合永镇围场职教中心	160	55	2000	9.8	262	16	4′47		30		5.2	5	0	0	0	0
44	16040	农学本16402	201641595	11	王海楠	2	1997-09-05	河北省承德市围场县广发永乡广发永村9组韩家湾	167	55	3200	9.8	180	10	4′5		28		5	4.8	0	1	0	1
44	16040	农学本16402	201641596	1	徐策	1	1998-01-10	河北省沧州市盐山县小庄乡南徐村149号	169	64	4500	7.9	247	12		3′56		11	4.8	4.7	1	1	1	-1
44	16040	农学本16402	201641597	3	金婷婷	2	1998-02-28	河北省沧州市孟村县孟村盐百商厦	160	46	2400	9.8	180	18	4′32		34		4.6	4.8	1	1	1	-1
44	16040	农学本16402	201641598	1	刘晓策	2	1996-07-24	河北省沧州市孟村回族自治县祥顺三期2号楼一单元401	158	48	2800	9.8	175	23	5′03		30		4.5	4.6	1	1	1	-1
44	16040	农学本16402	201641599	1	张可鑫	2	1998-04-01	河北省黄骅市南排河镇张巨河村	158	50	3200	9.4	166	14	4′41		30		4.3	4.5	2	1	1	-1
44	16040	农学本16402	201641600	1	王帅	2	1997-11-20	河北省廊坊市三河市泃阳镇沟北村	160	50	3200	9.8	172	23	4′55		36		4.6	4.7	1	1	1	-1
44	16040	农学本16402	201641601	1	张明洋	1	1997-10-09	河北省三河市黄土庄镇闵庄子村	170	54	4300	7.8	235	18		3′58		10	4.5	4.6	1	1	1	-1
44	16040	农学本16402	201641602	1	李艳杰	2	1995-08-13	河北省三河市燕郊开发区福成五期13号楼4单元402室	161	52	2800	10.2	166	15	4′32		30		4.5	4.6	1	1	1	-1
44	16040	农学本16402	201641603	11	王可鑫	2	1997-03-05	河北省廊坊市香河县第三中学	165	53	3000	10.2	158	10	5′0		34		4.6	4.7	1	1	1	-1
44	16040	农学本16402	201641604	1	桑胜男	2	1997-12-16	河北省枣强县马屯镇桑家庄村	157	40	2000	10.3	192	12	4′28		29		4.7	4.7	1	1	1	-1
44	16041	农学本16403	201641607	1	张涛悦	2	1996-04-04	河北省石家庄市藁城区梅花镇木连城村新开街北394号	160	54	2000	10.2	174	19	4′3		32		4.9	4.7	1	1	1	-1
44	16041	农学本16403	201641608	1	王柳琳	2	1999-02-03	行唐县龙州镇玉城西大街11号1栋3单元501室	172	70	2500	9.7	170	14	4′2		34		4.8	4.7	1	1	1	-1
44	16041	农学本16403	201641612	1	李美静	2	1996-10-26	河北省唐山市迁安市大崔庄镇肖家庄村	163	45	2600	9.9	173	17	4′28		34		4.6	4.7	1	1	1	-1
44	16041	农学本16403	201641629	1	白旭	2	1997-03-06	河北省三河市李旗庄镇刘校尉村	170	57	2310	9.9	167	23	3′59		39		4.8	4.8	1	1	1	-1
44	16041	农学本16403	201641630	1	张伟通	1	1997-06-06	河北省大城县第一中学	168	72	3500	7.8	240	16		3′5		12	5	5.1	0	0	0	0
44	16041	农学本16403	201641631	1	张汉振	1	1996-03-13	河北省霸州市王庄子乡靳家堡村	182	70	3900	7.5	258	14		3′53		10	5.3	5.2	0	0	0	0
44	16041	农学本16403	201641632	1	胡培豪	1	1997-03-30	河北省沙河市綦村镇綦村76号	170	58	4000	6.9	241	12		3′5		12	5.1	4.9	0	0	0	0
44	16041	农学本16403	201641633	1	杨硕	1	1996-01-04	河北省定州市高蓬镇北高蓬村	178	60	3500	7.7	253	12		3′5		10	5.2	5	0	0	0	0
44	16041	农学本16403	201641615	1	黄冬梅	2	1997-10-16	河北省邢台市隆尧县牛家桥乡菅村371号	163	51	3000	9.8	180	17	4′1		34		5.2	5.3	0	0	0	0
44	16041	农学本16403	201641616	1	李宁	2	1998-09-25	沙河市迎新街雅安胡同西三排7号	163	45	2800	12.2	170	10	4′32		38		5.1	5.2	0	0	0	0
44	16041	农学本16403	201641617	1	孟亚轩	1	1997-01-12	河北省保定市徐水县正村乡东公村二区57号	157	65	4500	7.7	234	12		3′55		9	5.1	5	0	0	0	0
44	16041	农学本16403	201641618	1	臧冰鑫	2	1998-05-06	河北省保定市唐县仁厚镇仁厚村村委会	163	60	2200	10.1	168	16	4′44		31		5.3	5.2	0	0	0	0
44	16041	农学本16403	201641619	1	赵玮	2	1997-11-20	河北省保定市望都县固店镇许庄村730号	157	50	2200	9.9	186	15	4′16		32		5.2	5.2	0	0	0	0
44	16041	农学本16403	201641620	1	张子华	1	1996-08-30	河北省张家口市宣化县洋河南镇田家房村	175	60	3600	7.8	238	13		4′03		12	5	5.1	0	0	0	0
44	16041	农学本16403	201641622	1	李岳珈	2	1998-10-27	河北省承德市双滦区财政局	171	61	3500	9.9	177	10	4′32		30		5	5.1	0	0	0	0
44	16041	农学本16403	201641623	11	胡凯基	1	1997-11-10	河北省承德县石灰窑乡小郭杖子村	185	110	3700	7.6	245	13		3′58		10	5.1	5.3	0	0	0	0
44	16041	农学本16403	201641624	1	马玲	1	1997-09-09	河北省承德市双桥区水泉沟镇柳树底村6组206号	167	64	4000	7.9	240	10		4′0		11	5.1	5.2	0	0	0	0
44	16041	农学本16403	201641625	11	张鑫雨	1	1997-09-23	承德市兴隆县挂兰峪镇挂兰峪村6组	187	122	6000	7.6	265	14		3′52		8	5.2	5	0	0	0	0
44	16041	农学本16403	201641627	1	董亚猛	1	1998-01-08	河北省肃宁县梁村镇前白寺村142号	165	65	4000	7.9	237	14		3′52		8	5.3	5.2	0	0	0	0
44	16041	农学本16403	201641628	1	包丽君	2	1996-12-27	河北省廊坊市开发区华日园区	163	52	3500	10	180	18	4′4		36		4.8	4.9	1	0	1	-1
44	16042	食品本16401	201641635	1	曹亚丽	2	1997-12-14	石家庄市平山县岗南镇尚家湾村	160	51	3500	10.1	183	20	4′3		30		5	4.8	0	1	0	1
44	16042	食品本16401	201641636	1	马骏远	1	1998-01-27	河北省石家庄市桥西区元北路7号1栋2单元401号	180	84	5800	7.3	237	10		3′48		10	4.8	4.7	1	1	1	-1
44	16042	食品本16401	201641637	1	张梦瑶	2	1998-10-21	河北省石家庄市藁城区廉州路世纪街组织部楼2单元502	162	51	2800	9	160	22	4′05		36		4.6	4.8	1	1	1	-1
44	16042	食品本16401	201641638	1	康健	1	1995-05-08	河北省石家庄市藁城区贾市庄镇南古庄村	175	60	4100	7.3	245	12		3′5		11	4.5	4.6	1	1	1	-1
44	16042	食品本16401	201641640	1	张丽	2	1996-12-16	河北省晋州市城关镇东紫城村	168	52	3000	9.7	176	18	4′18		36		4.3	4.5	2	1	1	-1
44	16042	食品本16401	201641642	1	赵祥	1	1998-01-01	河北省唐山市丰南区丰南镇四街新荣楼3栋4单元202	175	76	4900	7.8	240	11		3′53		12	4.6	4.7	1	1	1	-1
44	16042	食品本16401	201641643	1	赵冉	1	1997-09-17	河北省唐山市乐亭县中堡镇前沙铺村144号	184	88	6000	7.7	236	8		3′57		10	4.5	4.6	1	1	1	-1
44	16042	食品本16401	201641644	1	薛静雨	2	1998-10-07	河北省唐山市迁西县钓水院村0002号薛付合转	166	51	3500	10	168	14	4′0		30		4.5	4.6	1	1	1	-1
44	16042	食品本16401	201641645	1	连晓宁	2	1994-01-15	河北省邯郸市魏县大么乡连户村311号	160	45	3500	10.1	174	18	4′3		32		4.6	4.7	1	1	1	-1
44	16042	食品本16401	201641654	1	刘倩	2	1997-06-20	河北省保定市阜平县北果园乡北果园村大南地38号	160	50	3500	9.8	177	18	4′28		30		4.9	4.8	1	1	1	-1
44	16042	食品本16401	201641655	1	高然	2	1997-01-10	河北省保定市徐水区安肃镇北梨园	168	56	3600	9.6	170	15	4′3		33		4.8	4.8	1	1	1	-1
44	16042	食品本16401	201641656	1	卜阳阳	2	1994-10-03	河北省保定市唐县北罗镇南罗屯村	160	45	3500	9.7	168	16	4′25		28		4.8	4.7	1	1	1	-1
44	16042	食品本16401	201641657	1	谢瑞雪	2	1997-11-06	河北省保定市安新县芦庄乡谢庄村	172	57	2500	10.2	175	18	4′0		32		4.7	4.7	1	1	1	-1
44	16042	食品本16401	201641658	1	邢海研	2	1996-04-02	河北省涞源县第一中学	158	43	3500	9.8	180	18	4′08		40		4.5	4.6	1	1	1	-1
44	16042	食品本16401	201641659	1	张凯	1	1998-10-26	河北省曲阳县第一高级中学	174	70	3400	7.4	245	14		3′53		10	4.6	4.6	1	1	1	-1
44	16042	食品本16401	201641660	1	邢文娇	2	1998-08-26	河北省保定市雄县龙湾道二村	158	64	3800	9.8	178	16	4′3		34		5	5.2	0	0	0	0
44	16042	食品本16401	201641661	1	高晓飞	1	1997-07-03	张家口市蔚县蔚州镇立园小区4号楼6单元401	180	76	5000	7.9	248	10		3′58		11	5.1	5.2	0	0	0	0
44	16042	食品本16401	201641662	1	梁哲维	1	1996-08-19	张家口市阳原县化稍营镇二村	165	77	4000	7.9	240	10		3′55		10	5.2	5.3	0	0	0	0
44	16042	食品本16401	201641663	1	闫纲珍	2	1997-02-11	河北省张家口市张北县张北第一中学A83班	158	60	3000	9.7	190	18	4′12		41		5.2	5.2	0	0	0	0
44	16042	食品本16401	201641664	1	张璇	2	1998-06-04	河北省怀来县沙城中学404班	165	48	3000	9.7	179	20	4′1		36		5.3	5.3	0	0	0	0
44	16042	食品本16401	201641646	1	李振勇	1	1997-04-02	河北省邯郸市魏县沙口集乡陈小屯村369号	170	65	4800	7.7	238	12		3′4		8	4.7	4.7	1	1	1	-1
44	16042	食品本16401	201641647	1	李泽轩	1	2000-06-01	河北省邢台市桥西区胜利路胜利新区2号楼2单元501	180	66	3300	7.8	244	15		3′53		9	5.3	5.1	0	0	0	0
44	16042	食品本16401	201641648	1	尹恩召	1	1997-10-01	河北省邢台市邢台县浆水中学	175	75	3500	7.5	255	13		3′5		10	4.6	4.5	1	1	1	-1
44	16042	食品本16401	201641649	1	李硕明	1	1997-11-22	河北省邢台市威县梨园屯镇红桃园村	172	55	3200	7.8	268	11		3′52		10	4.6	4.7	1	1	1	-1
44	16042	食品本16401	201641650	1	尹会敏	2	1996-11-12	河北省邢台市清河县坝营镇尹三店169号	168	55	3700	9.8	190	10	4′06		35		4.6	4.7	1	1	1	-1
44	16042	食品本16401	201641651	1	宋萌萌	2	1998-07-06	河北省邢台市广宗县冯家寨乡张葛集村	155	42	2300	9.7	188	20	4′32		34		4.7	4.7	1	1	1	-1
44	16042	食品本16401	201641652	1	郑圣康	1	1998-06-18	邢台市广宗县广宗镇现代城小区13号楼四单元201	172	87	4000	7.9	233	15		3′53		9	4.8	4.9	1	1	1	-1
44	16042	食品本16401	201641653	1	魏子转	1	1996-10-26	河北省保定市满城区白龙乡大坎下村	170	80	3700	7.7	235	14		3′48		8	4.8	4.9	1	1	1	-1
44	16043	食品本16402	201641680	1	郭梦菲	2	1997-08-22	河北省泊头市第一中学1305班	167	65	4000	9.6	158	14	4′1		38		4.5	4.6	1	1	1	1
44	16043	食品本16402	201641681	1	李园园	2	1996-09-28	河北省任丘市辛中驿镇边关四村115号	158	51	3000	9.7	167	16	4′0		40		4.6	4.6	1	1	1	1
44	16043	食品本16402	201641682	1	李文轩	2	1997-10-03	河北省沧州市黄骅市东孙村李之祥	168	59	3000	9.8	174	18	4′23		30		4.5	4.5	1	1	1	1
44	16043	食品本16402	201641683	3	姚晓曼	2	1997-09-09	河北省沧州市黄骅市羊二庄镇八里庄村家属楼7号楼2单302姚瑞军	165	65	3600	10.5	177	19	4′38		32		4.6	4.7	1	1	1	-1
44	16043	食品本16402	201641684	1	尹文路	1	1997-10-21	河北省河间市第一中学	178	60	4000	7.3	258	13		3′5		11	4.6	4.6	1	1	-1	1
44	16043	食品本16402	201641685	1	李新昊	1	1998-01-01	河北省固安县第一中学	175	68	4000	7.5	236	11		3′58		10	4.8	4.9	1	0	1	-1
44	16043	食品本16402	201641686	1	程子硕	1	1997-03-06	河北省大城县第一中学	170	55	4900	7.7	247	15		3′55		8	4.8	4.8	1	1	1	-1
44	16043	食品本16402	201641687	1	吕明	2	1995-01-02	河北省霸州市胜芳镇凤凰城小区13号楼二单元602	163	50	3000	9.8	180	19	4′38		32		5	5.1	0	0	0	0
44	16043	食品本16402	201641688	1	崔茂鑫	1	1997-11-04	河北省沧州市东光县地税局	155	46	3600	9.8	176	17		4′27		34	5.3	5.2	0	0	0	0
44	16043	食品本16402	201641689	1	韩琦	1	1998-01-03	河北省衡水市桃城区河沿镇前韩家庄北南一条606号	170	100	3000	7.7	240	14		3′47		10	4.8	4.7	1	1	1	-1
44	16043	食品本16402	201641690	1	王秋利	2	1997-10-02	河北省衡水市故城县青罕镇南王庄村214号	155	46	3600	9.8	176	17	4′27		32		4.7	4.7	1	1	1	-1
44	16043	食品本16402	201641666	1	郭景峰	1	1997-09-23	秦皇岛市开发区长江西道66号秦皇岛市第一中学	174	82	4800	7.7	233	15		4′01		12	5.2	5.2	0	0	0	0
44	16043	食品本16402	201641667	1	赵娇娜	2	1996-02-13	河北省秦皇岛市抚宁县留守营镇樊各南村	162	47	3600	9.5	190	20	4′12		30		5.3	5	0	0	0	0
44	16043	食品本16402	201641668	1	吕晨宁	2	1998-03-29	河北省邯郸市成安县商城镇吕家庄村2组71号	160	46	3000	10.1	175	18	4′08		28		5.2	5.1	0	0	0	0
44	16043	食品本16402	201641669	1	张瑞婷	2	1998-12-05	河北省邯郸市永年县张西堡镇中堡村	166	23	3000	10.3	177	18	4′33		32		5	5.2	0	0	0	0
44	16043	食品本16402	201641670	1	安洁洁	2	1997-01-27	河北省邯郸市魏县牙里镇安庄村010号	170	63	3000	9.5	183	17	4′42		40		5.1	5.1	0	0	0	0
44	16043	食品本16402	201641671	1	孙园园	2	1996-11-08	河北省怀来县沙城中学二班	169	53	3000	9.6	180	19	4′5		36		5.2	5	0	0	0	0
44	16043	食品本16402	201641692	1	冯晓宇	2	1997-10-12	河北省邯郸市馆陶县文卫街西段九州华庭小区6号搂2单元7楼东户	158	50	3000	9.9	170	15	4′2		32		4.5	4.6	1	1	1	-1
44	16043	食品本16402	201641693	1	黄玉荣	2	1997-04-20	河北省衡水市枣强县恩察镇杨黄洼村	163	58	4000	9.8	180	14	4′26		28		4.6	4.6	1	1	1	-1
44	16043	食品本16402	201641694	1	史旭	1	1998-11-28	河北省定州市大鹿庄乡小流村	179	68	3600	7.8	244	10		3′55		11	5	5.2	0	0	0	0
44	16043	食品本16402	201641672	2	关凤娇	2	1996-09-14	河北省承德市隆化县步古沟镇西庙宫村5号	160	59	3000	9.7	165	23	4′53		34		5.1	5	0	0	0	0
44	16043	食品本16402	201641673	11	段晓东	1	1997-03-10	河北省承德市围场满族蒙古族自治县腰站乡永合栈下广德号39号	175	90	5000	7.8	240	10		3′5		10	5	5.2	0	0	0	0
44	16043	食品本16402	201641674	1	李凤权	1	1998-05-19	河北省沧州市沧县杜生镇李屯村116号	179	68	5500	7.7	242	12		3′52		10	5	5	0	0	0	0
44	16043	食品本16402	201641676	1	杨明惠	2	1998-02-10	河北省海兴县中学	174	57	3000	9.8	170	21	4′37		35		5.2	5.1	0	0	0	0
44	16043	食品本16402	201641678	1	慈秀秀	2	1997-07-14	河北省沧州市吴桥县梁集镇刘坦村112号	165	56	3500	9.7	176	18	4′26		35		4.1	4	2	2	-1	-1
44	16043	食品本16402	201641679	1	李金肖	2	1995-02-13	河北省献县第一中学高三五班	155	51	3600	9.8	183	15	4′08		32		4.6	4.8	1	1	-1	-1
44	16044	食品质量本16401	201641732	1	杨梦圆	2	1997-10-29	河北省深州市博陵路久源胡同16号	170	63	3000	9.6	182	17	4′3		35		5.2	5.2	0	0	0	0
44	16044	食品质量本16401	201641734	1	康雪寒	2	1997-12-01	河北省定州市庞村镇东南宋村6队44号	160	46	2345	9.6	180	14	4′3		31		5.3	5	0	0	0	0
44	16044	食品质量本16401	201641697	1	张宇	2	1997-11-23	石家庄市藁城区开发区北邑村	155	48	3000	9.7	186	16	4′12		30		5.1	5.2	0	0	0	0
44	16044	食品质量本16401	201641698	1	张新	2	1996-12-30	石家庄市桥西区南街二号一栋四单元201室	158	50	3000	10.1	173	15	4′2		28		5.2	5.3	0	0	0	0
44	16044	食品质量本16401	201641699	1	王亮亮	1	1994-10-01	河北省石家庄市元氏县南因镇北杜村文明路33号	169	62	3300	7.4	255	7		3′47		12	5.2	5.2	0	0	0	0
44	16044	食品质量本16401	201641700	1	佟奇	1	1998-04-11	河北省唐山市曹妃甸区三农场场部家属区398号	170	92	3000	7.5	236	8		3′54		9	5	5.1	0	0	0	0
44	16044	食品质量本16401	201641701	1	田翠萍	2	1997-06-01	河北省唐山市乐亭县庞各庄乡杜林二村50号	160	51	3000	9.6	165	15	4′22		31		5	5.1	0	0	0	0
44	16044	食品质量本16401	201641702	1	范广胜	1	1997-04-28	河北省唐山市玉田县散水头镇黄家铺村胜利街35号	178	60	3500	7.6	200	14		4′25		14	5.1	5.3	0	0	0	0
44	16044	食品质量本16401	201641703	1	赵倩	2	1998-10-29	河北省唐山市玉田县石臼窝镇石臼村新建二街10号	162	52	3500	10	177	14	4′3		32		5.1	5.2	0	0	0	0
44	16044	食品质量本16401	201641704	1	刘方利	1	1997-04-09	河北省秦皇岛市海港区石门寨镇潮水峪村	181	64	3300	7.8	237	10		3′58		8	5.2	5	0	0	0	0
44	16044	食品质量本16401	201641705	1	贾康元	1	1997-12-13	河北省邯郸市永年县小龙马乡贾八汪村	175	83	3600	7.8	235	13		4′0		10	5.3	5.2	0	0	0	0
44	16044	食品质量本16401	201641706	1	秦子波	1	1998-12-04	邯郸市永年县讲武乡小北汪一分村	174	71	3200	7.5	235	10		3′55		10	4.5	4.6	1	1	1	-1
44	16044	食品质量本16401	201641707	1	卢行	2	1998-08-11	河北省武安市邑城镇白府村9号	163	49	3500	10.1	180	20	4′3		34		4.6	4.7	1	1	1	-1
44	16044	食品质量本16401	201641708	1	粘晨宇	2	1998-03-13	河北省邢台市桥东区高开王快镇政府西邻	161	48	3000	9.2	194	21	4′1		40		4.6	4.8	1	1	1	-1
44	16044	食品质量本16401	201641710	1	王少蕾	2	1998-05-02	河北省邢台市内丘县大孟镇张夺村287号	164	50	3600	9.8	158	18	4′08		30		4.7	4.9	1	1	1	-1
44	16044	食品质量本16401	201641711	1	杨红影	2	1998-01-17	河北省邢台市威县常屯乡马庄村	160	52	3000	9.8	163	17	4′22		35		4.8	4.7	1	1	1	-1
44	16044	食品质量本16401	201641712	1	李卜钦	1	1998-01-09	河北省邢台市南宫市王道寨乡开河村210号	162	80	3000	7.4	240	12		4′05		12	4.9	4.7	1	1	1	-1
44	16044	食品质量本16401	201641713	1	张笑莹	2	1998-01-14	邢台市南宫市梧桐人家2号楼2单元402	163	46	2100	9.7	170	19	4′28		30		4.7	4.5	1	1	1	-1
44	16044	食品质量本16401	201641714	1	韩玉晶	2	1996-11-08	河北省保定市清苑区北王力乡顾家营村	162	57	3600	10.1	177	18	4′2		27		4.7	4.8	1	1	1	-1
44	16044	食品质量本16401	201641716	1	杨千惠	2	1997-12-07	河北省保定市望都县寺庄乡麻辛庄村200号	160	48	2100	10.2	165	15	4′09		30		4.5	4.9	1	1	1	-1
44	16044	食品质量本16401	201641717	1	李晓莉	2	1996-09-28	河北省保定市易县流井乡东流井村	165	57	4000	10.1	183	8	4′1		28		4.8	4.7	1	1	1	-1
44	16044	食品质量本16401	201641718	1	贺佳诺	2	1998-10-21	河北省保定市蠡县辛兴镇贺营村	170	53	3000	8.7	188	12	4′3		32		4.9	4.8	1	1	1	-1
44	16044	食品质量本16401	201641719	1	郝怡然	2	1999-02-10	河北省保定市顺平县顺兴花园南院2号楼1单元501	160	53	3500	9.2	193	21	4′27		33		4.7	4.8	1	1	1	-1
44	16044	食品质量本16401	201641720	1	孟琪	2	1998-06-03	河北省安国中学	160	48	2600	9.5	185	20	4′27		31		5	5.2	0	0	0	0
44	16044	食品质量本16401	201641721	1	陈柯岩	1	1998-02-03	河北省张家口市宣化区宣化第一中学	180	94	3200	7.7	245	14		3′5		10	5	5.3	0	0	0	0
44	16044	食品质量本16401	201641722	1	温静	2	1996-09-11	河北省怀来县沙城中学409班	160	54	2100	9.7	172	18	4′08		30		4.8	4.7	1	1	1	-1
44	16044	食品质量本16401	201641723	1	李如玉	2	1998-03-05	河北省青县第一中学	170	52	3500	10	178	19	4′15		35		4.7	4.7	1	1	1	-1
44	16044	食品质量本16401	201641724	1	刘闯	1	1997-11-03	河北省沧州市肃宁县尚村镇大史堤村177号	173	62	3500	7.8	230	12		4′01		8	4.5	4.6	1	1	1	-1
44	16044	食品质量本16401	201641725	1	侯思梦	2	1998-03-10	河北省沧州市吴桥县安陵镇东牛屯村64号	153	48	2600	10.3	170	17	4′2		34		4.6	4.6	1	1	1	-1
44	16044	食品质量本16401	201641727	1	张畅	2	1997-04-02	河北省廊坊市安次区廊霸路廊坊市第十五中学（西校区）	164	60	3000	9.8	165	18	4′25		26		5	5.2	0	0	0	0
44	16044	食品质量本16401	201641728	1	成亚婷	2	1998-04-15	河北省枣强县裕华西街43号河北枣强中学	160	50	3200	9.9	168	15	4′28		28		5.1	5.2	0	0	0	0
44	16044	食品质量本16401	201641729	1	李艳芬	2	1997-02-09	河北省邯郸市临漳县香菜营乡务西村和谐路28号	160	53	3500	9.8	180	14	4′23		30		5.2	5.3	0	0	0	0
44	16044	食品质量本16401	201641730	1	刘运腾	1	1998-03-04	河北省衡水市武强县周窝镇郑厂村182号	175	60	4000	7.4	248	11		3′58		11	5.2	5.2	0	0	0	0
44	16044	食品质量本16401	201641731	1	杜雅宁	2	1998-08-30	河北省衡水市故城县郑口镇龙海园11号楼2单元102	163	56	2100	9.7	174	18	5′0		31		5.3	5.3	0	0	0	0
44	16045	园艺本16401	201641735	1	陈冰洁	2	1999-01-15	河北省石家庄市正定县南牛乡塔屯村北院路36号	166	52	3000	8.7	200	15	4′12		40		5.2	5.1	0	0	0	0
44	16045	园艺本16401	201641736	1	胡桂珍	2	1998-08-22	河北省石家庄市平山县营里乡皂户地村	162	55	2800	9.7	185	18	4′15		33		5	5.2	0	0	0	0
44	16045	园艺本16401	201641737	1	董雪	2	1996-11-22	唐山市滦南县马城镇多余屯村48号	164	48	3000	10	170	10	5′0		30		5.1	5.1	0	0	0	0
44	16045	园艺本16401	201641738	1	杜欢欢	2	1997-08-27	唐山市滦南县宋道口镇连北店南连村9排28号	160	55	2300	9.4	180	18	4′22		32		5.2	5	0	0	0	0
44	16045	园艺本16401	201641739	1	刘子琰	2	1998-09-04	河北省邯郸市峰峰矿区全顺花园	155	55	1000	9.6	180	20	4′3		35		5.1	5	0	0	0	0
44	16045	园艺本16401	201641740	1	冀红柯	2	1994-08-18	河北省邯郸市大名县大名府路大名中学	162	46	2700	9.8	196	20	4′3		34		5	5.2	0	0	0	0
44	16045	园艺本16401	201641741	1	闫翠	2	2000-12-02	河北省邯郸市永年县卫生学校	160	52	2600	10.5	175	18	4′2		34		5	5	0	0	0	0
44	16045	园艺本16401	201641742	1	张丹丹	2	1997-09-07	河北省邯郸市永年县卫生学校	157	58	2700	10.5	168	18	4′32		28		5.2	5.1	0	0	0	0
44	16045	园艺本16401	201641743	1	杨新森	1	1995-06-09	河北省邢台市清河县油坊镇柳林村149号	176	82	3500	8	240	10		3′58		8	4.1	4	2	2	-1	-1
44	16045	园艺本16401	201641744	1	陈萧兵	1	1997-10-16	河北省南和县史召乡果二村117号	173	55	3500	7.8	237	10		3′5		12	4.6	4.8	1	1	-1	-1
44	16045	园艺本16401	201641745	1	王璐瑶	2	1999-05-16	河北省平乡县第一中学	165	55	2500	9.6	200	17	4′16		40		4.5	4.6	1	1	1	1
44	16045	园艺本16401	201641746	1	连炳瑞	1	1998-01-25	河北省沙河市综合指教中心	173	66	4800	7.4	238	12		3′5		12	4.6	4.6	1	1	1	1
44	16045	园艺本16401	201641747	1	王子君	2	1997-09-04	河北省保定市涞源县富强路育才街77-1号	160	49	2500	10.1	176	18	4′28		32		4.5	4.5	1	1	1	1
44	16045	园艺本16401	201641765	1	徐沙	2	1997-03-04	河北省廊坊市文安县赵各庄镇赵郭村	152	46	2600	9.8	178	16	4′3		36		4.6	4.7	1	1	1	-1
44	16045	园艺本16401	201641766	1	鲍亚茹	2	1998-03-25	河北省衡水市武邑县清凉店镇鲍贤兰村	168	50	2100	10.1	180	23	4′45		36		4.7	4.7	1	1	1	-1
44	16045	园艺本16401	201641767	1	董相洁	2	1997-05-07	衡水市武邑县韩庄镇东香亭村	158	53	2600	10.5	170	20	4′3		30		4.7	4.7	1	1	1	-1
44	16045	园艺本16401	201641768	1	牟欣琪	2	1998-07-22	河北省衡水市故城县西半屯镇牟儒林村	173	65	2700	9.3	186	23	4′12		34		4.8	4.7	1	1	1	-1
44	16045	园艺本16401	201641769	1	刘斌	1	1996-11-20	河北省冀州市码头李镇东羡村	176	69	3600	7.8	247	11		3′58		11	4.9	4.7	1	1	1	-1
44	16045	园艺本16401	201641748	1	张晶晶	2	1996-12-18	河北省保定市涞源县富强路育才街77-1号	163	50	2600	9.7	160	17	4′2		34		4.6	4.7	1	1	1	-1
44	16045	园艺本16401	201641749	1	苏韵怡	2	1998-02-01	张家口市宣化区中山路开发区'开发区小区'5号楼1单元503	163	52	3500	10.3	170	15	4′28		30		4.6	4.6	1	1	-1	1
44	16045	园艺本16401	201641750	1	胡志鹏	1	1996-06-06	河北省张家口市宣化县王家湾乡赵家村	168	60	4500	6.5	257	10		3′48		11	4.8	4.9	1	0	1	-1
44	16045	园艺本16401	201641751	1	樊雅妮	2	1997-03-03	张北县职教中心公园路88号	167	53	4000	10.5	170	15	4′5		28		4.8	4.8	1	1	1	-1
44	16045	园艺本16401	201641752	1	金海霞	2	1997-01-03	张北县职教中心公园路88号	161	48	3000	9.7	190	18	4′12		36		5	5.1	0	0	0	0
44	16045	园艺本16401	201641753	1	肖楠	1	1997-10-18	尚义县职教中心	170	71	4500	7.5	247	12		3′5		10	5.3	5.2	0	0	0	0
44	16045	园艺本16401	201641754	1	韩晓霞	2	1995-10-14	尚义县职教中心	165	50	2000	9.9	180	16	4′34		32		5.1	4.9	0	0	0	0
44	16045	园艺本16401	201641756	1	王新郢	2	1998-08-04	河北省承德市承德县八家乡深水河村二组	158	60	2600	9.7	180	15	4′18		30		5.2	5	0	0	0	0
44	16045	园艺本16401	201641757	11	范悦	2	1997-05-14	滦平职教中心	160	50	3000	10.1	175	18	4′45		33		5	4.8	0	1	0	1
44	16045	园艺本16401	201641758	11	王星然	1	1997-03-17	河北省承德市围场县伊水嘉园小区1号楼2单元401室	175	65	4500	7.4	250	13		3′52		12	4.8	4.7	1	1	1	-1
44	16045	园艺本16401	201641759	1	陈宇	1	1997-06-13	河北省沧州市盐山县荷花小区2号楼1单元502	180	80	4500	7.9	245	10		3′5		12	4.6	4.8	1	1	1	-1
44	16045	园艺本16401	201641760	1	王宁宁	1	1998-01-27	河北省沧州市盐山县千童镇东街村157号	173	67	4500	7.7	264	12		3′52		10	4.5	4.6	1	1	1	-1
44	16045	园艺本16401	201641761	1	王罡	1	1998-03-12	河北省廊坊市三河市东方小区19号楼1单元502	172	45	4500	7.5	258	10		3′52		12	4.3	4.5	2	1	1	-1
44	16045	园艺本16401	201641762	1	闫新月	2	1998-08-10	河北省三河市黄土庄镇二百户村	178	56	2500	9.7	178	18	4′08		36		4.6	4.7	1	1	1	-1
44	16045	园艺本16401	201641763	1	杨晴	2	1998-07-20	河北北省廊坊市三河市杨庄镇韩各庄村	160	56	2500	7.6	183	20	4′08		34		4.5	4.6	1	1	1	-1
44	16045	园艺本16401	201641764	1	任雨佳	2	1997-12-12	河北省廊坊市文安县孙氏镇董村乡任董村	172	65	2500	9.7	175	15	4′32		32		4.5	4.6	1	1	1	-1
44	16046	园艺本16402	201641800	1	岳颖	2	1996-12-29	河北省三河市段家岭镇十百户村	160	54	3000	9.7	188	18	4′28		30		4.5	4.6	1	1	1	-1
44	16046	园艺本16402	201641801	1	刘博	1	1996-12-20	河北省三河市黄土庄镇城子村	172	56	4000	7.7	241	14		3′53		12	4.3	4.5	2	1	1	-1
44	16046	园艺本16402	201641802	1	张北	2	1998-01-07	河北省廊坊市文安县大围河乡高头管区高头村	167	55	2600	9.3	187	16	4′44		33		4.6	4.7	1	1	1	-1
44	16046	园艺本16402	201641803	1	宋晓静	2	1997-05-23	河北省衡水市武邑县桥头镇东桑村	155	40	2500	9.6	175	16	4′41		34		4.5	4.6	1	1	1	-1
44	16046	园艺本16402	201641804	1	王亚菲	2	1998-04-20	河北省衡水市武邑县武邑镇因尹代张村	171	32	3500	10.3	168	10	4′5		28		4.5	4.6	1	1	1	-1
44	16046	园艺本16402	201641771	1	毕秀丽	2	1998-01-03	河北省唐山市丰南区黑沿子镇毕家0西村	173	50	2500	9.5	180	18	4′18		35		4.8	4.7	1	1	1	-1
44	16046	园艺本16402	201641772	1	杜文静	2	1998-08-16	河北省唐山市滦南县方各庄镇宋各庄村243号	163	52	2500	9.7	180	18	4′25		34		4.6	4.7	1	1	1	-1
44	16046	园艺本16402	201641773	1	索杰	2	1997-10-18	河北省邯郸市峰峰矿区一矿通顺佳苑15号楼1602	158	45	2600	10.7	170	18	4′4		28		5.2	5.3	0	0	0	0
44	16046	园艺本16402	201641774	1	叶秋岭	2	1996-07-12	河北省邯郸市大名县大名府路大名中学	162	51	2500	9.9	165	20	4′33		35		5.1	5.2	0	0	0	0
44	16046	园艺本16402	201641775	1	武晓雨	2	1996-05-18	河北省邯郸市永年县卫生学校	160	42	2400	9.7	180	18	4′34		35		5.1	5	0	0	0	0
44	16046	园艺本16402	201641776	1	高苗苗	2	1998-02-17	河北省邯郸市广平县职教中心	163	51	2300	9.9	184	17	4′2		36		5.3	5.2	0	0	0	0
44	16046	园艺本16402	201641777	1	赵珍珍	2	1997-01-19	魏县魏城镇石辛寨村	158	50	2200	9.7	170	18	4′18		32		5.2	5.2	0	0	0	0
44	16046	园艺本16402	201641780	1	许倩鑫	2	1997-05-21	河北省沙河市赞善办事处下郑村	160	58	2200	9.8	174	14	4′35		36		5	5.1	0	0	0	0
44	16046	园艺本16402	201641781	1	郑梦寒	2	1997-04-18	沙河市综合职教中心	165	54	2650	9.7	160	18	4′52		30		5	5.1	0	0	0	0
44	16046	园艺本16402	201641784	1	杨紫静	2	1996-11-02	河北省张家口市宣化县李家堡乡李家堡村乡西一排一号	158	50	3000	9.2	190	20	4′13		40		5.1	5.3	0	0	0	0
44	16046	园艺本16402	201641786	1	任丽萍	2	1996-03-26	张北县职教中心公园路88号	158	48	3000	9.1	170	15	4′32		36		5.1	5.2	0	0	0	0
44	16046	园艺本16402	201641787	1	刘元元	2	1996-02-10	张家口市尚义县职教中心	155	50	3000	9.3	188	15	4′08		36		5.2	5	0	0	0	0
44	16046	园艺本16402	201641788	1	刘梦雨	2	1997-01-21	河北省张家口市尚义县职教中心	163	49	2500	10.6	170	15	4′33		30		5.3	5.2	0	0	0	0
44	16046	园艺本16402	201641789	1	杜美香	2	1995-08-12	河北省张家口市万全县职业技术教育中心	163	55	2560	10.3	168	15	4′29		30		4.8	4.9	1	0	1	-1
44	16046	园艺本16402	201641790	11	刘文杰	2	1996-12-23	河北省承德市平泉县平泉职教中心	170	60	2700	10.2	178	18	4′18		36		4.8	4.8	1	1	1	-1
44	16046	园艺本16402	201641792	1	卢新颖	2	1998-09-14	河北省承德市隆化县汤头沟镇汤头沟村401号	165	58	2800	9.7	180	16	4′18		33		5	5.1	0	0	0	0
44	16046	园艺本16402	201641793	1	孙国庆	2	1996-10-01	河北省承德市丰宁满族自治县南关乡云雾山村	165	50	2500	9.8	174	17	4′23		34		5.3	5.2	0	0	0	0
44	16046	园艺本16402	201641795	11	王永静	2	1997-11-22	河北省承德市围场县围场镇金星花园1号楼1单元401	157	49	2500	10.5	170	15	4′45		34		5.1	4.9	0	0	0	0
44	16046	园艺本16402	201641796	1	朱学慧	2	1997-03-31	河北省沧州市青县职教中心教务处	171	60	2800	9.8	185	20	4′12		36		5.2	5	0	0	0	0
44	16046	园艺本16402	201641797	1	薛朋帅	1	1996-01-19	河北省盐山县韩集镇薛堂村118号	171	47	3800	7.7	242	14		3′55		11	5	4.8	0	1	0	1
44	16046	园艺本16402	201641798	1	徐伟	2	1997-05-18	河北省沧州市盐山县韩集镇周窑村	158	51	2200	9.8	170	18	4′28		33		4.8	4.7	1	1	1	-1
44	16046	园艺本16402	201641799	1	宁俊萍	2	1998-05-08	河北省沧州市孟村回族自治县梧桐花园10号楼2单元402	164	44	3500	10.1	175	17	4′2		33		4.6	4.8	1	1	1	-1
44	16047	园艺本16403	201641838	1	马子倩	2	1998-12-05	河北省定州市号头庄乡马家庄村416	163	49	2800	10	160	18	4′48		28		5	5	0	0	0	0
44	16047	园艺本16403	201641839	1	王笑	2	1997-11-08	河北辛集田家庄乡王庄营村	158	52	1800	10.3	160	19	4′4		35		5.2	5.1	0	0	0	0
44	16047	园艺本16403	201641819	1	徐志新	1	1997-07-20	河北省唐山市玉田县潮洛窝乡徐家胡同村东双街6号	175	67	4500	7.9	245	12		3′58		12	4.7	4.7	1	1	1	-1
44	16047	园艺本16403	201641821	1	郭梦杰	1	1997-03-31	河北省秦皇岛市昌黎县龙家店镇杨家庄村151号	177	65	4800	7.8	239	13		4′0		11	4.5	4.6	1	1	1	-1
44	16047	园艺本16403	201641822	1	杨欢	2	1998-05-27	河北省秦皇岛市经济技术开发区兴福庄村079号	163	60	3000	10.2	175	17	4′12		34		4.6	4.6	1	1	1	-1
44	16047	园艺本16403	201641823	1	王健	1	1998-12-26	河北省邯郸市磁县磁州镇沙营村南十米街20号	176	61	4000	7.3	260	14		3′35		10	5	5.2	0	0	0	0
44	16047	园艺本16403	201641824	1	杨素爽	2	1998-07-29	河北省邢台市新河县西流乡西流村	163	56	3200	9.6	170	20	4′43		38		5.1	5.2	0	0	0	0
44	16047	园艺本16403	201641825	1	刘晓聪	2	1998-07-20	沙河市北道口朝辉巷西三排6号	163	49	3000	9.8	170	17	4′16		30		5.2	5.3	0	0	0	0
44	16047	园艺本16403	201641826	1	屈英月	2	1998-05-26	河北省保定市涞水县富民小区6号楼5单元401	168	55	3000	10.1	174	19	4′33		36		5.2	5.2	0	0	0	0
44	16047	园艺本16403	201641828	1	张臣	1	1997-11-20	河北省保定市徐水区正村乡北青公村二区52号	180	70	4500	7.8	240	13		3′5		10	5.3	5.3	0	0	0	0
44	16047	园艺本16403	201641829	1	王芳	2	1998-10-15	河北省曲阳县第一高级中学	160	60	2800	10.1	168	19	4′18		30		5.2	5.2	0	0	0	0
44	16047	园艺本16403	201641830	1	李子菊	2	1996-09-03	河北省保定市雄县双堂乡宫岗村2区42号	148	52	2800	9.8	170	20	4′1		30		5.3	5	0	0	0	0
44	16047	园艺本16403	201641831	1	刘小波	1	1997-08-11	河北省张家口市涿鹿县涿鹿中学理17班	174	62	4200	7.8	230	14		4′0		10	5.2	5.1	0	0	0	0
44	16047	园艺本16403	201641832	1	王帅	1	1996-05-01	河北省献县第一中学535班	180	66	4200	7.7	247	15		3′5		12	5	5.2	0	0	0	0
44	16047	园艺本16403	201641805	1	侯瑞艳	2	1998-11-12	石家庄市长安区丰华路61号	174	57	3500	9.7	192	17	4′5		34		4.6	4.7	1	1	1	-1
44	16047	园艺本16403	201641806	1	高佳丽	2	1998-04-03	河北省石家庄市井陉县苍岩山镇柿庄村村委会	170	60	3500	9.9	180	15	4′0		33		4.7	4.7	1	1	1	-1
44	16047	园艺本16403	201641807	1	贾晓彤	2	1998-05-19	河北省石家庄市裕华区东仰陵村福威北大街十四号	170	55	3500	9.9	168	17	4′1		32		5.3	5.1	0	0	0	0
44	16047	园艺本16403	201641808	1	祝伟娜	2	1996-01-09	河北省石家庄市栾城区后小枚村	167	57	3500	9.8	175	18	4′18		34		4.6	4.5	1	1	1	-1
44	16047	园艺本16403	201641809	1	杨禹豪	1	1995-10-08	石家庄市栾城区南赵台村委会收	177	60	4200	6.9	263	15		3′42		11	4.6	4.7	1	1	1	-1
44	16047	园艺本16403	201641810	1	康星星	2	1998-04-05	河北省石家庄市灵寿县牛城乡西洼村	158	43	2800	10.5	160	18	4′32		32		4.6	4.7	1	1	1	-1
44	16047	园艺本16403	201641811	1	杜俊颖	2	1997-07-12	河北省石家庄市深泽县中学	167	60	3800	9.7	184	19	4′36		29		4.7	4.7	1	1	1	-1
44	16047	园艺本16403	201641812	1	李岩	1	1998-08-27	河北省新乐市长寿街道翰林苑4号楼2单元402	170	56	4500	7.8	238	13		4′05		13	4.8	4.9	1	1	1	-1
44	16047	园艺本16403	201641813	1	周恬月	2	1997-04-02	河北省新乐市协神乡南协神村建设东路南六区76号	163	49	3500	9.8	180	15	4′15		31		4.8	4.9	1	1	1	-1
44	16047	园艺本16403	201641814	1	马旭	1	1998-08-05	河北省唐山市丰南区白石家园12栋2门2602室	180	60	4500	6.5	238	15		3′47		12	4.9	4.8	1	1	1	-1
44	16047	园艺本16403	201641817	1	李双	2	1997-09-16	河北省滦南县方各庄三义庙村	172	50	3000	9.6	188	16	4′2		38		4.8	4.8	1	1	1	-1
44	16047	园艺本16403	201641818	1	杨悦	2	1997-02-05	唐山市丰润区左家坞镇左家坞村	172	56	3200	10.1	174	21	4′53		32		4.8	4.7	1	1	1	-1
44	16047	园艺本16403	201641834	1	陈凡	2	1997-09-17	河北省河间市第一中学	165	50	3000	9.8	168	21	4′28		28		5.1	5.1	0	0	0	0
44	16047	园艺本16403	201641835	1	张梦颖	2	1998-10-10	河北省河间市第一中学	158	48	3000	9.7	174	17	4′28		31		5.2	5	0	0	0	0
44	16047	园艺本16403	201641836	8	周春贵	2	1997-07-16	河北省深州市辰时镇得朝村215号	158	45	3200	9.8	186	18	4′1		31		5.1	5	0	0	0	0
44	16047	园艺本16403	201641837	1	徐向阳	2	1998-02-14	河北省深州市护驾迟乡后营村	163	52	2900	9.6	170	18	4′4		29		5	5.2	0	0	0	0
44	16048	园艺本16404	201641840	1	潘玉丛	2	1997-12-27	河北省新乐市邯邰镇东牛林村	152	42	2200	9.7	175	15	4′1		30		4.1	4	2	2	-1	-1
44	16048	园艺本16404	201641841	1	张晶	2	1997-07-03	河北省秦皇岛市卢龙县卢龙镇张毛庄村	169	60	2500	9.8	174	14	4′22		32		4.6	4.8	1	1	-1	-1
44	16048	园艺本16404	201641842	1	常金艳	2	1997-03-27	邯郸市邯山区赵都新城绿和园（5号地）1号楼1单元3001室	160	62	2500	10.1	183	10	4′32		36		4.5	4.6	1	1	1	1
44	16048	园艺本16404	201641845	1	苏蝶	2	1997-03-11	河北省邢台市广宗县北塘疃乡枣园村	160	65	3000	9.7	183	10	4′05		28		4.6	4.6	1	1	1	1
44	16048	园艺本16404	201641847	1	李影	2	1999-09-05	河北省邢台市新河县白神首乡菜园村	160	55	3000	9.4	170	17	4′5		31		4.5	4.5	1	1	1	1
44	16048	园艺本16404	201641848	1	李恩慧	2	1998-01-02	临西实验中学	165	45	3500	10.5	183	17	4′22		28		4.6	4.7	1	1	1	-1
44	16048	园艺本16404	201641850	1	王晓雨	2	1998-07-31	河北省保定市竞秀区（即：新市区）龙泉路龙泉小区8号楼7单元501	164	53	2415	10.3	180	15	4′2		35		4.6	4.6	1	1	-1	1
44	16048	园艺本16404	201641851	1	程雪颖	2	1998-03-26	河北省保定市雄县米家务乡八南村4区115号	160	48	2500	9.7	170	16	4′0		29		4.8	4.9	1	0	1	-1
44	16048	园艺本16404	201641853	1	陈定霄	2	1998-03-24	北京市房山区窦店镇山水汇豪小区18号楼3单元201	158	54	3000	9.3	158	19	4′3		33		4.8	4.8	1	1	1	-1
44	16048	园艺本16404	201641854	1	杨柳	2	1999-08-05	河北省安国中学	170	57	2700	9.8	180	16	4′08		35		5	5.1	0	0	0	0
44	16048	园艺本16404	201641855	1	张虎	1	1999-01-06	保定市安国市祁州中学	170	60	4000	7.8	236	15		3′51		10	5.3	5.2	0	0	0	0
44	16048	园艺本16404	201641856	1	毛雪迎	2	1995-06-15	河北省高碑店市高碑店一中	162	64	2800	13	160	15	4′35		38		4.8	4.7	1	1	1	-1
44	16048	园艺本16404	201641858	1	冯丽丽	2	1998-03-06	河北省张家口市康保县第一中学	168	49	2400	9.1	205	20	4′3		40		4.7	4.7	1	1	1	-1
44	16048	园艺本16404	201641859	1	刘佳	2	1997-05-15	河北省怀来县沙城中学411班	163	47	3000	9.8	166	18	4′2		40		4.5	4.6	1	1	1	-1
44	16048	园艺本16404	201641860	1	吴昊	1	1997-03-04	河北省张家口市桥东区林园北街凤凰山庄8号楼3单元102	180	80	4000	7.5	240	10		3′5		8	4.6	4.6	1	1	1	-1
44	16048	园艺本16404	201641861	1	王智伟	1	1997-12-03	河北省东光县第一中学	172	58	5000	7.8	237	10		3′59		9	5	5.2	0	0	0	0
44	16048	园艺本16404	201641863	1	刘甜甜	2	1997-10-02	河北省沧州市肃宁县万里镇代刘庄村	163	54	3000	10.1	167	18	5′08		34		5.1	5.2	0	0	0	0
44	16048	园艺本16404	201641865	1	孙凤岳	1	1997-02-20	河北省泊头市第一中学1311班	170	65	5000	7.5	242	12		3′53		9	5.2	5.3	0	0	0	0
44	16048	园艺本16404	201641866	1	韩胜男	2	1997-08-23	河北省泊头市第一中学1314班	160	46	2200	9.4	169	23	4′3		35		5.2	5.2	0	0	0	0
44	16048	园艺本16404	201641868	1	何媛媛	2	1998-06-18	枣强县裕华西街43号枣强中学	164	47	3000	8.3	165	21	4′0		32		5	5.1	0	0	0	0
44	16048	园艺本16404	201641869	1	王梦凡	1	1998-01-05	河北省武邑县赵桥镇袁庄村2区31号	183	69	2700	7.7	235	14		4′0		10	5	5.1	0	0	0	0
44	16048	园艺本16404	201641870	11	张围丰	1	1996-02-29	河北省围场县新龙涛小区低层10号楼2单元301室	176	50	4000	8	247	12		3′53		9	5.1	5.3	0	0	0	0
44	16048	园艺本16404	201641871	1	赵心雨	2	1996-11-23	河北省武邑县河北武邑中学1371班	158	48	2200	9.7	174	18	4′32		31		5.1	5.2	0	0	0	0
44	16048	园艺本16404	201641872	1	张新佳	2	1996-11-10	石家庄市新华区高柱村阳德胡同22号	163	49	3500	9.8	200	17	4′08		30		5.2	5	0	0	0	0
44	16048	园艺本16404	201641873	1	尹莹	2	1997-11-13	河北省衡水市深州市前磨头镇东石村	158	55	3200	9.6	177	18	4′1		30		5.3	5.2	0	0	0	0
44	16048	园艺本16404	201641874	1	车月莹	2	1997-12-09	河北省定州市号头庄乡安家庄村382号	153	48	2500	9.7	184	18	4′26		28		4.5	4.6	1	1	1	-1
44	16049	植物保护本16401	201641881	1	李嘉蓉	2	1997-09-06	河北省武安市财富公馆月亮座2单元1668	161	55	3000	9.7	193	20	4′12		36		4.7	4.5	1	1	1	-1
44	16049	植物保护本16401	201641882	1	刘淼	1	1997-11-04	河北内丘中学	178	70	3600	7.1	258	10		3′47		11	4.7	4.8	1	1	1	-1
44	16049	植物保护本16401	201641883	1	张子怡	2	1997-11-07	河北内丘中学	158	45	2500	10	175	16	4′3		30		4.5	4.9	1	1	1	-1
44	16049	植物保护本16401	201641884	1	逯碧芸	2	1997-03-30	河北省邢台县浆水中学	155	57	2500	10.7	178	20	4′3		32		4.8	4.7	1	1	1	-1
44	16049	植物保护本16401	201641885	1	王科宇	2	1999-12-05	河北省沙河市第二中学	166	52	2700	9.8	180	18	4′15		34		4.9	4.8	1	1	1	-1
44	16049	植物保护本16401	201641886	1	辛宇	1	1997-03-25	河北省保定市涞源县富强路育才街77-1号	174	70	3400	7.3	251	12		3′52		10	4.7	4.8	1	1	1	-1
44	16049	植物保护本16401	201641887	1	高金忠	1	1996-11-29	河北省保定市涞源县富强路育才街77-1号	175	75	3500	7.7	240	10		3′58		9	5	5.2	0	0	0	0
44	16049	植物保护本16401	201641888	1	张俊乐	2	1997-08-24	河北省张家口市宣化区建国街隆盛花园12号楼2单元602	168	70	2600	9.7	183	23	4′16		40		5	5.3	0	0	0	0
44	16049	植物保护本16401	201641889	1	曹雅慧	2	1997-09-10	张家口市阳原县东城镇东城村	157	53	3000	10.3	178	20	4′23		30		4.8	4.7	1	1	1	-1
44	16049	植物保护本16401	201641890	3	陈晓婷	2	1997-10-15	张北县职教中心公园路88号	160	51	2400	9.7	180	15	4′32		30		4.7	4.7	1	1	1	-1
44	16049	植物保护本16401	201641891	1	郝博瑶	2	1998-06-17	张北县职教中心公园路88号	164	47	2300	10.1	190	18	4′2		35		4.5	4.6	1	1	1	-1
44	16049	植物保护本16401	201641892	1	张婷	2	1997-10-13	河北省张家口市尚义县职教中心	160	43	2800	9.7	180	18	4′23		35		4.6	4.6	1	1	1	-1
44	16049	植物保护本16401	201641893	1	孙建新	1	1995-04-05	尚义职教中心	178	65	3700	7.7	237	12		3′5		10	5	5.2	0	0	0	0
44	16049	植物保护本16401	201641894	1	曹颖	2	1997-03-30	河北省阳原县职业技术教育中心183班	163	47	2800	10.1	183	15	4′3		36		5.1	5.2	0	0	0	0
44	16049	植物保护本16401	201641895	1	李正晓	2	1996-01-16	河北省阳原县职教中心183班	163	49	2650	10	177	18	4′3		32		5.2	5.3	0	0	0	0
44	16049	植物保护本16401	201641896	1	张文鑫	1	1996-05-13	河北省平泉县平泉职教中心	182	72	3800	8.3	240	10		3′58		11	5.2	5.2	0	0	0	0
44	16049	植物保护本16401	201641897	1	韩月新	1	1995-09-13	河北省承德市宽城职教中心	176	80	3800	7.8	235	11		4′0		11	5.3	5.3	0	0	0	0
44	16049	植物保护本16401	201641898	11	李明杰	2	1998-08-19	河北省承德市宽城职教中心	160	49	2300	9.6	180	16	4′08		38		5.2	5.2	0	0	0	0
44	16049	植物保护本16401	201641899	1	郭民坤	2	1996-04-16	河北省盐山县千童镇西南院村1—117号	156	55	2600	9.7	180	20	4′34		30		5.3	5	0	0	0	0
44	16049	植物保护本16401	201641900	1	吕思远	1	1997-06-26	河北省沧州市盐山县供水小区南栋一单元101	183	85	4200	7.9	240	8		3′55		9	5.2	5.1	0	0	0	0
44	16049	植物保护本16401	201641901	1	王玲娟	2	1997-05-18	河北省沧州市盐山县杨集乡大麻湾村	155	50	2900	10.3	166	15	4′28		28		5	5.2	0	0	0	0
44	16049	植物保护本16401	201641902	3	刘旖旎	2	1997-01-14	河北省沧州市孟村县牛进庄乡东河路口甜心蛋糕房	170	52	3000	10	170	15	4′32		30		5.1	5.1	0	0	0	0
44	16049	植物保护本16401	201641903	1	闫瑞桐	2	1997-12-01	河北省黄骅市康乐小区思瑞1号楼2单元501室	162	50	2800	9.8	181	16	4′2		34		5.2	5	0	0	0	0
44	16049	植物保护本16401	201641904	1	李付宇	1	1998-11-17	河北省三河市泃阳镇北务村22号	175	61	3600	7.7	248	12		3′5		10	5.1	5	0	0	0	0
44	16049	植物保护本16401	201641905	1	汪海杰	2	1997-02-14	河北省三河市康居小区西10号楼4单元602	162	50	2600	9.7	177	18	4′31		30		5	5.2	0	0	0	0
44	16049	植物保护本16401	201641906	1	李建君	1	1997-01-14	河北省三河市黄土庄镇二百户村公交公司	175	65	3600	7.7	252	10		3′55		8	5	5	0	0	0	0
44	16049	植物保护本16401	201641907	1	周帅	1	1997-12-16	河北省廊坊市文安县孙氏镇孙氏五村村委会	177	65	3600	7.3	260	12		3′48		12	5.2	5.1	0	0	0	0
44	16049	植物保护本16401	201641908	1	薛青乾	2	1997-01-19	河北省冀州市码头镇南顾城村	160	110	3000	10	170	18	4′32		30		4.1	4	2	2	-1	-1
44	16049	植物保护本16401	201641909	1	郑温晔	2	1998-07-06	河北省深州市长城西路15号学生处	156	72	2200	9.9	170	20	4′28		36		4.6	4.8	1	1	-1	-1
44	16049	植物保护本16401	201641876	1	申艳培	2	1998-02-13	河北省邯郸市峰峰矿区和村镇北八特村181号	160	48	2500	10.1	180	15	4′25		34		4.6	4.7	1	1	1	-1
44	16049	植物保护本16401	201641877	1	董娅娅	2	1998-04-17	河北省邯郸市永年县卫生学校	160	47	2700	10.5	168	18	4′2		36		4.6	4.8	1	1	1	-1
44	16049	植物保护本16401	201641878	1	李锐悠	2	1996-03-05	河北省邯郸市永年县卫生学校	163	49	2650	10.1	177	18	4′3		32		4.7	4.9	1	1	1	-1
44	16049	植物保护本16401	201641879	1	郑旭	2	1998-10-12	河北省邯郸市永年县卫生学校	165	56	2800	9.8	178	15	4′18		32		4.8	4.7	1	1	1	-1
44	16049	植物保护本16401	201641880	1	郝钢	1	1997-10-03	河北省邢台市桥西区民警小区17号楼1单元501	174	62	4000	6.7	260	15		3′5		12	4.9	4.7	1	1	1	-1
44	16050	植物保护本16402	201641944	1	刘玉敬	2	1997-07-25	河北省冀州市码头李镇傅官村	169	65	4800	7.5	240	8	4′51		20		5.1	5.3	0	0	0	0
44	16050	植物保护本16402	201641910	1	赵楠	1	1998-09-15	河北省石家庄市新乐市邯邰镇路家庄村	170	52	4000	8.6	257	24		4′43		25	4.5	4.6	1	1	1	1
44	16050	植物保护本16402	201641911	1	李菲	2	1998-08-09	河北省唐山市滦南县程庄镇徐家庄村275号	161	50	2500	9.4	182	17.3	5′15		31		4.6	4.6	1	1	1	1
44	16050	植物保护本16402	201641912	1	许仁伟	1	1998-10-16	河北省邯郸市峰峰矿区义井镇山底村	183	75	4000	7.3	225	17		3′52		3	4.5	4.5	1	1	1	1
44	16050	植物保护本16402	201641913	1	杜静凯	1	1990-06-08	河北省邯郸市永年县卫生学校	168	50	4500	7.1	235	15		4′56		8	4.6	4.7	1	1	1	-1
44	16050	植物保护本16402	201641914	1	未笑阳	2	1995-01-29	河北省邯郸市永年县卫生学校	163	51	1800	9.1	195	16	5′15		40		4.6	4.6	1	1	-1	1
44	16050	植物保护本16402	201641915	1	王子慧	2	1996-04-18	河北省武安市阳邑镇南西井村	165	52	2800	10.4	180	15.8	5′15		37		4.8	4.9	1	0	1	-1
44	16050	植物保护本16402	201641917	1	范自浩	1	1998-04-28	河北省邢台市临城县临泉小区	180	65	5000	7	245	15		4′55		8	4.8	4.8	1	1	1	-1
44	16050	植物保护本16402	201641920	1	郭莎莎	2	1999-01-17	河北省邢台县太子井乡土岭村	157	56	2800	11.1	184	23	5′15		30		5.1	4.9	0	0	0	0
44	16050	植物保护本16402	201641921	1	任贺腾	2	1997-08-22	河北省沙河市册井乡册井村西北街	160	49	1800	10.5	175	21.5	5′09		44		5.2	5	0	0	0	0
44	16050	植物保护本16402	201641922	1	曹少莹	2	1998-06-11	河北省保定市唐县罗庄乡南屯村	162	48	3500	9.3	197	13	4′18		23		5	4.8	0	1	0	1
44	16050	植物保护本16402	201641923	1	马腾飞	1	1995-04-02	河北省保定市涞源县富强路育才街77-1号	173	89	4000	7.1	250	14		5′03		8	4.8	4.7	1	1	1	-1
44	16050	植物保护本16402	201641924	1	李凤宇	2	1997-09-12	河北省张家口市宣化区东环城北路12号院1号楼5单元4层402	157	65	2300	9.4	170	18.5	4′32		30		4.6	4.8	1	1	1	-1
44	16050	植物保护本16402	201641925	1	王雪楠	2	1997-06-24	河北省张家口市宣化县江家屯乡古树营村	155	56	1200	10.5	175	9	5′08		18		4.5	4.6	1	1	1	-1
44	16050	植物保护本16402	201641926	3	马力	1	1998-06-28	张北县职教中心公园路88号	181	58.5	5100	8	260	12		3′59		16	4.3	4.5	2	1	1	-1
44	16050	植物保护本16402	201641927	1	吴翠霞	2	1997-09-27	河北省张家口市康保县职教中心	167	56	3000	9.1	180	25.3	5′23		28		4.6	4.7	1	1	1	-1
44	16050	植物保护本16402	201641928	1	薛飞羽	1	1996-04-07	尚义县职教中心	165	52	4800	7.8	245	14		4′49		24	4.5	4.6	1	1	1	-1
44	16050	植物保护本16402	201641929	1	霍晓敏	2	1995-07-16	河北省张家口市尚义县职教中心	168	75	2800	9.9	173	19	4′52		50		4.5	4.6	1	1	1	-1
44	16050	植物保护本16402	201641930	1	李育飞	1	1996-02-01	河北省张家口市尚义县职教中心	190	70	5000	8.6	267	9		4′46		17	4.6	4.7	1	1	1	-1
44	16050	植物保护本16402	201641931	1	魏艳玲	2	1997-01-01	河北省阳原县职教中心183班	153	45	2800	11.1	189	18	5′09		33		4.7	4.7	1	1	1	-1
44	16050	植物保护本16402	201641932	1	张少宇	2	1996-11-12	河北省阳原职教中心183班	163	60	2300	10.8	188	20	5′08		30		4.7	4.7	1	1	1	-1
44	16050	植物保护本16402	201641933	1	李明玉	2	1998-11-18	河北省承德市平泉县平泉职教中心	164	55	1500	8.8	175	23	4′22		39		4.8	4.7	1	1	1	-1
44	16050	植物保护本16402	201641934	1	朱佳奇	1	1997-01-03	河北省承德市宽城指教中心	170	70	3500	8.2	231	17		5′45		8	4.9	4.7	1	1	1	-1
44	16050	植物保护本16402	201641935	1	韩立鑫	1	1997-08-17	河北省承德市宽城职教中心	172	65.5	2800	8.1	251	20		4′49		8	4.8	4.7	1	1	1	-1
44	16050	植物保护本16402	201641936	1	左成	1	1996-10-30	河北省承德市围场县交通运输局地方道路管理站	173	60	4800	7.5	243	20		5′05		8	4.6	4.7	1	1	1	-1
44	16050	植物保护本16402	201641937	1	孙莹莹	2	1998-07-08	河北省沧州市沧县职业技术教育中心（沧州海事学校）	163	60	3500	10.5	145	12	4′04		28		5.2	5.3	0	0	0	0
44	16050	植物保护本16402	201641938	1	杨朝霞	2	1997-03-16	河北省沧州市盐山县韩集镇大高村	158	50	2300	10.5	140	7	4′35		25		5.1	5.2	0	0	0	0
44	16050	植物保护本16402	201641939	1	张东泽	1	1997-05-08	河北省沧州市盐山县常庄乡蔡家村	170	74	3500	7	255	20		5′13		5	5.1	5	0	0	0	0
44	16050	植物保护本16402	201641940	1	张籍	2	1998-03-18	河北省三河市泃阳镇南关村村委会	158	50.5	2500	10.2	145	10	5′08		33		5.3	5.2	0	0	0	0
44	16050	植物保护本16402	201641941	1	王亚楠	2	1997-12-06	河北省廊坊市三河市四季阳光小区26号楼3单元101室	165	57	1800	11.3	180	6	4′41		42		5.2	5.2	0	0	0	0
44	16050	植物保护本16402	201641942	1	薛凯丽	2	1998-12-28	河北省廊坊市大城县职教中心	164	57	2600	13.7	150	17	5′08		28		5	5.1	0	0	0	0
44	16050	植物保护本16402	201641943	1	张其昌	1	1998-01-22	河北省冀州市小寨乡垒头村	172	90	4400	7.1	245	13		5′52		1	5	5.1	0	0	0	0
44	16050	植物保护本16402	201641918	1	杨旭	2	1997-02-19	河北省南和县河郭乡刘义屯村	155	47	1700	10.3	162	21.5	4′24		33		5	5.1	0	0	0	0
44	16050	植物保护本16402	201641919	1	田志慧	2	1998-02-03	河北省平乡县第一中学	165	50	3500	10.1	185	12	3′57		25		5.3	5.2	0	0	0	0
44	16051	植物保护本16403	201641966	1	张亚茹	2	1997-06-13	河北省涿州市燕邑路127号11号楼3单元202室	165	55	3000	9.7	176	13	4′08		28		4.7	4.7	1	1	1	-1
44	16051	植物保护本16403	201641967	1	杨晓慧	2	1997-09-03	河北省怀来县沙城中学398班	158	63	2600	10.3	183	16	4′52		29		5.3	5.1	0	0	0	0
44	16051	植物保护本16403	201641968	1	张发	1	1996-11-26	河北省怀来县沙城中学410班	174	60	2700	7.3	258	15		3′5		11	4.6	4.5	1	1	1	-1
44	16051	植物保护本16403	201641969	1	闫朝阳	2	1995-10-31	河北省张家口市涿鹿县北晨学校理补班	161	54	3200	10.3	158	15	4′47		30		4.6	4.7	1	1	1	-1
44	16051	植物保护本16403	201641970	1	魏鹏	1	1996-08-13	河北省张家口市蔚县黄梅乡东吕家庄村	173	85	2800	9	263	13		3′58		10	4.6	4.7	1	1	1	-1
44	16051	植物保护本16403	201641971	1	田一诺	2	1998-04-25	河北省承德市双桥区忠义庙富华二期6号楼3单元505	161	61	2800	9.9	167	17	4′26		32		4.7	4.7	1	1	1	-1
44	16051	植物保护本16403	201641972	11	王勇程	1	1997-12-03	河北省承德市滦平县第一中学	171	60	3000	7.8	260	12		3′47		11	4.8	4.9	1	1	1	-1
44	16051	植物保护本16403	201641973	11	刘海涛	1	1999-01-06	河北省承德市隆化县蓝旗镇东南沟村沟门7号	179	75	2900	7.9	248	8		3′55		12	4.8	4.9	1	1	1	-1
44	16051	植物保护本16403	201641945	2	姚宏伟	1	1998-08-06	河北省石家庄市长安区翟营北大街7号4栋二单元101号	179	65	3000	6.9	237	15		3′47		12	5.1	5.2	0	0	0	0
44	16051	植物保护本16403	201641946	1	张荣荣	2	1997-10-22	河北省石家庄市长安区建华北大街15号煤机一生活区34—2—103	150	45	3000	10.2	170	18	4′28		30		5.2	5	0	0	0	0
44	16051	植物保护本16403	201641947	1	刘会利	1	1997-04-21	河北省石家庄市正定县南楼乡陈家疃村瑞堂胡同23号	178	70	2800	7.1	240	14		3′58		11	5.3	5.2	0	0	0	0
44	16051	植物保护本16403	201641948	1	张世昌	1	1997-05-05	河北省石家庄市晋州市东里庄镇南寺村新建路18巷路南11号	184	70	3000	7.5	245	12		3′4		10	4.8	4.9	1	0	1	-1
44	16051	植物保护本16403	201641950	1	郑立杰	2	1997-07-08	河北省唐山市滦南县程庄镇后店子村10排33号	162	54	2600	9.3	180	5	4′19		31		4.8	4.8	1	1	1	-1
44	16051	植物保护本16403	201641951	1	张佳林	1	1998-12-03	河北省唐山市滦南县程庄镇后梁各庄村三区一号	174	60	2500	7.7	247	14		3′52		12	5	5.1	0	0	0	0
44	16051	植物保护本16403	201641952	1	张宏钰	2	1998-05-11	河北省唐山市乐亭县中堡镇老爷庙村	165	50	3100	10.3	183	20	4′3		36		5.3	5.2	0	0	0	0
44	16051	植物保护本16403	201641953	11	宋喆	2	1997-02-24	河北省秦皇岛市青龙满族自治县第一中学	162	80	3000	9.7	168	21	5′0		34		5.1	4.9	0	0	0	0
44	16051	植物保护本16403	201641976	1	王文昌	1	1995-10-27	河北省沧州市黄骅市羊二庄镇闵庄子村王振忠	175	80	2800	7.9	240	8		3′53		12	4.9	4.8	1	1	1	-1
44	16051	植物保护本16403	201641977	1	纪执东	1	1997-11-03	河北省河间市第一中学	174	70	2700	7.9	244	10		3′55		10	4.8	4.8	1	1	1	-1
44	16051	植物保护本16403	201641978	1	徐泽华	2	1998-07-05	北京市朝阳区工体东路乙15号展华商务中心二层210室	163	54	2800	10	176	15	4′28		33		4.8	4.7	1	1	1	-1
44	16051	植物保护本16403	201641979	1	刘政新	1	1998-05-31	河北省霸州市胜芳镇鸿升小区南区B6 1单602室	179	70	2900	7.7	247	12		3′5		11	4.7	4.7	1	1	1	-1
44	16051	植物保护本16403	201641980	1	孙洋洋	2	1997-07-06	河北省邢台市巨鹿县阎疃镇王家庄村	163	46	3200	10.3	158	18	4′23		30		4.5	4.6	1	1	1	-1
44	16051	植物保护本16403	201641981	1	高靖宇	2	1997-07-30	河北省沧州市新华区小赵庄乡吴官屯村村委会	165	63	3200	9.8	169	10	4′23		31		4.6	4.6	1	1	1	-1
44	16051	植物保护本16403	201641982	1	李飒	1	1997-05-25	河北省保定市曲阳县野北第二中心医院	176	85	2500	7.5	250	10		3′52		12	5	5.2	0	0	0	0
44	16051	植物保护本16403	201641983	1	刘彦	2	1998-11-12	定州市砖路镇南古山	156	50	3250	9.8	174	17	4′31		32		5.1	5.2	0	0	0	0
44	16051	植物保护本16403	201641984	1	王帅	1	1997-12-02	河北省定州市东亭镇王村219号	175	75	2800	7.7	233	15		3′56		10	5.2	5.3	0	0	0	0
44	16051	植物保护本16403	201641955	1	李小强	2	1996-09-20	河北省邯郸市成安县商城镇西二祖村3组58号	165	57	3000	8.4	190	20	4′01		40		5.2	5	0	0	0	0
44	16051	植物保护本16403	201641956	1	张夏夏	2	1998-12-12	河北省邯郸市成安县第一中学	160	49	2900	9	170	15	4′03		37		5	4.8	0	1	0	1
44	16051	植物保护本16403	201641957	1	李艳乾	2	1997-12-27	河北省邯郸市大名县天雄路1号大名一中	161	48	2800	9	184	15	4′3		28		4.8	4.7	1	1	1	-1
44	16051	植物保护本16403	201641958	1	衣丽淑	2	1997-09-09	河北省邢台市威县固献乡固献二村316号	156	50	3000	9.8	166	13	4′18		40		4.6	4.8	1	1	1	-1
44	16051	植物保护本16403	201641959	1	范月欣	2	1998-07-24	河北省邢台市桥西区李村乡洛阳西村533号	163	46	3300	9.8	170	20	4′2		32		4.5	4.6	1	1	1	-1
44	16051	植物保护本16403	201641960	1	李秋池	2	1998-09-21	河北省保定市涞水县区测队家属院66-15	158	40	3000	9.7	175	18	4′0		29		4.3	4.5	2	1	1	-1
44	16051	植物保护本16403	201641961	1	杨晓洁	2	1997-07-03	河北省保定市阜平县大台乡大台村苏拉沟13号	155	55	2600	10.1	178	17	4′08		30		4.6	4.7	1	1	1	-1
44	16051	植物保护本16403	201641962	1	刘兰芳	2	1998-06-27	河北省保定市雄县大营镇甄码村	158	47	3100	10.2	181	20	4′19		33		4.5	4.6	1	1	1	-1
44	16051	植物保护本16403	201641964	1	翟茹月	2	1997-07-22	河北省保定市博野县张岳怡馨花园小区2号楼301	171	58	3200	9.8	180	18	4′32		34		4.5	4.6	1	1	1	-1
44	16051	植物保护本16403	201641965	1	张亚娟	2	1998-02-10	河北省保定市雄县张岗乡韩庄村2区 232号	157	52	3000	9.7	171	14	4′25		34		4.6	4.7	1	1	1	-1
44	16052	植物科学本16401	201641985	1	何梦园	2	1998-10-03	河北省石家庄市正定县新安镇柳树科村福寿路79号	164	54	2500	10.3	170	20	4′3		30		5.2	5.2	0	0	0	0
44	16052	植物科学本16401	201641986	11	张馨卉	2	1997-11-19	河北省唐山市滦南县马城镇多余屯村1号	175	75	2500	10.2	178	18	3′4		32		5.3	5.3	0	0	0	0
44	16052	植物科学本16401	201641987	1	栗娜娜	2	1998-02-01	河北省邯郸市大名县大名府路大名中学	163	53	2500	10.1	183	21	4′25		28		5.2	5.2	0	0	0	0
44	16052	植物科学本16401	201641989	1	靳姣姣	2	1996-07-07	河北省邯郸市永年县卫生学校	160	54	2500	9.7	165	19	4′2		30		5.3	5	0	0	0	0
44	16052	植物科学本16401	201641990	1	武帆	2	1995-05-20	河北省邯郸市永年县卫生学校	160	58	2600	10	170	15	4′18		37		5.2	5.1	0	0	0	0
44	16052	植物科学本16401	201641991	1	张晓雨	2	1998-04-10	河北省邯郸市永年县卫生学校	158	46	2700	10.1	174	14	4′1		30		5	5.2	0	0	0	0
44	16052	植物科学本16401	201641992	1	张嘉楠	1	1997-01-01	河北省魏县双井镇张照河村中兴街东头路南和安巷3号	168	65	3400	7.7	241	12		3′58		10	5.1	5.1	0	0	0	0
44	16052	植物科学本16401	201641993	1	王林茜	2	1997-11-14	河北省邢台市柏乡县王家庄乡赵村357号	167	50	2500	9.8	166	16	4′25		29		5.2	5	0	0	0	0
44	16052	植物科学本16401	201641994	1	董丽娟	2	1999-07-13	河北省邢台市隆尧县隆尧一中	160	51	2700	9.9	168	18	4′28		31		5.1	5	0	0	0	0
44	16052	植物科学本16401	201641995	1	刘雪玲	2	1999-03-20	邢台市隆尧县第一中学	171	54	2600	9.8	183	17	4′3		35		5	5.2	0	0	0	0
44	16052	植物科学本16401	201641996	1	白玉婷	2	1998-10-08	河北省邢台市南和县郝桥镇西徐庄180号	164	45	2600	10	185	20	4′3		36		5	5	0	0	0	0
44	16052	植物科学本16401	201641997	1	曹方明	1	1997-12-21	河北省平乡县第一中学	180	83	3700	7.8	247	11		3′52		10	5.2	5.1	0	0	0	0
44	16052	植物科学本16401	201641998	1	张燕	2	1997-03-26	河北省邢台县浆水中学	159	50	2700	10.1	173	23	4′28		34		4.1	4	2	2	-1	-1
44	16052	植物科学本16401	201641999	1	翟鑫娜	2	1998-11-25	河北省邢台县南石门镇姚平村146号	173	65	2500	9.9	192	19	4′25		32		4.6	4.8	1	1	-1	-1
44	16052	植物科学本16401	201642000	1	赵威	1	1998-03-15	河北省邢台市邢台县祝村镇东孙才村040号	180	75	3900	7.5	233	13		3′59		11	4.5	4.6	1	1	1	1
44	16052	植物科学本16401	201642001	1	芦学超	1	1995-08-12	张北县职教中心公园路88号	170	57	3600	7.8	243	10		3′4		11	4.6	4.6	1	1	1	1
44	16052	植物科学本16401	201642002	1	刘进如	2	1998-02-21	河北省张家口市万全县职业技术教育中心	150	60	2600	9.8	165	17	5′0		32		4.5	4.5	1	1	1	1
44	16052	植物科学本16401	201642003	1	武明月	2	1997-07-04	张家口市怀来县怀来职教中心	170	85	2500	9.8	170	16	4′26		35		4.6	4.7	1	1	1	-1
44	16052	植物科学本16401	201642004	1	张佳宝	1	1998-02-22	河北省承德市承德县六沟镇河东村五组	174	60	3400	7.9	256	12		3′54		9	4.6	4.6	1	1	-1	1
44	16052	植物科学本16401	201642005	1	郑丽娜	2	1997-08-31	河北省承德市承德县甲上镇丁杖子村三组	165	56	2500	9.7	160	18	4′3		40		4.8	4.9	1	0	1	-1
44	16052	植物科学本16401	201642006	11	吕可心	2	1996-07-11	河北省承德市围场县燕格柏乡燕上村3组	156	52	2500	9.7	183	19	4′31		38		4.8	4.8	1	1	1	-1
44	16052	植物科学本16401	201642007	11	韩继林	1	1997-08-30	河北省承德市围场县天宝路安泰花园3号楼2单元302室	175	75	3800	7.7	230	10		3′57		10	5	5.1	0	0	0	0
44	16052	植物科学本16401	201642008	1	付钰	2	1998-05-06	河北省沧州市盐山县望树镇付李村41号	165	48	2000	9.7	187	18	4′28		37		5.3	5.2	0	0	0	0
44	16052	植物科学本16401	201642009	1	王洪泉	1	1998-01-17	河北省沧州市盐山县边务乡黄店子村	170	65	3500	7.7	238	11		3′5		9	4.8	4.7	1	1	1	-1
44	16052	植物科学本16401	201642010	1	王德龙	1	1998-05-15	河北省三河市泃阳镇梁台子村	174	73	3600	7.8	245	8		3′5		8	4.7	4.7	1	1	1	-1
44	16052	植物科学本16401	201642011	1	朱宝强	1	1999-07-28	河北省三河市滨河院十条十一排一号	167	66	3600	7.8	236	9		3′46		10	4.5	4.6	1	1	1	-1
44	16052	植物科学本16401	201642012	1	张佳瑶	2	1998-12-04	河北省廊坊市大城县职教中心	162	49	2400	10	177	17	4′16		34		4.6	4.6	1	1	1	-1
44	16052	植物科学本16401	201642013	1	靳雪珂	2	1998-03-21	河北省衡水市武邑县紫塔乡前孝兴村	155	42	2500	10	173	15	4′18		30		5	5.2	0	0	0	0
44	16052	植物科学本16401	201642014	1	董楠	2	1997-05-03	河北省衡水市故城县郑口镇龙海园小区37号楼2单元601	162	51	2500	10	170	10	4′2		32		5.1	5.2	0	0	0	0
44	16053	植物科学本16402	201642015	1	宋欣	2	1997-11-01	河北省石家庄市藁城区廉州镇中照村	160	51	3000	11.9	170	11	5′39		26		5.2	5.3	0	0	0	0
44	16053	植物科学本16402	201642016	1	周春结	2	1998-02-23	河北省行唐县口头镇九口子乡周家庄村	160	48	2800	8.9	185	22	4′48		30		5.2	5.2	0	0	0	0
44	16053	植物科学本16402	201642019	1	葛梦柳	2	1996-01-19	河北省晋州市营里镇营里村第五胡同二号	163	47	2000	9.3	180	20	5′24		25		5	5.1	0	0	0	0
44	16053	植物科学本16402	201642020	1	默晓瑶	2	1997-12-20	河北省新乐市承安镇回头岗中心街西4排4号	160	57	3000	9	205	16	5′08		34		5	5.1	0	0	0	0
44	16053	植物科学本16402	201642022	1	齐美杰	2	1998-01-24	河北省唐山市玉田县林南仓镇东六家属院8号楼3单元6门	165	52.5	3500	9	220	16	5′08		51		5.1	5.3	0	0	0	0
44	16053	植物科学本16402	201642023	1	玄兆阳	1	1997-03-29	河北省迁安市蔡园镇灵山村72号	176	60	4100	7.2	245	15		4′25		8	5.1	5.2	0	0	0	0
44	16053	植物科学本16402	201642024	11	马金生	1	1998-07-06	河北省秦皇岛市青龙满族自治县第一中学	175	89	3900	7.1	250	16		4′38		3	5.2	5	0	0	0	0
44	16053	植物科学本16402	201642025	1	江晓辉	1	1997-07-13	河北省邯郸市涉县更乐镇南池村	178	63	4200	7.1	280	14		3′31		13	5.3	5.2	0	0	0	0
44	16053	植物科学本16402	201642034	1	赵晨啸	1	1997-11-02	河北省保定市易县裴山镇小罗村216号	176	95	4200	8.1	235	2		5′52		3	4.7	4.5	1	1	1	-1
44	16053	植物科学本16402	201642035	1	张岙	1	1998-01-22	河北省涿州市华丰机械厂16楼2单元501室	170	85	3900	7.1	245	13		4′25		3	4.7	4.8	1	1	1	-1
44	16053	植物科学本16402	201642036	1	梁策	1	1998-02-12	河北省保定市涿州市朝阳路物探局九号院83-2-202	174	65	4300	7.1	240	14		5′02		5	4.5	4.9	1	1	1	-1
44	16053	植物科学本16402	201642037	1	徐凯曲	1	1997-08-28	河北省安国市河北安国中学	170	61	4000	7.1	245	13		5′02		8	4.8	4.7	1	1	1	-1
44	16053	植物科学本16402	201642039	1	左坤	1	1995-09-27	河北省承德市隆化县庙子沟乡赵木匠村东沟9组9号	175	65	4300	7.1	240	14		4′58		5	4.9	4.8	1	1	1	-1
44	16053	植物科学本16402	201642040	1	孙美丽	2	1997-01-09	河北省承德市丰宁县选将营乡三道营村东街128号	166	46.5	3000	9.3	195	10	4′32		23		4.7	4.8	1	1	1	-1
44	16053	植物科学本16402	201642041	11	蒋可	2	1996-08-07	河北省承德市宽城满族自治县西安胡同9号楼三单元302室	160	54	2800	10.1	192	20	4′31		30		5	5.2	0	0	0	0
44	16053	植物科学本16402	201642042	1	刘娇	2	1997-07-14	河北省献县第一中学519班	160	54	3000	9.8	185	17	4′51		40		5	5.3	0	0	0	0
44	16053	植物科学本16402	201642043	1	魏岳	1	1998-03-03	河北省泊头市第一中学1305班	178	89	4200	7.8	230	9		4′17		0	5.1	5.1	0	0	0	0
44	16053	植物科学本16402	201642045	1	张全乐	1	1997-04-28	泊头市第一中学1312班	175	66	4200	7.9	245	10		4′59		5	5.2	5.2	0	0	0	0
44	16053	植物科学本16402	201642046	1	张悦晗	2	1997-12-26	河北省廊坊市安次区廊霸路廊坊市第十五中学(西校区）	174	61	3200	9.2	188	9	4′31		32		5.1	5.1	0	0	0	0
44	16053	植物科学本16402	201642047	1	赵腾楷	1	2001-06-02	北京市海淀区双榆树东里18号楼2门102	183	72	4200	6.7	242	9		4′31		11	5.2	5.2	0	0	0	0
44	16053	植物科学本16402	201642048	1	刘泽淼	1	1998-02-25	河北省廊坊市广阳区凤河公寓A栋1单元703	165	51	4000	7	250	13		4′31		4	5.2	5.2	0	0	0	0
44	16053	植物科学本16402	201642049	1	徐勤耕	1	1997-04-05	河北省衡水市桃城区河沿镇辛集村经销社	171	56	4100	7	255	14		4′55		8	5.1	5.1	0	0	0	0
44	16053	植物科学本16402	201642050	1	胡家帅	1	1997-09-15	河北省故城县西半屯镇李洪屯村15号	180	65	4000	8	235	10		4′04		13	5.2	5.2	0	0	0	0
44	16053	植物科学本16402	201642052	1	刘彩霓	2	1997-07-15	河北省衡水市饶阳县东里满乡固店村	168	42	2900	9.7	188	9.5	4′31		30		5.1	5.1	0	0	0	0
44	16053	植物科学本16402	201642053	1	张云帅	1	1998-07-08	河北省定州市庞村镇西坂新民居	180	65	4000	7.1	255	12		5′02		5	5.2	5.2	0	0	0	0
44	16053	植物科学本16402	201642054	1	赵显慧	2	1997-11-03	河北省辛集市束鹿西大街康泰小区11栋2单元301室	161	53	2900	9.6	150	18	4′38		34		5.3	5.3	0	0	0	0
44	16053	植物科学本16402	201642027	1	王宁	1	1998-04-09	河北省武安市上团城乡西营井村172号	173	80	3800	7.9	223	5		4′49		0	4.5	4.6	1	1	1	-1
44	16053	植物科学本16402	201642028	1	和江鹏	1	1997-07-03	河北省邢台市隆尧县莲子镇镇耿家庄村180号	178	60	4000	7.5	225	6		4′14		18	4.6	4.7	1	1	1	-1
44	16053	植物科学本16402	201642030	1	郑智聪	1	1998-07-03	河北省邢台市隆尧县尹村镇大宁铺村299号	177	55	3200	7.5	225	12		4′15		8	4.6	4.8	1	1	1	-1
44	16053	植物科学本16402	201642031	1	张佳豪	1	1998-05-13	河北省沙河市汇通城市花园508-3-501	181	120	4000	8.6	245	18		4′16		0	4.7	4.9	1	1	1	-1
44	16053	植物科学本16402	201642032	1	周新月	2	1998-08-08	河北省沙河市北道口美林香郡小区7单元302	160	58	3200	9.1	210	10	4′26		26		4.8	4.7	1	1	1	-1
44	16053	植物科学本16402	201642033	1	赵益	1	1998-01-27	河北省保定市清苑区望亭乡孟庄村	180	62	4100	8.1	222	4		4′14		21	4.9	4.7	1	1	1	-1
44	16054	种子本16401	201642073	1	李静文	2	1995-11-04	沧州市盐山县千童镇孙庄村	170	50	3000	9.7	175	17	4′25		30		5.2	5.2	0	0	0	0
44	16054	种子本16401	201642074	1	季莹莹	2	1997-10-26	北京市海淀区中关村学院路展春园小区19号楼一层福沃嘉超市	170	62	3000	9.4	183	14	4′28		28		5.1	5.1	0	0	0	0
44	16054	种子本16401	201642075	1	徐山	2	1998-11-12	河北省三河市泃阳镇大田庄村	170	59	3000	9.4	180	12	4′3		31		5.2	5.2	0	0	0	0
44	16054	种子本16401	201642076	1	潘璐瑶	2	1997-09-05	河北省廊坊市文安县龙街管区北扣村村委会	161	52	3000	9.7	170	19	4′27		34		5.2	5.2	0	0	0	0
44	16054	种子本16401	201642077	1	刘凤娇	2	1997-04-04	河北省衡水市桃城区赵圈镇白塔村一区10号	168	51	3000	9.7	165	20	4′11		36		5.1	5.1	0	0	0	0
44	16054	种子本16401	201642078	1	薛蕊	2	1998-02-04	河北省武邑县紫塔乡王屯村	160	55	3000	9.8	170	19	4′28		32		5.1	5.1	0	0	0	0
44	16054	种子本16401	201642079	1	韩家玉	2	1997-02-16	河北省衡水市故城县建国镇辛堤村368号	158	51	3000	9.8	180	18	4′2		22		5.1	5.1	0	0	0	0
44	16054	种子本16401	201642055	1	刘露	2	1998-06-17	河北省唐山市滦南县程庄镇汪庄一村288号	164	51	3000	10.2	165	20	4′1		30		5.1	5.1	0	0	0	0
44	16054	种子本16401	201642056	1	曹敬月	2	1997-02-19	河北省乐亭县汤家河镇汤家河南陈庄3条16号	165	64	3500	10.3	178	18	4′08		35		5.2	5.2	0	0	0	0
44	16054	种子本16401	201642057	1	陈志颖	2	1998-11-26	河北省唐山市迁西县东莲花院乡松山峪村	160	50	3000	9.8	170	20	4′12		32		5.1	5.1	0	0	0	0
44	16054	种子本16401	201642058	1	杨洲	1	1996-10-02	河北省邯郸市磁县职教中心（磁州路 17号）	173	60	3500	7.4	265	12		3′58		10	5.2	5.2	0	0	0	0
44	16054	种子本16401	201642059	1	李宁洋	2	1998-10-12	河北省邯郸市永年县卫生学校	165	70	2500	9.8	183	17	4′11		28		5.2	5.2	0	0	0	0
44	16054	种子本16401	201642060	1	徐翠平	2	1997-12-16	河北省邯郸市永年县卫生学校	152	42	2500	9.7	190	19	4′22		30		5.1	5.1	0	0	0	0
44	16054	种子本16401	201642062	1	郭春叶	2	1997-10-13	河北省邢台县浆水中学	175	63	2500	9.9	180	16	4′23		30		5.1	5.1	0	0	0	0
44	16054	种子本16401	201642063	1	王磊	1	1997-04-08	河北省邢台县浆水中学	170	50	3500	7.8	260	13		3′5		8	5.1	5.1	0	0	0	0
44	16054	种子本16401	201642064	1	刘琳	2	1997-01-15	河北省沙河市太行街晨光里二巷七排九号	155	65	2500	9.9	177	15	4′28		31		5.1	5.1	0	0	0	0
44	16054	种子本16401	201642065	1	陈浩	1	1997-08-27	河北省沙河市册井乡康川村	172	60	3000	7.7	258	15		3′47		9	5.3	5.3	0	0	0	0
44	16054	种子本16401	201642066	1	刘晓阳	1	1996-06-25	河北省张家口市沽源县旧汽车站院内北起第五家刘江鸡蛋批发	184	75	3000	7.7	236	12		3′4		10	4.1	4.1	1	1	1	1
44	16054	种子本16401	201642067	1	白立茹	2	1996-01-02	河北省张家口市怀来县怀来职教中心	160	52	3200	9.4	170	17	4′2		32		4.5	4.5	1	1	1	1
44	16054	种子本16401	201642068	1	陈凤秋	2	1998-08-08	河北省承德县磴上乡庙沟门村	157	51	3300	9.8	165	18	4′35		38		5	5	0	0	0	0
44	16054	种子本16401	201642069	11	韩兴业	1	1996-10-02	滦平职教中心	165	63	3200	7.6	262	14		3′38		12	5.3	5.3	0	0	0	0
44	16054	种子本16401	201642070	11	李斌	1	1996-09-02	滦平职教中心	177	57	3000	7.7	240	16		3′48		10	4.3	4.3	0	0	0	0
44	16054	种子本16401	201642071	11	靳亚强	1	1997-07-04	河北省承德市丰宁满族自治县南关乡古房村	180	80	3500	7.8	233	11		3′5		11	5.1	5.1	0	0	0	0
44	16054	种子本16401	201642072	1	朱炳静	2	1996-04-18	河北省沧州市青县职教中心教务处	158	54	3000	9.8	160	18	4′2		35		5.1	5.1	0	0	0	0
44	16055	种子本16402	201642082	1	张锡锋	1	1998-11-27	河北省邯郸市磁县职教中心88班	170	60	4500	7.8	255	13		3′5		11	5.1	5.1	0	0	0	0
44	16055	种子本16402	201642085	1	牛超鄂	1	1998-10-29	河北省邯郸市曲周县泰和小区4单元1楼西户	169	60	4200	7.8	243	12		3′58		12	5.3	5.3	0	0	0	0
44	16055	种子本16402	201642086	1	苗鑫周	1	1998-01-20	河北省邯郸市武安市海川新天地c栋1702室	182	75	4500	7.7	240	15		3′56		10	4.1	4.1	1	1	1	1
44	16055	种子本16402	201642092	1	郑思雨	1	1997-01-21	河北省保定市涞源县富强路育才街77—1号	180	70	4500	7.4	237	15		3′5		12	4.5	4.5	1	1	1	1
44	16055	种子本16402	201642094	1	王学友	1	1996-03-01	河北省涿州市高官庄镇小王庄村3号	170	60	4400	7.7	245	14		3′46		12	5	5	0	0	0	0
44	16055	种子本16402	201642095	1	周雅雯	2	1997-06-18	河北省张家口市宣化区光华街11号院书香佳苑8号楼2－201	160	67	3500	13.9	160	7	5′34		30		5.3	5.3	0	0	0	0
44	16055	种子本16402	201642096	11	范嘉琪	2	1997-11-09	河北省承德市承德县下板城镇杨树林村物资局小区五单元五楼二号	162	45	3400	10.8	183	9.4	5′07		28		4.3	4.3	1	1	1	1
44	16055	种子本16402	201642097	1	孙颖琦	2	1998-11-28	河北省承德市承德县甲山镇缸沟子村	157	55	3400	10.2	165	8	5′02		36		4.1	4.1	1	1	1	1
44	16055	种子本16402	201642098	11	刘艳楠	2	1997-04-02	滦平职教中心	165	52	3300	9.4	155	6	5′01		46		4	4	1	1	1	1
44	16055	种子本16402	201642099	2	李春羽	2	1997-04-20	河北省承德市丰宁满族自治县南关乡长阁村5组127号	163	55	3900	10	206	18	5′03		28		5	5	0	0	0	0
44	16055	种子本16402	201642100	1	刘东然	2	1996-05-21	河北省沧州市青县职教中心教务处	160	49	2800	10.4	177	6	4′07		36		5.1	5.1	0	0	0	0
44	16055	种子本16402	201642101	1	李伟	2	1996-07-01	河北省沧州市盐山县小庄乡西宋村	161	35	4100	8.5	175	14.5	4′45		51		5.2	5.2	0	0	0	0
44	16055	种子本16402	201642102	3	刘昕	2	1998-08-15	河北省沧州市孟村县新县镇伊兴村伊兴特钢厂	163	50	3700	13.6	200	15	5′36		35		5.3	5.3	0	0	0	0
44	16055	种子本16402	201642103	1	刘鑫跃	2	1998-07-13	河北省三河市泃阳镇高各庄村	160	50	3000	13.9	160	13	5′34		30		5.1	5.1	0	0	0	0
44	16055	种子本16402	201642104	1	李盈帝	2	1997-08-01	河北省廊坊市大城县职教中心	162	57	3340	10.3	175	8.1	5′03		30		5.2	5.2	0	0	0	0
44	16056	种子本16403	201642135	1	刘炳佔	1	1997-09-14	河北省大城县第一中学	181	69	3900	7.1	253	12		3′58		9	5.2	5.2	0	0	0	0
44	16056	种子本16403	201642136	1	范洪增	1	1996-10-26	河北省邢台市清河县新世纪花园11号楼1单元601	177	78	4000	7.8	250	12		3′48		8	5.1	5.1	0	0	0	0
44	16056	种子本16403	201642137	1	贾世源	1	1995-05-12	河北省衡水市故城县靑罕镇白庙村	180	78	4125	7.5	248	15		3′47		8	5.1	5.1	0	0	0	0
44	16056	种子本16403	201642138	1	李瑞洋	1	1998-08-11	河北景县中学高三14班	170	65	4000	7.6	253	11		3′55		9	5.1	5.1	0	0	0	0
44	16056	种子本16403	201642139	1	马胜霞	2	1998-07-11	河北景县中学高三（2）班	158	50	2600	9.7	188	15	4′2		31		5.1	5.1	0	0	0	0
44	16056	种子本16403	201642140	1	王兵	1	1997-09-27	河北省衡水市阜城县阜城镇多王村26号	167	56	3950	7.3	233	11		3′56		8	5.3	5.3	0	0	0	0
44	16056	种子本16403	201642142	1	方美琳	2	1997-09-19	河北省冀州市小寨乡南大方村	155	53	2500	9.7	176	18	4′2		30		4.1	4.1	1	1	1	1
44	16056	种子本16403	201642144	1	陈朝	2	1998-11-11	河北省辛集市化工五区五号楼五单元501	164	58	2800	9.8	183	23	4′22		34		4.5	4.5	1	1	1	1
44	16056	种子本16403	201642110	1	郑博	1	1998-08-12	河北省唐山市曹妃甸区第八农场南庄户村	176	105	3750	7.7	241	13		3′4		11	5.1	5.1	0	0	0	0
44	16056	种子本16403	201642111	1	王景琪	1	1996-11-09	河北省唐山市滦南县柏各庄镇柏一村476号转王景琪	175	63	4200	7.2	238	15		3′58		10	5.2	5.2	0	0	0	0
44	16056	种子本16403	201642112	1	张振山	1	1998-02-26	河北省唐山市乐亭县毛庄镇夏康村10号	175	60	3600	7.4	210	19		4′15		9	5.2	5.2	0	0	0	0
44	16056	种子本16403	201642113	1	丁俐淞	1	1997-12-05	河北省唐山市遵化市桃李花园5号楼2单元101	180	77	3800	7.3	260	14		3′46		12	5.1	5.1	0	0	0	0
44	16056	种子本16403	201642114	1	刘佳俊	1	1997-07-19	河北省唐山市迁安市大崔庄镇大庄村184号	185	70	4000	7.4	257	13		3′52		11	5.1	5.1	0	0	0	0
44	16056	种子本16403	201642115	1	杜鹏月	1	1998-04-11	邯郸市邯山区赵都新城S13 朗和园5号楼1单元1103号	175	65	3850	7.9	247	12		3′57		10	5.1	5.1	0	0	0	0
44	16056	种子本16403	201642116	1	吕雄凯	1	1997-02-25	河北省邯郸市永年县曲陌乡吕七方村	177	70	3900	7.5	248	10		3′4		10	5.1	5.1	0	0	0	0
44	16056	种子本16403	201642117	1	步玲玲	2	1997-12-17	河北省邯郸市魏县泊口乡张庄村	160	50	2800	9.7	170	17	4′22		34		5.3	5.3	0	0	0	0
44	16056	种子本16403	201642118	1	贾紫藤	2	1996-06-07	河北省邢台市宁晋县换马店乡北楼下村幸福街31号	162	54	2700	8.4	170	17	5′03		35		4.1	4.1	1	1	1	1
44	16056	种子本16403	201642119	1	王林静	2	1998-09-29	河北省平乡县第一中学	163	55	2700	8.3	158	12	4′5		31		4.5	4.5	1	1	1	1
44	16056	种子本16403	201642105	1	盖佩艳	2	1996-09-19	河北省石家庄市行唐县市同乡东瓦仁村南安街158号	163	56	2800	10.2	170	17	4′28		33		5.1	5.1	0	0	0	0
44	16056	种子本16403	201642107	1	杜喆贤	1	1997-02-15	河北省石家庄市平山县回舍镇南望楼村	174	62	4000	7.8	262	15		3′46		12	5.2	5.2	0	0	0	0
44	16056	种子本16403	201642108	1	雷佳锰	1	1998-11-06	河北省晋州市周家庄乡三队北大街第三排胡同43号	180	70	5200	6.9	260	20		3′52		15	5.2	5.2	0	0	0	0
44	16056	种子本16403	201642109	1	周颖	2	1998-03-08	河北省唐山市丰润区沙流河镇庞家港村南小街1号	163	53	1800	10	170	21	4′5		38		5.2	5.2	0	0	0	0
44	16056	种子本16403	201642121	1	张永康	1	1996-10-24	河北省保定市高阳县西河村	165	72	3800	7.3	235	12		3′5		9	5	5	0	0	0	0
44	16056	种子本16403	201642122	1	葛曼雅	2	1998-11-05	河北省曲阳县第一高级中学	165	50	2800	10	168	18	4′0		32		5.3	5.3	0	0	0	0
44	16056	种子本16403	201642124	1	李娜	2	1998-11-18	河北省涿州市码头镇西刘庄村	162	53	2400	11.6	160	6	4′5		35		4.3	4.3	0	0	0	0
44	16056	种子本16403	201642125	1	王丹	2	1996-03-05	河北省张家口市宣化县洋河南镇邓家台村	157	50	2800	9.8	175	18	4′1		30		5.1	5.1	0	0	0	0
44	16056	种子本16403	201642127	11	陈宏志	1	1995-12-18	河北省承德市承德县石灰窑乡野猪河村一组	181	67	3700	7.7	246	18		3′44		10	5.1	5.1	0	0	0	0
44	16056	种子本16403	201642128	1	董亚彬	1	1997-06-12	河北省滦平一中	174	65	4000	7.2	240	11		3′57		9	5.2	5.2	0	0	0	0
44	16056	种子本16403	201642130	1	左熙煜	1	1998-03-25	河北省沧州市盐山县盐山镇北大街政协家属院1499号	175	60	3500	7.3	246	14		3′5		11	5.1	5.1	0	0	0	0
44	16056	种子本16403	201642133	1	高祥超	1	1996-11-23	河北省献县第一中学10班	175	65	3500	7.5	245	13		3′45		12	5.2	5.2	0	0	0	0
44	16057	日语本16401	201642145	1	牛思雨	2	1998-05-21	河北省藁城市开发区塔元庄村育才路34号	163	51	3721	9.4	160	23	4′22		39		5	5	0	0	0	0
44	16057	日语本16401	201642146	1	王孟瑜	2	1996-12-10	河北省石家庄市无极县无极镇营里村街中十八巷8号	161	44	3800	11.2	183	14	4′28		33		5.3	5.3	0	0	0	0
44	16057	日语本16401	201642147	1	刘玉营	2	1996-05-26	河北省石家庄市无极县南流乡小东郎村大队门口	165	55	3400	9.4	160	19	4′22		39		4.3	4.3	1	1	1	1
44	16057	日语本16401	201642148	1	李月明	2	1998-04-06	河北省邯郸市复兴区玉铁苑小区2-3-12	165	52	3600	8.6	196	21	3′57		46		4.1	4.1	1	1	1	1
44	16057	日语本16401	201642149	1	贝新莹	2	1998-10-26	河北省邯郸市丛台区学步桥南小区1-4-13	167	55	3700	8.6	190	21	4′16		38		4	4	1	1	1	1
44	16057	日语本16401	201642150	1	王景霞	2	1996-06-09	河北省邯郸市大名县天雄路1号大名一中	165	48	3200	9.4	180	17	4′39		41		5	5	0	0	0	0
44	16057	日语本16401	201642151	1	苏笑洋	2	1995-07-17	河北省邯郸市永年县小龙马乡北护驾村二区76号	165	50	3500	9.4	148	20	4′34		35		5.1	5.1	0	0	0	0
44	16057	日语本16401	201642152	1	张超雪	2	1998-10-22	河北省邯郸市广平县平固店镇苗辛寨村85号	159	60	3500	10.4	135	21	4′39		37		5.2	5.2	0	0	0	0
44	16057	日语本16401	201642153	1	郭梦航	2	1998-10-09	河北省武安市西土山乡郭家岭村139号	165	55	3500	9.4	170	21	4′17		32		5.3	5.3	0	0	0	0
44	16057	日语本16401	201642154	1	张倩	2	1997-11-30	河北省保定市望都县望都镇韩庄村358号	170	55	3500	9.7	134	20	4′22		39		5.1	5.1	0	0	0	0
44	16057	日语本16401	201642155	1	刘娟	2	1998-09-07	河北省沧州市沧县姚官屯乡高官屯村	160	43	3100	10.1	130	12	4′45		35		5.2	5.2	0	0	0	0
44	16057	日语本16401	201642156	1	齐伟	2	1998-01-10	河北省东光县第一中学	164	69	3540	9.4	137	16	4′22		36		5.1	5.1	0	0	0	0
44	16057	日语本16401	201642157	1	李芳玲	2	1997-04-01	河北省沧州市吴桥县何庄乡北于村	166	56	3520	9.3	160	22	4′32		40		5.2	5.2	0	0	0	0
44	16057	日语本16401	201642158	1	董宪臻	1	1997-06-06	河北省沧州市南大港管理区三分区七大队村委会	178	75	4200	8.3	200	9		4′52		4	5.2	5.2	0	0	0	0
44	16057	日语本16401	201642159	1	岳佳欣	2	1999-07-03	河北省廊坊市霸州市南孟镇南孟村	159	57	3375	8.7	168	18	4′37		39		5.1	5.1	0	0	0	0
44	16057	日语本16401	201642160	1	靖君懿	2	1997-09-01	河北省三河市燕郊开发区福成五期29号楼4单元1101室	174	60	3446	9.9	163	24	4′22		40		5.2	5.2	0	0	0	0
44	16057	日语本16401	201642161	1	杨海然	2	1997-04-10	河北省廊坊市三河市杨庄镇安家庄村	163	51	3560	9.4	180	24	4′22		38		5.1	5.1	0	0	0	0
44	16057	日语本16401	201642162	1	丁燕林	2	1999-01-24	河北省廊坊市永清县韩村镇东解口村120号	163	42	2000	10.2	137	12	4′48		37		5.2	5.2	0	0	0	0
44	16057	日语本16401	201642163	1	杨雨鑫	2	1999-05-13	衡水市安平县自来水管理站	158	51	3000	9.9	175	21	4′37		42		5.3	5.3	0	0	0	0
44	16057	日语本16401	201642164	1	赵凡	2	1997-11-02	河北省定州市高蓬镇钮店村	161	50	3500	9.4	156	25	4′07		38		5.1	5.1	0	0	0	0
44	16057	日语本16401	201642165	1	刘君蕾	2	1997-12-19	河北省石家庄市桥西区新石北路66号1栋4单元303	170	56	3500	8.5	217	22	4′37		45		5.2	5.2	0	0	0	0
44	16057	日语本16401	201642166	1	郭晓军	1	1997-10-12	河北省井陉县北正乡北正村前沟区14号	178	65	4100	8.3	235	7		4′22		7	5.1	5.1	0	0	0	0
44	16057	日语本16401	201642168	1	郑竹君	2	1998-04-27	河北省唐山市路北区河北一号小区314楼201室	162	45	3500	9.3	178	20	4′25		38		5.2	5.2	0	0	0	0
44	16057	日语本16401	201642169	1	裴家曼	2	1997-12-22	河北省唐山市滦南县司各庄镇裴坨子村097号	158	44	3580	9	182	19	4′22		45		5.2	5.2	0	0	0	0
44	16057	日语本16401	201642170	1	刘一	2	1997-07-14	河北省玉田县鸦鸿桥镇大冯庄村前街	157	48	3688	9.6	180	24	4′22		44		5.1	5.1	0	0	0	0
44	16057	日语本16401	201642171	1	和梓卓	1	1998-02-21	河北省邯郸市永年县临洺关镇北大街北关街4号	178	96	4500	8.9	195	23		4′55		3	5.1	5.1	0	0	0	0
44	16057	日语本16401	201642172	1	张云杰	1	1997-10-29	河北省邯郸市临漳县狄邱乡张家村古庙街克明胡同4号	183	70	4300	7.2	265	17		4′22		18	5.1	5.1	0	0	0	0
44	16057	日语本16401	201642173	1	安金浩	1	1999-03-02	河北省邢台县浆水中学	173	90	4300	8.3	195	15		4′32		3	5.1	5.1	0	0	0	0
44	16057	日语本16401	201642174	1	黄彦辉	2	1998-05-18	河北省邢台市内丘县胜利西路139号	160	54	3400	9.6	130	18	4′32		38		5.3	5.3	0	0	0	0
44	16057	日语本16401	201642175	1	闫增苗	2	1996-07-30	河北省宁晋县北河庄镇北河庄一村	161	50	3500	9	170	26	4′18		39		4.1	4.1	1	1	1	1
44	16057	日语本16401	201642176	1	赵存立	1	1997-10-26	河北省邢台市清河县谢炉镇赵楼庄29号	172	67	3890	7.6	240	9		4′19		16	4.5	4.5	1	1	1	1
44	16057	日语本16401	201642178	11	瞿雅欣	2	1997-12-11	保定市涞水县涞阳路万家合小区北楼4401	166	48	3200	9.3	148	20	4′22		40		5	5	0	0	0	0
44	16057	日语本16401	201642179	1	唐星宇	2	1998-05-14	河北省涿州市东城坊镇西酱各庄村	160	50	3200	8.9	172	20	4′42		40		5.3	5.3	0	0	0	0
44	16057	日语本16401	201642180	11	安萌	2	1997-09-03	河北省承德市隆化县西阿超乡双峰山村苏鲁37号	164	52	3300	9.3	150	17	4′31		40		4.3	4.3	0	0	0	0
44	16057	日语本16401	201642181	1	马奔	1	1998-01-30	河北省廊坊市盛世豪庭小区2号楼3单元501室	172	52	3600	7.8	265	11		3′27		17	5.1	5.1	0	0	0	0
44	16057	日语本16401	201642182	1	赵珺珺	2	1998-06-23	衡水市枣强县裕华西街43号枣强中学	163	47	3651	9.3	136	15	4′22		39		5.1	5.1	0	0	0	0
44	16057	日语本16401	201642183	1	王婧	2	1998-06-23	河北省深州市太古庄乡北马庄村村委会	165	57	3200	9.4	160	21	4′37		39		5.2	5.2	0	0	0	0
44	16057	日语本16401	201642184	1	赵娣	2	1997-02-10	河北省定州市邢邑镇邢邑村南头23对41号	158	43	3000	11	170	23	4′42		37		5.1	5.1	0	0	0	0
44	16058	商务英语本16401	201642189	1	刘新静	2	1998-06-02	河北省行唐县口头镇普塔石村昌吉路46号	160	55	2300	11.3	160	20.9	5′45		39		5.1	5.1	0	0	0	0
44	16058	商务英语本16401	201642218	1	李金程	1	1996-12-25	河北省衡水市深州市深县东木左村	174	100	6666	7.6	230	19		4′5		3	5.1	5.1	0	0	0	0
44	16058	商务英语本16401	201642219	1	王璐	2	1998-11-06	河北省衡水市安平县大子文乡南郝村	166	52	3500	10.3	150	12.6	5′3		42		5.3	5.3	0	0	0	0
44	16058	商务英语本16401	201642220	1	王亚美	2	1998-05-31	河北省衡水市深州市前磨头镇大王斜庄村	168	47	2400	9.1	156	12	5′35		36		4.1	4.1	1	1	1	1
44	16058	商务英语本16401	201642222	1	杨亚欣	2	1997-03-12	河北省保定市唐县罗庄乡勺堤村223号	162	47	2700	8.8	185	22	4′05		40		4.5	4.5	1	1	1	1
44	16058	商务英语本16401	201642223	1	黄元元	2	1997-08-29	定州市邢邑镇良村庄村	163	63	2100	9.2	180	34	4′36		37		5	5	0	0	0	0
44	16058	商务英语本16401	201642224	1	刘叶	2	1997-07-13	河北省辛集市南智邱镇耿虔寺村康寿胡同4号	160	48	2800	11.2	142	15.3	4′5		36		5.3	5.3	0	0	0	0
44	16058	商务英语本16401	201642190	1	杨素云	2	1998-01-27	河北省行唐县翟营乡沟北村永兴街北11号	165	55	2300	11.3	158	25.2	5′45		32		5.1	5.1	0	0	0	0
44	16058	商务英语本16401	201642191	1	周佩锦	2	1997-11-18	河北省唐山市滦南县长凝镇杨安坨村235号	156	65	3000	11.3	145	17.8	6′14		34		5.3	5.3	0	0	0	0
44	16058	商务英语本16401	201642192	1	李嘉琪	2	1998-01-17	河北省唐山市滦南县倴城镇李庄子村028	160	55	3000	8.5	180	15.4	4′34		46		4.1	4.1	1	1	1	1
44	16058	商务英语本16401	201642193	1	任雪丽	2	1998-05-26	河北省唐山市迁西县罗家屯镇罗家屯三村174号	162	68	2700	10.3	155	17.3	5′4		35		4.5	4.5	1	1	1	1
44	16058	商务英语本16401	201642194	1	王禄	2	1999-05-01	河北省唐山市遵化市遵化镇三间房小区B区38-4	164	53	2800	10.1	150	18.4	4′2		40		5	5	0	0	0	0
44	16058	商务英语本16401	201642195	1	郭妍	2	1999-04-22	河北省邯郸市临漳县银河花园4号楼四单元六楼东户	165	62	2500	9.6	154	19.2	4′46		38		5.3	5.3	0	0	0	0
44	16058	商务英语本16401	201642196	1	郭雪雪	2	1996-08-25	邯郸市魏县东代固乡北张庄村	169	74	3100	12.1	152	14	5′3		38		4.3	4.3	1	1	1	1
44	16058	商务英语本16401	201642197	1	李建凯	1	1997-02-10	河北省邯郸市魏县双庙乡新社区	170	72	4500	7.6	240	14		4′5		7	4.1	4.1	1	1	1	1
44	16058	商务英语本16401	201642198	1	孟玉呈	2	1998-12-26	邢台市巨鹿县小吕寨镇西孟庄村185号	160	53	3100	10.9	172	26.2	4′59		35		4	4	1	1	1	1
44	16058	商务英语本16401	201642199	1	吕佳琳	2	1997-12-14	河北省保定市南市区焦庄村委会焦庄村11队58号	160	48	2700	9.6	165	21.3	5′0		33		5	5	0	0	0	0
44	16058	商务英语本16401	201642200	1	王帅	1	1998-09-20	河北省保定市清苑区东闾乡东闾四街村3区51号	170	61	4200	7.1	210	6		4′5		7	5.1	5.1	0	0	0	0
44	16058	商务英语本16401	201642201	1	马欣悦	2	1997-04-06	河北省保定市定兴县北河镇北河店村北河车站街28号	160	50	2100	8.8	158	18.7	4′23		36		5.2	5.2	0	0	0	0
44	16058	商务英语本16401	201642202	1	赵天怡	2	1998-04-14	河北省保定市定兴县御景佳苑小区4号楼4单元402	160	50	2800	9.5	155	18.9	4′2		38		5.3	5.3	0	0	0	0
44	16058	商务英语本16401	201642203	1	田胜男	2	1997-07-29	河北省保定市望都县固店镇北合村520号	168	75	2800	10.7	155	16.2	6′12		35		5.1	5.1	0	0	0	0
44	16058	商务英语本16401	201642204	1	田畅	2	1997-02-07	河北省保定市望都县固店镇北合村192号	160	45	2600	10.2	156	19.9	4′49		38		5.3	5.3	0	0	0	0
44	16058	商务英语本16401	201642205	1	葛梦菲	2	1998-03-08	河北省曲阳县第一高级中学	164	57	2800	10.4	170	18.6	4′36		38		5.1	5.1	0	0	0	0
44	16058	商务英语本16401	201642206	1	朱凡	2	1997-06-03	河北省保定市蠡县蠡吾镇刘村	158	52	3000	10.3	158	14.1	5′2		38		5.2	5.2	0	0	0	0
44	16058	商务英语本16401	201642207	1	李倩倩	2	1998-05-30	北京市石景山区八角南里底商16-11	155	60	4200	11.3	157	19.8	5′32		40		5.1	5.1	0	0	0	0
44	16058	商务英语本16401	201642208	1	马茹	2	1996-12-08	河北省张家口市桥西区工业西街11号（佳禾清真超市旁中石化加油站内	163	64	2800	11.4	160	16.3	4′51		39		5.2	5.2	0	0	0	0
44	16058	商务英语本16401	201642210	1	周惠	2	1997-10-07	河北省沧州市吴桥县东宋门乡第六屯三村073号	163	50	3000	10.4	145	9.8	4′44		35		5.2	5.2	0	0	0	0
44	16058	商务英语本16401	201642211	1	李冰倩	2	1998-02-03	河北省河间市第一中学	172	55	2700	10.1	160	12	5′0		36		5.2	5.2	0	0	0	0
44	16058	商务英语本16401	201642212	1	韩若菲	2	1997-01-17	河北省廊坊市安次区廊霸路廊坊市第十五中学（西校区）	160	55	2300	9.6	156	18.8	4′44		50		5.1	5.1	0	0	0	0
44	16058	商务英语本16401	201642213	1	陈明晶	2	1997-08-11	河北省廊坊市三河市燕郊开发区福成三期15-2-301	168	56	3000	10.3	160	11.8	5′35		40		5.2	5.2	0	0	0	0
44	16058	商务英语本16401	201642214	1	孙雨薇	2	1996-10-25	河北省霸州市南孟镇西陶	168	54	2500	10.1	170	17.8	5′15		40		5.2	5.2	0	0	0	0
44	16058	商务英语本16401	201642215	1	牛硕	2	1997-09-19	河北省香河县第一中学	168	57	2600	10.1	175	20.5	4′4		38		5.1	5.1	0	0	0	0
44	16058	商务英语本16401	201642216	1	姚阳	2	1998-05-30	河北枣强县裕华西街43号河北枣强中学	168	50	3000	10.1	145	3.4	5′35		30		5.1	5.1	0	0	0	0
44	16058	商务英语本16401	201642217	1	张甜甜	2	1996-09-09	裕华西街43号河北枣强中学	160	48	2600	10.6	150	17.7	4′4		36		5.1	5.1	0	0	0	0
44	16058	商务英语本16401	201642185	1	齐亚坤	2	1997-10-07	石家庄市新华区联盟路文苑街香格礼小区6-3-1002	166	58	2300	10.3	163	13	5′0		33		5.2	5.2	0	0	0	0
44	16058	商务英语本16401	201642186	1	韩欣月	2	1998-01-04	河北省石家庄市平山县工业新村9号楼1单元402	164	51	3700	10.2	167	20	4′51		36		5.2	5.2	0	0	0	0
44	16058	商务英语本16401	201642187	1	成超义	1	1998-07-10	河北省石家庄市藁城区工业西路林业局家属楼1单元402室	170	58	5000	7.1	255	10		4′5		23	5.1	5.1	0	0	0	0
44	16058	商务英语本16401	201642188	1	陈梦雅	2	1998-01-27	河北省石家庄市藁城区南董镇阜阳村	164	57	3100	10.5	167	8.2	5′36		30		5.1	5.1	0	0	0	0
44	16059	商务英语本16402	201642261	1	刘宁	1	1997-09-04	河北省邯郸市馆陶县魏僧寨镇孙雷寨村	174	71	3200	7.5	230	17		4′11		5	5.1	5.1	0	0	0	0
44	16059	商务英语本16402	201642262	1	李双阳	1	1995-02-01	河北省邢台市清河县戈仙庄镇马屯乡	183	75	3100	8	220	18		4′45		4	5.2	5.2	0	0	0	0
44	16059	商务英语本16402	201642263	1	贾英淼	2	1998-04-13	河北省衡水市深州市大堤镇贾城西村村委会	166	60	2100	11	160	23	4′5		33		5.2	5.2	0	0	0	0
44	16059	商务英语本16402	201642264	1	王若男	2	1999-11-20	河北省定州市东留春乡西王路村	170	65	2400	11	190	25	6′2		32		5.1	5.1	0	0	0	0
44	16059	商务英语本16402	201642254	1	张赫迪	2	1998-12-04	河北省沧州市南皮县第一中学	163	75	2100	11.1	115	18	6′21		28		5.2	5.2	0	0	0	0
44	16059	商务英语本16402	201642255	1	刘浩然	1	1997-11-20	献县第一中学540班	175	82	3100	7	210	15		4′5		2	5.1	5.1	0	0	0	0
44	16059	商务英语本16402	201642256	1	王晴	2	1998-10-26	河北省沧州市渤海新区中捷产业园区盐场大丰庄村139号王政军	165	57	2600	10.1	130	10	5′19		34		5.2	5.2	0	0	0	0
44	16059	商务英语本16402	201642258	1	张玉琪	2	1998-02-06	河北省廊坊市燕郊技术开发区天洋城四代17号楼1单元2501	163	51	2300	11.1	168	20	4′53		33		5.3	5.3	0	0	0	0
44	16059	商务英语本16402	201642259	1	付玉雪	2	1997-11-18	河北省霸州市辛章辛三村爱国道东升胡同3号	160	45	2000	11.1	160	15	6′12		28		5.1	5.1	0	0	0	0
44	16059	商务英语本16402	201642260	1	王晨璐	2	1998-12-25	河北省衡水市桃城区人民东路679号2单元402室	174	65	2000	11	145	16	5′1		34		5.2	5.2	0	0	0	0
44	16059	商务英语本16402	201642225	1	司雨	2	1998-01-24	河北省唐山市路北区龙泽北路钓鱼台南楼318楼3门402号	168	64	2800	9.1	160	25	4′3		35		4.3	4.3	0	0	0	0
44	16059	商务英语本16402	201642226	1	白净	2	1997-11-22	河北省唐山市丰润区白官屯镇白官屯村丁庄子桥东小区六十三号	160	46	2400	9.1	165	5	5′08		38		5.1	5.1	0	0	0	0
44	16059	商务英语本16402	201642227	1	赵庆盼	2	1997-12-28	唐山市玉田县郭家屯乡麦坡村	163	58	2500	10.1	140	10	4′5		44		5.1	5.1	0	0	0	0
44	16059	商务英语本16402	201642228	1	董笑言	2	1998-03-28	河北省唐山市遵化市东新庄镇南岗村	165	52	2600	9.1	175	12	5′18		39		5.2	5.2	0	0	0	0
44	16059	商务英语本16402	201642229	1	孔令智	1	1997-08-15	河北省承德市兴隆县二街鹏程大厦底商妍色服装店	181	64	3400	7.5	200	16		4′43		4	5.1	5.1	0	0	0	0
44	16059	商务英语本16402	201642230	1	吴金荣	2	1997-03-10	迁安市闫家店乡洗甲河村61号	160	50	2600	10.1	162	20	4′56		35		5.2	5.2	0	0	0	0
44	16059	商务英语本16402	201642231	1	孔琳琳	2	1996-12-13	河北省邯郸市大名县北峰乡前北峰村	160	50	2800	10.1	150	23	5′2		35		5.2	5.2	0	0	0	0
44	16059	商务英语本16402	201642232	1	郝为洁	2	1997-03-03	河北省邯郸市涉县西戌镇西戌村	161	44	2600	9.5	175	15	4′3		35		5.1	5.1	0	0	0	0
44	16059	商务英语本16402	201642233	1	石瑞哲	2	1996-11-12	河北省邯郸市永年县刘营乡西睢宁村	159	55	2600	10.1	163	18	4′39		39		5.1	5.1	0	0	0	0
44	16059	商务英语本16402	201642234	1	郑紫微	2	1996-11-18	河北省邯郸市永年县界河店乡北界河店村	163	65	2600	10.1	125	7	5′51		30		5.1	5.1	0	0	0	0
44	16059	商务英语本16402	201642235	1	朱欣欣	2	1998-06-20	河北省邯郸市魏县南双庙乡王村	162	60	2750	10.1	145	12	4′07		35		5.1	5.1	0	0	0	0
44	16059	商务英语本16402	201642236	1	靳珂	2	1997-07-02	河北省邯郸市武安市观澜城10号楼2单元203	165	58	2650	10	140	18	5′18		40		5.3	5.3	0	0	0	0
44	16059	商务英语本16402	201642237	1	郝倩倩	2	1997-11-21	河北省武安市西寺庄乡中万安村	160	47	2900	10	145	24	5′2		36		4.1	4.1	1	1	1	1
44	16059	商务英语本16402	201642238	1	曹玉荣	2	1998-09-22	河北省邢台市任县任城镇西县南村50号	165	58	2900	10	120	17	4′5		37		4.5	4.5	1	1	1	1
44	16059	商务英语本16402	201642239	1	白婷婷	2	1998-06-10	河北省邯郸市馆陶县魏僧寨镇周庄村80号	165	60	2850	11.1	150	17	5′35		36		5	5	0	0	0	0
44	16059	商务英语本16402	201642240	1	夏铭	1	1997-12-16	河北省保定市高碑店市团结路五厂南区一号楼十单元五楼西门	182	63	3800	7.2	260	9		4′5		6	5.3	5.3	0	0	0	0
44	16059	商务英语本16402	201642241	1	刘露	2	1998-05-29	河北省保定市定兴县北南蔡乡南留村66号	161	50	2800	11.1	150	21	5′0		36		4.3	4.3	1	1	1	1
44	16059	商务英语本16402	201642242	1	王毅清	2	1997-06-14	河北省唐县长古城乡西南京村	163	56	2900	11.1	160	8	5′21		32		4.1	4.1	1	1	1	1
44	16059	商务英语本16402	201642243	1	李菲	2	1998-09-18	河北省保定市高阳县宏润金色家园1号楼2单元1802	165	50	2800	11.1	160	8	5′3		30		4	4	1	1	1	1
44	16059	商务英语本16402	201642244	1	郝丹	2	1997-11-09	河北省涞源县第一中学	156	57	2800	10.1	150	14	5′19		30		5	5	0	0	0	0
44	16059	商务英语本16402	201642245	1	樊鹏起	1	1997-05-15	河北省涞源县第一中学	176	70	4100	7.6	250	20		4′46		2	5.1	5.1	0	0	0	0
44	16059	商务英语本16402	201642246	1	冯焕瑶	2	1998-01-31	河北安新中学	161	47	2800	10	160	14	5′21		31		5.2	5.2	0	0	0	0
44	16059	商务英语本16402	201642247	1	王嘉祺	2	1997-12-06	河北省保定市易县厂东关村第三居民区汇丰南街13号	152	47	2850	10	155	17	5′21		40		5.3	5.3	0	0	0	0
44	16059	商务英语本16402	201642248	1	符京晶	2	1997-11-28	河北省涿州市长空路18号773户仙颐园小区12号楼2单元401室	155	42	2900	9	190	16	4′02		35		5.1	5.1	0	0	0	0
44	16059	商务英语本16402	201642249	1	韩雪莲	2	1997-11-06	河北省涿州市松林店镇黄家屯村	162	50	2900	10.1	190	17	4′5		30		5.2	5.2	0	0	0	0
44	16059	商务英语本16402	201642250	1	程晓炜	2	1996-12-29	河北省张家口市宣化县沙岭子镇屈家庄村	163	50	2500	10	170	26	5′01		39		5.1	5.1	0	0	0	0
44	16059	商务英语本16402	201642251	1	高雪艳	2	1997-12-22	河北省张家口市涿鹿县北晨学校高中部140班	163	50	2400	11	145	12	4′53		35		5.2	5.2	0	0	0	0
44	16059	商务英语本16402	201642252	1	刘曼	2	1997-11-16	河北省承德市兴隆县北营房镇西湾子村西湾子79号	163	52	2500	9.1	175	24	5′17		35		5.2	5.2	0	0	0	0
44	16059	商务英语本16402	201642253	11	陈铁琳	2	1997-10-21	河北省承德市滦平县第一中学	162	52	2400	9	185	12	5′21		35		5.1	5.1	0	0	0	0
44	16060	英语本16401	201642265	1	刘佳琦	2	1997-12-03	河北省石家庄市新华区中华北大街第279号一号楼3单元2501	165	54	2800	9.3	180	26	5′3		40		5.1	5.1	0	0	0	0
44	16060	英语本16401	201642266	1	袁皓	2	1999-01-08	石家庄市桥西区裕华西路122号'3-1-503	161	47	2000	8.6	190	22	4′2		35		5.1	5.1	0	0	0	0
44	16060	英语本16401	201642267	1	张世青	2	1998-10-27	河北省石家庄市栾城区冶河镇南客村	175	64	3300	8.3	195	18	4′52		37		5.1	5.1	0	0	0	0
44	16060	英语本16401	201642268	1	李艺	2	1996-01-17	河北省新乐市东王派出所东王镇西里村锦绣街6排4号	160	53	2500	9.5	165	19	4′36		35		5.3	5.3	0	0	0	0
44	16060	英语本16401	201642269	1	周悦	2	1998-02-07	河北省唐山市滦县滦州镇前周庄村7排36号	163	47	2500	9	180	17	4′37		33		4.1	4.1	1	1	1	1
44	16060	英语本16401	201642270	11	周艾	2	1998-08-27	河北省唐山市玉田县玉田镇富乐村富新街8号	163	49	2500	9	160	31	5′3		36		4.5	4.5	1	1	1	1
44	16060	英语本16401	201642271	1	孙佳卉	2	1997-10-10	秦皇市抚宁区坟坨乡第九营村113号孙佳卉收	162	47	2500	9	170	15	4′3		46		5	5	0	0	0	0
44	16060	英语本16401	201642272	1	韩文杰	2	1996-10-26	河北省邯郸市涉县木井乡土木木河村	162	49	2500	9.5	190	21.5	5′3		33		5.3	5.3	0	0	0	0
44	16060	英语本16401	201642273	1	张静	2	1998-08-12	河北省邯郸市武安市兴荣小区3号楼4单元202	162	60	2700	8.4	180	16	4′4		40		4.3	4.3	0	0	0	0
44	16060	英语本16401	201642274	1	刘泽	1	1997-04-26	河北省邯郸市丛台区滏西大街与展览路交叉口青年公寓	175	75	4600	7.6	210	20		4′46		8	5.1	5.1	0	0	0	0
44	16060	英语本16401	201642276	1	豆潇涵	2	1998-09-14	河北省邢台市桥东区高开王快镇河会村	167	51	2900	8.6	185	19	4′52		37		5.1	5.1	0	0	0	0
44	16060	英语本16401	201642277	1	商鹏静	2	1999-10-11	河北省石家庄市赞皇县寨里村	165	60	2500	9.3	180	18.5	5′3		30		5.2	5.2	0	0	0	0
44	16060	英语本16401	201642278	1	韩乐冰	2	1998-07-15	河北省南和县史召乡北高村	171	76	3000	9.5	175	19	4′4		36		5.1	5.1	0	0	0	0
44	16060	英语本16401	201642279	1	范朝发	1	1998-03-20	河北省邢台市宁晋县永安街平安巷12号	175	60	4000	8.9	230	15		4′45		10	5.2	5.2	0	0	0	0
44	16060	英语本16401	201642280	1	贾梦娇	2	1997-08-28	河北省保定市清苑县臧村镇西于庄村408号	160	56	3000	9.5	190	21	4′42		40		5.2	5.2	0	0	0	0
44	16060	英语本16401	201642281	1	贾桂杰	2	1999-12-05	河北省保定市唐县都亭乡宗高和村	163	58	3000	8.6	200	27	4′2		40		5.1	5.1	0	0	0	0
44	16060	英语本16401	201642282	1	马浩若	2	1997-11-19	保定市高阳县都曹口村	165	56	3500	9.2	180	20	4′35		36		5.1	5.1	0	0	0	0
44	16060	英语本16401	201642283	1	苏南	2	1997-02-06	河北省涞源县第一中学	160	53	3000	9.4	165	19	5′3		39		5.1	5.1	0	0	0	0
44	16060	英语本16401	201642284	1	杨妮	2	1998-11-07	河北省曲阳县第一高级中学	163	62	3000	8.4	180	21	4′3		40		5.1	5.1	0	0	0	0
44	16060	英语本16401	201642285	1	时利薇	2	1996-12-08	河北省张家口市宣化区鼓楼前街34号宣化第一中学高三9班	162	47	2500	9	200	13	4′42		35		5.3	5.3	0	0	0	0
44	16060	英语本16401	201642286	11	田宇昕	2	1998-09-15	河北省张家口市张北县第一中学奥91班	164	48	3000	9.2	195	19	5′0		40		4.1	4.1	1	1	1	1
44	16060	英语本16401	201642287	1	郭晓凡	2	1997-10-27	河北省张家口市蔚县下宫村乡东庄头村	157	47	2500	9.9	165	18	5′0		35		4.5	4.5	1	1	1	1
44	16060	英语本16401	201642289	1	鲁贵平	2	1998-12-08	河北省沧州市沧县崔尔庄镇南河头村208号	155	49	3000	9.5	190	18	4′32		36		5	5	0	0	0	0
44	16060	英语本16401	201642290	1	刘梦洁	2	1993-01-08	河北省献县第一中学6班	155	54	2900	9.7	165	24	4′33		33		5.3	5.3	0	0	0	0
44	16060	英语本16401	201642291	1	史晓凡	2	1997-01-10	河北省张家口市蔚县南留庄镇涧塄村东街六排九号	165	48	3200	9.5	170	25	5′3		40		4.3	4.3	1	1	1	1
44	16060	英语本16401	201642292	1	仝昊欣	2	1997-03-30	河北省邯郸市大名县妇幼保健院宝宝游泳馆	165	48	3200	8.2	205	33	4′4		40		4.1	4.1	1	1	1	1
44	16060	英语本16401	201642293	1	陈琢玉	2	1997-02-24	河北省张家口市蔚县桃花镇马官营村	161	50	2500	9.5	165	23.5	4′48		35		4	4	1	1	1	1
44	16060	英语本16401	201642294	1	陈静	2	1998-11-30	河北省衡水市故城县郑口镇中央商城紫光二街35号	160	48	2800	9.3	165	20.5	4′4		36		5	5	0	0	0	0
44	16061	英语本16402	201642295	1	张月	2	1999-12-04	河北省石家庄市藁城区增村镇大慈邑村	152	47.5	2000	8.2	190	20	4′35		35		5.1	5.1	0	0	0	0
44	16061	英语本16402	201642298	1	贾悦琳	2	1998-10-25	河北省行唐县幸福小区七单元602	159	48	2800	9	180	25	5′0		34		5.2	5.2	0	0	0	0
44	16061	英语本16402	201642301	11	翟俊美	2	1997-05-22	河北省唐山市迁安市建昌营镇建平村341号	158	50	2500	9	180	21	5′25		35		5.2	5.2	0	0	0	0
44	16061	英语本16402	201642302	1	弓丹妮	2	1998-07-15	河北省邯郸市永年县南沿村镇西大慈村四区8号	163	52.5	2700	8.2	175	18	5′0		36		5.1	5.1	0	0	0	0
44	16061	英语本16402	201642303	1	王珍珍	2	1998-08-12	河北省邯郸市武安市游览路复兴街一排11号202	163	70	3000	8.4	175	19	4′4		30		5.2	5.2	0	0	0	0
44	16061	英语本16402	201642305	1	米浩梦	2	1994-10-03	河北省保定市清苑区中冉村	165	50	3000	9.3	175	26	5′0		30		5.2	5.2	0	0	0	0
44	16061	英语本16402	201642306	1	徐静	2	1998-06-26	河北省保定市徐水区户木乡徐家庄村二区15号	157	60	3000	9	185	19	4′32		32		5.2	5.2	0	0	0	0
44	16061	英语本16402	201642307	1	杨青	2	1997-04-09	河北省保定市北市区柴楼村米家巷076号	160	49	3300	8	185	22	4′3		40		5.1	5.1	0	0	0	0
44	16061	英语本16402	201642308	1	李孟瑶	2	1998-02-24	河北省保定市徐水区大王店镇孟村西北区132号	165	48	2700	9	185	20	5′0		30		5.2	5.2	0	0	0	0
44	16061	英语本16402	201642309	1	肖恬	2	1997-03-10	河北省保定市定兴县东落堡村村委会东落堡村740	150	51	2600	9	175	20	4′45		30		5.2	5.2	0	0	0	0
44	16061	英语本16402	201642310	1	韩艺凡	2	1999-01-13	河北省唐县仁厚镇向阳北街中山新村117号	163	50	2900	8.2	195	23	4′02		40		5.1	5.1	0	0	0	0
44	16061	英语本16402	201642311	1	王露	2	1997-09-01	河北省保定市蠡县东孟尝村北头	158	47	2700	8.2	195	18	4′42		40		5.1	5.1	0	0	0	0
44	16061	英语本16402	201642312	1	赵文陶	2	1997-02-08	张家口市冯窑厂前街十号楼2单元203	168	56	2800	8.6	195	16	4′5		39		5.1	5.1	0	0	0	0
44	16061	英语本16402	201642313	1	李玉琴	2	1995-04-11	张家口市桥东区工人村26号楼1单元502室	160	60	3000	9	180	23	5′0		30		5.1	5.1	0	0	0	0
44	16061	英语本16402	201642314	1	杨玉洁	2	1998-05-14	河北省张家口市桥西区白山路2号天宝B苑16号楼5单元302室	158	55	2200	8.1	190	25	5′3		25		5.3	5.3	0	0	0	0
44	16061	英语本16402	201642315	1	刘晓庆	2	1998-06-09	河北省张家口市赤城县永进路73号	158	52	2750	9	180	25	4′45		38		4.1	4.1	1	1	1	1
44	16061	英语本16402	201642316	1	安秀韧	2	1996-03-08	河北省沧州市沧县风化店乡小白塚村	164	51	2800	7.5	195	23	4′25		45		4.5	4.5	1	1	1	1
44	16061	英语本16402	201642317	1	刘心媛	2	1998-10-07	河北省衡水市饶阳县尹村镇吾固村三区32号	158	46	2000	8.4	185	20	5′3		29		5	5	0	0	0	0
44	16061	英语本16402	201642318	1	苏爱	2	1997-10-28	河北省献县第一中学七班	155	48	2800	8.8	185	26	4′11		35		5.3	5.3	0	0	0	0
44	16061	英语本16402	201642319	1	赵磊	1	1997-12-11	廊坊市 广阳区 祥云道 祥泰花园	175	60	4500	6.9	220	21		4′2		12	4.3	4.3	0	0	0	0
44	16061	英语本16402	201642320	1	李韦娜	2	1997-04-29	河北省固安县柳泉镇东红寺乡张家务村	162	44	3000	8.4	200	23	4′25		30		5.1	5.1	0	0	0	0
44	16061	英语本16402	201642321	1	刘静静	2	1998-06-30	河北省衡水市武邑县检察院小区3栋楼3单元301	162	56	2600	8	190	22	4′35		36		5.1	5.1	0	0	0	0
44	16061	英语本16402	201642299	1	郑桐鹤	1	1997-09-13	河北省唐山市玉田县彩亭桥镇洪陈府村洪玉巷1号	185	75	4500	7.3	270	15		4′31		10	5.3	5.3	0	0	0	0
44	16061	英语本16402	201642300	1	周禄	2	1997-09-07	河北省唐山市遵化市遵化县通化西街健康大药房	166	60	3000	9	198	27	4′32		30		5.1	5.1	0	0	0	0
44	16061	英语本16402	201642322	1	吴云飒	2	1997-03-15	河北省辛集市前营乡沙河村	160	53	2700	8.7	200	18	4′28		30		5.2	5.2	0	0	0	0
44	16061	英语本16402	201642323	1	商少薇	2	1998-10-09	河北省定州市砖路镇北宋村	156	49	2200	8.8	180	20	5′15		32		5.1	5.1	0	0	0	0
44	16062	英语本16403	201642335	1	马晴	2	1999-04-12	河北省邢台市巨鹿县西郭城镇马家营村	151	51	2400	9.4	175	15	4′59		35		5	5	0	0	0	0
44	16062	英语本16403	201642336	1	张春星	2	1998-02-10	河北省邢台市广宗县大平台乡王常相村	155	48.5	2400	9.8	170	21	4′3		37		5.3	5.3	0	0	0	0
44	16062	英语本16403	201642337	1	李庆宇	2	1997-05-05	河北省沙河市綦村镇西南沟村大队	160	52	3000	8.9	170	20	4′31		37		4.3	4.3	1	1	1	1
44	16062	英语本16403	201642338	1	赵越	2	1997-07-09	河北省保定市定兴县肖村乡九汲庄村河西街16号	175	54	2600	7.3	200	17	3′41		37		4.1	4.1	1	1	1	1
44	16062	英语本16403	201642339	1	代国宏	2	1997-07-06	河北省张家口市桥东区第六中学高三五班	161	50	2500	8.1	165	17	3′42		30		4	4	1	1	1	1
44	16062	英语本16403	201642340	1	李佳琦	2	1997-06-23	张家口市桥西区通胜德一区3号楼2单元201	169	72	3000	8.1	170	26	4′31		32		5	5	0	0	0	0
44	16062	英语本16403	201642326	1	刘琦	2	1998-07-23	河北省唐山市路北区长宁道祥瑞里翰林雅居405楼2门602号	168	50.2	4000	9.8	185	16	4′11		38		5.2	5.2	0	0	0	0
44	16062	英语本16403	201642327	1	马文静	2	1998-06-13	河北省唐山市丰南区小集镇东纪各庄村	166	55	3000	9.6	180	18	4′3		39		5.2	5.2	0	0	0	0
44	16062	英语本16403	201642341	1	王丹	2	1997-10-25	河北省张北县张北镇公园路88号张家口市张北德智中学	166	56	3000	8.5	160	25	4′29		34		5.1	5.1	0	0	0	0
44	16062	英语本16403	201642342	1	卢悦	2	1997-06-15	河北省承德市兴隆县青松岭镇北三岔口村委会	160	50	3000	8.5	170	32	4′3		40		5.2	5.2	0	0	0	0
44	16062	英语本16403	201642343	11	唐若函	2	1998-05-06	河北省平泉县第一中学（校本部）	170	53	3000	7.5	210	16	4′31		33		5.3	5.3	0	0	0	0
44	16062	英语本16403	201642344	1	莫立云	2	1997-04-03	河北省承德市宽城满族自治县化皮乡北杖子村大坡上10号	163	49	3000	7.8	200	22	4′25		35		5.1	5.1	0	0	0	0
44	16062	英语本16403	201642328	1	王伊妹	2	1998-07-31	河北省唐山市遵化市三间房小区9-4	163	47	3000	9.4	185	16	4′46		37		5.1	5.1	0	0	0	0
44	16062	英语本16403	201642329	11	杨晶晶	2	1998-08-24	河北省秦皇岛市青龙满族自治县第一中学	164	59	2800	9.8	190	24	4′35		39		5.1	5.1	0	0	0	0
44	16062	英语本16403	201642330	1	野洁文	2	1999-03-23	河北省邯郸市磁县盛世名门小区一号楼二单元1007室	158	43	3000	9.8	181	19	4′4		36		5.1	5.1	0	0	0	0
44	16062	英语本16403	201642331	1	李佳乐	2	1998-09-25	河北省邢台市桥东区豫让桥路豫西市场木园二街7号鹏飞商贸	165	54	2400	9.8	180	14	4′45		35		5.1	5.1	0	0	0	0
44	16062	英语本16403	201642332	1	孙军茹	2	1998-06-28	河北省邢台市冶金北路永康街桥西区人民检察院	176	85	2600	10	180	16	4′59		35		5.3	5.3	0	0	0	0
44	16062	英语本16403	201642333	1	马璞钰	2	1997-09-27	河北省邢台市隆尧县魏家庄镇公子中村354号	164	52	3300	9	200	21	4′1		39		4.1	4.1	1	1	1	1
44	16062	英语本16403	201642334	1	宁贤	2	1998-10-11	河北内丘中学	163	50	2600	9.3	180	18	4′59		36		4.5	4.5	1	1	1	1
44	16062	英语本16403	201642345	1	阚俊楠	2	1995-10-10	河北省承德市围场县卉原中学高中部补习三班	160	46	3000	9	180	18.5	4′26		32		5.2	5.2	0	0	0	0
44	16062	英语本16403	201642346	1	苑笑笑	2	1999-02-16	北京市昌平区沙河镇老牛湾村巩华新村6号楼4单元1202	164	64	3100	9	170	19	4′29		34		5.1	5.1	0	0	0	0
44	16062	英语本16403	201642347	1	杨淑红	2	1996-10-21	河北省海兴县中学	160	52	3000	9	150	26	4′3		36		5.2	5.2	0	0	0	0
44	16062	英语本16403	201642348	1	刘琳娟	2	1997-07-28	河北省沧州市盐山县孟店乡孟店村	168	56	3000	8.3	200	22	4′4		43		5.2	5.2	0	0	0	0
44	16062	英语本16403	201642349	1	王石伟	2	1998-02-11	河北省沧州市肃宁县窝北乡刘町村609号	167	57	3000	9.2	180	15	4′3		44		5.1	5.1	0	0	0	0
44	16062	英语本16403	201642350	1	邢屹濛	2	1998-05-29	河北省河间市第一中学	163	46.5	3000	9.9	180	20	4′43		37		5.2	5.2	0	0	0	0
44	16062	英语本16403	201642351	1	李正浩	1	1998-04-18	北京朝阳十八里店乡十八里店村2008号得益装潢公寓楼01号	178	70	3500	7.3	255	15		4′2		9	5.1	5.1	0	0	0	0
44	16062	英语本16403	201642352	1	褚子寅	2	1998-06-26	河北省冀州市冀州镇平安公寓二号楼四单元1401	170	52.5	3000	10	185	16	4′45		35		5.2	5.2	0	0	0	0
44	16062	英语本16403	201642353	1	郭欢欢	2	1997-12-22	河北省邯郸市临漳县称勾镇南寨村	153	44	3000	8.4	180	26	4′35		42		5.3	5.3	0	0	0	0
44	16062	英语本16403	201642354	1	马晨	2	1997-09-02	河北省辛集市前营乡东泽北村朝阳街14号	165	78	2700	10	180	16	4′37		40		5.1	5.1	0	0	0	0
44	16063	英语本16404	201642371	1	周楠	2	1998-07-28	河北省张家口市桥西区清水河中路33号高三(8)班	168	50	2500	9.2	170	21	4′59		35		4.3	4.3	0	0	0	0
44	16063	英语本16404	201642372	1	王文鑫	2	1996-06-10	河北省张家口市沽源县平定堡镇青年林新街南村7号	161	40	2700	9.2	170	20	4′58		35		5.1	5.1	0	0	0	0
44	16063	英语本16404	201642373	11	李舒婷	2	1997-08-31	河北省丰宁满族自治县凤山镇榆树林村	160	46	2400	9.4	155	20	4′23		26		5.1	5.1	0	0	0	0
44	16063	英语本16404	201642374	1	王云	2	1996-01-22	河北省沧州市南皮县寨子镇董北村56号	162	55	2500	9.4	180	27	4′2		40		5.2	5.2	0	0	0	0
44	16063	英语本16404	201642375	1	马恩月	2	1997-07-30	河北青县第一中学	161	53	2500	9	180	20	4′21		40		5.1	5.1	0	0	0	0
44	16063	英语本16404	201642376	1	张兰影	2	1997-08-03	河北省沧州市沧县杜生镇前八方村77号	164	50	2500	8.8	180	20	4′18		40		5.2	5.2	0	0	0	0
44	16063	英语本16404	201642377	1	齐亚琴	2	1996-10-29	河北省沧州市河间市第一中学	160	49	2400	9	185	15	5′0		30		5.2	5.2	0	0	0	0
44	16063	英语本16404	201642378	1	曹小妍	2	1998-03-18	河北省廊坊市安次区光明西道馨语星苑11栋1单元803室	170	60	2800	9.5	170	16	5′15		29		5.1	5.1	0	0	0	0
44	16063	英语本16404	201642379	11	张小璇	2	1997-02-26	河北省廊坊市安次区廊霸路廊坊市第十五中学（西校区）	160	50	2600	8.9	170	24	4′21		24		5.1	5.1	0	0	0	0
44	16063	英语本16404	201642380	1	吕萌	2	1997-08-05	河北省三河市四季阳光小区4号楼3单元502	161	45	2600	10	180	13	4′05		38		5.1	5.1	0	0	0	0
44	16063	英语本16404	201642381	1	由盟盟	2	1997-10-22	河北省衡水市人民路北门口小学对过恒美嘉园18号楼1单元1303	161	51	2600	9	175	17	4′3		40		5.1	5.1	0	0	0	0
44	16063	英语本16404	201642382	1	印亚灵	2	1997-09-18	河北省定州市李亲顾镇彭家庄村433号	165	49	2600	8.9	215	16	4′05		32		5.3	5.3	0	0	0	0
44	16063	英语本16404	201642383	1	吴天昊	1	1997-10-01	河北省保定市顺平县平安大街盛世华庭11号楼2单元401室	180	75	3500	9.6	210	14		4′38		7	4.1	4.1	1	1	1	1
44	16063	英语本16404	201642384	1	王语嫣	2	1997-06-25	河北省辛集市华油采油五厂小区东区26号楼1单元602室	166	49	2600	9	160	26	4′05		35		4.5	4.5	1	1	1	1
44	16063	英语本16404	201642356	1	马鹤玮	2	1998-02-23	河北省唐山市迁安市祺福大街燕阳小区6号楼252号	166	54	3000	8.9	195	25	4′58		30		5.2	5.2	0	0	0	0
44	16063	英语本16404	201642357	11	宋佳玲	2	1998-03-04	河北省秦皇岛市青龙满族自治县第一中学	166	71	2500	9.2	185	15	5′0		31		5.1	5.1	0	0	0	0
44	16063	英语本16404	201642358	1	赵志华	2	1998-09-11	河北省邯郸市磁县磁州镇纪庄村村委会	158	50	2500	9.4	170	15	4′2		40		5.2	5.2	0	0	0	0
44	16063	英语本16404	201642359	1	刘肖肖	2	1997-11-10	河北省邯郸市馆陶县第一中学	160	58	2700	9.4	180	23	4′2		35		5.2	5.2	0	0	0	0
44	16063	英语本16404	201642361	1	李若岩	2	1998-02-25	河北省邢台市平乡县世纪明珠小区6号楼1单元402	160	50	2700	8.9	160	10	4′2		40		5.1	5.1	0	0	0	0
44	16063	英语本16404	201642363	1	纪玲玲	2	1998-03-05	河北邢台市内丘县内丘中学文复1班	162	42	2600	8.8	180	10	4′25		33		5.1	5.1	0	0	0	0
44	16063	英语本16404	201642364	1	谷蕾	2	1997-12-05	河北省邢台市宁晋县侯口乡邱头村光明街光明十二巷10号	164	52	2600	8.9	200	20	4′05		40		5.1	5.1	0	0	0	0
44	16063	英语本16404	201642365	1	吕佳汇	2	1999-06-11	河北省沙河市汇通城市花园603栋1单元302房	165	49	2700	9	180	22	4′11		40		5.1	5.1	0	0	0	0
44	16063	英语本16404	201642366	1	池佳威	2	1998-08-23	河北省保定市清苑区张登镇张登村	160	50	2500	8.7	190	13	4′05		34		5.3	5.3	0	0	0	0
44	16063	英语本16404	201642367	1	张辛月	2	1998-09-15	河北省高碑店市张六庄乡张六庄村279号	173	54	2600	8.9	180	20	5′15		31		4.1	4.1	1	1	1	1
44	16063	英语本16404	201642368	1	赵鑫	2	1998-12-19	河北省涿州市开发区范阳路兴泰小区一号楼2单元4楼西门	160	45	2300	8.6	205	18	4′2		35		4.5	4.5	1	1	1	1
44	16063	英语本16404	201642369	1	常昊	1	1998-07-25	河北省保定市涿州市城南东路63号	178	66	3500	7.4	210	16		4′17		7	5	5	0	0	0	0
44	16063	英语本16404	201642370	1	王研	2	1996-11-04	河北省高碑店市高碑店一中	165	56	2500	8.9	170	26	4′06		38		5.3	5.3	0	0	0	0
44	16064	汉语国际本16401	201642413	1	刘婧	2	1997-06-05	河北省沧州市吴桥县杨家寺乡白庄村189号	165	65	3000	9.3	148	27	4′23		40		5.1	5.1	0	0	0	0
44	16064	汉语国际本16401	201642414	1	谭庆苓	2	1998-05-06	河北省献县第一中学文1班	161	49	2900	9.4	162	23	4′24		39		5.1	5.1	0	0	0	0
44	16064	汉语国际本16401	201642415	1	郑伟华	2	1997-09-12	河北省泊头市第一中学1320班	165	60	2800	9.4	155	23	4′25		40		5.2	5.2	0	0	0	0
44	16064	汉语国际本16401	201642416	1	邢晋铭	2	1998-02-01	河北省大城县第一中学	173	70	3000	9.3	172	23	4′26		35		5.1	5.1	0	0	0	0
44	16064	汉语国际本16401	201642417	1	付佳	2	1998-10-05	河北省廊坊市文安县文安镇刘磨乡大赵村	168	49	2800	9.1	171	20	4′27		38		5.2	5.2	0	0	0	0
44	16064	汉语国际本16401	201642418	1	孔祥晶	2	1998-08-18	河北省衡水市永安路盛世华庭小区高层二号楼四单元四零四室	160	75	2800	9.8	145	22	4′28		38		5.2	5.2	0	0	0	0
44	16064	汉语国际本16401	201642419	1	赵星	2	1997-01-18	河北省衡水市桃城区公园壹号12号楼1单元1601室	155	50	3000	8.8	137	23	4′29		40		5.1	5.1	0	0	0	0
44	16064	汉语国际本16401	201642421	1	李佳倩	2	1996-03-23	河北省邯郸市肥乡县东漳堡乡东漳堡村	159	50	2900	9.1	161	20	4′3		40		5.1	5.1	0	0	0	0
44	16064	汉语国际本16401	201642422	1	孙秋静	2	1998-02-13	河北省邢台市临西县下堡寺镇丁庄村	160	48	2900	9.3	170	25	4′31		42		5.1	5.1	0	0	0	0
44	16064	汉语国际本16401	201642423	1	杨慧娴	2	1998-10-21	河北省衡水市故城县郑口镇周辛庄村94号	157	47.5	2800	9.8	160	20	4′32		34		5.1	5.1	0	0	0	0
44	16064	汉语国际本16401	201642424	1	王雲冉	2	1997-07-22	河北省邢台市临城县鸭鸽营乡西鸭鸽营村9号	165	47	2900	8.3	165	20	4′33		38		5.3	5.3	0	0	0	0
44	16064	汉语国际本16401	201642393	1	孟福会	2	1998-12-15	河北省邯郸市馆陶县第一中学	167	60	3000	8.8	185	23	3′57		39		5.3	5.3	0	0	0	0
44	16064	汉语国际本16401	201642394	1	崔金苹	2	1996-09-01	河北省邯郸市魏县北皋镇西坡头村	160	51	3000	8.7	145	22	3′58		37		5.1	5.1	0	0	0	0
44	16064	汉语国际本16401	201642395	1	刘薇	2	1997-05-18	河北省邢台市迎宾路书香花园后院	158	45	3000	8.3	173	10	3′59		44		5.2	5.2	0	0	0	0
44	16064	汉语国际本16401	201642396	1	李茜	2	1998-11-18	沙河市汇通107栋一单元101	166	45	3000	9	120	15	4′05		30		5.1	5.1	0	0	0	0
44	16064	汉语国际本16401	201642397	1	王紫菲	2	1999-01-28	河北省邢台市内丘县大孟村镇北良屯村260号	165	65	3000	9	125	15	4′06		37		5.2	5.2	0	0	0	0
44	16064	汉语国际本16401	201642398	1	刘晓燕	2	1998-08-07	河北省隆尧县大张庄乡霸王营村31号	166	50	2900	9	190	15	4′07		40		5.2	5.2	0	0	0	0
44	16064	汉语国际本16401	201642399	1	周守科	1	1998-08-29	河北省邢台市广宗县核桃园乡庄头村	177	71	4300	7.9	250	18		3′46		5	5.2	5.2	0	0	0	0
44	16064	汉语国际本16401	201642400	1	关立	2	1997-03-02	河北省南宫市小关村村委会	166	55	3200	9.6	165	15	4′1		30		5.1	5.1	0	0	0	0
44	16064	汉语国际本16401	201642401	1	许豆豆	2	1997-10-06	河北省保定市清苑区阳城镇唐庄村	162	46	3000	9	180	20	4′11		39		5.2	5.2	0	0	0	0
44	16064	汉语国际本16401	201642402	1	崔玲玲	2	1997-08-18	河北省保定市清苑区闫庄乡南闫庄村	158	47	2900	8.8	165	23	4′12		36		5.2	5.2	0	0	0	0
44	16064	汉语国际本16401	201642403	1	李明星	2	1997-10-10	河北省保定市阜平县王琳口乡五丈湾村179号	162	53	2600	8.8	177	23	4′13		42		5.1	5.1	0	0	0	0
44	16064	汉语国际本16401	201642404	1	孙紫涵	2	1998-06-06	河北省曲阳永宁中学	170	62	3000	8.3	206	30	4′14		44		5.1	5.1	0	0	0	0
44	16064	汉语国际本16401	201642405	1	李天姿	2	1998-04-16	河北省高碑店市高碑店一中	168	53	3000	8.6	188	20	4′15		38		5.1	5.1	0	0	0	0
44	16064	汉语国际本16401	201642385	1	张梦鑫	2	1996-05-05	河北省石家庄市藁城区廉州镇五里庄村	157	51	3000	9.2	184	23	4′06		37		5	5	0	0	0	0
44	16064	汉语国际本16401	201642386	1	魏泽林	2	1998-09-02	河北省石家庄市新乐市协神乡陆桥村村委会	157	47	3000	9.2	182	21	4′07		36		5.3	5.3	0	0	0	0
44	16064	汉语国际本16401	201642387	1	戴新悦	2	1998-08-01	河北唐山市滦县滦州镇顾家庄村8排15号	162	41	2900	8.8	170	20	4′08		38		4.3	4.3	1	1	1	1
44	16064	汉语国际本16401	201642388	1	赵丽玲	2	1997-08-15	河北省唐山市滦县小马庄镇东邢各庄村2排32号	168	56	2700	8.8	174	20	4′09		30		4.1	4.1	1	1	1	1
44	16064	汉语国际本16401	201642389	1	苏文杰	1	1996-04-23	河北省玉田县大安镇程庄子村程西北一街26号	172	80	4200	8.3	230	20		4′38		2	4	4	1	1	1	1
44	16064	汉语国际本16401	201642390	11	薛子文	1	1997-03-02	河北省玉田县林头屯乡西芦庄村西街101号	180	75	4300	7.9	240	19		4′39		2	5	5	0	0	0	0
44	16064	汉语国际本16401	201642391	1	张俊	2	1998-07-26	秦皇岛市昌黎县葛条港乡草场庄村723号	157	46	2400	8.6	170	22	3′55		40		5.1	5.1	0	0	0	0
44	16064	汉语国际本16401	201642392	1	闫子寅	2	1999-01-26	河北省邯郸市北仓路246号3号楼2单元9号	162	49	2800	8.6	176	20	3′56		39		5.2	5.2	0	0	0	0
44	16064	汉语国际本16401	201642406	1	徐莹莹	2	1998-01-27	河北省承德市营子区汪庄镇汪庄村委会	170	62	2800	9.2	140	17	4′16		35		5.1	5.1	0	0	0	0
44	16064	汉语国际本16401	201642407	1	纪小颖	2	1998-10-01	河北省承德市承德县磴上乡大西沟村	161	55	3000	8.8	156	23	4′17		38		5.3	5.3	0	0	0	0
44	16064	汉语国际本16401	201642408	11	于家奇	1	1995-04-20	河北省承德市丰宁县凤山镇庙沟村四组134号	170	62	4200	7.8	270	15		3′5		15	4.1	4.1	1	1	1	1
44	16064	汉语国际本16401	201642409	11	李东旭	1	1996-09-14	河北省承德市围场县四道沟乡二道沟村6组	178	77	4300	8.3	260	17		3′55		5	4.5	4.5	1	1	1	1
44	16064	汉语国际本16401	201642410	1	刁俊丽	2	1996-12-23	河北省沧州市孟村回族自治县高寨镇泊二庄村176号	160	42	3010	9.9	155	22	4′2		35		5	5	0	0	0	0
44	16064	汉语国际本16401	201642411	1	刘彩虹	2	1997-10-08	河北省盐山县小营乡刘武村211号	153	69	3010	9.2	153	15	4′21		45		5.3	5.3	0	0	0	0
44	16064	汉语国际本16401	201642412	1	刁玉萍	2	1998-02-20	河北省沧州市吴桥县永和文苑29号楼2单202	162	50	2800	9.1	158	20	4′22		50		4.3	4.3	0	0	0	0
44	16065	汉语言本16401	201642450	1	陈旺	2	1996-08-05	河北省沧州市吴桥县于集镇大陈庄村250号	158	66	2600	10.2	155	25	4′37		37		5.1	5.1	0	0	0	0
44	16065	汉语言本16401	201642451	1	梁玉茹	2	1997-11-22	河北省大城县第一中学	155	40	2000	12.1	165	16	6′21		39		5.2	5.2	0	0	0	0
44	16065	汉语言本16401	201642425	1	宋美萱	2	1998-03-09	内蒙古赤峰市红山区长青小区二单元53号211	167	55	3000	12.6	145	14	5′31		25		4.1	4.1	1	1	1	1
[truncated: 18,918 more rows]
