# Supplementary material for: A social-ecological examination of physical activity and fitness among Chinese university students: a cross-sectional path analysis
Source: Front Sports Act Living. 2026 May 14;8:1775761. doi: 10.3389/fspor.2026.1775761 (PMC13216034; doi:10.3389/fspor.2026.1775761)
Supplement: Supplementary file 4 [file Table4.xls]

## Sheet: sheet1
年级编号	班级编号	班级名称	学籍号	民族代码	姓名	性别	出生日期	家庭住址	身高	体重	肺活量	50米跑	立定跳远	坐位体前屈	800米跑	1000米跑	一分钟仰卧起坐	引体向上	左眼裸眼视力	右眼裸眼视力	左眼屈光不正	右眼屈光不正	左眼串镜正片	右眼串镜正片
44	17001	电子类本17401	201742885	2	包雨锡	1	1998-07-24	吉林省松原市实验高级中学三年三十班	176	80	2000	13	230	12		4′5		7	5.1	5	1	1	1	1
44	17001	电子类本17401	201742886	1	张哲瑞	1	1998-09-26	通信地址:黑龙江省齐齐哈尔市龙沙区畅心园B区12号楼2单元401室(户籍地址:黑龙江省齐齐哈尔市龙沙区五龙街道红旗社区131组)	181	60	4300	8	230	8		4′5		2	5	5	1	1	1	1
44	17001	电子类本17401	201742887	1	马立强	1	1999-10-24	海口市龙华区高坡村487号	175	65	4000	7.2	241	26		3′55		5	4.8	4.8	1	1	1	-1
44	17001	电子类本17401	201742850	1	穆澳飞	1	1998-09-06	河北省石家庄市藁城区丘头镇丽阳村	177	60	4300	8.7	220	10		4′54		6	4.6	4.7	1	1	1	-1
44	17001	电子类本17401	201742851	11	耿磊磊	1	1996-04-20	河北省石家庄市栾城区南高乡南屯村南马路04号	167	74	2158	7.5	210	10		4′54		6	5.2	5.3	1	1	1	1
44	17001	电子类本17401	201742852	1	梁锦涛	1	1998-03-23	河北省石家庄市井陉矿区南园街23栋4单元101号	178	75	3700	8.7	160	0		5′4		1	4.8	4.7	1	1	1	-1
44	17001	电子类本17401	201742853	1	赵建航	1	1998-09-18	河北省正定县新城铺镇中咬村繁荣路21号	173	70	4500	9	240	10		4′49		5	4.7	4.7	1	1	1	-1
44	17001	电子类本17401	201742854	11	张明明	2	1997-08-25	河北省承德市丰宁满族自治县山水豪庭7号楼一单元702	165	47	3200	9	155	5	4′2		39		4.8	4.7	1	1	1	-1
44	17001	电子类本17401	201742855	1	康佳怡	2	1999-08-20	河北省石家庄市行唐县香港路15号楼301室	158	55	1958	10.3	170	17	4′47		35		5.3	5.2	1	1	1	1
44	17001	电子类本17401	201742857	1	杜子聪	1	1998-07-27	河北省石家庄市赞皇县邢郭乡王家洞村旧大街40号	173	78	4500	9	210	13		5′02		4	5.1	5.2	1	1	1	1
44	17001	电子类本17401	201742858	1	邵立康	1	1999-04-16	河北省石家庄市元氏县姬村镇前营村	171	60	4321	8.9	230	11		5′45		5	5	4.8	1	1	1	1
44	17001	电子类本17401	201742859	1	贺宇轩	1	1999-04-09	唐山市汉沽管理区正通国际学院里10号楼1单元102室	180	93	2495	8	200	11		5′1		1	4.9	4.7	1	1	1	-1
44	17001	电子类本17401	201742860	1	张旭	1	1998-11-14	河北省唐山市乐亭县马头营镇西李庄村	180	54	2500	8.2	245	9		4′5		8	5.3	5.2	1	1	1	1
44	17001	电子类本17401	201742861	1	屈晨薇	2	1998-08-03	河北省遵化市建明镇西铺村村委会	171	62	3500	8.5	190	25	3′32		40		5.3	5.2	1	1	1	1
44	17001	电子类本17401	201742862	1	张鹏	1	2000-02-10	河北省迁安市毛家洼村83号	179	66	5200	8.2	240	13		4′47		6	4.6	4.7	1	1	1	-1
44	17001	电子类本17401	201742863	1	张海洋	1	1997-10-18	河北省迁安市闫家店乡孙家店村299号	175	70	4300	6.8	232	15		3′15		11	5.2	5.2	1	1	1	1
44	17001	电子类本17401	201742864	1	董燃	1	1998-06-24	河北省秦皇岛市抚宁区留守营镇樊各南村	179	64	4500	7.6	250	17		4′35		4	5.2	5	1	1	1	1
44	17001	电子类本17401	201742865	1	王雪美	2	1998-10-22	河北省秦皇岛市卢龙县刘家营乡侯各庄村466号	153	55	3500	9.5	160	22	4′4		35		4.8	4.9	1	1	1	-1
44	17001	电子类本17401	201742866	1	王宇欣	1	1999-06-13	河北省邯郸市中华南大街132号 华夏银行	180	65	4000	9.4	205	13		5′4		2	5.3	5.2	1	1	1	1
44	17001	电子类本17401	201742867	1	许晓程	1	1998-09-03	河北省邯郸市永年区东杨庄乡许庄村二区119号	172	68	4300	7.8	210	18		4′28		6	4.6	4.7	1	1	1	-1
44	17001	电子类本17401	201742868	1	赵冰雨	2	1996-01-29	河北省邯郸市永年区刘汉乡白塔村村委会	158	64	3000	9.9	155	0	4′09		37		5.2	5	1	1	1	1
44	17001	电子类本17401	201742869	1	谢纪龙	1	1998-10-03	河北省邯郸市成安县第一中学	171	61	4000	9.1	235	8		4′5		3	5	4.8	1	1	1	1
44	17001	电子类本17401	201742871	1	秦赛科	1	1998-11-10	河北省邯郸市鸡泽县双塔镇东三陵村井北大街1号	175	58	4800	11	200	20		3′5		10	4.9	4.8	1	1	1	-1
44	17001	电子类本17401	201742872	1	苗智耀	1	1998-06-09	河北省邯郸市魏县大么乡后寺村	170	70	4500	11	160	5		5′41		1	4.8	4.7	1	1	1	-1
44	17001	电子类本17401	201742873	1	胡瑞	2	1998-02-01	河北省邢台县浆水镇浆水中学	160	49	3100	9	165	0	4′1		36		4.7	4.9	1	1	1	-1
44	17001	电子类本17401	201742875	1	白彦凯	1	1998-09-14	河北省邢台市南和县郝桥镇东樊屯79号	175	70	2659	7.5	224	15		4′02		3	4.8	4.8	1	1	1	-1
44	17001	电子类本17401	201742876	1	门路康	1	2000-10-07	河北省曲阳县第一高级中学	170	57	3900	8.2	235	20		4′5		7	5.2	5.3	1	1	1	1
44	17001	电子类本17401	201742877	1	张恒	1	1999-02-23	河北省保定市雄县雄州镇西槐村	173	79	2600	8.2	230	13		4′5		7	4.8	4.7	1	1	1	-1
44	17001	电子类本17401	201742878	1	王杰	1	1997-01-03	河北省张家口市蔚县南留庄镇大饮马泉村	175	57	4400	9.6	230	22		5′01		7	5	5.1	1	1	1	1
44	17001	电子类本17401	201742879	1	马振威	1	1999-10-22	河北省沧州市肃宁县窝北镇西柴里村041号	174	60	3000	7.6	230	20		4′46		10	4.3	4.5	2	1	1	-1
44	17001	电子类本17401	201742848	1	高孟贤	1	1999-10-26	天津市滨海新区大港四化里2-1-201	178	58	3050	8	205	4		4′42		5	5.3	5.2	1	1	1	1
44	17001	电子类本17401	201742849	1	霍宏宇	1	1999-08-08	河北石家庄市新华区北二环西路338号上城浩林园13-2-1001	174	60	4500	8.5	200	11		4′5		12	4.6	4.7	1	1	1	-1
44	17001	电子类本17401	201742880	1	薛磊	1	1998-07-11	河北省泊头市第一中学1418班	178	61	4200	8	235	7		4′47		5	4.6	4.8	1	1	1	-1
44	17001	电子类本17401	201742881	1	王琳璐	2	1998-07-08	河北省廊坊市三河市泃阳镇北务村	160	50	3500	10	170	1	4′25		34		4.5	4.6	1	1	1	-1
44	17001	电子类本17401	201742882	1	段宗志	1	1999-03-09	山西省晋中市榆次区蕴华街99号3号楼3单元602	183	70	4300	7.6	230	9		4′5		7	5.1	5	1	1	1	1
44	17001	电子类本17401	201742883	1	阮永顺	1	1998-06-16	内蒙古包头市第六中学友谊大街72号	176	80	4500	8	225	5		4′59		3	4.6	4.7	1	1	1	-1
44	17001	电子类本17401	201742884	1	王多金	1	1999-02-09	阿左旗农牧业经营管理站	182	70	4500	8	215	4		4′58		8	5.2	5.2	1	1	1	1
44	17002	电子类本17402	201742914	1	岳石磊	1	1999-05-12	衡水市武邑县卫生局家属院一号楼三单元502	175	70	5500	8.2	220	10		4′4		4	5	5	1	1	1	1
44	17002	电子类本17402	201742888	1	李寅翔	1	1999-02-14	天津市宁河区芦台镇幸福小区26-2-302	180	66	3100	8	230	12		4′5		7	4.6	4.8	1	1	1	-1
44	17002	电子类本17402	201742889	1	王园园	2	1999-01-18	石家庄市藁城区南董镇北高庄村	165	49.5	3000	8.7	155	3	4′38		35		4.6	4.7	1	1	1	-1
44	17002	电子类本17402	201742890	1	康伟业	1	1998-12-27	河北省石家庄市正定县燕赵北大街教场庄树林新村四号楼五单元601	184	77	3000	10.2	220	23		4′31		2	4.7	4.7	1	1	1	-1
44	17002	电子类本17402	201742891	1	张志康	1	1998-11-01	河北省石家庄市行唐县翟营乡南郄凹村昌盛街20号	178	75	4300	8.2	232	8		4′38		3	5.3	5	1	1	1	1
44	17002	电子类本17402	201742892	1	曹孟佳	1	1999-09-18	河北省石家庄市深泽中学	172	56	2500	7.2	200	16		4′5		7	4.6	4.8	1	1	1	-1
44	17002	电子类本17402	201742893	1	牛劭炫	1	1999-11-22	河北省石家庄市元氏县前仙乡西岭底村大桥街6号	171	60	4100	10.2	200	21		4′2		4	5.3	5.2	1	1	1	1
44	17002	电子类本17402	201742894	1	王宇强	1	1998-01-14	河北省赞皇县龙门乡竹山村	180	80	3500	7.7	241	17		4′47		2	5.3	5.2	1	1	1	1
44	17002	电子类本17402	201742895	1	姚姝君	2	1998-11-27	河北省唐山市滦南县扒齿港镇柱王庄村164号	167	54	3300	7.8	190	27	3′59		39		5.3	5.1	1	1	1	1
44	17002	电子类本17402	201742896	1	阚珈彤	2	1998-04-24	河北省唐山市乐亭县庞各庄乡阚田村111号	163	58	3500	9.2	183	25	4′15		40		5.2	5	1	1	1	1
44	17002	电子类本17402	201742898	1	乔月琪	2	1999-07-02	河北省秦皇岛市抚宁县抚宁镇小山头村56号	170	53	2800	7.9	190	24	4′0		25		4.6	4.7	1	1	1	-1
44	17002	电子类本17402	201742899	1	刘振宇	1	1999-02-22	邯郸市邯山区利鑫塑胶制品厂院内	168	65	4300	8.2	220	21		4′48		3	5.2	5.2	1	1	1	1
44	17002	电子类本17402	201742900	1	张维萍	2	1999-01-10	河北省邯郸市武安县马家庄乡张新庄村	164	52	3000	9.3	190	5	4′2		41		4.8	4.9	1	1	1	-1
44	17002	电子类本17402	201742901	1	赵恒硕	1	1999-03-25	河北省邢台市柏乡县內步乡上京村108号	165	55	3000	8.6	240	17		4′5		15	4.5	4.6	1	1	1	1
44	17002	电子类本17402	201742902	1	陈硕	1	1999-02-04	河北省邢台市广宗县核桃园镇柏城村202号	180	70	2500	7.8	235	12		4′05		8	4.5	4.6	1	1	1	-1
44	17002	电子类本17402	201742903	1	杜路科	1	1998-05-19	河北省沙河市册井乡全呼村六区一号	175	67	2500	12	225	9		4′3		6	5.2	5.3	1	1	1	1
44	17002	电子类本17402	201742904	1	武美璇	2	1998-10-04	河北省保定市唐县军城镇江家沟村	164	53	1584	8.5	191	5	4′13		40		5.3	5.2	1	1	1	1
44	17002	电子类本17402	201742905	1	葛泽玉	2	1999-12-03	河北省曲阳县第一高级中学	162	65	3200	8.1	180	26	4′1		39		4.6	4.7	1	1	1	-1
44	17002	电子类本17402	201742906	1	马伟	1	1999-06-15	安徽省临泉县水榭花都小区清溪苑6号楼3单元306室	168	66	2485	8.6	235	23		4′5		7	4.6	4.5	1	1	1	-1
44	17002	电子类本17402	201742908	1	乔一齐	1	1998-02-15	河北省张家口市宣化区鼓楼前街34号宣化一中	176	85	4895	8.6	230	10		4′5		6	4.6	4.8	1	1	1	-1
44	17002	电子类本17402	201742909	1	闫利	1	1997-09-23	河北省承德市承德县下板城镇杨树林小区五栋二单元253	174	80	2800	8.3	235	12		4′2		6	5.1	5.1	1	1	1	1
44	17002	电子类本17402	201742911	1	白峻旭	1	1999-03-25	河北省黄骅市旧城镇白庄村	175	60	4300	7.8	205	7		5′55		6	4.6	4.7	1	1	1	-1
44	17002	电子类本17402	201742912	1	霍嘉成	1	2000-01-01	河北省廊坊市三河市新天地花园一期A座1单元303室	173	88	4500	8.6	200	9		5′58		1	4.6	4.8	1	1	1	-1
44	17002	电子类本17402	201742913	33	欧志越	1	1997-10-02	河北省大城县第一中学	179	70	4800	8.1	240	10		5′04		7	5	5.1	1	1	1	1
44	17002	电子类本17402	201742915	1	吕美琳	2	1998-09-23	河北省邢台市广宗县北塘疃乡公村村委会	155	46	3280	9	155	26	4′0		40		5	5.1	1	1	1	1
44	17002	电子类本17402	201742916	1	赵文文	2	1997-11-28	河北省邢台市南和县三召乡张村高街51号	160	55	3000	8.5	190	2	4′4		37		4.8	4.8	1	1	1	-1
44	17002	电子类本17402	201742917	1	张泽钰	1	1998-04-01	河北省邢台市桥东区西门里派出所西大寺社区西四东街79号	180	80	2300	8	219	10		4′48		4	5	5.2	1	1	1	1
44	17002	电子类本17402	201742918	1	王贺	1	1998-06-09	河北省衡水市冀州区官道李镇衡四村1125号	170	60	4300	7.6	250	16		5′55		6	5.1	5	1	1	1	1
44	17002	电子类本17402	201742919	1	李云洲	1	1999-02-02	河北省定州市李亲顾镇油味村	169	56	4400	8	225	17		4′2		3	4.7	4.9	1	1	1	-1
44	17002	电子类本17402	201742920	1	房子鸣	1	1997-12-07	新乐市鑫汇家园5号楼1单元101	175	65	4500	7.2	223	6		4′4		3	5.2	5	1	1	1	1
44	17002	电子类本17402	201742921	1	师新恒	1	1999-03-05	河北辛集市马庄乡东营村	178	72	4000	7.8	240	1		4′55		6	5.2	5.3	1	1	1	1
44	17002	电子类本17402	201742922	1	贺新宇	1	1998-11-11	山西大同矿区文秀花园3号楼2单元904号	172	80	3000	8.3	240	13		4′5		7	4.8	4.7	1	1	1	-1
44	17002	电子类本17402	201742924	1	王涵平	2	1999-03-01	吉林省农安县第十中学3年3班	161	53.5	3500	9	178	0	4′13		39		5	5.2	1	1	1	1
44	17002	电子类本17402	201742925	1	范国梁	1	1999-09-10	吉林省安图县永庆乡富沟村一组	186	62	4500	9.4	250	13		4′3		2	5.3	5.1	1	1	1	1
44	17002	电子类本17402	201742926	1	王梦杨	1	1999-05-29	通信地址:黑龙江省七台河市实验高中(户籍地址:黑龙江省七台河市茄子河区富强街道十委19组3110193601号)	185	71	2500	8.4	235	13		4′05		8	5	5.2	1	1	1	1
44	17002	电子类本17402	201742927	1	高洁	1	1997-10-21	铁路中学	175	65	4500	9.4	220	16		5′37		3	4.6	4.8	1	1	1	-1
44	17003	电子类本17403	201742953	11	王迪丰	1	1999-01-27	三河市燕郊镇风尚国际C2 0312	185	75	4500	6.8	200	16		4′15		4	4.7	4.9	1	1	1	-1
44	17003	电子类本17403	201742954	1	郜瑞博	1	2000-01-14	河北省武邑县东风东路11号职教中心居民楼2号楼2单元501号	178	80	4000	8.8	175	11		6′3		1	5.3	5.2	1	1	1	1
44	17003	电子类本17403	201742955	1	刘鹏宇	1	1998-12-19	河北省邯郸市大名县第三中学	178	70	5100	10.1	240	16		5′04		7	4.5	4.6	1	1	1	-1
44	17003	电子类本17403	201742928	1	刘睿博	1	1998-08-03	天津市南开区迎水道7号	172	68	4800	10.4	250	1		5′15		7	5.1	5	1	1	1	1
44	17003	电子类本17403	201742929	1	夏妍	2	1999-03-18	河北省石家庄市藁城区塔元庄村	165	66	3000	8.5	180	5	4′1		45		4.8	4.8	1	1	1	-1
44	17003	电子类本17403	201742930	1	石翠玉	2	1997-12-11	河北省石家庄市栾城区龙门村大队	162	57	3500	8.7	178	22	4′11		37		4.9	4.8	1	1	1	-1
44	17003	电子类本17403	201742931	1	张兰	2	1999-06-15	河北省唐山市滦南县宋道口镇丰信村	160	50	1900	8.6	178	3	4′1		39		5	5.3	1	1	1	1
44	17003	电子类本17403	201742932	11	张诣婷	2	1997-09-23	河北省唐山市滦南县坨里镇常旺庄村132号	171	68	3000	8.3	165	1	4′1		38		5.1	5	1	1	1	1
44	17003	电子类本17403	201742933	1	段佳豪	1	1998-10-23	河北省邢台市桥西区钢铁南路秀水湾小区三号楼二单元1303	176	72	3050	7.6	240	15		4′0		4	4.6	4.6	1	1	1	-1
44	17003	电子类本17403	201742934	1	赵子腾	1	1999-05-31	河北省邢台市临城县鸭鸽营乡忠信村251号	180	70	4200	7.3	237	11		4′2		4	4.7	4.6	1	1	1	1
44	17003	电子类本17403	201742935	1	刘石	1	1999-11-01	临西实验中学	182	75	4500	9.1	230	7		6′0		13	5.2	5.3	1	1	1	1
44	17003	电子类本17403	201742938	1	苑天雄	1	1999-12-05	河北省保定市唐县北店头乡封庄村6区16号	183	85	3048	8.4	236	5		4′4		4	5.2	5	1	1	1	1
44	17003	电子类本17403	201742939	1	康傲	1	1997-05-05	河北省保定市高阳县北晋庄乡徐果庄村347号	180	80	4200	11.1	195	3		5′5		1	5.2	5.1	1	1	1	1
44	17003	电子类本17403	201742940	1	刘梓豪	1	1997-05-06	河北省保定市望都县东黑堡村	178	56	2658	9.8	140	3		5′5		6	4.8	4.9	1	1	1	-1
44	17003	电子类本17403	201742941	1	刘玉刚	1	1998-02-24	河北省曲阳县第一高级中学	175	70	2654	9.8	230	10		5′03		10	4.8	4.7	1	1	1	-1
44	17003	电子类本17403	201742942	1	王冬雪	1	1999-12-06	河北省保定市雄县米家务乡仁义庄村	175	60	3090	7.7	240	10		5′03		8	5.2	5.3	1	1	1	1
44	17003	电子类本17403	201742943	1	闫德骁	1	1997-10-21	河北省涿州市高官庄镇上庄村	170	60	4000	9.4	215	10		6′0		3	5.3	5.3	1	1	1	1
44	17003	电子类本17403	201742944	1	刘静煊	1	1999-07-25	河北省高碑店市高碑店一中	170	60	4300	7.7	220	9		5′35		6	5.2	5	1	1	1	1
44	17003	电子类本17403	201742945	1	苏林	1	1998-10-02	河北省张家口市桥西区清水河中路33号高三1班	183	75	4000	7.3	223	7		4′48		4	4.1	4	2	2	-1	-1
44	17003	电子类本17403	201742946	1	李凯	1	1997-03-05	河北省张家口市蔚县陈家洼乡下元皂村村委会	182	85	2658	7.2	231	12		4′35		6	5.2	5.2	1	1	1	1
44	17003	电子类本17403	201742947	1	李想	1	1998-01-01	河北省承德市滦平县第一中学	177	66	4000	8.8	180	17		6′3		7	4.7	4.7	1	1	1	-1
44	17003	电子类本17403	201742948	11	刘建磊	1	1999-01-28	河北省承德市宽城满族自治县西街黄土梁东胡同22号	175	55	3000	7.3	202	11		4′38		5	5.1	5	1	1	1	1
44	17003	电子类本17403	201742949	1	董朝阳	1	1999-07-06	沧州市盐山县千童镇刘宅村223号	177	65	3044	7.6	250	20		5′45		7	4.8	4.8	1	1	1	-1
44	17003	电子类本17403	201742950	1	岳天天	1	1998-10-03	河北省沧州市肃宁县万里镇岳家庄村	178	70	4500	8.8	180	15		6′3		1	5	5.3	1	1	1	1
44	17003	电子类本17403	201742951	1	梁俊召	1	1998-03-05	河北省沧州市吴桥县曹洼乡岳庄村29号	175	59	3050	7.8	220	10		5′05		10	4.8	4.7	1	1	1	-1
44	17003	电子类本17403	201742956	1	王强强	1	1995-07-06	石家庄市藁城区贾市庄镇张名甫村新华东路九胡同1号	170	60	4500	8.9	255	26		4′54		10	5.1	5	1	1	1	1
44	17003	电子类本17403	201742957	1	李猛	1	1998-09-23	河北省廊坊市大城县臧屯乡骆贾村1街1排3号	179	62	4500	8	220	17		5′26		7	4.5	4.6	1	1	1	-1
44	17003	电子类本17403	201742958	1	刘华森	1	1999-07-24	河北省保定市北市区东风路上湖名郡3号楼1单元1104	178	70	4500	9	220	21		4′54		2	4.6	4.7	1	1	1	-1
44	17003	电子类本17403	201742959	1	王涵	1	1997-09-03	河北省保定市博野县程委镇北两合1区82号	170	65	4200	9.8	185	17		4′55		3	4.6	4.7	1	1	1	-1
44	17003	电子类本17403	201742960	1	刘雪萌	2	1999-02-01	河北省定州市西城乡大定村759号	162	48	2500	8	190	25	4′1		22		5.2	5.2	1	1	1	1
44	17003	电子类本17403	201742961	1	李博	1	1999-07-03	河北辛集市王口镇文朗口村	170	75	4300	9.6	190	19		5′3		1	5.1	5.2	1	1	1	1
44	17003	电子类本17403	201742962	1	程心	1	1998-02-26	山西省晋中市昔阳县新建南路怡和嘉苑1号楼1单元401	181	78	4200	9	180	15		5′04		1	5.1	5	1	1	1	1
44	17003	电子类本17403	201742963	1	王雪良	1	1998-03-31	包头市固阳县第一中学	189	85	4500	7.9	240	1		5′31		1	5	5.2	1	1	1	1
44	17003	电子类本17403	201742964	1	白云辉	1	1998-05-12	内蒙古巴彦淖尔市乌拉特前旗一中	183	76	4200	7.8	237	20		4′1		9	5	5.1	1	1	1	1
44	17003	电子类本17403	201742965	11	韩家桐	1	1998-09-15	吉林省东丰县第二中学	178	70	4000	8.9	240	20		4′3		6	5.2	5.2	1	1	1	1
44	17003	电子类本17403	201742966	1	陈嘉颖	2	1998-07-01	通信地址:黑龙江省哈尔滨市香坊区公滨路58号(户籍地址:哈尔滨市南岗区一曼街114-4号2单元403室)	163	45.5	3000	10.5	140	20	4′5		13		5	5.2	1	1	1	1
44	17003	电子类本17403	201742967	1	王华娣	2	1998-08-15	海口市龙华区龙泉镇美万村26号	158	47	2800	7.1	145	0	3′32		40		5	5	1	1	1	1
44	17003	电子类本17403	201742952	1	绳钧磊	1	1998-10-29	河北省泊头市第一中学1412班	178	70	4600	11.4	200	9		5′05		1	5	5.3	1	1	1	1
44	17004	电子类本17404	201742985	1	徐心如	2	1997-08-08	河北省张家口市桥西区清水河中路33号高三(20)班	162	58	3000	8	160	17	4′15		38		5.2	5.2	1	1	1	1
44	17004	电子类本17404	201742986	1	王安	1	1998-06-22	河北省张家口市宣化区第一中学	180	65	4100	8.6	250	0		6′0		9	5.1	5.2	1	1	1	1
44	17004	电子类本17404	201742988	1	刘雅婷	2	1998-06-05	河北省张家口市桥西区中新村利恒家园1号楼4单元402室	158	59	3300	9.2	150	2	4′4		33		5.2	5.2	1	1	1	1
44	17004	电子类本17404	201742989	11	聂晓旭	1	1998-11-01	承德县石灰窑乡石灰窑村	175	80	4500	8.4	205	23		4′5		2	4.5	4.6	1	1	1	-1
44	17004	电子类本17404	201742990	1	秦松	1	1999-01-18	河北省青县第一中学	181	66	3500	9.8	170	7		5′14		3	4.7	4.7	1	1	1	-1
44	17004	电子类本17404	201742991	1	高东飞	1	2000-02-05	河北省东光县第一中学	175	66	4500	10.5	230	12		6′0		8	4.8	4.7	1	1	1	-1
44	17004	电子类本17404	201742992	1	邵炜林	1	1997-12-26	北京市大兴区旧宫镇南小街宇航小区五号楼2-301	186	70	2548	9.9	210	1		4′18		5	4.6	4.7	1	1	1	-1
44	17004	电子类本17404	201742996	1	李慧泽	1	1998-01-16	河北省张家口市蔚县蔚州镇金海居一号楼502室	172	60	4500	7.8	240	15		4′4		5	5.1	5.3	1	1	1	1
44	17004	电子类本17404	201742997	1	袁博	1	1997-10-03	河北省邯郸市曲周县安寨镇西马连固村	178	65	4700	9.9	260	18		5′01		10	5	5.2	1	1	1	1
44	17004	电子类本17404	201742998	1	刘艳	2	1998-02-15	河北省邢台市桥西区李村乡伍仲村3073	161	45	3000	8.1	136	17	4′45		37		5.2	5.2	1	1	1	1
44	17004	电子类本17404	201743001	1	王芳芳	2	1998-09-23	河北省定州市东旺镇大王庄村	165	50	1459	8	195	5	4′34		35		5.2	5	1	1	1	1
44	17004	电子类本17404	201743002	1	赵星星	2	1998-08-08	河北省邢台市宁晋县苏家庄镇苏家庄村居委会收	160	55	2400	9.2	170	5	4′2		20		4.6	4.6	1	1	1	-1
44	17004	电子类本17404	201743003	1	高钰	2	1999-05-17	山西省运城市芮城县前坳村西凹巷012号	171	56	1700	8	175	17	4′34		37		5	5.2	1	1	1	1
44	17004	电子类本17404	201743004	2	鞠新然	1	1998-08-09	内蒙古赤峰市松山区红旗中学松山分校	180	70	3060	7	220	24		4′25		12	5	5.2	1	1	1	1
44	17004	电子类本17404	201743005	1	贺飞凡	1	1998-02-03	河北省张家口市桥东区南站街道口钻石花园2号楼2单元202	175	65	3600	10.9	185	11		5′0		10	4.9	4.7	1	1	1	-1
44	17004	电子类本17404	201743006	1	赵凯	1	1999-02-14	吉林省抚松县第一中学	180	67	3065	11.1	230	16		5′07		4	4.1	4	2	2	-1	-1
44	17004	电子类本17404	201743007	1	曾远健	1	1998-12-16	海南省海口市南沙路46号明珠星苑A座1005房	185	66	1700	8.3	200	10		4′5		6	4.8	4.7	1	1	1	-1
44	17004	电子类本17404	201742993	1	梁海斌	1	1999-03-15	河北省廊坊市固安县第一中学	180	70	4500	7	225	18		4′21		8	4.8	4.8	1	1	1	-1
44	17004	电子类本17404	201742968	1	李琪	1	1999-11-10	河北省石家庄市深泽中学	170	73	4500	8.4	221	13		4′5		8	5	4.8	1	1	1	1
44	17004	电子类本17404	201742969	1	杨晓梅	2	1998-11-09	河北省石家庄市平山县岗南镇下奉良村	160	50	3000	8	180	19	4′25		42		4.8	4.9	1	1	1	-1
44	17004	电子类本17404	201742970	1	高世博	1	1999-11-25	河北省石家庄市元氏县苏阳乡北苏阳村丰民区8号	170	60	4100	9.8	240	17		5′1		8	4.5	4.6	1	1	1	-1
44	17004	电子类本17404	201742971	1	贾倩璞	2	1999-03-12	河北省石家庄市赵县北王里镇前田村	165	52	3500	8	195	20	4′25		15		5	5.3	1	1	1	1
44	17004	电子类本17404	201742972	1	陈宇阳	1	1998-10-19	河北省唐山市开平区郑庄子镇任信屯村南大街一排八号	168	56	3800	7.4	217	16		4′5		3	4.8	4.7	1	1	1	-1
44	17004	电子类本17404	201742973	1	李鹏宇	1	1999-07-21	河北省邯郸市复兴区康庄乡北李庄村富康街178号	175	64	3500	7.3	224	22		4′2		7	4.7	4.7	1	1	1	-1
44	17004	电子类本17404	201742974	1	史俊杰	1	1999-06-30	河北省邯郸市丛台区幸福街512号2号楼1单元4号	170	67	4000	9.8	200	10		4′54		4	4.6	4.7	1	1	1	-1
44	17004	电子类本17404	201742975	1	张高峰	1	1999-04-20	河北省邯郸市峰峰矿区祥和苑小区三号楼一单元一楼东户	170	66	3500	8.5	200	7		4′5		3	4.8	4.9	1	1	1	-1
44	17004	电子类本17404	201742976	1	赵凯	1	1997-07-26	河北省邢台市临城县黑城乡辛庄村101号	165	55	3000	9.8	225	5		6′0		3	4.6	4.8	1	1	1	-1
44	17004	电子类本17404	201742977	1	陈一帆	1	1999-05-24	河北省邢台市内丘县河北内丘中学胜利路139号	176	56	3800	10.5	235	12		7′0		5	5	5.1	1	1	1	1
44	17004	电子类本17404	201742978	1	孙亚如	2	1999-05-10	河北省邢台市威县赵村乡西贤塔村	160	50.2	3420	9	160	28	4′37		20		4.8	4.9	1	1	1	-1
44	17004	电子类本17404	201742979	1	姜连勋	1	1999-12-07	河北省邢台市清河县清中家园南楼一单元301	178	70	4800	11	215	5		5′0		5	4.6	4.7	1	1	1	-1
44	17004	电子类本17404	201742980	1	张恒	1	1999-11-11	河北省邢台市南宫市飞凤小区2号楼5单元501	178	80	4500	8.8	220	11		5′0		3	4.7	4.7	1	1	1	-1
44	17004	电子类本17404	201742981	1	王金旭	1	1998-02-04	河北省保定市唐县仁厚镇园子村	167	66	4200	7.4	200	11		4′49		3	5	5.1	1	1	1	1
44	17004	电子类本17404	201742982	1	郑欢欢	1	1999-04-21	河北省保定市曲阳县永宁中学	180	75	4500	8.8	220	10		5′0		6	4.8	4.7	1	1	1	-1
44	17004	电子类本17404	201742983	1	张孟晨	1	1997-11-18	河北省保定市蠡县蠡吾镇八里庄村481号	172	73	2695	8.6	180	16		4′49		2	5.1	5.1	1	1	1	1
44	17004	电子类本17404	201742984	1	闫金朋	1	1997-04-22	河北省高碑店市高碑店一中	168	71	3600	8.8	190	15		6′06		3	4.8	4.7	1	1	1	-1
44	17005	电子类本17405	201743033	1	刘玉梁	1	1998-10-30	河北省香河县第一中学	168	51	2900	9.5	200	7		4′5		4	5.2	5.2	1	1	1	1
44	17005	电子类本17405	201743035	1	韩德刚	1	1999-01-09	河北省衡水市桃城区赵圈镇韩家洼68号	174	58	4500	8.5	220	8		4′5		4	4.9	4.7	1	1	1	-1
44	17005	电子类本17405	201743036	1	赵浩楠	1	1998-08-16	邯郸市复兴区大唐西郡2号楼1单元1603号	178	64	2685	9	200	12		5′11		4	4.8	4.9	1	1	1	-1
44	17005	电子类本17405	201743037	1	李晓宁	2	1998-07-10	河北省邯郸市永年县正西乡前朱庄村	165	55	2800	10.5	135	3	4′41		34		5.2	5.3	1	1	1	1
44	17005	电子类本17405	201743038	1	常晶晶	2	1999-08-25	河北省阜城县城关派出所常村村委会阜城镇常村148	165	50	3000	11.5	160	16	5′0		23		4.6	4.6	1	1	1	-1
44	17005	电子类本17405	201743039	1	罗成煜	1	1998-04-17	河北省衡水市冀州区码头李镇罗家庄村164号	174	85	4500	7.4	230	13		4′43		6	4.5	4.6	1	1	1	-1
44	17005	电子类本17405	201743040	1	祝日红	2	1998-06-21	河北省邢台市隆尧县郭园村	160	45	2700	12	168	1	4′35		34		5	5.2	1	1	1	1
44	17005	电子类本17405	201743041	1	安童童	2	1998-06-30	河北省石家庄市新乐市大岳镇安庄铺村	165	50	3100	11.2	135	15	4′55		22		4.8	4.7	1	1	1	-1
44	17005	电子类本17405	201743042	1	冯洁	2	1999-03-10	山西省吕梁市离石区交口街道办事处高家沟村委会	158	43	3000	11	165	1	4′5		30		5.1	5.2	1	1	1	1
44	17005	电子类本17405	201743032	1	李毅	1	1997-06-10	河北省沧州市肃宁县东王村98号	171	60	2658	7.9	240	10		4′51		6	5.2	5	1	1	1	1
44	17005	电子类本17405	201743043	1	齐鸿飞	1	1998-11-07	内蒙古元宝山区平庄镇如意家园小区4栋楼252室	175	70	3400	9	215	10		6′32		1	5.2	5.2	1	1	1	1
44	17005	电子类本17405	201743044	1	代奉奇	1	1999-01-12	巴彦淖尔市临河区第三中学高三五班	176	83	4200	7.7	230	10		4′5		7	5.3	5.1	1	1	1	1
44	17005	电子类本17405	201743045	1	潘梓昂	1	1999-11-28	乾安县第七中学	186	75	3000	8.6	203	7		4′45		3	4.6	4.8	1	1	1	-1
44	17005	电子类本17405	201743046	1	高啸峰	1	1998-10-21	通信地址:黑龙江省大庆第一中学高三年级办公室(户籍地址:黑龙江省大庆市让胡路区新静路水榭绿州A1-21号3门201室)	181	75	4200	8	250	10		4′5		7	5.2	5.3	1	1	1	1
44	17005	电子类本17405	201743047	1	刘陶冠	1	1999-08-08	海南省文昌市东阁镇宝土村邢队	173	65	4300	9.6	215	10		5′21		5	4.5	4.6	1	1	1	-1
44	17005	电子类本17405	201743008	1	刘志远	1	1999-04-09	天津市静海区陈官屯镇纪家庄村北新村7排2号	170	63	3000	8.4	210	16		4′4		8	5	5.2	1	1	1	1
44	17005	电子类本17405	201743009	1	房莹	2	1999-05-17	河北省石家庄市新华区变电街19-18	170	60	3040	8	165	20	4′35		40		4.8	4.7	1	1	1	-1
44	17005	电子类本17405	201743010	1	张辉	1	1998-03-08	河北省井陉县微水镇微水村北岭区小雨商店	169	56	3800	8.8	200	10		4′5		5	5	5.1	1	1	1	1
44	17005	电子类本17405	201743011	1	陈家硕	1	1999-02-25	河北省石家庄市新乐市协神乡南青同村	181	70	4600	7.7	220	16		4′4		4	5.2	5.3	1	1	1	1
44	17005	电子类本17405	201743012	1	赵婉婷	2	1999-04-03	行唐县龙州镇星辰花园7号楼1单元202室	164	60	3400	9.6	170	23	4′25		30		5.2	5.2	1	1	1	1
44	17005	电子类本17405	201743013	1	朱泽宇	1	1999-04-15	河北省唐山市滦县新城团结里52号楼3门402	177	72	4000	11.1	230	17		5′12		5	4.9	4.8	1	1	1	-1
44	17005	电子类本17405	201743014	1	张雨萱	2	1999-05-30	河北省唐山市滦南县坨里镇薛各庄村620号	165	49	2800	7.1	125	21	4′35		25		4.6	4.6	1	1	1	1
44	17005	电子类本17405	201743015	1	白杨	1	1998-09-18	河北省唐山市乐亭县永安南路80号	175	60	3600	10.6	230	14		5′1		5	5	5.3	1	1	1	1
44	17005	电子类本17405	201743016	11	王伟懿	1	1999-09-03	河北省遵化市华庚道龙城国际5栋2单元1102室	175	63	3700	11	230	14		5′2		6	4.7	4.7	1	1	1	-1
44	17005	电子类本17405	201743017	1	王梓鑫	1	1998-12-03	河北省秦皇岛市山海关区山海关第一中学	183	80	4000	7.7	229	18		4′42		18	5.2	5.3	1	1	1	1
44	17005	电子类本17405	201743018	1	陈志祥	1	1999-11-04	河北省邯郸市成安县第一中学	170	66	4000	10	230	17		4′5		6	4.7	4.7	1	1	1	-1
44	17005	电子类本17405	201743019	1	申伟建	1	1998-09-12	河北省邯郸市涉县龙山一品花园小区14号楼402	177	62	3800	10.6	220	15		5′1		6	4.8	4.7	1	1	1	-1
44	17005	电子类本17405	201743020	1	王京京	2	1996-01-12	河北省邯郸市魏县野胡拐乡东红庙村314	160	48	3100	10	166	16	4′41		36		5.1	5.2	1	1	1	1
44	17005	电子类本17405	201743021	1	郭计鑫	1	1998-05-16	河北省邯郸市武安市西寺庄乡北庄村204号	176	56	3000	8.4	215	14		4′3		10	4.8	4.9	1	1	1	-1
44	17005	电子类本17405	201743022	1	王丽欣	2	1999-10-08	河北省邢台市沙河市蝉房乡渐滩村	160	47	3000	9.7	171	4	4′29		32		4.6	4.5	1	1	1	-1
44	17005	电子类本17405	201743023	1	郄梓劲	1	1998-11-17	河北省保定市满城区满城镇北陵山村1区前街136号	171	65	3600	11	225	15		5′12		5	4.8	4.7	1	1	1	-1
44	17005	电子类本17405	201743025	1	韩天恒	1	1999-09-20	河北省保定市蠡县南大留村378号	175	66	4200	8.2	210	13		4′5		13	5.1	5.2	1	1	1	1
44	17005	电子类本17405	201743026	1	曹泽平	2	1997-06-04	河北省保定市博野县南小王乡迁庄区407号	163	52	3400	11	180	18	4′55		31		5.2	5.2	1	1	1	1
44	17005	电子类本17405	201743027	1	苏娇娇	2	1998-11-03	河北省保定市雄县龙湾镇高家铺村3组100号	163	68	3100	10.5	165	2	4′4		30		4.6	4.6	1	1	1	-1
44	17005	电子类本17405	201743028	1	李木子	2	1998-11-06	河北省涿州市大树楼桑村	168	56	3000	11.6	135	16	4′55		32		5.1	5	1	1	1	1
44	17005	电子类本17405	201743029	1	张阔	1	1998-11-02	河北省保定市安国市安国中学560班	177	60	2900	10.1	220	21		4′45		5	4.8	4.9	1	1	1	-1
44	17005	电子类本17405	201743030	1	刘鹏	1	1997-03-19	河北安国中学	175	59	3020	7.4	230	13		4′4		7	4.8	4.7	1	1	1	-1
44	17005	电子类本17405	201743031	1	韩树磊	1	1999-06-02	河北平泉一中	175	62	4000	10.1	210	18		5′28		5	5.3	5.2	1	1	1	1
44	17005	电子类本17405	201743024	1	陈琳	2	1998-05-06	河北省保定市清苑区温仁镇南段庄南河坡2号	163	55	2200	11.6	175	17	4′15		30		4.9	4.7	1	1	1	-1
44	17006	电子类本17406	201743062	1	鲍世鹏	1	1998-02-02	河北省保定市顺平县河口乡大李各庄	175	65	3400	10.8	220	20		5′12		6	4.5	4.9	1	1	1	-1
44	17006	电子类本17406	201743063	1	刘森虎	1	1998-10-08	河北省保定市安国市安国中学	177	66	3700	10.7	220	17		5′12		5	4.6	4.7	1	1	1	-1
44	17006	电子类本17406	201743064	1	周小瑜	2	1999-03-03	河北省高碑店市高碑店一中	163	58	3100	11	135	24	3′58		31		5.2	5.3	1	1	1	1
44	17006	电子类本17406	201743065	1	武超	1	1997-04-20	河北省张北县第一中学	178	67	3800	10.6	210	17		5′15		6	5	5.1	1	1	1	1
44	17006	电子类本17406	201743066	1	孙雪霄	2	1999-03-16	河北省张家口市怀安县柴沟堡镇第一中学理一班	168	57.5	1650	9.6	175	26	4′1		19		5.1	5.3	1	1	1	1
44	17006	电子类本17406	201743067	1	魏则宇	1	1999-02-28	河北省承德市承德县下板城镇迎宾路帝贤18号2栋2单元101号	180	66	3600	10.6	230	15		5′1		7	5.1	5.2	1	1	1	1
44	17006	电子类本17406	201743068	1	张伟	1	1998-07-19	河北省沧州市沧县刘家庙乡黑徐家村394号	173	68	3400	7.2	227	12		4′0		8	4.7	4.8	1	1	1	-1
44	17006	电子类本17406	201743048	1	薛佳泽	1	1998-06-13	河北省石家庄市藁城区丘头镇循环化工园区石炼二区4栋2单元101	180	69	4000	8.1	240	10		4′4		6	4.5	4.5	1	1	1	1
44	17006	电子类本17406	201743049	1	刘昊东	1	1999-05-28	石家庄市新华区钟西路3号3-501	185	76	2800	7.5	235	5		4′32		5	5	5.2	1	1	1	1
44	17006	电子类本17406	201743050	1	徐楚彤	2	1998-12-28	河北省石家庄市栾城区区委政法委	167	52.5	3000	11	165	4	4′4		34		4.5	4.9	1	1	1	-1
44	17006	电子类本17406	201743051	1	余海坤	2	1998-09-08	唐山市丰润区王官营镇下水路村	162	52	2500	10.5	180	19	4′15		15		5.3	5.2	1	1	1	1
44	17006	电子类本17406	201743052	1	刘璇	1	1999-05-31	河北省迁安市昌安小区4号楼2单元402	174	65	4000	6.9	221	11		4′03		5	4.8	4.8	1	1	1	-1
44	17006	电子类本17406	201743053	11	刘晓宇	2	1999-05-30	河北省秦皇岛市青龙满族自治县第一中学	165	60	3100	10.5	210	17	4′35		15		4.6	4.6	1	1	1	-1
44	17006	电子类本17406	201743056	1	刘子腾	1	1998-12-11	河北省邢台市桥西区钢铁北路麒麟郡2-2-1202	171	70	3600	10.6	220	15		5′1		6	5.2	5.3	1	1	1	1
44	17006	电子类本17406	201743057	1	高霈然	2	1999-05-11	河北省邢台市南和县闫里乡前高庄409号	165	55	2800	10.2	180	25	4′35		30		5	4.8	1	1	1	1
44	17006	电子类本17406	201743058	1	袁立婷	2	2000-07-12	平乡县第一中学1401班收	163	51	3000	9.4	155	24	4′41		24		5	5.2	1	1	1	1
44	17006	电子类本17406	201743059	1	段晓伟	2	1998-12-12	河北省邢台市广宗县葫芦乡王胡寨村	162	49	3000	10.2	190	15	4′55		31		4.8	4.8	1	1	1	-1
44	17006	电子类本17406	201743060	1	段昊乾	1	2000-02-01	河北省保定市徐水区崔庄镇刘庄村四区112号	173	75	3700	9.6	215	15		5′0		5	4.8	4.9	1	1	1	-1
44	17006	电子类本17406	201743061	1	冯少龙	1	1998-11-29	河北省保定市唐县仁厚镇三曲庄村	171	70	3600	10.8	185	13		5′1		6	5.2	5.1	1	1	1	1
44	17006	电子类本17406	201743076	1	杨洪玉	2	1999-05-03	河北省衡水市故城县饶阳店镇宋杨庄村村委会	158	48	2800	9.6	160	21	4′25		30		4.5	4.6	1	1	1	-1
44	17006	电子类本17406	201743077	1	高浩	1	1999-01-16	河北省邢台市宁晋县唐邱乡郝庄村富强街富康巷7号	175	66	3800	8.1	225	8		4′5		8	5.1	5	1	1	1	1
44	17006	电子类本17406	201743078	1	韩健兴	1	1998-11-13	河北省邢台市隆尧县莲子镇乡前辛庄村村委会	170	62	4500	8.2	230	28		4′0		8	5.2	5.3	1	1	1	1
44	17006	电子类本17406	201743079	1	申海鑫	1	1999-02-11	河北省定州市庞村镇北庞村朝阳路23116号	180	69	4100	8.3	225	16		4′1		6	5.3	5.2	1	1	1	1
44	17006	电子类本17406	201743081	1	林占元	1	1999-10-15	河北省辛集市王口镇翰林庄村乐业胡同31号	180	70	3900	10.3	240	15		5′09		6	5.2	5.3	1	1	1	1
44	17006	电子类本17406	201743082	1	李晓柳	2	2000-01-12	河北省辛集市旧城镇兽医站	158	51	2600	9.5	160	22	3′55		15		5	4.5	1	1	1	-1
44	17006	电子类本17406	201743083	1	张磊	1	1999-02-07	山西省文水县公路段	186	68	3500	9	220	16		5′1		6	4.8	4.9	1	1	1	-1
44	17006	电子类本17406	201743084	1	张春燕	2	1999-05-01	内蒙古包头市第六中学友谊大街72号	165	55	3000	9.4	175	5	3′59		34		5.3	5.2	1	1	1	1
44	17006	电子类本17406	201743085	1	徐晓东	1	1998-10-25	通信地址:黑龙江省哈尔滨木兰县新民镇新春村贾家屯(户籍地址:黑龙江省木兰县新民镇新春村贾家屯)	176	65	3000	7.7	224	12		4′48		3	5.3	5.2	1	1	1	1
44	17006	电子类本17406	201743086	1	周智琪	2	1999-08-15	通信地址:黑龙江省桦南县第一中学三年五班(户籍地址:河北省廊坊市经济技术开发区大学城居易道6号廊坊职业技术学院13?	157	51	2300	10	180	25	3′55		30		4.9	4.8	1	1	1	-1
44	17006	电子类本17406	201743087	1	吴有威	1	1998-02-24	海南省儋州市那大镇民族中学教务处	178	65	3600	10.6	220	16		4′52		5	4.6	4.7	1	1	1	-1
44	17006	电子类本17406	201743069	1	刘彪	1	1998-11-04	河北省沧州市黄骅市金都小区13号楼1单元101	183	70	4000	10.8	220	15		5′11		6	4.7	4.7	1	1	1	-1
44	17006	电子类本17406	201743070	1	林志浩	1	1999-08-28	河北省河间市第一中学	180	50	2685	10.6	220	15		5′1		10	4.7	4.7	1	1	1	-1
44	17006	电子类本17406	201743071	1	王蕾	2	1998-08-29	河北省廊坊市安次区廊霸路廊坊市第十五中学北门	157	48	1526	9.5	180	1	4′55		28		4.7	4.7	1	1	1	-1
44	17006	电子类本17406	201743072	1	刘云	1	1998-03-12	河北省廊坊市安次区廊霸路廊坊市第十五中学	178	58	4000	9.3	200	17		5′1		6	4.8	4.9	1	1	1	-1
44	17006	电子类本17406	201743073	1	王严	1	1999-08-10	河北省廊坊市固安县第一中学	180	60	4500	10.6	210	13		5′1		4	5.1	5	1	1	1	1
44	17006	电子类本17406	201743074	1	鲍昌岐	1	1999-12-06	河北省邢台市隆尧县隆尧镇水务局	180	65	3500	7.7	255	9		4′3		9	5.1	4.9	1	1	1	1
44	17006	电子类本17406	201743075	1	张志文	1	1998-03-02	河北省邯郸市武安市贺进镇翟家庄村村委会	175	60	4000	7.7	240	18		4′3		7	4.6	4.7	1	1	1	-1
44	17007	计算机本17401	201743088	1	孙燕	2	1999-09-10	河北省石家庄市长安区谈固街道建明小区43号楼2单元101	169	65	2500	9.8	125	7	4′51		12		5.1	5.2	1	1	1	1
44	17007	计算机本17401	201743089	1	张雅清	2	1999-05-01	河北省石家庄市藁城区增村镇杨马村繁荣南街128号	176	62	1600	10.3	176	7	4′51		21		4.6	4.6	1	1	1	-1
44	17007	计算机本17401	201743090	1	任瑶	2	1999-05-07	河北省石家庄市赵县沙河店镇东北营村	161	56	2580	9.9	154	19	4′2		29		4.7	4.5	1	1	1	-1
44	17007	计算机本17401	201743091	1	张超航	1	1997-12-04	河北省赵县赵州镇升华街137号	176	65	3900	7.4	260	14		4′49		6	5.2	5.3	1	1	1	1
44	17007	计算机本17401	201743092	1	赵岩	1	1999-06-03	河北省唐山市开平区东城景苑209楼2单元404	182	65	3000	9.8	230	9		4′5		6	5.3	5.2	1	1	1	1
44	17007	计算机本17401	201743094	1	孟祥乐	1	1997-04-17	河北省唐山市玉田县玉田镇三户庄村户三巷7号	172	90	4300	9.5	250	8		4′5		6	5.1	5.3	1	1	1	1
44	17007	计算机本17401	201743095	11	张家硕	1	1998-04-23	河北省唐山市迁安市沙河驿镇李店子村148号	178	70	4000	7.1	260	20		4′49		8	4.7	4.9	1	1	1	-1
44	17007	计算机本17401	201743096	1	赵哲	1	1998-06-17	河北省秦皇岛市卢龙县下寨乡武王庄村	182	75	4200	7.2	260	22		4′3		8	4.6	4.7	1	1	1	-1
44	17007	计算机本17401	201743097	1	张亚亚	2	1999-08-29	河北省邯郸市大名县天雄路1号大名一中	160	55	1800	9.9	150	21	4′15		30		5.1	5.2	1	1	1	1
44	17007	计算机本17401	201743098	1	魏金瑞	1	1998-12-25	河北省邯郸市磁县磁州镇驸马沟村	173	64	3800	7.6	260	12		4′3		7	4.6	4.7	1	1	1	-1
44	17007	计算机本17401	201743099	1	徐冀英	2	1998-07-06	邯郸市魏县棘针寨乡徐小庄村	168	51	1600	9.8	174	13	4′58		21		4.7	4.7	1	1	1	-1
44	17007	计算机本17401	201743100	1	潘真	2	1998-05-05	河北省邢台市桥东区东郭村镇副食糖业家属院2号楼3单元509	170	59	2400	10.2	163	8	5′02		30		5.1	5.2	1	1	1	1
44	17007	计算机本17401	201743101	1	薛倩	2	1998-12-07	河北省邢台市宁晋县苏家庄乡苏家庄村永胜东街一胡同13号	165	57.5	2000	9.9	170	3	4′13		32		5	4.8	1	1	1	1
44	17007	计算机本17401	201743102	1	孙永展	1	1999-07-27	河北省邢台市威县常屯乡东柳疃村	175	65	3800	8.2	230	10		4′49		6	5	5.1	1	1	1	1
44	17007	计算机本17401	201743103	1	陈庆煊	2	1998-07-23	河北省沙河市册井乡册井村东南街	150	48	1800	10.5	145	10	5′0		30		5.3	5.3	1	1	1	1
44	17007	计算机本17401	201743120	1	刘镇熊	1	1999-06-09	河北省廊坊市文安县大柳河镇北官村新华大街北门3号	180	74	3050	7.9	260	16		4′49		9	4.6	4.8	1	1	-1	-1
44	17007	计算机本17401	201743121	1	姜钰琪	2	1999-02-24	河北省衡水市桃城区人民路康复街一建公司家属院6号楼2单元302	168	51	2300	9.9	184	23	4′1		24		4.8	4.9	1	1	1	-1
44	17007	计算机本17401	201743122	1	贾仕聪	2	1998-05-01	河北省石家庄市赵县谢庄乡郜家庄村村委会	160	65	2700	10.5	155	15	4′02		15		4.8	4.8	1	1	1	-1
44	17007	计算机本17401	201743123	1	王霞	2	1998-06-30	山西省右玉县宏峰小区14号楼4单元五楼东门	168	62	2800	10.3	177	14	3′51		27		4.9	4.8	1	1	1	-1
44	17007	计算机本17401	201743124	1	刘颖	2	1999-01-24	内蒙古赤峰市宁城县宁城高级中学	171	55	1650	9.9	188	18	3′53		19		4.5	4.6	1	1	1	-1
44	17007	计算机本17401	201743125	1	赵宏禹	1	2000-03-21	乾安县第七中学	177	75	4500	8.6	230	14		4′26		8	5.3	5.3	1	1	1	1
44	17007	计算机本17401	201743126	1	别若嫣	2	1997-07-14	通信地址:黑龙江省宝清县第一高级中学(户籍地址:黑龙江省宝清县宝清镇中央大街97号7单元601室)	160	48	2800	10.1	160	15	4′1		30		5	5.2	1	1	1	1
44	17007	计算机本17401	201743127	1	祁大操	1	1998-12-16	海南省万宁市万宁中学高三七班	170	63	4000	9	260	16		3′26		10	4.5	4.9	1	1	1	-1
44	17007	计算机本17401	201743106	1	杨笑	2	1998-08-30	河北省保定市涞水县明义乡西官庄村	160	57	3500	10.1	150	13	4′58		31		5	5.1	1	1	1	1
44	17007	计算机本17401	201743107	1	刘云龙	1	1998-03-09	河北省保定市唐县王京镇岳岭村村委会	173	75	4900	8.5	230	15		4′45		6	4.6	4.7	1	1	1	-1
44	17007	计算机本17401	201743108	1	曹春艳	2	1998-08-23	河北省保定市涿州市义和庄镇南荒村永顺路2号	165	53	1800	9.6	157	16	5′02		30		4.5	4.6	1	1	1	-1
44	17007	计算机本17401	201743109	1	王铎	1	1998-12-08	河北省涿州市码头镇北港村	178	65	4000	7.1	200	12		4′12		8	4.8	4.8	1	1	1	-1
44	17007	计算机本17401	201743110	1	何顺欣	2	1999-03-07	河北省张家口市桥西区沈家屯镇四杰屯村	163	51	2200	10.1	152	14	4′02		30		4.8	4.7	1	1	1	-1
44	17007	计算机本17401	201743111	1	张帅	1	2000-09-19	河北省承德市承德县满杖子乡料北沟村3组6号	175	62	3050	8	230	7		4′25		8	4.6	4.6	1	1	1	1
44	17007	计算机本17401	201743114	1	高振平	1	1999-03-01	河北省东光县第一中学	176	77	4000	7.7	250	11		4′5		8	4.5	4.6	1	1	1	-1
44	17007	计算机本17401	201743115	1	李吉庆	1	1999-08-26	河北省沧州市盐山县阳光骏景1号楼B座1单元1101	170	65	4000	9.5	260	14		4′47		9	4.9	4.7	1	1	1	-1
44	17007	计算机本17401	201743117	1	周凯璇	2	1999-01-20	河北省献县第一中学三班	160	52	2580	9.6	162	18	5′02		30		4.8	4.8	1	1	1	-1
44	17007	计算机本17401	201743119	1	徐宝林	1	1999-11-24	河北省廊坊市固安县第一中学	175	66	4800	7.3	260	11		4′22		9	4.6	4.7	1	1	1	-1
44	17007	计算机本17401	201743104	1	王亚东	1	1999-11-03	河北省保定市满城区满城镇城东村名庭花苑小区	180	63	4800	7.3	260	20		3′57		9	5.2	5.3	1	1	1	1
44	17007	计算机本17401	201743105	1	郭妍	2	1999-12-20	河北省保定市博野县城东乡西许村博望路58号	155	50	2000	10.1	158	12	4′51		30		4.1	5	2	2	-1	-1
44	17008	计算机本17402	201743128	1	胡梦	2	1999-07-02	广东省东莞市厚街镇永泰路19号盛泰门窗	166	52.5	2000	8.5	183	16	4′06		30		4.8	4.8	1	1	1	-1
44	17008	计算机本17402	201743129	1	李静薇	2	1998-05-05	河北省石家庄市井陉县威州镇坡头村杏民路075号	168	51	3600	9	135	25	4′45		40		5.1	5.2	1	1	1	1
44	17008	计算机本17402	201743130	1	何兴云	2	1999-04-13	河北省唐山市丰润新区25小区114栋7门102室	172	67	1750	8.8	180	20	4′53		35		5.3	5	1	1	1	1
44	17008	计算机本17402	201743131	1	许新雨	1	1999-02-01	河北省唐山市滦县响嘡镇田疃村	178	74	3900	7.8	240	21		4′5		5	4.8	4.9	1	1	1	-1
44	17008	计算机本17402	201743132	1	张莹	2	1999-05-21	河北省唐山市滦县油榨镇石梯子村194号	157	51	2000	8.3	197	14	4′45		20		4.5	4.6	1	1	1	-1
44	17008	计算机本17402	201743133	1	张连宇	1	1999-07-20	河北省唐山市滦南县柏各庄镇守盐庄四村	181	88	3700	7.8	235	17		4′5		5	4.9	4.7	1	1	1	-1
44	17008	计算机本17402	201743134	1	单和霖	1	1999-10-08	河北省玉田县玉田镇府后昊玉商住楼B栋1门401	178	80	3600	8.5	240	12		4′5		4	5.3	5.1	1	1	1	1
44	17008	计算机本17402	201743135	1	董国豪	1	1999-11-26	河北省邯郸市大名县天雄路1号大名一中	174	60	3800	7.8	230	15		4′12		8	5.1	5.3	1	1	1	1
44	17008	计算机本17402	201743136	1	师梦童	1	1999-03-10	河北省邯郸市涉县辽城乡新桥村前新桥	178	70	3600	7.1	250	16		3′55		15	5.2	5.3	1	1	1	1
44	17008	计算机本17402	201743137	1	赵晓虎	1	1999-03-26	河北省邯郸市磁县路村营乡东武仕村	169	56	3600	8.1	240	21		4′48		6	5.2	5.3	1	1	1	1
44	17008	计算机本17402	201743138	1	贺瑞心	2	1999-08-16	河北省邢台市威县方营镇王家陵村	158	50	1852	8.5	173	3	4′06		36		4.3	4.5	2	1	1	-1
44	17008	计算机本17402	201743139	1	焦奥琪	2	1999-12-12	河北省邢台市清河县谢炉镇焦石佛村	161	47	1700	10.2	166	15	4′04		35		5.2	5.2	1	1	1	1
44	17008	计算机本17402	201743140	1	闫玉萧	2	1998-12-26	河北省南宫市吴村乡候狼冢村123号	159	47	2200	9.6	145	16	4′58		38		5.1	5.2	1	1	1	1
44	17008	计算机本17402	201743141	1	崔玉宁	1	1999-07-19	河北省南宫市大屯乡栗家庄村	170	57	3600	8.1	230	12		4′5		4	5.2	5.1	1	1	1	1
44	17008	计算机本17402	201743143	1	翟雨佳	2	1999-01-16	河北省保定市莲池区乐凯南大街2940号9栋4单元303号	161	50	2500	9.9	170	18	4′48		23		4.7	4.7	1	1	1	-1
44	17008	计算机本17402	201743144	1	刘鑫	1	1999-02-16	河北省保定市涞水县涞水波峰中学	172	70	4000	9	230	12		4′47		4	4.8	4.7	1	1	1	-1
44	17008	计算机本17402	201743145	1	丁赛	1	1998-10-11	河北省保定市徐水区遂城镇谢坊村二区302号	183	70	3600	8.5	240	18		4′47		8	4.6	4.5	1	1	1	-1
44	17008	计算机本17402	201743142	1	李欢歌	2	1999-11-23	河北省沙河市新城镇北掌村	161	46	2500	9.4	157	16	4′37		26		5.3	5.2	1	1	1	1
44	17008	计算机本17402	201743147	1	芮佳伟	2	1999-07-22	河北省承德市双桥区牛圈子沟镇马架子村4队74号	165	53	2500	8.7	203	18	3′53		22		5.2	5.3	1	1	1	1
44	17008	计算机本17402	201743148	1	张宇宁	1	2000-03-08	河北省沧州市盐山县玫瑰花园3号楼3单元501	171	67	4000	8.5	230	21		4′2		5	5.2	5.3	1	1	1	1
44	17008	计算机本17402	201743149	1	王宇	1	1998-12-29	沧州市新华区百合世嘉6号楼1单元1801号	168	64	3400	8.1	240	17		4′29		6	4.6	4.7	1	1	1	-1
44	17008	计算机本17402	201743150	1	陈旭	1	1998-12-02	河北省沧州市沧县崔尔庄镇郑尔庄村193号	182	67	3600	7.9	230	18		4′48		5	5.3	5.1	1	1	1	1
44	17008	计算机本17402	201743151	3	吴志明	1	1998-12-20	河北省沧州市孟村县辛店镇何吕店村	175	70	2600	9	235	19		4′5		5	4.6	4.7	1	1	1	-1
44	17008	计算机本17402	201743152	1	李青欣	1	1998-10-17	河北省沧州市献县第一中学554班	178	63	4000	7.1	270	21		5′2		10	5.1	5.2	1	1	1	1
44	17008	计算机本17402	201743153	1	吴姚姚	1	1999-12-04	河北省沧州市献县第一中学554班	180	62.5	3600	7.1	260	24		3′45		10	4.8	4.8	1	1	1	-1
44	17008	计算机本17402	201743154	1	孔燕娇	2	1999-01-20	河北省沧州市献县第一中学557班	153	46	1800	9.7	154	16	4′21		35		4.8	4.7	1	1	1	-1
44	17008	计算机本17402	201743155	1	李袁	1	1997-03-29	河北省香河县第一中学	174	63	3500	7.1	240	16		4′14		8	4.6	4.6	1	1	1	-1
44	17008	计算机本17402	201743156	1	梁冠军	1	1998-08-17	北京市朝阳区孙河乡黄港村21号	172	57	4000	7.6	200	16		4′54		5	5.3	5.3	1	1	1	1
44	17008	计算机本17402	201743157	1	汤瑞静	2	1997-11-16	河北省邢台市隆尧县北楼乡西曲底村74号	158	48	2000	9.2	158	15	4′21		40		5.2	5.2	1	1	1	1
44	17008	计算机本17402	201743158	1	李慧彤	2	1999-07-27	河北省枣强县裕华西街43号枣强中学	158	44	2316	8.8	152	15	3′57		24		5.1	5.3	1	1	1	1
44	17008	计算机本17402	201743159	1	左璐娟	2	1997-09-26	中国河北省邯郸市武安市徘徊镇徘徊村377号	165	60	3000	8.7	165	20	3′44		40		4.6	4.6	1	1	-1	1
44	17008	计算机本17402	201743160	1	李杨	2	1998-10-20	河北省衡水市冀州区周村镇南午照村	157	48	1850	9.4	150	16	4′06		36		4.6	4.7	1	1	1	-1
44	17008	计算机本17402	201743161	1	王博	1	1999-10-01	河北省邢台市柏乡县柏乡镇南滑二村136号	174	65	3000	8	230	17		4′46		6	5.2	5.1	1	1	1	1
44	17008	计算机本17402	201743162	1	赵婵婵	2	1998-04-28	河北省辛集市旧城镇孟章村	158	51	2300	8.8	135	4	4′48		30		4.3	4.5	2	1	1	-1
44	17008	计算机本17402	201743163	1	王显程	1	1999-04-26	山西省吕梁市柳林县联盛小区附近	180	80	3400	8.5	245	29		4′29		5	4.8	4.8	1	1	1	-1
44	17008	计算机本17402	201743164	1	刘金鹏	1	1999-10-27	通辽实验中学14级24班	172	58	3600	7.2	235	23		4′14		8	5.2	5.1	1	1	1	1
44	17008	计算机本17402	201743165	1	王浩宇	1	1999-01-23	吉林省扶余市第二实验学校	173	65	3600	7.7	240	21		4′55		15	4.6	4.7	1	1	1	-1
44	17008	计算机本17402	201743166	1	李新	2	2000-01-02	通信地址:黑龙江省哈尔滨市五常市雅臣中学(户籍地址:黑龙江省五常市小山子镇胜远村一屯)	167	65	1500	8.9	172	18	4′45		32		4.6	4.8	1	1	1	-1
44	17008	计算机本17402	201743167	1	王斐	2	1999-06-14	海南省琼海市嘉积镇人民路琼海宾馆仁集花园E栋503室	174	70	3430	8	195	16	3′53		33		5.3	5.2	1	1	1	1
44	17008	计算机本17402	201743146	1	马丽佳	2	1998-08-13	河北省张家口市宣化区河子西乡旧李宅村	165	55	2500	8.6	145	24	3′49		30		5.1	5.3	1	1	1	1
44	17009	计算机网络专17301	201730699	1	梁启明	1	1999-07-28	河北省石家庄市新华区和平西路223号17栋1单元403	185	70	4100	6.7	238	19		3′42		6	4.7	4.7	1	1	1	-1
44	17009	计算机网络专17301	201730700	1	马天宇	1	1999-04-06	石家庄市桥西区水产西街38号二号楼一单元403	180	65	4500	7.7	240	18		3′51		4	5.3	5.1	1	1	1	1
44	17009	计算机网络专17301	201730701	1	赵怡聪	2	1999-12-02	河北省石家庄市井陉县小作镇赵东岭村南纬区244号	173	62	2900	8.7	180	18	3′42		30		4.5	4.6	1	1	1	1
44	17009	计算机网络专17301	201730702	1	赵荣宪	1	1999-11-18	河北省石家庄市井陉县上安镇东方岭村西边路275号	175	66	4500	6.5	240	21		3′42		8	5.2	5.2	1	1	1	1
44	17009	计算机网络专17301	201730703	1	康子珊	2	1999-09-06	河北省石家庄市平山县王坡乡上庄村	166	60	2800	9.3	160	17	3′44		45		5.2	5	1	1	1	1
44	17009	计算机网络专17301	201730704	1	张静雯	2	1999-07-19	河北省石家庄市平山县杨家桥乡猴刎村	156	62	2680	9.2	150	15	3′57		37		5	5.3	1	1	1	1
44	17009	计算机网络专17301	201730705	1	李丹	2	1998-09-02	河北省石家庄市元氏县马村乡泉村泉英街21号	162	53	1659	8.3	150	16	3′42		28		5.3	5.2	1	1	1	1
44	17009	计算机网络专17301	201730706	1	张博	1	1999-12-07	河北省石家庄市晋州市小樵镇常营村	170	65	4000	7	266	18		3′45		10	5	5.1	1	1	1	1
44	17009	计算机网络专17301	201730707	1	冯安洋	2	1999-04-20	河北省唐山市丰南区西葛镇越支五村一区94号	165	58	2400	10.1	136	19	3′44		20		4.7	4.5	1	1	1	-1
44	17009	计算机网络专17301	201730708	1	王业	1	1999-06-10	河北省唐山市滦县油榨镇贾营村2牌4号	173	75	4400	6.4	220	17		3′42		4	4.5	4.9	1	1	1	-1
44	17009	计算机网络专17301	201730709	1	华广辉	1	1998-04-09	河北省邯郸市魏县泊口乡华营东村光明街025号	173	65	4000	7	240	17		3′49		6	5.1	4.9	1	1	1	1
44	17009	计算机网络专17301	201730710	1	李腾	1	1999-07-10	邯郸市永年区广府镇莲花口村	172	75	3000	7.3	240	16		3′42		4	4.6	4.5	1	1	1	-1
44	17009	计算机网络专17301	201730721	1	张又中	1	1998-10-19	河北省承德市鹰手营子矿区滨河路柳苑小区公路路政执法大队	175	75	5300	7	235	18		3′42		4	5.2	5.3	1	1	1	1
44	17009	计算机网络专17301	201730722	11	任峙霖	1	1998-04-22	河北省承德市宽城满族自治县塌山乡北场村正沟10号	173	85	4000	7.3	200	16		3′45		3	5.1	5.1	1	1	1	1
44	17009	计算机网络专17301	201730723	1	张浩	1	1999-09-13	沧州市运河区御河新城西区19号楼2单元502	178	78	3700	6.8	230	20		3′47		4	4.5	4.6	1	1	1	-1
44	17009	计算机网络专17301	201730724	1	刘方宇	1	1999-03-26	河北省东光县第一中学	178	70	4060	7	230	19		3′44		4	4.8	4.9	1	1	1	-1
44	17009	计算机网络专17301	201730725	1	李东岳	1	1998-05-26	河北省沧州市盐山县圣佛镇高庄村21号	179	68	2300	7.1	230	17		3′41		2	4.9	4.8	1	1	1	-1
44	17009	计算机网络专17301	201730726	1	李冬蕊	2	1998-06-16	河北省廊坊市永清县三圣口乡武家窑村173号	150	48	2400	8.3	130	21	3′42		26		5.3	5.3	1	1	1	1
44	17009	计算机网络专17301	201730728	1	史晨旭	2	1999-06-12	河北省衡水市武邑县龙店乡史村2区54号	166	57	2735	9.1	150	17	3′42		17		4.8	4.7	1	1	1	-1
44	17009	计算机网络专17301	201730711	1	鲍笑瑶	2	1997-03-18	河北省邯郸市永年区临洺关镇建安街南金藤苑小区	166	58	2661	8.7	200	1	3′46		26		5.2	5.2	1	1	1	1
44	17009	计算机网络专17301	201730712	1	贾少英	2	1999-10-02	河北省邯郸市涉县辽城乡西泉村	153	47	2700	9.2	145	16	3′5		15		5.3	5.2	1	1	1	1
44	17009	计算机网络专17301	201730713	1	武少良	1	1997-03-02	河北省邯郸市曲周县南里岳乡史寨	190	85	4800	6.9	235	17		3′51		6	5.2	5.2	1	1	1	1
44	17009	计算机网络专17301	201730714	1	路赛丛	2	1999-11-16	河北省邯郸市曲周县白寨乡娘娘寨村110号	157	41	2600	9.3	160	16	3′57		30		5.1	5.2	1	1	1	1
44	17009	计算机网络专17301	201730716	1	李双笑	2	1998-06-02	河北省邢台市宁晋县耿庄桥镇赵家庄村富秋胡同7号	159	56	2650	8.3	170	15	3′44		33		5.1	5	1	1	1	1
44	17009	计算机网络专17301	201730717	1	李子轩	1	1999-11-02	河北省邢台市沙河市留村西大街51号	174	60	4400	6.6	250	16		3′49		3	5.3	5.2	1	1	1	1
44	17009	计算机网络专17301	201730718	1	李寄华	2	1998-01-26	河北省涞源县第一中学	170	50.7	2700	8.3	126	18	3′42		26		4.8	4.9	1	1	1	-1
44	17009	计算机网络专17301	201730719	11	高无寒	2	1999-08-15	河北省保定市易县裴山镇兴旺村55号	160	45	1658	8.1	200	19	3′58		27		5	5	1	1	1	1
44	17009	计算机网络专17301	201730720	1	尚凌羽	2	1999-01-22	河北省保定市易县高陌乡北东村村委会	161	62	2536	8.4	170	20	3′42		15		5	5.2	1	1	1	1
44	17010	计算机应用专17301	201730743	1	吉玉博	2	1996-11-23	河北省邢台市任县大屯乡岗上村180号	167	63	1658	8.3	170	24	3′42		42		4.5	4.6	1	1	1	-1
44	17010	计算机应用专17301	201730744	1	魏亚蕾	2	1997-07-25	河北省邢台市柏乡县龙华乡白阳村47号	155	50	1800	9.2	140	21	3′58		27		4.8	4.8	1	1	1	-1
44	17010	计算机应用专17301	201730745	1	张兆旭	1	2000-01-14	河北省邢台市宁晋县北河庄镇高庄村西十四巷6号	180	70	4200	7	219	19		3′45		8	5.2	5.3	1	1	1	1
44	17010	计算机应用专17301	201730747	1	刘骞	1	1999-09-03	河北省保定市涞水县波峰中学	171	60	3700	7.4	195	18		3′49		7	4.6	4.7	1	1	1	-1
44	17010	计算机应用专17301	201730748	1	田可心	1	1998-10-19	河北省保定市徐水区安肃镇南徐城村	182	60	2000	7.9	220	20		3′42		6	5.3	5.2	1	1	1	1
44	17010	计算机应用专17301	201730749	1	邓一豪	1	1997-10-26	安徽省阜阳市临泉县光明路四中天桥下建设银行押运部	170	72	4100	7.2	217	19		3′45		7	5	5.2	1	1	1	1
44	17010	计算机应用专17301	201730750	1	高佳玉	1	1999-10-31	河北省安国市祁州中学	185	86	4800	6.5	200	17		3′49		3	4.7	4.8	1	1	1	-1
44	17010	计算机应用专17301	201730751	1	张俊红	2	1998-07-14	河北省张家口市万全区孔家庄镇张杰庄村西三排5号	152	48	1586	8.2	180	2	3′57		21		5.2	5.1	1	1	1	1
44	17010	计算机应用专17301	201730752	1	任达	1	1998-12-05	河北省涿鹿县涿鹿中学高三17班	179	75	4900	7.2	218	18		3′47		6	5.2	5	1	1	1	1
44	17010	计算机应用专17301	201730753	1	郝志新	2	1999-01-18	河北省张家口市赤城县东万口乡官路坊村	167	48	1500	9.2	190	19	3′44		25		5.1	4.9	1	1	1	1
44	17010	计算机应用专17301	201730754	1	刘俊亭	2	1999-01-26	河北省沧州市沧县崔尔庄镇刘崇坞村44号	170	63	1658	8.4	170	18	3′42		41		5.2	5.2	1	1	1	1
44	17010	计算机应用专17301	201730755	1	孔德良	1	1998-05-30	河北省沧州市黄骅市滕庄子乡孔店村570号（孔令臣）	182	80	3900	7.4	220	20		3′41		8	5.2	5.2	1	1	1	1
44	17010	计算机应用专17301	201730756	1	张贵轩	1	1999-09-26	河北省廊坊市固安县东湾乡东大营村028号	178	60	3000	7.6	197	21		3′44		1	5	5.2	1	1	1	1
44	17010	计算机应用专17301	201730757	1	张函	1	1998-09-18	河北省廊坊市霸州市提香温泉小镇17号楼2单元902	171	60	3700	7.4	180	21		3′43		6	4.6	4.7	1	1	1	-1
44	17010	计算机应用专17301	201730758	1	陈爽	2	1999-02-14	河北省阜城县崔庙镇果子张村96号	156	54	1755	8.6	129	20	4′0		19		5	5.2	1	1	1	1
44	17010	计算机应用专17301	201730729	1	贾星怡	2	1999-01-15	河北省石家庄市藁城区兴安镇张村南街村委会	160	56	2400	8.6	180	2	3′46		37		4.5	4.6	1	1	1	-1
44	17010	计算机应用专17301	201730730	1	王宇航	1	1998-10-06	河北省石家庄市栾城区冶河镇东客村王家胡同5号	170	50	3900	6.7	219	19		3′48		8	4.7	4.7	1	1	1	-1
44	17010	计算机应用专17301	201730731	1	乔玉昆	1	1997-11-27	河北省石家庄市栾城区窦妪镇王村新建街东五巷3号	170	60	2200	7.6	190	18		3′45		7	5	5.2	1	1	1	1
44	17010	计算机应用专17301	201730732	1	杨凯乐	1	1999-02-04	河北省石家庄市栾城县窦妪镇南赵台村新开东路四胡同5号	170	65	2000	6.6	224	24		3′42		5	4.7	4.7	1	1	1	-1
44	17010	计算机应用专17301	201730733	1	柳泽	1	2000-08-21	河北省石家庄市行唐县独羊岗乡北叉村	170	65	5400	6.8	170	18		3′49		6	5.2	5.2	1	1	1	1
44	17010	计算机应用专17301	201730734	1	焦雪涵	2	1999-01-17	河北省石家庄市高邑县五百村499号	167	60	2840	9.3	128	21	3′46		28		5.2	5.3	1	1	1	1
44	17010	计算机应用专17301	201730735	1	魏子钊	1	1997-11-12	河北省元氏县槐阳镇方中村	179	65	3000	7.3	179	19		3′49		8	4.8	4.8	1	1	1	-1
44	17010	计算机应用专17301	201730736	1	张泽莹	2	1999-08-07	河北省新乐市正莫镇康庄村校西街西11排1号	159	52	2000	8.2	155	18	3′5		27		5.2	5.1	1	1	1	1
44	17010	计算机应用专17301	201730737	1	孙青山	2	1999-03-16	河北省玉田县大安镇大南庄村府东小街4号	160	52	1752	9.3	170	5	3′44		36		5.2	5.2	1	1	1	1
44	17010	计算机应用专17301	201730738	1	周广辉	1	1998-08-30	河北省唐山市玉田县石臼窝派出所石臼窝镇八间房村八北大街南排90号	176	65	4100	7.3	218	18		3′51		4	4.9	4.8	1	1	1	-1
44	17010	计算机应用专17301	201730739	1	曾晓雪	2	1998-10-20	河北省秦皇岛市昌黎县静安真增各庄村742号	173	60	2850	8	140	17	3′42		42		5.2	5.2	1	1	1	1
44	17010	计算机应用专17301	201730740	1	孟佳豪	1	1997-11-19	河北省邯郸市永年区西苏乡苏固村村委会	177	65	3700	7.5	218	18		3′42		8	5	5.3	1	1	1	1
44	17010	计算机应用专17301	201730741	1	孙赛赛	2	1999-01-31	河北省邯郸市邱县新马头镇西枣园村	156	56	1860	10	160	20	3′47		36		4.5	4.6	1	1	1	-1
44	17010	计算机应用专17301	201730742	1	沈帅	1	1999-11-02	河北省邢台市南和县贾宋镇后小林村326号	170	60	3700	7	199	19		3′45		9	5.3	5.1	1	1	1	1
44	17011	信息本17401	201743168	1	田雨晴	2	1999-07-13	河北省唐山市丰润区幸福道18号建筑工程质量监督站	161	45	2800	9.7	172	26	4′47		40		5.3	5.1	1	1	1	1
44	17011	信息本17401	201743169	1	董叶森	1	2000-02-03	河北省石家庄市行唐县翟营乡北翟营村	175	55	4200	7.4	270	22		4′35		4	4.6	4.8	1	1	-1	-1
44	17011	信息本17401	201743170	1	李洁	2	1999-12-02	河北省石家庄市行唐县安香乡东伏流村	163	51	1900	9.3	150	0	4′47		43		4.6	4.8	1	1	1	-1
44	17011	信息本17401	201743172	1	郝雷蒙	1	1998-04-21	河北省保定市曲阳县羊平镇岸下村9队36号	175	78	4500	8.2	240	17		4′35		2	4.7	4.7	1	1	1	-1
44	17011	信息本17401	201743173	1	李百维	1	1998-04-16	河北省唐山市丰南区大新庄中心卫生院	172	66	4000	7.3	250	13		4′15		7	4.1	4	2	2	-1	-1
44	17011	信息本17401	201743174	1	王帅	1	1999-09-04	河北省玉田县大安镇姚辛壮村	170	66	4500	8	255	17		4′2		12	5.3	5.2	1	1	1	1
44	17011	信息本17401	201743176	1	庞文旭	2	1999-01-18	河北省秦皇岛市抚宁区留守营镇樊各北村	156	50	2800	9.5	168	19	5′06		38		4.7	4.7	1	1	1	-1
44	17011	信息本17401	201743177	1	白琳	2	1998-07-21	河北省邯郸市复兴区彭家寨乡丰逸小区21号楼2单元501	155	47	2800	9.2	162	28	4′4		25		5.1	5.3	1	1	1	1
44	17011	信息本17401	201743178	1	张宇博	1	1999-05-09	河北省邯郸市大名县天雄路1号大名一中	175	75	2658	8.2	230	17		4′3		2	5	5.2	1	1	1	1
44	17011	信息本17401	201743180	1	李瑞辰	2	1999-09-13	河北省邯郸市武安县大同镇大同村	173	65	2000	10.3	158	15	5′03		40		5.1	5.3	1	1	1	1
44	17011	信息本17401	201743181	1	李丹纯	2	1999-01-20	河北省邢台市柏乡县固城店镇西黄泥村254号	163	44	1900	9.6	170	5	4′12		43		5.1	5.2	1	1	1	1
44	17011	信息本17401	201743182	1	陈子鑫	1	2000-01-07	河北省邢台市威县固献乡冯庄村陈广言家	170	70	4300	7.6	192	21		4′35		10	4.7	4.7	1	1	1	-1
44	17011	信息本17401	201743183	1	杨泽广	1	1999-10-16	河北省清河县清中家园北楼3单元301	181	66	4500	7.3	250	20		3′3		16	5.2	5.2	1	1	1	1
44	17011	信息本17401	201743184	1	秦江岳	1	1999-09-20	河北省沙河市綦村镇纸房村435号	175	58	4350	7.3	255	1		3′53		11	4.6	4.7	1	1	1	-1
44	17011	信息本17401	201743185	1	刘岳松	1	1998-05-20	河北省石家庄市井陉矿区岩松路2号6栋1单元603号	176	66	4500	7	260	18		4′32		8	5.2	5.2	1	1	1	1
44	17011	信息本17401	201743186	1	徐冲	1	1998-09-05	河北省保定市定兴县小朱庄乡屠家营村169号	175	70	4200	7.5	250	13		4′2		6	5.2	5.2	1	1	1	1
44	17011	信息本17401	201743187	1	李少炜	1	2000-04-14	河北省保定市望都县固店镇南阳村71号	172	70	3000	8.2	250	10		4′23		5	5.1	5.3	1	1	1	1
44	17011	信息本17401	201743188	1	刘胜楠	2	1998-07-08	河南省驻马店市驿城区中盛立方城4号楼2单元2304房	163	57	2800	9.9	160	22	5′03		38		5	5.1	1	1	1	1
44	17011	信息本17401	201743189	1	张佳敬	1	1998-09-27	河北省保定市高碑店市第一中学	172	80	4800	8.2	230	12		4′46		3	5.2	5.1	1	1	1	1
44	17011	信息本17401	201743205	1	马明琪	1	1999-08-12	山西省孝义市永安路一家庄小区一单元二层南门	178	70	4000	8.2	240	8		4′46		2	4.5	4.5	1	1	1	1
44	17011	信息本17401	201743206	1	段梦瑶	2	1999-08-19	吉林省四平市铁东区星缘圣府八号楼三单元501	165	52	1650	9.6	153	3	5′01		38		4.5	4.6	1	1	1	1
44	17011	信息本17401	201743207	1	吴棘	1	1997-02-24	通信地址:黑龙江省佳木斯市第二中学3.22班张岚转(户籍地址:黑龙江省宝清县八五三农垦社区C区前进小区九委25栋84号)	183	84	4900	7.6	255	17		4′46		3	4.6	4.6	1	1	-1	1
44	17011	信息本17401	201743190	1	李天星	1	1999-12-24	河北省张家口市宣化区观桥西街10号院9号楼2单元301	170	80	4500	8.4	230	17		4′46		7	5.2	5.2	1	1	1	1
44	17011	信息本17401	201743191	1	席江凡	2	1998-10-25	河北省张北县第一中学	158	55	1650	10.3	135	1	4′44		38		5	5.2	1	1	1	1
44	17011	信息本17401	201743192	1	姜宏达	1	1998-09-12	河北平泉县一中	178	63	4200	7.6	260	8		4′5		8	4.7	4.7	1	1	1	-1
44	17011	信息本17401	201743193	2	王英健	1	1998-01-28	河北省承德市滦平县第一中学	180	58	4450	7.4	280	12		4′35		10	4.8	4.9	1	1	1	-1
44	17011	信息本17401	201743194	1	陈金平	1	1998-08-13	河北省围场县围场镇吉上村五道岔12号	185	65	4450	7.3	240	18		4′35		4	4.8	4.9	1	1	1	-1
44	17011	信息本17401	201743195	1	李雅	2	1999-02-21	河北省东光县第一中学	165	63	1700	9.7	150	1	5′03		38		4.8	4.7	1	1	1	-1
44	17011	信息本17401	201743196	1	蔡文雅	2	1999-02-16	河北省沧州市献县献县第一中学北校区556班	162	54	2700	9.2	143	4	4′12		25		5.2	5	1	1	1	1
44	17011	信息本17401	201743197	1	刘蕊	2	2000-03-07	河北省泊头市第一中学1416班	160	54	1750	9.8	167	4	4′12		36		4.7	4.7	1	1	1	-1
44	17011	信息本17401	201743198	1	李志贤	2	2000-09-07	河北省河间市第一中学	163	50	2700	9.6	145	4	4′47		25		5	5.2	1	1	1	1
44	17011	信息本17401	201743199	1	刘子豪	1	2000-04-25	河北省廊坊市安次区廊霸路第十五中学北门	175	75	3000	8.2	255	19		4′32		5	4.7	4.8	1	1	1	-1
44	17011	信息本17401	201743200	1	臧佳东	1	1999-02-26	河北省大城县第一中学	196	88	4400	8.5	250	8		4′5		3	4.5	4.6	1	1	1	-1
44	17011	信息本17401	201743201	3	白辰阳	1	1998-08-14	定州市号头庄乡唐家庄村村委会	176	67	4000	7.4	260	17		4′35		5	4.7	4.8	1	1	1	-1
44	17011	信息本17401	201743202	1	孟常赛	1	1999-09-09	河北省定州市大辛庄镇泉邱三村	178	63	4100	7.5	240	13		4′4		5	4.3	4.5	2	1	1	-1
44	17011	信息本17401	201743203	1	和野	1	1999-03-04	定州市领秀城13号楼3单元601室	176	52	4300	8.5	185	9		4′49		4	5.2	5	1	1	1	1
44	17011	信息本17401	201743204	1	张媛媛	2	1998-10-21	河北邢台市宁晋县北孟庄村	166	50	2800	9.1	163	25	5′03		25		5.1	5	1	1	1	1
44	17012	信息本17402	201743224	1	郝潘娜	2	1999-06-14	河北省邯郸市涉县关防乡西瓦池村	155	49	1632	9.1	150	5	4′35		40		4.6	4.7	1	1	1	-1
44	17012	信息本17402	201743225	1	魏鹏楠	1	1997-08-24	河北省邯郸市武安市午汲镇上泉村12号	178	69	3650	7.7	230	10		4′23		7	4.8	4.7	1	1	1	-1
44	17012	信息本17402	201743227	1	倪梓良	1	2000-08-27	河北省邢台市临西县大刘庄乡大营村320号	170	55	3000	8.2	210	9		4′42		5	4.6	4.8	1	1	1	-1
44	17012	信息本17402	201743228	1	刘娜	2	1998-09-19	河北省保定市易县易州镇东市村79号	159	56	1900	10.3	149	21	4′37		38		4.8	4.7	1	1	1	-1
44	17012	信息本17402	201743229	1	崔壮	1	1998-08-24	河北省曲阳县第一高级中学	180	60	3050	7.9	220	11		4′4		4	5.1	5	1	1	1	1
44	17012	信息本17402	201743230	1	张婕	2	1998-03-12	张家口市沙岗东街付13号1号楼6单元201	170	54	1700	9.5	145	0	3′57		42		4.6	4.7	1	1	1	-1
44	17012	信息本17402	201743231	1	张馨苗	2	1999-08-29	河北省承德市围场县卉原中学	163	55	2500	10.3	151	2	4′37		20		5.2	5.1	1	1	1	1
44	17012	信息本17402	201743233	3	张慧	2	1999-03-29	河北省沧州市千童大道万家家园一号楼二单元101室	168	52	2500	10.1	156	22	4′48		20		5.1	5	1	1	1	1
44	17012	信息本17402	201743234	1	孙昀	2	1995-11-30	河北省青县第一中学	170	60	2500	9.1	159	24	4′48		23		5	4.8	1	1	1	-1
44	17012	信息本17402	201743235	1	时尚	1	1999-02-10	衡水市桃城区大庆路庆盛胡同8号楼5单元501	170	70	3700	8.3	225	16		4′38		3	4.6	4.6	1	1	1	1
44	17012	信息本17402	201743236	11	段晶晶	1	1997-02-01	河北省承德市平泉县郭杖子乡郝杖子村九组391号	173	65	3650	7.5	230	10		4′3		6	4.7	4.8	1	1	1	-1
44	17012	信息本17402	201743237	1	吴梦瑶	2	1997-12-04	河北省衡水市武邑县赵桥乡楼堤村	167	54	2500	9.7	144	4	4′41		20		5	5.1	1	1	1	1
44	17012	信息本17402	201743238	1	栗巧月	2	1998-09-09	河北省衡水市武强县北代乡栗庄村399号	169	60	2500	9.1	146	22	4′12		37		5.3	5.1	1	1	1	1
44	17012	信息本17402	201743239	1	许颖	2	1998-04-10	河北省衡水市故城县建国镇许口村	165	62	2500	9.7	169	1	4′37		25		5	5.1	1	1	1	1
44	17012	信息本17402	201743208	1	王宇雁	2	1998-02-17	河北省张家口市下花园区菜园路22-9	176	75	2500	9.5	170	15	4′15		36		4.9	4.7	1	1	1	-1
44	17012	信息本17402	201743209	1	李雅洁	2	1998-11-25	河北省石家庄市新华区中华北大街279号悦华名邸1号楼4单元403	162	44	1548	10	165	14	4′57		20		4.5	4.5	1	1	1	1
44	17012	信息本17402	201743210	1	张武阳	2	1998-10-28	石家庄市裕华区槐中路429号4栋3单元501号	163	50	1900	9.4	145	2	5′01		38		5.1	5.1	1	1	1	1
44	17012	信息本17402	201743211	1	李永璇	1	1999-06-14	河北省石家庄市栾城区赵李庄村向阳路九胡同75号	181	76	3600	8	230	16		4′23		5	4.6	4.5	1	1	1	-1
44	17012	信息本17402	201743212	1	解佳乐	2	1999-09-11	河北省石家庄市平山县南甸镇解家疃村新建区四排2号	161	49	2500	9.1	189	18	4′09		36		5.1	5.3	1	1	1	1
44	17012	信息本17402	201743213	1	杜雅茹	2	2000-02-22	河北省石家庄市鹿泉区李村镇同阁村	165	46	2500	9.2	200	3	4′2		36		4.8	4.7	1	1	1	-1
44	17012	信息本17402	201743214	1	强梦瑶	2	1999-08-09	河北省新乐市邯邰镇邯邰村前进西路北区54号	163	54	1700	10.5	150	15	4′2		39		5.1	5.2	1	1	1	1
44	17012	信息本17402	201743215	1	范雪玲	2	1998-11-18	河北省唐山市路南区稻地镇范庄村四区32号	162	54	1258	9.1	185	27	3′45		37		5.2	5.3	1	1	1	1
44	17012	信息本17402	201743216	1	冯欣雨	1	1999-04-05	河北省唐山市滦南县坨里镇闵庄村62号	174	68	3000	9.2	200	17		4′4		6	5.1	5	1	1	1	1
44	17012	信息本17402	201743217	1	杨璇	2	1999-08-20	和美家源小区7栋2单元302	170	52	1569	9.7	180	1	4′4		37		5	5.1	1	1	1	1
44	17012	信息本17402	201743219	11	孟美辰	2	1999-03-23	河北省秦皇岛市青龙满族自治县第一中学	170	66	2514	10.4	160	3	4′2		36		4.7	4.8	1	1	1	-1
44	17012	信息本17402	201743220	1	魏天鸽	2	1999-01-23	河北省秦皇岛市抚宁区富强园小区二期16栋1单元601室	167	65	2500	9.1	155	2	5′04		20		5.1	5	1	1	1	1
44	17012	信息本17402	201743221	1	许晓光	1	1999-09-05	河北省邯郸市丛台区和平里16号楼1单元6号	170	75	3550	7.5	210	7		4′5		3	4.5	4.6	1	1	1	-1
44	17012	信息本17402	201743222	1	尹世腾	2	1998-05-17	河北省邯郸市丛台区南沿村镇田堡村一区11号	157	44	1800	9.7	147	18	4′1		38		5	5.2	1	1	1	1
44	17012	信息本17402	201743223	1	张艳乐	1	1998-11-16	河北省邯郸市大名县天雄路1号大名一中	177	77	3700	7.5	225	11		4′38		5	4.5	4.6	1	1	1	1
44	17012	信息本17402	201743240	1	吕魁瑛	1	1999-01-01	邯郸市中华北大街359号永康院4号楼3单元10号	180	78	3550	8.2	220	10		4′45		4	4.7	4.7	1	1	1	-1
44	17012	信息本17402	201743241	1	席宇艺	2	1997-10-30	河北省石家庄市高邑县西富村乡宋家庄村村南口	162	53	1700	9.1	160	5	4′35		39		4.6	4.6	1	1	-1	1
44	17012	信息本17402	201743244	1	翟变变	2	1999-07-26	河北省辛集市锦绣江南小区21号楼3单元401	158	61	1600	10.4	130	22	4′15		35		5.3	5.2	1	1	1	1
44	17012	信息本17402	201743245	1	刘泽宇	1	1998-02-13	山西省原平市闫庄镇崖底村22号	165	67	3700	8.3	200	17		4′45		2	5.3	5	1	1	1	1
44	17012	信息本17402	201743246	10	孙越	1	1997-04-10	北京市丰台区万柳园小区23号楼2门101走后门	168	65	3600	7.5	230	18		3′5		6	4.7	4.7	1	1	1	-1
44	17012	信息本17402	201743247	1	隋瑗	2	1999-02-11	通信地址:黑龙江省大庆市东风中学 金淑艳转(户籍地址:黑龙江省大庆市龙凤区凤四路24号5门201室)	172	50	1954	9.1	179	20	4′2		37		5.2	5	1	1	1	1
44	17012	信息本17402	201743242	1	张乐	1	1998-09-28	河北省定州市李亲顾镇东大召村105号	178	70	3800	7.2	230	9		4′25		6	4.6	4.6	1	1	1	1
44	17012	信息本17402	201743243	1	袁钰鑫	2	1998-03-05	河北省定州市转路镇北渠河村1501号	162	54	1582	8.8	169	5	3′58		43		5.3	5.2	1	1	1	1
44	17013	医学信息工程本17401	201743261	1	乔梦凡	1	1998-09-23	河北内丘中学	170	70	3500	8	230	13		5′3		8	5.1	5.3	1	1	1	1
44	17013	医学信息工程本17401	201743262	1	赵燕铎	1	1998-12-28	河北省邢台市沙河市建设路商务局396号	175	81	2700	8.2	235	9		4′24		15	5.2	5.2	1	1	1	1
44	17013	医学信息工程本17401	201743263	1	臧炳淇	1	1998-09-16	河北省保定市安新县河北安新中学	174	52	2600	7.8	235	5		4′31		12	5.2	5.3	1	1	1	1
44	17013	医学信息工程本17401	201743264	1	磨亚婷	2	1998-09-12	河北省保定市曲阳县曲阳永宁中学	164	44	2000	8.7	170	21	4′27		33		4.7	4.7	1	1	1	-1
44	17013	医学信息工程本17401	201743265	1	甄旭伟	1	1999-03-05	河北省保定市博野县小店镇西杜村	170	55	3500	7.8	200	13		5′19		8	4.8	4.8	1	1	1	-1
44	17013	医学信息工程本17401	201743266	1	李朝龙	1	1998-09-09	河北省涿州市东仙坡镇下胡良村安居街176号	177	70	4000	7.5	240	15		4′1		10	4.1	4.1	1	1	1	1
44	17013	医学信息工程本17401	201743267	1	闫茹琪	2	1998-03-29	河北省张北县第一中学	162	59	2600	8.4	170	17	4′1		36		5.3	5.2	1	1	1	1
44	17013	医学信息工程本17401	201743268	1	王嘉伟	1	1998-04-02	河北省张家口市怀来县沙城镇荣庆家园B区7号楼2单元504	171	65	4000	8.8	205	13		5′24		8	4.5	4.6	1	1	1	-1
44	17013	医学信息工程本17401	201743269	11	杨智越	1	1999-01-28	河北平泉县一中	168	58	3048	8.1	212	13		5′28		6	5	5	1	1	1	1
44	17013	医学信息工程本17401	201743270	1	刘铭哲	1	1999-10-29	沧州市运河区都市阳光小区18号楼4单元401	175	60	3000	7.6	210	22		5′19		7	4.7	4.8	1	1	1	-1
44	17013	医学信息工程本17401	201743271	1	谷岱	1	1999-02-25	河北省青县第一中学	179	79	4600	7.9	205	12		4′5		4	5	5.2	1	1	1	1
44	17013	医学信息工程本17401	201743272	1	贾红娜	2	1999-10-05	河北省沧州市献县第一中学554班	165	46	1900	8.5	155	27	4′1		44		5.2	5.1	1	1	1	1
44	17013	医学信息工程本17401	201743273	1	李星月	2	1997-12-27	河北省沧州市献县第一中学理6班	156	42	2400	8.5	160	13	4′26		20		4.9	4.8	1	1	1	-1
44	17013	医学信息工程本17401	201743274	1	田树昌	1	1998-10-03	河北省沧州市黄骅市常郭镇李子札村（田泽春）	181	85	4500	7.5	200	6		5′28		5	4.8	4.7	1	1	1	-1
44	17013	医学信息工程本17401	201743275	1	杨鸿竹	2	1998-08-30	河北省廊坊市三河市(燕郊)二中东路91号	165	56	2500	8.6	175	22	4′0		20		4.6	4.5	1	1	1	-1
44	17013	医学信息工程本17401	201743276	1	孙伟澎	1	1998-05-29	河北省霸州市胜芳镇石沟一村288号	170	78	3900	9	180	5		5′55		1	5	5.3	1	1	1	1
44	17013	医学信息工程本17401	201743277	1	宋旭光	1	1999-03-16	河北省衡水市饶阳县大官亭乡西歧河村	172	66	4000	7.8	206	21		4′5		4	5.2	5	1	1	1	1
44	17013	医学信息工程本17401	201743278	1	秦真	2	1999-03-13	运河丽景小区5号楼一单元502	171	61	1562	8	165	0	4′3		40		5.3	5.1	1	1	1	1
44	17013	医学信息工程本17401	201743279	1	苏晨阳	1	1998-09-30	河北省衡水市故城县坊庄乡董学村340号	173	62	4000	7.5	230	13		5′1		8	5.1	5	1	1	1	1
44	17013	医学信息工程本17401	201743280	1	马晓帅	1	1999-01-16	河北省衡水市阜城县古城镇李家灰窝村	170	60	3900	7.8	230	13		4′5		10	4.8	4.7	1	1	1	-1
44	17013	医学信息工程本17401	201743281	1	王妍	2	2000-04-19	河北省邯郸市大名县大名镇江南苑7栋三楼东户305	170	75	1952	8.5	160	15	4′3		40		5.2	5.1	1	1	1	1
44	17013	医学信息工程本17401	201743282	1	郝得欣	2	1998-03-12	河北省邢台市内丘县大孟镇东庞生活区59楼3单7号	164	46	2100	8.3	170	20	4′3		32		4.6	4.6	1	1	1	1
44	17013	医学信息工程本17401	201743283	1	李雪纯	2	1999-11-19	河北省定州市宝塔花园社区2号楼1单元302室	162	50	2500	8.2	160	1	4′0		37		5.3	5.2	1	1	1	1
44	17013	医学信息工程本17401	201743284	1	赵凤	2	1998-04-18	河北省定州市赵家洼村委会明月店镇赵家洼村263号	172	60	1658	8.5	145	18	4′3		35		4.6	4.7	1	1	1	-1
44	17013	医学信息工程本17401	201743248	1	张梓崴	1	1998-11-03	河北省石家庄市小马新村26栋1单元1004	175	63	4200	7	260	15		4′15		10	5.2	5.3	1	1	1	1
44	17013	医学信息工程本17401	201743249	1	肖宇宏	2	1999-12-25	石家庄市长安区南村镇候丈村光明西路18号	165	54	1750	8.3	148	15	4′3		39		5	5.2	1	1	1	1
44	17013	医学信息工程本17401	201743250	1	康世佳	2	1999-11-27	河北省石家庄市平山县回舍镇候家庄村	155	47	1500	8.6	160	14	4′1		24		5.2	5.1	1	1	1	1
44	17013	医学信息工程本17401	201743251	1	马春苗	2	1998-11-24	河北省石家庄市晋州市东里庄乡崔家庄村	167	63	2300	8.3	150	11	4′28		36		4.8	4.7	1	1	1	-1
44	17013	医学信息工程本17401	201743252	1	吴子叶	2	1999-05-15	河北省新乐市金地市场南邻嘉悦丽城小区3号楼3单元301室	163	55	2000	8.6	155	12	4′32		13		5	5.2	1	1	1	1
44	17013	医学信息工程本17401	201743253	1	温欣茹	2	1999-10-25	河北省唐山市丰润区亨润世家1-5-1001	165	65	2300	8.2	150	19	4′2		38		5.2	5	1	1	1	1
44	17013	医学信息工程本17401	201743254	1	丁佳	2	1999-07-01	河北省唐山市玉田县华景时代30栋第2单元302门	162	70	1875	8.5	160	22	4′0		40		4.6	4.7	1	1	1	-1
44	17013	医学信息工程本17401	201743255	1	刘佳轩	1	1999-11-28	河北省秦皇岛市抚宁县留守营镇西庄村234号	181	75	4200	7.1	240	14		3′51		10	4.5	4.6	1	1	1	-1
44	17013	医学信息工程本17401	201743256	1	郭梦雨	2	1998-05-01	河北省邯郸市天雄路1号大名一中	157	45	2700	9	140	22	4′2		19		4.7	4.7	1	1	1	-1
44	17013	医学信息工程本17401	201743257	1	代存超	1	1998-12-26	河北省邯郸市鸡泽县小寨镇东屯庄村福辰路1号	168	50	3000	8	228	15		4′39		10	5.2	5.2	1	1	1	1
44	17013	医学信息工程本17401	201743258	1	孙雷聪	1	1998-02-02	河北省魏县北高镇孙庄村	183	72	3700	8.4	228	22		5′1		6	5.1	5.2	1	1	1	1
44	17013	医学信息工程本17401	201743259	1	霍燕	2	1998-12-05	河北省邯郸市武安市建东街北头北辰小区二号楼1单元202	170	65	2300	8.3	150	18	4′15		38		5.2	5.2	1	1	1	1
44	17014	医学信息工程本17402	201743298	1	王千一	1	1999-11-11	河北省临城县黑城乡都丰村200号	172	61	4300	11.8	210	7		7′0		7	4.8	4.6	1	1	-1	-1
44	17014	医学信息工程本17402	201743299	1	李进选	2	1999-03-20	河北省保定市清苑区阳城镇大魏庄村	160	60	1958	8.9	170	18	4′4		35		4.9	4.8	1	1	1	-1
44	17014	医学信息工程本17402	201743300	1	王双颖	2	1999-07-26	河北省保定市定兴县高里乡易上营村牛鞅子区472号	164	53	2600	8.7	190	3	3′54		38		4.8	4.7	1	1	1	-1
44	17014	医学信息工程本17402	201743301	1	陈嘉新	1	1999-08-01	河北省保定市唐县光明路商贸宾馆三楼河北轩宇律师事务所	173	60	4700	9.1	235	10		5′1		12	5.1	5.3	1	1	1	1
44	17014	医学信息工程本17402	201743302	1	肖化森	1	1997-11-30	黑背省保定市博野县程委镇东阳村	175	70	4100	9.2	220	16		5′11		3	5.1	5.3	1	1	1	1
44	17014	医学信息工程本17402	201743307	1	狄桐童	2	1999-10-26	河北省沧州市运河区嘉禾一方小区4号楼1单元103	163	48	2700	8.5	170	20	4′29		25		5.2	5.3	1	1	1	1
44	17014	医学信息工程本17402	201743308	1	许增光	1	1998-12-19	河北省沧州市沧县纸房头乡前营村益达便利店	176	75	4200	9.1	200	13		5′21		5	5.3	5.2	1	1	1	1
44	17014	医学信息工程本17402	201743309	1	田泽丰	1	1999-06-27	河北省河间市第一中学	180	70	4300	9.1	235	0		5′0		15	4.6	4.7	1	1	1	-1
44	17014	医学信息工程本17402	201743310	1	王亚洁	2	1999-05-04	河北省三河市燕郊镇潮白人家小区16号楼1单元1005室	168	49	2700	8.5	190	2	4′3		33		5.3	5.2	1	1	1	1
44	17014	医学信息工程本17402	201743311	1	谢飞	2	1998-08-10	河北省霸州市王庄子乡王庄子村1211号	167	49	2600	8.5	200	17	4′27		30		4.8	4.7	1	1	1	-1
44	17014	医学信息工程本17402	201743312	1	张梦硕	1	1999-05-29	河北省沧州市任丘市裕华东路群安里小区3栋6单元201室	184	70	4500	8.8	241	8		4′58		14	4.6	4.7	1	1	1	-1
44	17014	医学信息工程本17402	201743314	1	安嵩	1	1998-08-09	河北省衡水市武邑县武邑镇安代张村2区16号	168	70	4400	11.2	235	12		5′3		2	5.2	5.2	1	1	1	1
44	17014	医学信息工程本17402	201743315	1	李雅鑫	2	1997-06-21	河北省张家口市蔚县蔚州镇前进路市政家属楼1号楼2单元102	160	48	2700	8.8	123	17	4′5		33		4.6	4.7	1	1	1	-1
44	17014	医学信息工程本17402	201743317	1	李红月	2	1999-06-06	河北省衡水市故城县郑口镇大杏基村14号	161	50	1650	8.8	180	22	4′3		36		5.3	5.2	1	1	1	1
44	17014	医学信息工程本17402	201743318	1	叶青平	1	1997-06-25	河北省衡水市阜城县漫河乡叶家铺村37号	172	71	4300	8.6	210	12		5′24		6	4.6	4.7	1	1	1	-1
44	17014	医学信息工程本17402	201743320	1	卢雨宁	2	1999-09-27	河北省定州市锦绣江南小区三单元801	162	48	2600	8.8	190	21	4′3		30		4.7	4.5	1	1	1	-1
44	17014	医学信息工程本17402	201743321	1	杨璨	2	1999-07-20	河北省保定市定州市大辛庄镇泉邱一村16号	167	53	2200	8.5	190	18	4′09		35		5	5.2	1	1	1	1
44	17014	医学信息工程本17402	201743322	1	韩梦达	1	1999-11-01	河北石家庄市深泽县耿庄村新安街15号	174	53	3700	11.2	235	-10		5′16		7	4.7	4.5	1	1	1	-1
44	17014	医学信息工程本17402	201743303	1	杨格鑫	2	1998-03-31	河北省高碑店市高碑店一中	172	70	2700	8.7	155	20	4′15		35		4.8	4.7	1	1	1	-1
44	17014	医学信息工程本17402	201743304	1	付佳蕊	2	1999-02-18	河北省张家口市桥西区西坝岗市运输公司家属楼13号楼2单元302室	173	65	2700	8.5	180	27	4′3		40		5.1	5.3	1	1	1	1
44	17014	医学信息工程本17402	201743305	1	肖雅	2	1998-10-15	河北省张家口市强制隔离戒毒所	158	53	2300	8.5	180	18	3′57		44		4.8	4.7	1	1	1	-1
44	17014	医学信息工程本17402	201743306	1	王晓	2	1999-07-08	河北省张北县第一中学	163	45	2500	8.6	190	18	3′53		23		4.8	5	1	1	1	-1
44	17014	医学信息工程本17402	201743286	1	李佳泽	1	1998-08-24	河北省鹿泉区山尹村镇南平同村幸福路兴二巷6号	180	60	2695	9.2	225	14		5′3		12	5.3	5.1	1	1	1	1
44	17014	医学信息工程本17402	201743287	1	张金龙	1	1997-07-29	河北省石家庄市井陉县孙庄乡东元村建设园49号	176	77	3900	11.1	200	12		7′0		3	5.1	5.2	1	1	1	1
44	17014	医学信息工程本17402	201743288	1	朱俞灿	2	1999-05-21	河北省石家庄市无极县七汲镇西七汲村	165	58	2700	8.9	170	3	4′4		35		5.1	5.1	1	1	1	1
44	17014	医学信息工程本17402	201743289	1	张敬轩	1	1999-03-30	河北省唐山市滦南县倴城镇南大街56号工商银行滦南支行	177	86	3800	10	212	13		7′0		2	5.3	5.2	1	1	1	1
44	17014	医学信息工程本17402	201743290	1	陆金艳	2	1998-10-30	河北省唐山市迁西县兴城镇褚庄村	155	60	2300	8.8	180	2	4′4		37		4.6	4.6	1	1	1	-1
44	17014	医学信息工程本17402	201743292	1	田雪岭	1	1998-01-09	河北省邯郸市大名县天雄路1号大名一中	176	63	3080	7.4	256	20		5′14		13	4.3	4.5	2	1	1	-1
44	17014	医学信息工程本17402	201743293	1	闫桃翠	2	1999-06-18	河北省邯郸市馆陶县文卫街83号馆陶一中	170	57	2500	8.7	180	15	3′57		40		5	5.3	1	1	1	1
44	17014	医学信息工程本17402	201743294	1	王永笑	2	1998-01-08	河北省邯郸市魏县大辛庄乡大东南村	158	45	2200	8.8	170	15	4′4		37		5.3	5.2	1	1	1	1
44	17014	医学信息工程本17402	201743295	1	穆婷玉	2	1998-04-15	河北省邯郸市武安市上团城乡中营井村村委会	153	50	1750	8.8	170	16	4′5		35		5.1	5	1	1	1	1
44	17014	医学信息工程本17402	201743296	1	周子木	1	2002-09-26	河北省邢台市平乡县丰州镇锦绣佳苑二期工程三号楼三单元302	180	76	2658	7.8	267	10		7′0		11	4.8	4.9	1	1	1	-1
44	17014	医学信息工程本17402	201743297	1	郁硕	1	1999-09-29	邢台市桥东区泉南东大街怡锦园5-4-302	176	85	4000	11.2	205	8		7′0		7	4.6	4.8	1	1	1	-1
44	17015	草业科学本17401	201740030	1	石亚婷	2	1998-10-01	河北省辛集市辛集镇西石庄村	163	54	3000	9.9	151	18	4′3		36		5.3	5.1	1	1	1	1
44	17015	草业科学本17401	201740001	1	吴晓霞	2	1999-07-12	河北省石家庄市灵寿县灵寿镇南托村中新街9号	170	55	1800	9.1	202	0	4′3		38		5	5.2	1	1	1	1
44	17015	草业科学本17401	201740002	1	王综艺	1	1998-09-10	河北省元氏县殷村镇西郝村	172	79	3000	8.1	205	19		5′09		5	5.3	5.2	1	1	1	1
44	17015	草业科学本17401	201740003	1	付娆	2	1998-06-26	河北省石家庄市赵县赵州镇平棘大街邮电局家属院18号	167	78	3100	8.4	182	11	5′2		32		5.2	5.1	1	1	1	1
44	17015	草业科学本17401	201740031	1	李旭晔	1	1998-11-07	河北省元氏县东张乡东张村	173	65	2658	9	235	19		4′35		7	5.2	5.1	1	1	1	1
44	17015	草业科学本17401	201740004	1	田馨予	2	1999-09-03	河北省唐山市滦南县方各庄镇坨上村105号	165	50	2500	10.1	170	13	4′3		25		5.2	5.2	1	1	1	1
44	17015	草业科学本17401	201740005	1	张爽	2	1999-03-27	河北省唐山市滦南县宋道口镇张庙村258号	155	50	2500	10.1	148	5	4′26		29		4.6	4.6	1	1	-1	1
44	17015	草业科学本17401	201740006	1	李霞	2	1999-06-08	河北省唐山市乐亭县新寨镇香道村东一排13号	165	66	2000	10.9	172	19	5′33		25		5.1	5.2	1	1	1	1
44	17015	草业科学本17401	201740032	1	吉玉丽	2	1999-07-24	河北省唐山市滦县杨柳庄镇吉庄子村2街42号	156	45	2600	11.3	180	21	4′21		22		4.7	4.8	1	1	1	-1
44	17015	草业科学本17401	201740033	1	梅秀杉	1	1998-10-04	河北省唐山市迁安市上庄乡平林镇村457号	175	65	2659	8.4	240	18		4′28		10	4.7	4.7	1	1	1	-1
44	17015	草业科学本17401	201740008	1	曹勍天	1	1998-11-18	河北省邯郸市成安县综合职业技术学校凤凰西路89号	180	72	3999	7.1	290	20		4′3		20	4.8	4.8	1	1	1	-1
44	17015	草业科学本17401	201740009	1	陶星星	1	1999-01-10	河北省邯郸市成安县综合职业技术学校凤凰西路89号	170	55	4000	7.2	270	12		4′27		14	5.1	5	1	1	1	1
44	17015	草业科学本17401	201740034	1	任晓宇	1	1999-09-29	河北省魏县边马乡任庄村	172	65	3500	6.9	255	24		4′01		20	5	4.8	1	1	1	1
44	17015	草业科学本17401	201740010	1	宁佳欣	2	2002-02-23	河北省南和县一溜营村金和营小区	170	50	2000	11.3	165	16	4′31		37		5.2	5.2	1	1	1	1
44	17015	草业科学本17401	201740011	1	杨帆	2	1999-11-30	河北省南和县金马庄园13号楼2单元301	165	55	3000	10.4	130	11	4′22		26		4.6	4.6	1	1	1	1
44	17015	草业科学本17401	201740012	1	张玉凤	2	1996-04-18	河北省南和县史召乡西高庄	160	52	1500	9.1	152	15	4′32		27		4.9	4.7	1	1	1	-1
44	17015	草业科学本17401	201740035	1	付磊	1	1997-03-30	河北省保定市徐水区遂城镇曲城村五区73号	175	75	2900	6.7	230	19		4′21		11	5.3	5.2	1	1	1	1
44	17015	草业科学本17401	201740036	1	何非凡	1	1998-02-27	河北省涿州市朝阳路183号83号楼1单元302室	180	80	4284	8.3	210	10		4′1		9	4.5	4.6	1	1	1	-1
44	17015	草业科学本17401	201740013	1	郭晓安	2	1997-03-29	河北省张家口市宣化区洋河南镇依水绿城小区	159	44	3000	8.8	165	16	5′0		30		4.6	5	1	1	1	-1
44	17015	草业科学本17401	201740014	11	杜强	1	1997-10-01	河北省承德市丰宁满族自治县大阁镇西庙村8组11号	180	75	3000	7.1	280	21		4′3		20	5.1	5.3	1	1	1	1
44	17015	草业科学本17401	201740015	1	耿曼	2	1998-04-11	河北省承德市丰宁满族自治县草原乡草原村西马群组8号	162	48	1750	9.9	148	12	5′11		14		4.6	4.6	1	1	1	-1
44	17015	草业科学本17401	201740037	1	提忠慧	2	1999-04-26	河北省沧州市沧县捷地乡尹家桥村393号	172	52	3300	10.5	165	16	4′3		30		4.7	4.7	1	1	1	-1
44	17015	草业科学本17401	201740016	1	董鑫	1	1998-11-06	河北省三河市皇庄镇东定府庄村	170	70	4900	8.9	220	23		4′23		3	5.3	5.2	1	1	1	1
44	17015	草业科学本17401	201740017	1	李龙跃	2	1999-11-01	河北省三河市新集镇孙安屯村	168	55	3300	10.1	160	15	4′3		32		4.6	4.5	1	1	1	-1
44	17015	草业科学本17401	201740018	1	白志成	1	1998-12-07	河北省廊坊市三河市李旗庄镇刘校尉村	180	88	4000	6.7	250	29		4′1		21	4.6	4.8	1	1	-1	-1
44	17015	草业科学本17401	201740019	1	段旭	2	1999-09-22	河北省三河市新集镇刘白塔村村委会	171	66	2800	11.1	160	3	4′25		27		5.3	5.2	1	1	1	1
44	17015	草业科学本17401	201740020	1	田丰荥	1	1999-06-16	河北省三河市黄土庄镇黄土庄村	170	73	4000	7.5	227	24		4′13		11	5.2	5.2	1	1	1	1
44	17015	草业科学本17401	201740021	1	张凯博	1	1999-05-01	河北省三河市黄土庄镇二百户村	186	70	4000	8.1	244	15		4′2		20	4.6	4.5	1	1	1	-1
44	17015	草业科学本17401	201740022	1	赖芳芳	2	1998-12-30	河北省廊坊市三河市燕郊建行家属楼京榆大街563号	160	54	1900	8.9	170	19	4′29		28		5.2	5	1	1	1	1
44	17015	草业科学本17401	201740023	1	李立	2	1998-08-09	河北省廊坊市三河市黄土庄镇季辛屯村724号	165	56	2000	10.7	130	16	5′0		28		4.6	4.6	1	1	-1	1
44	17015	草业科学本17401	201740024	1	刘峻男	1	1999-09-30	河北省三河市鼎盛西大街333号	182	95	4399	7.7	230	20		4′1		20	5.3	5.3	1	1	1	1
44	17015	草业科学本17401	201740025	1	张梦琪	2	1998-10-10	河北省廊坊市三河市皇庄镇崔各庄村31号	165	61	2300	9.5	149	16	4′3		46		5	5	1	1	1	1
44	17015	草业科学本17401	201740026	1	吴紫鹤	2	1998-10-16	河北省衡水市桃城区彭杜乡枣园村东头天园小区5号楼3单元202	160	70	2600	10	188	23	5′0		36		5.2	5.1	1	1	1	1
44	17015	草业科学本17401	201740027	1	张建蕊	2	1999-09-20	河北省衡水市武邑县武邑镇建设西路卫生局家属楼	162	56	3100	8.4	195	11	4′1		21		4.6	4.7	1	1	1	-1
44	17015	草业科学本17401	201740028	1	黄艳梅	2	1997-11-26	河北省衡水市武邑县韩庄镇张牛八阵村	160	46	2500	9.5	203	5	4′31		24		5	5.2	1	1	1	1
44	17015	草业科学本17401	201740029	1	张洁	2	1999-11-26	河北省深州市大冯营乡东牛村9号	160	50	1652	10.7	178	13	4′3		24		5.2	5.2	1	1	1	1
44	17015	草业科学本17401	201740039	1	高鑫	2	1997-08-21	河北省定州清风店镇燕家庄村1区83号	160	53	3000	8.5	185	20	3′59		21		5.2	5.3	1	1	1	1
44	17015	草业科学本17401	201740040	1	张梦姣	2	1997-12-11	河北省保定市唐县北罗所北罗镇西城子村	160	50	2700	10.5	165	15	4′19		32		5.3	5.2	1	1	1	1
44	17015	草业科学本17401	201740007	1	李东萍	2	1999-10-30	河北省秦皇岛市抚宁区抚宁镇李家堡子村161号	167	65	2400	10.5	170	5	5′33		25		5.2	5.3	1	1	1	1
44	17016	动物科学本17401	201740041	1	聂洪辛	2	1998-10-16	河北省石家庄市灵寿县灵寿镇大东关村新开北街西11排4号	170	75	1650	10.1	176	23	4′0		33		5.1	5	1	1	1	1
44	17016	动物科学本17401	201740042	1	耿雅帆	2	1997-05-18	河北省元氏县槐阳镇北苏村	175	67	3000	10.2	152	21	4′28		30		5.2	5.3	1	1	1	1
44	17016	动物科学本17401	201740043	1	李曼	2	1998-08-21	河北省元氏县南佐镇苏庄村	175	65	1965	9.8	160	18	4′12		32		5.2	5	1	1	1	1
44	17016	动物科学本17401	201740079	1	关雨欣	2	1999-06-22	河北省三河市段甲岭镇八百户村村委会	165	62	3500	9.9	183	1	4′42		29		5.1	5.1	1	1	1	1
44	17016	动物科学本17401	201740080	1	李思楠	2	1999-07-12	河北省廊坊市三河市齐心庄镇中坛村村委会	188	78	1569	9.9	180	3	4′0		35		5.3	5.2	1	1	1	1
44	17016	动物科学本17401	201740081	1	王晶	2	1997-08-02	河北省廊坊市三河市泃阳镇沟北村村委会	170	68	1500	9.8	185	15	4′53		20		5.1	5.2	1	1	1	1
44	17016	动物科学本17401	201740082	1	董帅	1	1998-10-09	河北省衡水市景县温城乡东后村	175	66	4000	7.9	248	10		3′58		13	4.6	4.6	1	1	-1	1
44	17016	动物科学本17401	201740083	1	滕雅婷	2	1999-11-12	河北省衡水市武邑县桥头乡西桑村	175	69	1745	9.9	174	17	4′5		36		5.2	5.2	1	1	1	1
44	17016	动物科学本17401	201740084	1	姚聪聪	2	1999-06-26	衡水市武邑县韩庄镇姚村	175	75	1785	10	177	17	4′23		28		5	5.3	1	1	1	1
44	17016	动物科学本17401	201740044	1	米霄玉	2	1999-08-18	河北省石家庄市赵县范庄镇任庄村村西7巷20号	175	61	1596	9.7	174	19	4′18		38		5.2	5.1	1	1	1	1
44	17016	动物科学本17401	201740045	1	李佳伟	1	1999-02-25	河北省唐山市滦南县祥润花园2栋3门1502	170	75	3000	7.7	244	10		3′5		12	5.1	5.3	1	1	1	1
44	17016	动物科学本17401	201740046	3	吴静一	2	2000-01-15	河北省邯郸市大名县银河花园B区10C一单元二楼西户	160	60	3300	10.6	135	19	4′34		26		4.5	4.6	1	1	1	-1
44	17016	动物科学本17401	201740047	1	武月娇	2	2000-04-17	河北省邯郸市大名县杨桥镇武庄村	172	63	1958	9.8	170	19	4′18		38		5	5.2	1	1	1	1
44	17016	动物科学本17401	201740048	1	侯田田	2	1998-01-08	河北省邯郸市魏县大辛庄乡侯高村185号	171	75	3000	9.8	182	17	4′4		22		5.2	5.2	1	1	1	1
44	17016	动物科学本17401	201740049	1	靳硕娟	2	2004-08-31	河北省邯郸市大名县孙甘店乡后刘税村1组44号	169	50	3500	10.2	177	18	4′32		28		4.6	4.8	1	1	1	-1
44	17016	动物科学本17401	201740050	1	马慧娜	2	1998-05-02	河北省邯郸市大名县埝头乡山岳村4组66号	190	95	1844	10.2	123	3	4′33		36		5.2	5.3	1	1	1	1
44	17016	动物科学本17401	201740051	1	王艳静	2	1998-10-31	河北省邯郸市大名县万堤镇前屯村5组11号	170	60	3500	9.8	170	2	4′0		34		4.6	4.7	1	1	1	-1
44	17016	动物科学本17401	201740052	1	索琰瑞	1	1999-08-08	河北省邯郸市磁县育东巷六排一号	175	67	3000	7.6	258	14		3′58		10	4.7	4.5	1	1	1	-1
44	17016	动物科学本17401	201740053	1	贾鑫鑫	2	1998-08-08	河北省邢台市南和县三召乡回庄村175号	180	75	2985	9.8	160	17	4′06		32		4.8	4.7	1	1	1	-1
44	17016	动物科学本17401	201740054	1	李丙垚	1	1999-09-01	河北省南和县城关镇东辛寨村	175	65	3000	7.9	250	12		4′0		10	4.5	4.6	1	1	1	-1
44	17016	动物科学本17401	201740055	1	李紫鑫	2	2000-01-28	河北省南和县贾宋镇韩村	165	62	1658	9.7	163	18	4′1		19		5.2	5.3	1	1	1	1
44	17016	动物科学本17401	201740056	1	时晨欣	1	1997-10-28	河北省平乡县丰州镇大时村	175	61	4000	7.4	240	12		3′58		11	4.5	4.6	1	1	1	-1
44	17016	动物科学本17401	201740057	1	王龙楷	1	2000-02-19	河北省南和县贾宋镇大会塔村	172	63	4000	7	236	13		3′36		9	4.7	4.7	1	1	1	-1
44	17016	动物科学本17401	201740058	1	王占冲	1	1999-06-26	河北省南和县贾宋镇张路村	171	66	3000	7.6	200	14		3′42		11	5	5.1	1	1	1	1
44	17016	动物科学本17401	201740059	1	陈路洋	1	1998-07-26	河北省邢台市沙河市柴关乡安河村	169	50	2600	7.6	258	12		3′58		12	5.2	5.3	1	1	1	1
44	17016	动物科学本17401	201740061	1	穆维	2	1999-10-15	河北省保定市涞水县宋各庄乡沈家庵村兴旺路010号	170	68	3500	9.8	190	15	4′32		30		5.2	5.3	1	1	1	1
44	17016	动物科学本17401	201740062	1	樊文华	2	1998-12-23	河北省张家口市宣化区洋河南镇物资局院西三排五号	175	57	1658	9.8	184	13	4′3		19		4.8	4.7	1	1	1	-1
44	17016	动物科学本17401	201740063	1	高枫	2	1996-06-13	河北省张家口市张北县职教中心公园路88号	170	75	3000	9.7	192	17	4′26		34		4.1	4	2	2	-1	-1
44	17016	动物科学本17401	201740064	1	郭文伟	1	1997-12-27	河北省张家口市张北县职教中心公园路88号	190	95	3900	7.7	257	8		4′1		10	5	5.2	1	1	1	1
44	17016	动物科学本17401	201740065	1	李文婷	2	1998-10-17	河北省张家口市张北县职教中心公园路88号	175	67	3000	9.9	155	12	4′0		36		4.5	4.6	1	1	1	-1
44	17016	动物科学本17401	201740066	1	曹建宁	1	1999-05-08	河北省张家口市张北县职教中心公园路88号	170	55	3500	7.9	248	9		4′08		8	4.7	4.7	1	1	1	-1
44	17016	动物科学本17401	201740067	1	高思潮	1	1998-11-26	河北省张家口市张北县职教中心公园路88号	180	75	4800	7.9	244	9		3′32		10	5.2	5.2	1	1	1	1
44	17016	动物科学本17401	201740068	1	薛晓涵	2	1999-10-09	承德县岔沟乡双庙村四组	175	65	1789	10.1	177	10	4′4		35		5	5	1	1	1	1
44	17016	动物科学本17401	201740069	11	李芳	2	1997-10-14	滦平县职教中心	175	61	1952	9.8	170	11	4′53		35		4.9	4.7	1	1	1	-1
44	17016	动物科学本17401	201740070	11	李英帅	2	1998-02-17	河北省承德市隆化县张三营镇后街村4组10号	172	63	1648	9.8	178	15	4′4		19		4.5	4.6	1	1	1	-1
44	17016	动物科学本17401	201740071	11	高佳惠	2	1998-03-26	河北省承德市丰宁满族自治县凤山镇凤山村五组	171	77	3000	9.7	163	16	4′48		30		5.3	5.2	1	1	1	1
44	17016	动物科学本17401	201740072	11	贾菲	2	1998-07-20	北京市怀柔区怀柔镇王华村村委会	169	50	3500	9.7	158	18	4′06		31		5.1	5.3	1	1	1	1
44	17016	动物科学本17401	201740073	1	孟庆新	2	1998-05-24	河北省承德市围场县四合永镇围场职教中心408室转孟庆新	190	89	2958	9.8	146	17	4′0		38		5.1	5.3	1	1	1	1
44	17016	动物科学本17401	201740074	1	高璐瑶	2	1999-09-29	河北省三河市黄土庄镇唐回店村	170	66	1685	9.8	174	17	4′03		19		4.7	4.7	1	1	1	-1
44	17016	动物科学本17401	201740075	1	齐益	2	1999-06-03	河北省三河市新天地一期C栋4单元1702	180	75	2956	9.8	178	14	4′16		30		5.1	5.2	1	1	1	1
44	17016	动物科学本17401	201740076	1	孙亦铭	1	1998-07-27	河北省三河市新集镇菜园村	165	62	3500	7.9	253	10		3′58		12	4.3	4.5	2	1	1	-1
44	17016	动物科学本17401	201740077	1	张川	1	1998-03-03	河北省廊坊市三河市黄土庄镇小营村	188	77	2596	7.8	257	11		3′42		9	4.9	4.8	1	1	1	-1
44	17016	动物科学本17401	201740078	1	周政昊	1	1999-05-22	河北省三河市鸿亚园盛繁商贸有限公司	170	68	3500	7.8	240	12		3′58		9	5	5.2	1	1	1	1
44	17017	动物科学本17402	201740086	1	王云卓	2	1997-04-10	河北省元氏县南因镇南因一街村	156	41	2900	10.3	154	5	5′2		41		5.2	5.2	1	1	1	1
44	17017	动物科学本17402	201740087	1	张学宇	2	2000-02-21	河北省元氏县城区龙湖湾小区	157	60	1550	10.2	165	5	4′24		34		5.2	5.2	1	1	1	1
44	17017	动物科学本17402	201740088	1	王世玲	2	1998-07-07	河北省石家庄市赵县南柏舍镇安柏舍村光明路5巷11号	160	62	3000	9.2	182	12	4′2		40		4.8	4.7	1	1	1	-1
44	17017	动物科学本17402	201740089	1	杨博璇	2	1999-07-08	河北省邢台市宁晋县晶龙街邮政局西邻30米路北辉煌灯饰	161	62	3000	9.7	170	15	4′28		34		5.2	5.3	1	1	1	1
44	17017	动物科学本17402	201740090	1	杨佳旺	1	1998-12-08	河北省唐山市滦南县南堡镇廒上村084号	175	66	3350	7.8	246	10		3′5		9	4.6	4.5	1	1	1	-1
44	17017	动物科学本17402	201740091	1	李琛	2	1998-09-03	河北省邯郸市成安县综合职业技术学校凤凰西路89号	174	65	1999	8.4	180	22	5′03		36		5.1	5.2	1	1	1	1
44	17017	动物科学本17402	201740092	1	王卫	2	1998-10-15	河北省邯郸市大名县孙甘店乡马牧地村3组28号	167	55	3268	10.1	158	18	5′49		33		5.3	5.2	1	1	1	1
44	17017	动物科学本17402	201740093	1	邢欣欣	2	1999-11-15	河北省邯郸市大名县龙王庙镇西曹口村4组0196号	157	50	2800	10.9	150	15	4′3		34		4.6	4.5	1	1	1	-1
44	17017	动物科学本17402	201740094	1	郑晓晓	2	1998-02-01	河北省邯郸市魏县沙口集乡岗上村220号	165	65	2800	9.4	190	11	4′32		42		5.1	5	1	1	1	1
44	17017	动物科学本17402	201740095	1	焦甜甜	2	1999-10-17	河北省邯郸市大名县大名府路大名中学	160	52	2800	8.9	185	8	4′28		33		4.8	4.7	1	1	1	-1
44	17017	动物科学本17402	201740096	1	孔令星	2	1997-05-23	河北省邯郸市大名县大名府路大名中学	163	48	2800	12.6	170	19	5′13		27		4.8	4.7	1	1	1	-1
44	17017	动物科学本17402	201740097	1	杨大宽	1	1999-09-28	河北省邯郸市大名县大名府路大名中学	160	50	3000	9.7	186	14		4′4		10	5.1	5.2	1	1	1	1
44	17017	动物科学本17402	201740098	1	张晨露	2	1998-04-20	河北省邯郸市大名县大名府路大名中学	163	58	2000	12.6	165	14	4′18		32		4.9	4.8	1	1	1	-1
44	17017	动物科学本17402	201740099	1	刘艳娟	2	1998-06-29	河北省邯郸市广平县南阳堡乡刘庄村	154	50	2900	9.9	198	5	4′32		20		4.5	5	1	1	1	-1
44	17017	动物科学本17402	201740100	1	张兆奇	1	1998-07-10	河北省武安市一建公司七单元602	178	70	3000	8	250	12		3′4		12	4.6	4.7	1	1	1	-1
44	17017	动物科学本17402	201740101	1	吴悦悦	2	1999-08-14	河北省永年县正西乡刘湾村	162	58	2900	10	194	16	5′33		28		5.2	5.2	1	1	1	1
44	17017	动物科学本17402	201740102	1	徐晓龙	2	2000-10-16	河北省南和县三召乡善友桥村	160	45	1900	8.9	180	0	4′18		39		4.9	4.8	1	1	1	-1
44	17017	动物科学本17402	201740103	1	杨哲	2	1998-08-05	河北省南和县闫里乡杨庄村	161	55	3000	9.1	156	22	6′0		39		4.7	4.7	1	1	1	-1
44	17017	动物科学本17402	201740104	1	要广	1	1998-09-13	河北省南和县三思乡西北部136号	170	66	4000	8	254	14		3′58		11	4.8	4.9	1	1	1	-1
44	17017	动物科学本17402	201740105	1	张少哲	2	2000-02-01	河北省南和县闫里乡闫里村1098号	162	50	2000	10.1	188	21	4′3		29		5.3	5.2	1	1	1	1
44	17017	动物科学本17402	201740106	1	王笑乾	2	1999-04-01	河北省邢台市沙河市柴关乡杏花庄村	160	40	2700	9	200	16	4′3		40		5	5.1	1	1	1	1
44	17017	动物科学本17402	201740107	1	任雨桐	1	1999-07-24	河北省沙河市综合职教中心	170	65	4800	7.7	237	13		3′5		12	5.1	5.3	1	1	1	1
44	17017	动物科学本17402	201740108	1	张珈境	2	1998-01-06	张家口市宣化区顺城街2号院6号楼3单元501	167	67	2900	13	175	17	4′26		32		4.9	4.7	1	1	1	-1
44	17017	动物科学本17402	201740109	1	刘建楠	2	1998-12-06	河北省张家口市张北县职教中心公园路88号	157	54	1845	10.8	155	10	4′28		22		4.8	4.7	1	1	1	-1
44	17017	动物科学本17402	201740110	1	牛艺	2	1998-06-18	河北省张家口市张北县职教中心公园路88号	165	56	2000	11.3	160	12	4′26		30		4.8	4.7	1	1	1	-1
44	17017	动物科学本17402	201740111	1	杨秀娟	2	1997-10-16	河北省张家口市张北县职教中心公园路88号	160	48	1750	10.8	170	3	4′29		35		4.8	4.8	1	1	1	-1
44	17017	动物科学本17402	201740112	1	杨艳娟	2	1998-01-19	河北省张家口市张北县职教中心公园路88号	160	50	1854	11	170	13	5′09		30		4.7	4.9	1	1	1	-1
44	17017	动物科学本17402	201740113	1	李欣蕊	2	1998-08-26	张北县职教中心公园路88号	160	60	1550	9.6	155	1	4′3		34		4.8	4.7	1	1	1	-1
44	17017	动物科学本17402	201740114	1	范东峰	1	1998-09-28	河北省阳原职业技术教育中心	172	55	3000	7.7	240	11		3′46		9	4.8	4.8	1	1	1	-1
44	17017	动物科学本17402	201740115	1	于冬雪	2	1999-01-03	承德县下板城金牛华府b座1081	168	58	3000	13	180	25	4′27		22		5	5.3	1	1	1	1
44	17017	动物科学本17402	201740116	11	李子木	1	1999-02-26	滦平县职业技术教育中心	178	77	3400	6.9	245	11		3′4		8	4.3	4.5	2	1	1	-1
44	17017	动物科学本17402	201740117	11	康喆	2	1997-01-20	河北省承德市丰宁满族自治县大阁镇撒二营村	165	60	3200	9.9	202	21	4′2		26		5.2	5.3	1	1	1	1
44	17017	动物科学本17402	201740118	11	兰寅峰	2	1998-07-03	河北省承德市丰宁满族自治县大阁镇帐房沟村19组285号	170	52	3200	10	180	15	4′28		35		5.1	5	1	1	1	1
44	17017	动物科学本17402	201740119	1	刘宇	2	1996-12-14	河北省沧州市东光县鑫源小区2号楼一单元903	168	58	2900	12.3	190	0	4′27		39		5.3	5.2	1	1	1	1
44	17017	动物科学本17402	201740120	1	许二阳	1	2000-02-01	河北省三河市新集镇西门外村	178	77	3000	7.3	247	12		3′47		10	4.8	4.7	1	1	1	-1
44	17017	动物科学本17402	201740121	1	周金龙	1	1999-05-07	河北省三河市泃阳镇双塔村村委会	168	51	3500	7.3	258	14		3′49		14	5.3	5.2	1	1	1	1
44	17017	动物科学本17402	201740122	1	李世博	1	1999-11-16	河北省三河市皇庄镇杨务村197号	175	88	3400	7.6	262	16		3′52		11	4.6	4.6	1	1	1	-1
44	17017	动物科学本17402	201740123	1	王浩程	2	1998-01-10	北京市朝阳区崔各庄东辛店王庄家园A栋143室	168	68	2800	9.3	200	27	4′21		40		5.2	5.2	1	1	1	1
44	17017	动物科学本17402	201740124	1	魏永泰	1	1999-06-15	河北省廊坊市三河市泃阳镇大枣林村	176	64	4650	7.8	258	9		3′58		12	5.3	5.1	1	1	1	1
44	17017	动物科学本17402	201740125	1	张鹏	1	2001-10-19	河北省廊坊三河市三平路灵山金城车行	173	92	4000	7.8	200	11		4′03		10	4.1	4	2	2	-1	-1
44	17017	动物科学本17402	201740126	1	郑棋	2	1998-12-19	河北省三河市泃阳镇沟北村大队	170	60	3300	12.6	155	0	4′25		36		4.6	4.7	1	1	1	-1
44	17017	动物科学本17402	201740127	1	张新娟	2	1998-10-20	河北省衡水市武邑县韩庄镇张泊庄村	165	60	2900	10.5	150	13	3′59		15		4.6	4.6	1	1	1	-1
44	17017	动物科学本17402	201740128	1	郑雪冬	1	1998-12-05	河北省衡水市武邑县紫塔乡前顺子村铁峰超市	175	75	3500	7.8	266	10		3′58		10	5.1	5	1	1	1	1
44	17017	动物科学本17402	201740129	1	祝学文	2	1998-10-06	河北省衡水市武邑县龙店乡大祝村	165	60	1500	8.8	203	21	4′15		31		4.5	4.6	1	1	1	-1
44	17017	动物科学本17402	201740130	1	杨金玲	2	1998-05-29	河北省定州市叮咛店镇赛里村764号	166	55	1550	9.8	186	5	4′25		35		5.3	5.2	1	1	1	1
44	17018	动物科学本17403	201740154	1	闫佳许	1	1999-11-22	河北省保定市博野县博雅家园1号楼3单元201	178	71	4000	7.7	242	13		3′5		11	5.3	5.2	1	1	1	1
44	17018	动物科学本17403	201740155	1	侯佳璐	2	1999-01-16	河北省张家口市宣化区江家屯乡申家屯村	163	45	1900	9.9	145	12	4′14		28		5.2	5.1	1	1	1	1
44	17018	动物科学本17403	201740156	1	王明慧	2	1998-05-22	北京市平谷区峪口镇坨头寺村大队	160	50	2800	8.6	182	14	3′53		35		5.2	5.3	1	1	1	1
44	17018	动物科学本17403	201740158	1	张维	2	1999-01-09	河北省沧州市肃宁县万里镇豆阎庄村248号	165	67	2800	10.1	175	14	4′16		30		5	5.1	1	1	1	1
44	17018	动物科学本17403	201740159	1	刘威辰	1	2000-02-10	河北省廊坊市广阳区金泰花园小区27号楼701室	170	68	3800	7.9	238	12		3′58		11	5.1	5	1	1	1	1
44	17018	动物科学本17403	201740160	1	李中虎	1	1998-11-23	河北省邯郸市曲周县利民街城建小区五单元一楼东户	170	70	4200	7.9	244	10		3′52		12	4.8	4.7	1	1	1	-1
44	17018	动物科学本17403	201740162	1	董欢	2	1997-09-26	河北省衡水市安平县严疃村严疃小学	167	49	2500	10.1	170	19	4′32		20		4.6	4.8	1	1	1	-1
44	17018	动物科学本17403	201740163	1	朱艳超	1	1997-09-23	河北省衡水市阜城县霞口镇安庄村	178	60	4100	7.9	248	9		3′53		10	5	4.8	1	1	1	1
44	17018	动物科学本17403	201740164	1	郭若楠	2	1999-10-24	河北省定州市赵村镇胡家佐村430号	163	54	3500	10	173	17	4′3		30		5.3	5.2	1	1	1	1
44	17018	动物科学本17403	201740146	1	张日昕	2	1998-06-01	河北省邢台市沙河市褡裢所桥西办事处曹庄三村四区10号	165	47	2700	10.1	170	1	4′45		32		5.2	5.2	1	1	1	1
44	17018	动物科学本17403	201740147	1	王晨颖	2	2000-08-18	保定市莲池区保新路东城国际小区4号楼二单元801	156	90	1650	10.1	162	1	4′46		33		5.2	5.3	1	1	1	1
44	17018	动物科学本17403	201740148	11	庄云侠	2	1998-06-13	河北省保定市徐水区东史端乡陈庄村陈庄小区二号楼二单元101	164	50	1685	9.8	158	17	4′51		36		5.1	5.3	1	1	1	1
44	17018	动物科学本17403	201740150	1	邓林	2	1999-09-27	河北省保定市唐县都亭乡西口底村	160	62	1650	9.9	172	18	4′12		19		5.1	5.2	1	1	1	1
44	17018	动物科学本17403	201740153	1	孟云燕	2	1999-03-19	河北省曲阳县第一高级中学	162	44	2200	9.8	177	19	4′13		31		4.5	4.6	1	1	1	-1
44	17018	动物科学本17403	201740131	1	张雪杰	2	1997-12-16	河北省石家庄市桥西区汇丰路25号西美花城5栋1单元1501室	175	70	2800	9.8	155	18	4′12		38		5.3	5.2	1	1	1	1
44	17018	动物科学本17403	201740133	1	刘玮	2	1998-08-23	行唐县北河乡西科头村科龙街42号	163	55	2500	9.9	170	20	4′18		23		4.8	4.8	1	1	1	-1
44	17018	动物科学本17403	201740134	1	胡世超	1	1999-08-13	河北省石家庄市赵县唐家寨村	177	70	3000	7.7	240	10		3′5		12	5.2	5.3	1	1	1	1
44	17018	动物科学本17403	201740135	1	王鑫源	1	1998-02-26	河北省玉田县窝洛沽镇红苇厂村	179	85	2695	7.8	247	12		3′58		10	4.6	4.6	1	1	-1	1
44	17018	动物科学本17403	201740136	11	韦志强	1	1997-06-10	河北省唐山市玉田县林西镇冯陈府村瑞福大街	178	78	4000	7.9	252	12		3′5		9	5.2	5.1	1	1	1	1
44	17018	动物科学本17403	201740137	1	刘云	1	1998-08-12	河北省秦皇岛市昌黎县安山镇榆林村	178	65	3000	8	238	10		3′47		10	5.3	5.3	1	1	1	1
44	17018	动物科学本17403	201740138	1	岳少康	1	2000-10-13	河北省邯郸市邯山区宏达圣水湖畔8号楼2单元2404	178	80	3900	8.1	240	11		3′44		12	4.8	4.8	1	1	1	-1
44	17018	动物科学本17403	201740139	1	张璐菲	2	1999-04-18	河北省邯郸市肥乡区肥乡镇常庄村151号	145	43	2700	9.7	177	17	4′32		15		5.2	5.3	1	1	1	1
44	17018	动物科学本17403	201740140	1	陈赛赛	2	1999-12-10	河北省邯郸市永年区界河店乡西陈庄村	155	57	3500	9.8	173	14	4′32		30		4.6	4.7	1	1	1	-1
44	17018	动物科学本17403	201740141	1	仝金硕	2	1998-05-12	河北省邯郸市大名县天雄路1号大名一中	150	45	1458	9.8	185	19	4′38		31		4.9	4.7	1	1	1	-1
44	17018	动物科学本17403	201740143	1	刘娜	2	1999-03-11	河北省成安县道东堡乡南刘庄村6组72号	169	54	3000	9.9	180	5	4′4		34		5.1	5.2	1	1	1	1
44	17019	动物科学本17404	201740185	1	梁雨姿	2	1997-11-01	河北省涞源县第一中学	158	54	3300	10.1	166	20	4′3		36		4.7	4.7	1	1	1	-1
44	17019	动物科学本17404	201740186	1	赵涵	2	1998-09-22	河北省保定市望都县寺庄乡庄里村453号	153	46	3200	10.4	190	22	4′32		34		5.2	5.2	1	1	1	1
44	17019	动物科学本17404	201740188	1	牛佳静	2	1997-09-29	曲阳永宁中学	160	50	3300	9.2	165	17	4′26		33		5	5.2	1	1	1	1
44	17019	动物科学本17404	201740189	1	李林密	2	1998-09-18	河北省保定市雄县昝岗镇西河岗村	158	54	3000	9.8	160	14	4′2		32		5.2	5.3	1	1	1	1
44	17019	动物科学本17404	201740190	1	孙英男	1	1997-05-10	河北省承德市隆化县蓝旗镇蓝旗村蓝旗上营子226号	170	65	3500	7.8	248	13		3′5		10	5.1	5.2	1	1	1	1
44	17019	动物科学本17404	201740191	1	陈美茹	2	1998-10-13	河北省沧州市沧县杜林乡杨屯村	163	58	1750	9.7	168	16	4′08		14		4.6	4.6	1	1	-1	1
44	17019	动物科学本17404	201740192	1	王猛	1	2000-01-23	河北省沧州市盐山县千童镇西南院村124号	170	60	3200	7.9	244	12		3′55		12	5.1	5.3	1	1	1	1
44	17019	动物科学本17404	201740166	1	赵卯军	1	1999-08-16	石家庄市平安大街圆明路交叉口搪瓷厂宿舍1号楼2单元403	176	60	3050	7.8	240	10		3′5		13	4.7	4.7	1	1	1	-1
44	17019	动物科学本17404	201740167	1	刘梦娇	2	1999-10-27	高邑县西堤村街北区55号	158	50	1789	10	170	10	4′15		35		5.2	5.1	1	1	1	1
44	17019	动物科学本17404	201740168	1	闫嘉欣	2	1998-08-11	河北省石家庄市赵县南柏舍镇唐家寨村幸福一巷11号	157	50	3300	9.4	158	1	4′16		30		4.9	4.8	1	1	1	-1
44	17019	动物科学本17404	201740169	1	徐浩钧	1	1999-05-22	河北省唐山市玉田县虹桥镇西会村安乐街22号	170	60	3300	7.9	248	12		3′52		9	4.6	4.7	1	1	1	-1
44	17019	动物科学本17404	201740170	11	齐云卿	1	1999-01-23	河北省秦皇岛市海港区东方明珠城B区14栋6单元401	178	80	3500	7.9	253	8		3′58		10	4.5	4.6	1	1	1	-1
44	17019	动物科学本17404	201740171	1	王文雪	2	1998-09-10	河北省邯郸市复兴区岭南路287号戍强公寓9号楼5单元15号	164	60	1900	9.3	173	18	3′3		36		4.7	4.7	1	1	1	-1
44	17019	动物科学本17404	201740173	1	郭子彦	2	1998-08-01	河北省邯郸市永年区小西堡乡牛屯村二区23号	160	45	3500	9.5	166	17	4′08		28		4.9	4.7	1	1	1	-1
44	17019	动物科学本17404	201740174	1	花莎莎	2	1998-05-26	河北省邯郸市永年区第二中学	160	50	2800	9.8	160	16	4′24		17		4.1	4	2	2	-1	-1
44	17019	动物科学本17404	201740175	1	李靳	2	1999-07-27	河北省邯郸市大名县天雄路1号大名一中	166	47	1965	9.8	168	16	4′32		13		4.8	4.9	1	1	1	-1
44	17019	动物科学本17404	201740176	1	贾晓晓	2	1998-10-22	河北省邯郸市鸡泽县双塔镇西双塔村安康路社令里1号	166	47	1650	9.9	170	15	4′4		33		5.3	5.1	1	1	1	1
44	17019	动物科学本17404	201740177	1	王嘉欣	2	1998-05-15	河北省邯郸市魏县泊口乡蒋西村	165	49	3500	10	145	17	4′16		34		4.6	4.6	1	1	1	-1
44	17019	动物科学本17404	201740178	1	路东	1	1999-12-24	河北省邢台市桥西区东由留村903号	171	65	3300	8	254	14		4′12		12	5.3	5.1	1	1	1	1
44	17019	动物科学本17404	201740180	1	田雨	2	1999-06-09	河北省保定市安新县雁翎西路罗门婚纱摄影	163	52	3500	9.9	180	18	4′28		35		4.8	4.9	1	1	1	-1
44	17019	动物科学本17404	201740181	1	李玉莹	2	1997-09-20	河北省保定市定兴县贤寓镇沽酒村	157	50	3000	10.2	192	19	4′33		36		5.2	5.3	1	1	1	1
44	17019	动物科学本17404	201740182	1	梁紫恒	1	1999-08-28	河北省保定市容城县城关镇豪丹路127号	171	55	3500	7.7	200	12		4′03		11	4.8	4.7	1	1	1	-1
44	17019	动物科学本17404	201740183	1	郑旭	1	1998-02-04	河北省保定市唐县大洋乡郑家庄村一区26号	170	60	4500	7.7	236	13		3′47		11	5.1	5.3	1	1	1	1
44	17019	动物科学本17404	201740193	1	王帅	2	1998-03-28	河北省泊头市第一中学1417班	155	50	3000	9.8	126	27	4′32		36		4.7	4.7	1	1	1	-1
44	17019	动物科学本17404	201740194	1	赵伯洋	1	1996-06-15	河北省廊坊市固安县第一中学	170	60	4000	8	253	10		3′58		11	4.9	4.8	1	1	1	-1
44	17019	动物科学本17404	201740196	1	王荣月	2	1998-12-01	河北省衡水市故城县坊庄乡大杨村194号	167	51	2900	8.6	195	25	4′54		14		5.3	5.1	1	1	1	1
44	17019	动物科学本17404	201740197	1	李秋梅	2	1999-08-29	河北省衡水市阜城县城关镇李皇殿村	160	55	3000	9.7	188	23	4′23		33		4.7	4.7	1	1	1	-1
44	17019	动物科学本17404	201740198	1	刘博	2	1999-05-29	河北省深州市深州镇利仁村村委会	164	52	3100	10	180	19	4′2		32		5.2	5.3	1	1	1	1
44	17019	动物科学本17404	201740199	1	庞天晴	2	1999-03-13	河北省定州市南城区尧方头村	165	52	3200	9.9	174	18	4′26		30		4.8	4.7	1	1	1	-1
44	17019	动物科学本17404	201740200	1	王柳佳	2	1998-07-08	河北省定州市西城乡大定村712号	165	50	3300	9.8	170	18	4′32		31		5.3	5.2	1	1	1	1
44	17020	动物药学本17401	201740220	1	刘卓	1	1999-12-26	河北省衡水市武邑县圈头乡刘村	163	53	2800	7.8	246	10		4′0		10	5	5.1	1	1	1	1
44	17020	动物药学本17401	201740201	1	侯奕铭	2	1998-10-14	河北省石家庄市长安区汇龙湾小区一号楼一单元2502	168	50	2500	8.6	178	18	4′0		36		5.2	5.1	1	1	1	1
44	17020	动物药学本17401	201740202	1	王子平	2	1999-06-26	河北省唐山市滦南县扒齿港镇崔庄村17号	162	55	1528	9.7	170	1	4′08		30		5.3	5.3	1	1	1	1
44	17020	动物药学本17401	201740203	1	胡翠茹	2	2000-02-02	河北省邯郸市大名县龙王庙镇东木堤村11组0439号	165	51	1569	10.1	166	23	4′32		34		4.5	4.6	1	1	1	-1
44	17020	动物药学本17401	201740204	1	王素先	2	1998-09-18	河北省邯郸市大名县北峰乡刘庄村4组49号	156	55	1650	9.4	183	19	4′14		19		5.3	5.1	1	1	1	1
44	17020	动物药学本17401	201740205	1	赵亚慧	2	2000-08-18	河北省邯郸市大名县沙圪塔乡赵鸭窝村6组367号	168	50	3000	9.5	190	14	4′2		33		4.1	4	2	2	-1	-1
44	17020	动物药学本17401	201740206	1	刘飞虎	1	1998-03-13	河北省武安市阳邑镇柏林前街308号	178	70	3500	7.6	258	9		3′5		12	4.8	4.9	1	1	1	-1
44	17020	动物药学本17401	201740207	1	苗腾飞	1	1998-09-10	河北省武安市康二城镇招贤村11号	180	80	4000	7.7	237	10		3′58		8	4.7	4.7	1	1	1	-1
44	17020	动物药学本17401	201740208	1	李晨语	2	1998-07-03	河北省平乡县节固乡节固村	164	48	2800	9.8	135	15	4′18		17		4.6	4.7	1	1	1	-1
44	17020	动物药学本17401	201740209	1	王博远	1	1998-07-07	河北省保定市涞源县育才街77-1号	175	57	4000	7.7	240	12		4′02		9	4.7	4.6	1	1	1	-1
44	17020	动物药学本17401	201740210	1	王震	1	1999-05-28	河北省张家口市宣化沙岭子镇二里半村	174	75	3000	8	247	14		4′12		10	4.6	4.7	1	1	1	-1
44	17020	动物药学本17401	201740211	1	周阳	1	1998-10-21	河北省张家口市宣化区演武厅街40号	163	48	3050	7.5	258	10		3′5		14	4.7	4.7	1	1	1	-1
44	17020	动物药学本17401	201740212	1	丁晓伟	1	1997-10-01	河北省张家口市张北县职教中心公园路88号	174	61	4200	7.7	260	13		3′47		12	4.5	4.6	1	1	1	1
44	17020	动物药学本17401	201740213	1	李然	2	1999-07-05	承德县孟家院乡孟家院村七组	158	47	1596	9.8	177	18	4′3		34		5	5.1	1	1	1	1
44	17020	动物药学本17401	201740214	1	李雪成	1	1999-02-15	滦平县职教中心	176	43	3000	7.8	233	12		3′44		8	4.5	4.6	1	1	1	-1
44	17020	动物药学本17401	201740215	11	苏思雪	2	1997-10-02	河北省承德市丰宁满族自治县大滩镇老羊圈村1组100号	160	50	1750	10.1	154	17	4′45		36		5.3	5.2	1	1	1	1
44	17020	动物药学本17401	201740216	11	张磊	1	1998-08-22	河北省承德市丰宁满族自治县大滩镇南围子1组7号	174	54	3500	7.8	200	13		3′5		9	5.3	5.2	1	1	1	1
44	17020	动物药学本17401	201740217	11	张思彤	2	1997-12-01	河北省承德市丰宁县大阁镇达四沟村2组52号	165	48	2600	10.1	160	17	4′5		30		4.6	4.8	1	1	1	-1
44	17020	动物药学本17401	201740218	2	常阔	1	1997-11-08	河北省承德市围场县四合永镇围场职教中心408室转常阔	180	59	4016	7.7	240	8		3′41		9	5.3	5.2	1	1	1	1
44	17020	动物药学本17401	201740219	1	范爱秋	2	1998-08-10	河北省三河市燕郊镇小庄营村大队	162	54	3500	9.4	174	18	4′32		29		4.7	4.7	1	1	1	-1
44	17021	动物药学本17402	201740231	1	王振涛	1	1998-12-20	河北省唐山市玉田县散水头镇戴家桥村后辛庄南街5号	170	69	3000	8	246	11		3′54		12	4.6	4.8	1	1	1	-1
44	17021	动物药学本17402	201740221	1	王璐瑶	2	1998-09-30	石家庄市鹿泉区龙海南苑3栋中单元407室	170	90	1500	8.8	186	20	4′02		32		5.3	5.2	1	1	1	1
44	17021	动物药学本17402	201740222	1	常亚鹏	1	1998-01-15	河北省石家庄市栾城县栾城镇张家庄村南大街24号	175	74	3000	7.5	254	10		3′54		8	5	5.2	1	1	1	1
44	17021	动物药学本17402	201740224	1	李恩彤	2	2000-08-20	石家庄市行唐县九口子乡东黄安村东南路5号	168	55	2200	9.3	180	18	4′18		34		5.2	5	1	1	1	1
44	17021	动物药学本17402	201740226	1	付家璇	1	1999-01-01	河北省石家庄市平山县两河乡两河村	178	62	3000	7.3	237	12		3′56		9	5.2	5.2	1	1	1	1
44	17021	动物药学本17402	201740228	1	张何欣	1	1999-02-03	河北省唐山市丰润区幸福道幸福小区203楼3门401号	178	85	3200	7.8	248	14		3′5		10	5	5.3	1	1	1	1
44	17021	动物药学本17402	201740230	1	李一	2	1998-11-27	河北省玉田县鸦鸿桥镇草桥头村	168	62	2500	9.7	134	17	4′2		32		5.2	5	1	1	1	1
44	17021	动物药学本17402	201740234	1	彭施宇	1	1998-05-14	河北省秦皇岛市开发区长江西道66号第一中学	177	77	3000	6.9	230	15		3′57		6	4.9	4.7	1	1	1	-1
44	17021	动物药学本17402	201740235	11	杜敏丽	2	1999-03-07	河北省秦皇岛市青龙满族自治县第一中学	165	60	2300	10	170	17	4′23		30		4.5	4.6	1	1	1	-1
44	17021	动物药学本17402	201740236	1	李胜男	2	1998-04-09	河北省秦皇岛市昌黎县朱各庄镇后白石院村	162	59	2400	10.1	180	20	4′3		20		4.8	4.7	1	1	1	-1
44	17021	动物药学本17402	201740237	1	张晓雨	1	1997-07-17	河北省邯郸市魏县沙口集乡集东村104号	173	74	3100	7.9	250	12		4′0		11	5.2	5.2	1	1	1	1
44	17021	动物药学本17402	201740239	1	薛余超	1	1996-09-25	河北省邯郸市磁县时村营乡田庄村三组311号	170	68	3000	7.8	244	8		4′08		12	5.2	5.2	1	1	1	1
44	17021	动物药学本17402	201740240	1	段琳	2	1998-03-01	河北省魏县梨香嘉园2号楼三单元	160	54	2200	9.7	174	18	4′11		30		5	5.1	1	1	1	1
44	17021	动物药学本17402	201740241	1	路鼎	1	1998-12-24	河北省邢台市桥西区卫校家属院4号楼	183	76	3800	7.4	239	9		3′5		10	5	5.2	1	1	1	1
44	17021	动物药学本17402	201740242	1	赵乐乐	2	2000-02-24	河北省邢台市柏乡县固城店镇东小京村535号	167	65	3200	9.8	165	19	5′27		25		4.6	4.7	1	1	1	-1
44	17021	动物药学本17402	201740243	1	刘世艳	2	1998-04-25	河北省石家庄市赞皇县赞皇镇花林村合作街7号	163	57	2500	10	168	5	4′24		15		5.1	5	1	1	1	1
44	17021	动物药学本17402	201740244	1	要纬玉	2	1998-11-11	河北省邢台市南和县城关镇巩庄	160	58	2200	10.1	160	1	4′4		30		4.6	4.8	1	1	-1	-1
44	17021	动物药学本17402	201740245	1	崔普	2	1998-05-05	河北省沙河市周庄办事处八里庄村东大街70号	165	44	2500	10.2	154	21	4′53		32		4.9	4.7	1	1	1	-1
44	17021	动物药学本17402	201740246	1	王秋凡	2	1998-09-01	河北省保定市清苑区李庄乡付家营村0657号	162	59	2300	9.8	135	18	4′08		29		4.7	4.7	1	1	1	-1
44	17021	动物药学本17402	201740247	1	杨璟珂	2	1999-09-06	河北省保定市容城县爱佳公寓2号楼1单元701室	160	52	2200	9.8	177	19	4′24		25		4.1	4	2	2	-1	-1
44	17021	动物药学本17402	201740248	1	陈雅迪	2	2000-10-08	河北省保定市雄县龙湾镇	168	44	2500	9.8	170	14	4′32		36		5	5	1	1	1	1
44	17021	动物药学本17402	201740249	1	杨亚新	2	2000-09-22	河北省保定市雄县雄州镇艾西楼村	160	48	2200	9.8	168	23	4′4		35		4.8	4.8	1	1	1	-1
44	17021	动物药学本17402	201740250	1	杨荣	2	1998-06-10	安徽省马鞍山市和县西埠镇鸡笼山村委会杨贞堡自然村37号	164	52	1700	9.6	165	16	4′2		37		4.9	4.8	1	1	1	-1
44	17021	动物药学本17402	201740251	1	田静	2	1999-07-15	河北省承德市蘑菇峪乡门子哨村村委会	162	53	2360	8.5	190	18	3′5		35		5.2	5	1	1	1	1
44	17021	动物药学本17402	201740252	1	侯春竹	2	1998-11-23	河北省沧州市吴桥县万宏豪庭15号楼2单元802	172	64	2200	9.8	170	18	4′38		13		5	5.3	1	1	1	1
44	17021	动物药学本17402	201740253	1	赵玉	1	1999-08-16	北京市东城区新中西里小区18号楼二门501	180	70	3400	7.3	261	14		3′52		9	4.8	4.8	1	1	1	-1
44	17021	动物药学本17402	201740254	1	李路刚	1	1999-05-14	河北省衡水市桃城区大庆西路16号衡水市第十四中学北校区高三02班	174	65	3300	7.6	253	12		3′55		10	4.6	4.5	1	1	1	-1
44	17021	动物药学本17402	201740256	1	焦梦岩	1	1998-08-01	石家庄市新华区颐宏路天域嘉园10号楼1单元202	181	80	3200	7.4	255	11		3′51		11	4.6	4.5	1	1	1	-1
44	17021	动物药学本17402	201740257	1	郭美瑜	2	1999-01-24	河北省衡水市饶阳县邹村村委会五公镇邹村十区27号（郭学军）	160	48	2435	10	160	19	4′03		20		4.9	4.7	1	1	1	-1
44	17021	动物药学本17402	201740258	1	马宇彤	2	1999-11-04	河北省定州市晏阳初中学	160	55	2600	8.7	136	16	4′18		30		5.2	5.3	1	1	1	1
44	17021	动物药学本17402	201740259	1	杨蕊	2	1998-05-10	河北省定州市高蓬镇北高蓬村村委会	169	49	1958	10.1	182	18	4′21		34		4.8	4.7	1	1	1	-1
44	17021	动物药学本17402	201740260	1	赵微	2	1999-11-11	河北省定州市杨家庄乡八里店村646号	165	52	2300	10.1	180	14	4′0		30		4.8	4.9	1	1	1	-1
44	17022	动物医学本17401	201740261	1	赵凯	1	1992-11-25	河北省元氏县宋曹镇王宋村	176	72	4300	7.1	200	18		4′2		8	4.7	4.7	1	1	1	-1
44	17022	动物医学本17401	201740262	1	周娜	2	1998-05-15	河北省石家庄市赵县韩村镇韩村富强路92号	166	53	3300	8.5	213	8	4′11		35		4.7	4.7	1	1	1	-1
44	17022	动物医学本17401	201740263	1	朱雪云	2	1998-08-18	河北省石家庄市新华区中华北大街282号苏秀苑A-1-802室	161	45	1548	10.2	165	15	4′3		23		4.6	4.8	1	1	1	-1
44	17022	动物医学本17401	201740264	1	张晗	1	1999-08-11	河北省邯郸市成安县综合职业技术学校凤凰西路89号	176	65	4000	7.2	240	12		4′23		5	4.8	4.8	1	1	1	-1
44	17022	动物医学本17401	201740265	1	霍晓俊	2	2000-04-17	河北省邯郸市大名县龙王庙镇东范堤村9组160号	158	61	3400	9.6	195	11	5′11		28		5.2	5.3	1	1	1	1
44	17022	动物医学本17401	201740266	1	鞠馨雨	2	1998-05-27	河北省邯郸市大名县大名府路大名中学	162	52	1600	8.5	185	24	5′07		43		4.8	4.9	1	1	1	-1
44	17022	动物医学本17401	201740267	1	王慧慧	2	1996-11-18	河北省邯郸市大名县大名府路大名中学	160	45	3200	11.6	180	10	5′17		33		4.5	4.6	1	1	1	1
44	17022	动物医学本17401	201740274	1	王旭晨	1	1997-06-30	河北省张家口市宣化区江家屯乡暖点湾村	175	70	3000	7.6	230	22		4′52		11	4.6	4.8	1	1	1	-1
44	17022	动物医学本17401	201740275	1	邵永丰	2	1997-11-11	张家口市张北县职教中心公园路88号	162	52	3350	10.4	150	5	4′26		31		4.8	4.8	1	1	1	-1
44	17022	动物医学本17401	201740276	1	张晓娟	2	1997-07-07	张家口市张北县职教中心公园路88号	165	55	3400	8.8	165	4	4′2		22		5	4.7	1	1	1	-1
44	17022	动物医学本17401	201740277	1	杨占江	1	1998-08-01	河北省张家口市张北县职教中心公园路88号	180	63	2485	7.1	275	18		4′3		10	4.8	4.7	1	1	1	-1
44	17022	动物医学本17401	201740278	1	屈秀峰	2	1996-07-29	张北县职教中心公园路88号	158	52	3350	9.2	137	20	4′27		35		4.9	4.8	1	1	1	-1
44	17022	动物医学本17401	201740279	11	汤宏利	1	1998-01-02	滦平职教中心	177	80	4300	7.9	288	13		4′33		8	4.6	4.7	1	1	1	-1
44	17022	动物医学本17401	201740280	11	陈鹏飞	2	1999-11-20	隆化县章吉营乡瓦房村西街89号	164	60	3400	11.3	140	4	4′17		20		5.1	5.3	1	1	1	1
44	17022	动物医学本17401	201740281	11	王欣雨	2	1999-01-01	河北省承德市丰宁满族自治县凤山镇南营村三组305	160	55	3500	8.8	155	23	4′22		24		4.9	4.8	1	1	1	-1
44	17022	动物医学本17401	201740282	1	谭天宇	1	1999-08-21	河北省三河市燕郊技术开发区福成五期13号楼4单元1004室	185	75	4800	7.6	235	30		4′2		8	5.1	5.3	1	1	1	1
44	17022	动物医学本17401	201740283	1	李焕	2	1998-06-26	河北省三河市新集镇张庄村	161	78	3400	10.5	160	17	4′3		30		5.1	5.3	1	1	1	1
44	17022	动物医学本17401	201740284	1	王景儒	2	1999-11-26	河北省三河市齐心庄镇大街小罗庄村316号	165	83	1658	10	188	13	5′55		22		4.6	4.7	1	1	1	-1
44	17022	动物医学本17401	201740285	1	侯星宇	1	1998-11-19	河北省三河市新天地一期C栋6单元1302	183	72	4300	8.1	245	11		5′29		5	4.7	4.7	1	1	1	-1
44	17022	动物医学本17401	201740286	11	许婷妍	2	2000-03-20	河北省三河书杨庄镇小窝头村7871号	170	55	3500	10	200	4	5′0		25		5.1	5.2	1	1	1	1
44	17022	动物医学本17401	201740287	1	张泽鹏	1	1997-05-03	河北省廊坊市三河市燕郊镇上上城第三季17号楼1单元404	180	70	2800	8.1	266	9		5′13		5	4.7	4.7	1	1	1	-1
44	17022	动物医学本17401	201740288	1	张泽朋	1	1999-06-11	河北省三河市燕郊青年社区二期9-2-2004	175	80	2485	7.4	200	18		4′3		6	4.8	4.9	1	1	1	-1
44	17022	动物医学本17401	201740289	1	高博	1	1997-04-20	河北省深州市护驾迟镇何庄村村委会	172	75	2562	7.6	240	9		4′56		7	4.5	4.6	1	1	1	-1
44	17022	动物医学本17401	201740290	1	刘智慧	2	1999-05-01	河北省衡水市武邑县龙店乡王薛庄	162	53	3400	8.5	170	17	4′57		36		5.2	5.2	1	1	1	1
44	17022	动物医学本17401	201740268	1	张超然	1	1998-12-04	河北省邯郸市广平县教师村	178	52	4000	7.6	245	15		4′2		4	4.9	4.7	1	1	1	-1
44	17022	动物医学本17401	201740269	1	苗懂洋	1	1998-07-07	河北省武安市西土山乡东寨子村	180	66	4550	8.3	230	18		4′43		9	5.2	5.3	1	1	1	1
44	17022	动物医学本17401	201740270	1	王悦	2	1997-07-29	河北省邯郸市武安市西土山乡西湖村728号	163	65	3400	11.2	178	12	4′55		35		4.6	4.5	1	1	1	-1
44	17022	动物医学本17401	201740271	1	孙晓丹	2	1997-04-02	河北省南和县闫里乡河上村	161	52	3350	9.7	184	17	5′3		23		5	5.2	1	1	1	1
44	17022	动物医学本17401	201740272	1	杨江峰	1	1997-11-07	河北省邢台市沙河市册井乡全呼村	172	80	4900	8.7	240	23		6′0		8	5	5.1	1	1	1	1
44	17022	动物医学本17401	201740273	1	李勇亮	1	1997-11-26	河北省沙河市沙河综合职教中心	178	65	4300	7.3	265	21		4′29		6	4.7	4.7	1	1	1	-1
44	17023	动物医学本17402	201740298	1	孙婷	2	1998-11-16	河北省石家庄市无极县里城道乡赵正寺村光明街康华巷2号	153	44	1958	10.4	150	1	4′52		36		5.3	5.3	1	1	1	1
44	17023	动物医学本17402	201740299	1	宁雅琴	2	2000-01-23	河北省石家庄市平山县下口乡卷掌村087号宁海兵	168	78	2500	12	175	21	5′3		24		4.3	4.5	2	1	1	-1
44	17023	动物医学本17402	201740301	1	石南	2	1998-08-17	河北省新乐市协神派出所协神乡南青同村红旗街四区132号	170	55	1659	8.3	138	10	4′47		30		5.2	5.2	1	1	1	1
44	17023	动物医学本17402	201740302	1	马钟慧	2	1999-01-27	河北省唐山市开平区康明家苑204栋6门201	167	60	3500	10.6	188	4	4′5		29		4.5	4.6	1	1	1	-1
44	17023	动物医学本17402	201740303	6	张薇	2	1998-03-25	河北省唐山市汉沽管理区广明里20排2号	156	47	1592	10	188	12	4′3		47		5.3	5	1	1	1	1
44	17023	动物医学本17402	201740291	1	何玲钰	2	1999-05-26	石家庄市长安区北二环与建华大街交叉口亲亲家园1-2-1003	160	55	3200	11.7	160	15	5′15		30		5.3	5.3	1	1	1	1
44	17023	动物医学本17402	201740292	1	霍雨禾	1	1999-04-19	河北省石家庄市平山县寨北乡石古洞村59号	175	88	2589	7.4	280	22		3′57		9	4.7	4.8	1	1	1	-1
44	17023	动物医学本17402	201740293	1	胡怡凡	2	1999-08-01	河北省石家庄市新华区广源路3号省直华萃园4-1-501	173	80	3000	9.3	168	13	5′3		26		4.9	4.8	1	1	1	-1
44	17023	动物医学本17402	201740294	1	郭融冰	2	1999-02-17	河北省石家庄市高新区东仰陵村大队收	162	59	3200	8.6	165	13	4′05		32		5.1	5.2	1	1	1	1
44	17023	动物医学本17402	201740295	1	贾军萌	2	1999-11-02	河北省藁城区张家庄镇赵庄村村东街71号	160	64	1658	13.4	155	16	5′33		28		5.1	4.9	1	1	1	1
44	17023	动物医学本17402	201740296	1	曹唱唱	2	1999-10-10	河北省石家庄市藁城区南董镇东四公村	160	53	1700	10.2	168	16	4′3		24		4.8	4.7	1	1	1	-1
44	17023	动物医学本17402	201740297	1	李博宇	1	1998-10-18	河北省石家庄市裕华区宋营镇八方村东大街37号	170	60	3200	7.2	233	17		4′19		9	4.6	4.7	1	1	1	-1
44	17023	动物医学本17402	201740304	11	樊晨炜	1	1999-04-13	河北省唐山市滦县雷庄镇樊店子村6排22号	175	66	3600	7.1	280	17		4′3		8	4.6	4.7	1	1	1	-1
44	17023	动物医学本17402	201740305	1	李海芳	2	1998-11-06	河北省唐山市滦南县程庄镇徐家庄村132	160	66	2600	8.6	199	17	3′48		21		5	5.1	1	1	1	1
44	17023	动物医学本17402	201740317	1	周赛	1	1998-12-27	河北省保定市望都县赵庄乡大十五计村	173	65	3900	6.6	290	25		3′39		22	5	4.8	1	1	1	1
44	17023	动物医学本17402	201740318	1	付贵龙	1	1999-09-23	河北省保定市易县裴山镇西霍山村	173	70	3000	7.6	220	18		4′07		14	5.2	5.2	1	1	1	1
44	17023	动物医学本17402	201740319	1	张禹清	1	1995-12-17	河北省张家口市建国路德胜南街5号楼2单元502	178	73	2900	7.1	250	20		3′52		18	4.8	4.9	1	1	1	-1
44	17023	动物医学本17402	201740320	1	王文杰	1	1998-09-14	河北省张家口市蔚县蔚州镇国税局	170	66	3000	7	255	17		4′42		18	4.8	4.7	1	1	1	-1
44	17023	动物医学本17402	201740321	1	刘辉	1	1999-04-16	河北省张家口市宣化区大北街望京福地小区 8-4-202	182	56	3900	7.4	195	14		4′19		8	4.7	4.7	1	1	1	-1
44	17023	动物医学本17402	201740322	1	齐永硕	1	1999-02-17	河北省承德市承德县下板城镇朝梁子村1组	172	48	2800	9	266	21		4′3		12	4.1	4	2	2	-1	-1
44	17023	动物医学本17402	201740323	11	刘澈	2	1998-08-29	河北省丰宁满族自治县大阁镇阳光水岸西侧底商35号中克卫浴	169	50	2500	9.5	200	12	5′3		32		4.9	4.8	1	1	1	-1
44	17023	动物医学本17402	201740324	1	赵天慈	2	1999-03-27	河北省沧州市运河区孔雀城9-1-401	168	66	1500	8.9	139	1	5′28		30		5.2	5.2	1	1	1	1
44	17023	动物医学本17402	201740325	1	韩昕彤	2	1999-12-26	河北省青县第一中学	168	54	2500	8.9	192	19	4′47		44		4.8	4.9	1	1	1	-1
44	17023	动物医学本17402	201740326	1	宋文志	1	1998-10-28	河北省沧州市献县第一中学572班	178	69	3000	8.3	233	17		5′17		9	4.5	4.6	1	1	1	-1
44	17023	动物医学本17402	201740328	11	丁阳	2	1998-11-04	河北省廊坊市大厂县夏垫镇耀华佳苑东1号楼5单元502	160	65	2500	9.2	180	24	4′27		26		4.5	4.6	1	1	1	-1
44	17023	动物医学本17402	201740329	1	陈忱	2	1999-06-13	河北省衡水市故城县里老乡西小屯村	160	66	3000	7.2	180	17	4′09		41		4.8	4.9	1	1	1	-1
44	17023	动物医学本17402	201740330	1	贾依凡	1	1999-02-19	河北省定州市李亲顾镇油味村	180	70	4000	7.2	260	10		4′11		14	5.3	5.1	1	1	1	1
44	17023	动物医学本17402	201740306	1	田倬语	2	1999-03-06	河北省唐山市滦南县胡各庄镇大富各庄村	163	66	2700	9.7	170	3	4′55		25		4.6	4.7	1	1	1	-1
44	17023	动物医学本17402	201740308	1	王冠禹	1	1999-05-13	河北省唐山市古冶区大庄坨派出所大庄坨乡小庄坨村中街1号	186	65	4000	7.5	222	16		4′18		5	4.6	4.8	1	1	-1	-1
44	17023	动物医学本17402	201740309	1	田小娇	2	1999-06-16	河北省唐山市玉田县杨家套乡小田庄村和平北一街13号	160	66	3000	9	200	2	3′48		17		5	5.1	1	1	1	1
44	17023	动物医学本17402	201740310	1	张仪倩	2	1999-02-15	河北省唐山市迁安市惠民小区30号楼三单元902室	170	53	1900	9.9	170	11	4′51		28		4.5	4.6	1	1	1	1
44	17023	动物医学本17402	201740311	1	韩煜尔	2	1999-06-18	河北省邯郸市峰峰矿区一矿通顺佳苑十号楼1603室	160	51	3000	11	155	13	4′01		36		4.5	4.6	1	1	1	-1
44	17023	动物医学本17402	201740312	1	李俊闯	1	1998-04-20	河北省邯郸市大名县天雄路1号大名一中	172	66	3700	8	250	11		4′0		18	5.1	5.3	1	1	1	1
44	17023	动物医学本17402	201740313	1	方素婷	2	1998-01-02	邯郸市曲周县安寨镇马连固村	163	63	1500	10.1	200	17	4′43		27		5.2	5.1	1	1	1	1
44	17023	动物医学本17402	201740314	1	王苗苗	2	1997-10-26	河北省内丘县胜利路139号河北内丘中学	163	60	3200	9	188	3	4′27		30		4.7	4.7	1	1	1	-1
44	17023	动物医学本17402	201740315	1	王子超	1	1999-11-02	河北省保定市清苑区中医院家属楼一单元401	175	90	3800	7	172	16		4′2		8	4.6	4.8	1	1	1	-1
44	17023	动物医学本17402	201740316	1	耿近峰	1	1998-07-19	河北省保定市定兴县贤寓镇南旺村	178	70	4000	7	288	25		3′55		22	5.3	5.2	1	1	1	1
44	17024	动物医学本17403	201740348	1	胡双双	2	1999-01-05	河北省保定市清苑区魏村镇魏村南街	160	66	1900	9.9	188	19	4′17		36		5	4.8	1	1	1	1
44	17024	动物医学本17403	201740331	1	乔鋆	1	1999-01-11	石家庄市长安区亚龙花园26-5-602	170	66	4400	7.7	250	12		5′14		10	4.6	4.7	1	1	1	-1
44	17024	动物医学本17403	201740332	1	吴梦晓	2	1999-12-25	河北省石家庄栾城区西营乡吴辛庄村南十条6号	162	50	2500	7.4	168	4	3′55		32		4.6	4.7	1	1	1	-1
44	17024	动物医学本17403	201740333	1	王许刚	1	1998-09-05	河北省石家庄市晋州市朝阳小区A15栋第二单元401室	176	66	4000	7.4	240	22		4′18		15	5	5.1	1	1	1	1
44	17024	动物医学本17403	201740334	3	底皓晴	2	1998-10-28	河北省新乐市彭家庄乡彭家庄村清真寺南大街东3排12号	160	50	1500	7.5	177	12	4′26		35		4.8	4.9	1	1	1	-1
44	17024	动物医学本17403	201740337	1	李雅静	2	1998-10-10	河北省玉田县窝洛沽镇李庄子村	154	53	2888	7.9	188	2	5′15		36		5	4.8	1	1	1	1
44	17024	动物医学本17403	201740338	1	郝世成	1	1998-03-07	河北省唐山市遵化县建明东街富贵家园小区一号楼二单元六零二	164	50	4700	7.6	290	26		4′28		14	4.7	4.7	1	1	1	-1
44	17024	动物医学本17403	201740339	1	张龙	1	1997-07-02	邯郸市陵园路锦园	175	69	4600	7.4	277	20		4′1		15	4.7	4.7	1	1	1	-1
44	17024	动物医学本17403	201740340	1	张政钢	1	2000-04-17	邯郸市永年区广府镇广清苑6号楼3单元7楼东户	176	50	4100	7.1	230	26		4′18		11	5.2	5.2	1	1	1	1
44	17024	动物医学本17403	201740341	1	赵梓筱	2	1999-09-05	河北省邯郸市峰峰矿区临水镇石桥村5队99号	156	50	2500	9.8	200	22	4′18		25		4.6	4.7	1	1	1	-1
44	17024	动物医学本17403	201740342	1	王瑞	2	1998-02-24	河北省邯郸市永年区正西乡前高岳村十区109号	163	66	3100	9.8	190	5	5′09		39		4.6	4.7	1	1	1	-1
44	17024	动物医学本17403	201740343	1	申杭杭	2	1998-11-18	河北省邯郸市曲周县安寨镇柳疃村	163	66	2800	9.5	177	21	4′52		27		5.3	5.1	1	1	1	1
44	17024	动物医学本17403	201740345	1	郑钰荣	2	1999-04-25	河北省临西实验中学	170	66	3220	8.8	178	18	5′09		35		5.3	5.2	1	1	1	1
44	17024	动物医学本17403	201740346	1	王涛	1	2000-01-10	邢台市沙河市东城天下5号楼三单元602	164	55	4000	7.7	240	21		5′2		15	5.3	5	1	1	1	1
44	17024	动物医学本17403	201740347	1	张玥	2	1999-10-25	保定市北市区东金庄村金展街23号内3号	170	44	1584	9.8	172	5	4′43		34		5	5.3	1	1	1	1
44	17024	动物医学本17403	201740349	1	梁路超	2	1999-07-23	河北省保定市徐水区尚城小区B座四单元601	161	55	1652	10	110	3	6′56		26		5.1	5.3	1	1	1	1
44	17024	动物医学本17403	201740350	1	赵玉洁	2	1999-11-30	河北省保定市定兴县固城镇北店村	165	60	1888	9	222	18	4′02		36		4.6	4.6	1	1	1	-1
44	17024	动物医学本17403	201740351	1	徐子炎	1	1998-07-14	河北省保定市唐县雹水乡西雹水村委会	180	77	5400	7	150	9		4′24		13	5.2	5.1	1	1	1	1
44	17024	动物医学本17403	201740352	1	田泽畅	1	1997-11-06	河北省保定市容城县大河镇张市村繁荣路双有胡同1号	180	88	3999	7	265	19		4′3		14	5	5.1	1	1	1	1
44	17024	动物医学本17403	201740354	1	魏子宇	1	2000-03-01	河北省保定市雄县大营镇口头村	175	70	4400	7.5	195	24		4′39		6	5	5.1	1	1	1	1
44	17024	动物医学本17403	201740357	1	张振兴	1	1998-06-09	河北省承德市隆化县隆化镇超梁沟村南街33号	174	77	3900	7	290	9		4′4		15	4.7	4.7	1	1	1	-1
44	17024	动物医学本17403	201740358	11	陈旭	1	1997-06-21	河北省丰宁满族自治县凤山镇花盆村78号	172	65	2800	7	245	19		4′28		8	4.8	4.7	1	1	1	-1
44	17024	动物医学本17403	201740359	11	张红日	2	1997-05-23	河北省承德市围场县永安街50号	163	62	2300	9	177	5	4′29		21		5	5.2	1	1	1	1
44	17024	动物医学本17403	201740360	1	李佳	2	1998-10-06	河北省沧州市献县第一中学理5班	176	50	2222	10.1	160	0	5′0		40		4.6	4.6	1	1	1	1
44	17024	动物医学本17403	201740361	1	刘君达	1	1999-10-27	河北省泊头市第一中学1406班	170	60	3000	7.8	255	17		4′17		9	4.8	4.7	1	1	1	-1
44	17024	动物医学本17403	201740362	1	宋小璇	2	1999-07-01	河北省廊坊市安次区永兴路兴盛新区4号楼2单元102室	174	60	2698	9	195	18	4′28		23		5.2	5.2	1	1	1	1
44	17024	动物医学本17403	201740363	1	郭文文	2	1998-11-11	河北省霸州市胜芳镇北楼村	163	50	1900	9	140	11	5′09		23		5.2	5.3	1	1	1	1
44	17024	动物医学本17403	201740364	1	张傲	2	1999-10-23	河北省衡水市桃城区大庆西路16号(十四中北校高三11班)	162	50	3000	9.8	156	17	4′41		30		5.1	5	1	1	1	1
44	17024	动物医学本17403	201740365	1	杨鹏程	1	1996-11-09	河北沧州东光西北营村289号	178	75	3000	7.8	222	11		4′33		8	5.2	5.2	1	1	1	1
44	17024	动物医学本17403	201740367	1	蔡思琪	2	1997-12-27	河北省沧州市盐山县盐山镇西门外村委会	161	55	3333	12	144	12	5′13		25		5	5.2	1	1	1	1
44	17024	动物医学本17403	201740369	1	高碧业	2	1998-02-10	河北省衡水地区深州市兴泰二区8号楼501	155	50	3300	13	188	20	4′56		31		5.2	5.3	1	1	1	1
44	17024	动物医学本17403	201740370	1	陆梦园	2	1997-09-11	河北省定州市息冢镇王莽村	155	66	1852	11	180	11	4′53		32		4.7	5	1	1	1	-1
44	17025	动物医学本17404	201740384	1	包惠明达	1	1998-07-29	河北省秦皇岛市开发区长江西道66号	180	66	4000	7	255	17		3′43		17	4.6	4.7	1	1	1	-1
44	17025	动物医学本17404	201740385	1	刘蕊	2	1999-04-18	河北省秦皇岛市卢龙县刘田庄镇上荆子村	167	67	2500	12.1	155	13	5′05		23		5.2	5.1	1	1	1	1
44	17025	动物医学本17404	201740387	1	杨越	2	1998-10-01	河北省邯郸市涉县涉城镇水塔路房管所南楼二单元501	164	58	3000	10	175	21	4′21		22		4.8	4.7	1	1	1	-1
44	17025	动物医学本17404	201740388	1	孙丽红	2	1999-02-19	河北省邯郸市魏县边马乡寺南村西兴巷7号	158	49	3100	10	180	12	4′4		30		4.7	4.7	1	1	1	-1
44	17025	动物医学本17404	201740405	1	冯爽	2	1998-09-14	河北省沧州市孟村县宋庄子乡姜西村	155	60	3000	10	175	15	5′15		37		4.8	4.7	1	1	1	-1
44	17025	动物医学本17404	201740406	1	于静漪	2	1999-10-28	河北枣强县裕华西街43号河北枣强中学	165	50	3000	10.5	170	17	5′1		30		4.7	4.7	1	1	1	-1
44	17025	动物医学本17404	201740407	1	裴雨朦	2	1998-07-07	河北省饶阳县官亭镇东张岗村	167	60	3000	11	155	12	5′3		25		5	5.1	1	1	1	1
44	17025	动物医学本17404	201740408	1	刘昊阳	1	1998-10-26	河北省衡水市故城县坊庄乡万庄村117号家顺巷	173	66	3000	6.9	270	31		4′31		9	5.1	5.2	1	1	1	1
44	17025	动物医学本17404	201740409	1	刘文哲	1	2000-01-06	河北省衡水市景县梁集乡梁集中学	179	77	4000	9	240	20		4′45		9	5.2	5.1	1	1	1	1
44	17025	动物医学本17404	201740410	1	郝家媛	2	1998-09-05	河北省秦皇岛市海港区金屋秦皇半岛一区2栋2单元1602	172	60	1485	8.8	190	3	4′3		24		5.2	5.1	1	1	1	1
44	17025	动物医学本17404	201740371	1	王昭鑫	2	1998-12-24	河北省石家庄市元氏县南因镇翟北凡村拐弯胡同14号	163	55	3100	10	155	5	4′55		34		4.8	4.7	1	1	1	-1
44	17025	动物医学本17404	201740372	1	张世佳	2	1999-05-19	卓达太阳城希望之洲11号楼4单元1303	160	44	3000	9	180	12	4′39		21		4.8	4.8	1	1	1	-1
44	17025	动物医学本17404	201740373	1	刘琳	2	1999-02-20	河北省石家庄市无极县北苏镇月旦村育德巷21号	160	50	1550	9	200	18	4′36		36		4.6	4.6	1	1	-1	1
44	17025	动物医学本17404	201740374	1	张艺菲	2	1998-08-19	河北省石家庄市藁城区南营镇顺中村	165	54	3000	8.8	187	5	4′4		40		4.5	4.5	1	1	1	1
44	17025	动物医学本17404	201740376	1	孙会肖	2	1998-02-10	河北省石家庄市栾城区西营乡河西村开放路	165	55	3000	8.8	188	5	4′3		40		5.2	5.2	1	1	1	1
44	17025	动物医学本17404	201740377	1	许海金	2	1999-04-08	河北省石家庄市井陉县秀林镇北横口村幸福区5号	173	65	3500	11	122	19	5′07		22		5.1	5	1	1	1	1
44	17025	动物医学本17404	201740378	1	李梦云	1	1998-01-03	河北省石家庄市赵县韩村镇各子三村中新大街28号	176	66	3000	7.5	266	29		4′28		20	4.6	4.7	1	1	1	-1
44	17025	动物医学本17404	201740379	1	孟繁蕊	2	1998-11-29	河北省唐山市乐亭县汤家河镇湖林老爷庙村	158	45	2500	9.7	160	22	5′1		20		4.6	4.7	1	1	1	-1
44	17025	动物医学本17404	201740380	1	范一聪	1	1999-02-15	河北省唐山市迁西县三屯营镇王寺峪村	175	66	4000	7	290	26		5′0		9	5	4.8	1	1	1	1
44	17025	动物医学本17404	201740381	1	张宪	1	1998-06-11	河北省唐山市玉田县大安镇石河村新旺街18号	180	77	3000	8.1	250	28		4′43		6	4.7	4.7	1	1	1	-1
44	17025	动物医学本17404	201740382	6	吴鑫	2	1999-04-29	河北省唐山市遵化市西三里乡胡庄子村	158	55	1800	10	199	22	4′37		22		4.8	4.7	1	1	1	-1
44	17025	动物医学本17404	201740383	1	刘彦泊	2	1999-10-04	在河北省唐山市迁安市木厂口镇北营村179号	157	74	1592	10.1	199	14	4′32		35		5.2	5.2	1	1	1	1
44	17025	动物医学本17404	201740390	1	王旭涛	1	1997-10-09	河北省武安市西寺庄乡集乐村177号	173	77	3400	7	195	17		4′38		10	4.6	4.5	1	1	1	-1
44	17025	动物医学本17404	201740391	1	梁彤彤	2	1999-08-01	河北省邢台市桥东区高开王快镇北厂村	165	50	3300	8.1	169	16	4′01		43		4.9	4.8	1	1	1	-1
44	17025	动物医学本17404	201740393	1	郭召成	1	1999-11-01	河北省邢台市柏乡县龙华乡邢村149号	174	59	4000	7.6	265	26		5′0		16	4.6	4.7	1	1	1	-1
44	17025	动物医学本17404	201740394	1	赵美琦	2	1998-09-08	河北省保定市清苑区石桥乡南侯村三区95号	167	62	3400	10.2	188	19	4′44		36		4.8	4.8	1	1	1	-1
44	17025	动物医学本17404	201740395	1	牛佳宁	2	1998-05-17	河北省保定市涞水县东文山乡上车亭村源富路70号	160	55	3000	10	155	10	4′2		38		5.1	5	1	1	1	1
44	17025	动物医学本17404	201740396	1	贾涛	1	1998-10-28	河北省保定市阜平县史家寨乡红土山村19号	167	58	3900	7.1	240	17		4′16		20	4.6	4.6	1	1	1	-1
44	17025	动物医学本17404	201740398	11	徐梦雨	2	1999-07-13	河北省保定市易县易州镇西庄村1小区12号	165	50	2800	10	165	13	4′25		23		5.3	5.1	1	1	1	1
44	17025	动物医学本17404	201740399	1	张新宇	2	1998-06-18	河北省涿州市百尺竿镇西豆家庄村村委会	167	55	1954	9.1	165	11	4′37		20		5.1	5.2	1	1	1	1
44	17025	动物医学本17404	201740400	1	姜梓鑫	2	1999-02-26	河北省涿州市松林店镇杨康村	169	60	1500	9	175	12	5′3		26		5.1	5	1	1	1	1
44	17025	动物医学本17404	201740401	1	陈鹏	1	1999-01-09	河北省张家口市宣化区大仓盖镇保府庄村	168	66	4000	6.5	290	23		3′3		21	4.8	4.7	1	1	1	-1
44	17025	动物医学本17404	201740402	1	王建新	1	1997-12-18	河北省张家口市宣化区东土关街35号院1号楼4单元501	172	50	3000	7	280	27		4′38		15	5.2	5.3	1	1	1	1
44	17025	动物医学本17404	201740403	1	王天慧	2	1998-07-14	天津市河北区建昌道兴盛园路107号	155	50	2600	10.1	150	15	4′06		30		5	5	1	1	1	1
44	17026	动植物检疫本17401	201740411	1	窦秋阳	1	1999-10-12	平山县平山镇胜佛村5区5号	179	63	3000	7.8	234	13		3′54		10	5.2	5.1	1	1	1	1
44	17026	动植物检疫本17401	201740412	1	樊彦凯	1	1998-02-05	河北省邯郸市大名县大名府路大名中学	172	62	3000	8.1	236	14		3′48		8	5.3	5	1	1	1	1
44	17026	动植物检疫本17401	201740413	1	王路才	1	2000-01-09	河北省邯郸市大名县大名府路大名中学	168	47	3000	7.4	243	12		4′01		8	5.3	5.1	1	1	1	1
44	17026	动植物检疫本17401	201740414	1	张旭彦	2	1997-09-23	河北省邯郸市涉县更乐镇南池村二号楼四单元601	155	45	2800	9.5	168	1	4′02		28		4.8	4.7	1	1	1	-1
44	17026	动植物检疫本17401	201740415	11	常梦	2	1999-05-02	承德县岗子满族乡应手营村二组	170	64	2800	10	145	2	4′12		17		4.8	4.7	1	1	1	-1
44	17026	动植物检疫本17401	201740416	1	马慧	2	1998-12-28	承德县安匠乡后沟村三组	160	49	1750	10.1	186	18	4′32		14		5.1	5	1	1	1	1
44	17026	动植物检疫本17401	201740417	11	鲍金滕	1	1998-11-07	滦平职教中心	180	64	2900	7.5	246	15		4′0		9	5	5.2	1	1	1	1
44	17026	动植物检疫本17401	201740418	11	王雪	1	1998-02-09	河北省承德市围场县四合永镇围场职教中心408室转王雪	170	60	4000	8	252	12		3′5		12	5	5.2	1	1	1	1
44	17026	动植物检疫本17401	201740419	1	薄浚轩	1	1999-06-22	河北省三河市新天地二期11号楼1单元1102	178	70	4000	8.1	254	12		3′42		10	4.8	4.9	1	1	1	-1
44	17026	动植物检疫本17401	201740420	1	雷舒然	2	1999-06-14	河北省廊坊市三河市邮政小区三号楼东一单元402	164	55	1750	9.6	185	14	4′44		33		4.7	4.7	1	1	1	-1
44	17026	动植物检疫本17401	201740421	1	李佳星	2	1999-07-09	河北省三河市齐心庄镇中坛村	155	50	2700	9.7	180	16	4′1		33		5	5.2	1	1	1	1
44	17026	动植物检疫本17401	201740422	8	莫凡	2	1999-12-25	河北省廊坊市三河市杨庄镇泗河村	155	50	1600	10.2	176	14	3′56		30		5.1	4.9	1	1	1	1
44	17026	动植物检疫本17401	201740423	1	赵永亮	1	1999-05-09	河北省廊坊市三河市泃阳镇兰各庄村	183	80	3000	8	240	14		3′5		11	5.3	5.1	1	1	1	1
44	17026	动植物检疫本17401	201740424	1	程思宇	2	1998-06-01	河北省三河市燕郊镇天洋城小区27号楼三单元3106室	160	52	2800	11.1	163	16	4′0		28		4.5	4.5	1	1	1	1
44	17026	动植物检疫本17401	201740425	1	高嘉楷	1	1998-10-07	河北省廊坊市三河市园丁苑小区6号楼3单元602	176	68	4000	7.4	241	10		3′58		11	4.5	4.6	1	1	1	-1
44	17026	动植物检疫本17401	201740426	11	吕弘烨	2	1998-08-23	河北省廊坊市三河市泃阳镇城建新村一号楼二单元202	165	62	2800	9.8	160	12	4′3		34		4.8	4.9	1	1	1	-1
44	17026	动植物检疫本17401	201740427	1	孟欣	2	1998-10-18	河北省廊坊市三河市泃阳镇义和庄居委会	160	49	3000	10.2	177	1	4′32		37		5.2	5.3	1	1	1	1
44	17026	动植物检疫本17401	201740428	3	米茁瑀	1	1998-11-12	廊坊市三河市燕郊开发区青年社区21号楼1单元1205室	178	75	4000	7.8	257	12		4′0		12	4.6	4.7	1	1	1	-1
44	17026	动植物检疫本17401	201740429	1	吴佳悦	2	1998-12-17	河北省廊坊市三河市泃阳镇梁台子村	160	45	1500	10.1	180	20	4′26		32		4.6	4.6	1	1	1	-1
44	17026	动植物检疫本17401	201740430	1	邹明丽	2	1999-01-09	河北省廊坊市三河市银燕小区一期三号楼六单元101	164	55	1600	9.6	174	4	4′2		31		4.7	4.7	1	1	1	-1
44	17027	动植物检疫本17402	201740449	11	师鑫潮	1	1999-10-31	河北省保定市易县凌云册乡东邵东村	165	65	4000	7.7	242	14		3′5		10	4.8	4.7	1	1	1	-1
44	17027	动植物检疫本17402	201740450	37	韦旭	1	1997-10-10	河北省保定市博野县丽景枫庭小区3号楼一单元502	182	80	3200	7.4	242	18		4′1		8	5.2	5.3	1	1	1	1
44	17027	动植物检疫本17402	201740451	1	吴玉颖	2	2000-09-25	河北省保定市博野县小店镇吴王庄人民街60号	165	58	3000	10.1	192	0	4′08		36		4.7	4.5	1	1	1	-1
44	17027	动植物检疫本17402	201740452	1	宗千荷	2	1999-09-03	河北省涿州市甲秀路38号155号楼1单元101室	163	45	2800	10.1	183	1	4′1		35		4.8	4.7	1	1	1	-1
44	17027	动植物检疫本17402	201740453	1	关曾根	1	1999-10-03	河北省高碑店市高碑店一中	180	80	3000	7.3	243	9		4′0		10	5.1	5.2	1	1	1	1
44	17027	动植物检疫本17402	201740455	1	何金荣	2	1998-05-09	河北省张家口市怀安县柴沟堡第一中学1401班	155	43	2750	9.6	172	22	4′16		17		4.7	4.7	1	1	1	-1
44	17027	动植物检疫本17402	201740457	1	黄庆婉	2	1999-12-02	河北省沧州市新华区盛泽城市花园小区15号楼1单元601室	172	51	2800	9.6	162	18	4′16		28		5.2	5.2	1	1	1	1
44	17027	动植物检疫本17402	201740458	1	赵彦	2	1999-12-02	河北省海兴县中学	164	65	2750	9.8	186	21	4′15		34		5	5.2	1	1	1	1
44	17027	动植物检疫本17402	201740440	1	姜晓晴	2	1999-02-03	河北省魏县张二庄镇大严屯村	166	50	2900	9.8	180	19	4′13		15		5	5.3	1	1	1	1
44	17027	动植物检疫本17402	201740442	1	武珂欣	2	2000-03-02	河北省邢台市高开西梁庄村121号附一号	166	45	2750	9.4	175	18	4′32		40		5	5.3	1	1	1	1
44	17027	动植物检疫本17402	201740443	1	冯少博	1	1997-05-19	河北保定清苑区何桥乡李胡桥村3区35号	170	65	4200	7.7	252	13		3′44		12	4.5	4.5	1	1	1	1
44	17027	动植物检疫本17402	201740444	1	李智鹏	1	1999-09-27	河北省保定市徐水区安居小区四号楼二单元101	191	90	4563	7.9	243	14		3′32		11	5.3	5.1	1	1	1	1
44	17027	动植物检疫本17402	201740445	1	刘赛	1	1999-01-22	河北省保定市定兴县北河镇西刘家庄村	181	73	4500	6.8	263	14		3′57		13	5.3	5.1	1	1	1	1
44	17027	动植物检疫本17402	201740446	1	李玉燕	2	1998-12-13	河北省保定市唐县倒马关乡夹子大队米家湾村	164	59	2700	9.9	180	21	4′28		32		5.1	5	1	1	1	1
44	17027	动植物检疫本17402	201740447	1	文梓淳	1	1998-10-13	河北省保定市容城县大河镇南文营村春华西路4号	178	70	4200	6.8	236	16		4′02		10	5.2	5	1	1	1	1
44	17027	动植物检疫本17402	201740448	1	安新荟	2	1999-01-18	河北省涞源县第一中学	172	50	2800	9.4	173	16	4′4		33		4.5	4.6	1	1	1	-1
44	17027	动植物检疫本17402	201740463	1	刘高玥	1	1999-01-08	河北省大城县第一中学	173	65	3600	8	228	16		4′1		10	4.9	4.7	1	1	1	-1
44	17027	动植物检疫本17402	201740464	1	田振强	1	1998-11-03	河北省廊坊市三河市燕郊镇福成五期39号楼5单元104室	185	80	3600	7.7	240	11		3′47		11	5	5.2	1	1	1	1
44	17027	动植物检疫本17402	201740465	1	孙涛	1	1999-02-08	河北省廊坊市霸州市胜芳镇胜兴路庆环巷27号	178	75	2158	7.4	248	10		4′15		14	5.1	5.2	1	1	1	1
44	17027	动植物检疫本17402	201740466	1	李朝年	1	1999-05-28	河北省衡水市桃城区大庆西路16号衡水市第十四中学北校区高三2班	173	60	4000	7.6	233	12		3′52		12	4.8	4.7	1	1	1	-1
44	17027	动植物检疫本17402	201740467	1	张涛	2	1998-01-15	河北省邯郸市永年区临洺关镇建安街51号	161	64	2800	10.3	183	20	4′3		36		5.2	5	1	1	1	1
44	17027	动植物检疫本17402	201740468	1	孟子薇	2	1999-05-02	河北省邯郸市峰峰矿区新市区滏阳路88号30号楼3单元5号	165	55	2800	9.6	146	23	4′08		36		5.3	5	1	1	1	1
44	17027	动植物检疫本17402	201740469	1	刘光祖	1	1999-05-02	河北省深州市唐奉镇程官屯村234号	186	85	3000	7.6	251	9		3′54		13	5.3	5.2	1	1	1	1
44	17027	动植物检疫本17402	201740470	1	赵亚伦	1	1998-05-13	河北省辛集市辛集镇赵庄村	180	57	4800	7.4	257	12		3′42		11	5.1	5.2	1	1	1	1
44	17027	动植物检疫本17402	201740431	1	黄仁迟	1	1999-03-02	河北省石家庄市裕华区谈固东大街132号36栋4单元201室	173	65	3200	7.5	238	10		3′52		12	5.2	5.2	1	1	1	1
44	17027	动植物检疫本17402	201740432	1	王梦炫	2	1999-01-24	河北省石家庄市东三环丰产路负8号食品厂对面超市	167	70	3100	9.9	194	17	4′25		15		5	5.2	1	1	1	1
44	17027	动植物检疫本17402	201740433	1	张佳欣	2	1998-06-01	河北省石家庄市赵县韩村镇东罗村富民巷041号	167	50	3000	10	160	18	4′3		40		5.2	5.1	1	1	1	1
44	17027	动植物检疫本17402	201740434	1	赵中辉	1	1998-11-17	河北省晋州市马于镇东赵家庄村向阳南路9号	176	65	4200	7.6	195	10		3′48		12	4.5	4.5	1	1	1	1
44	17027	动植物检疫本17402	201740435	1	孟彬	1	1999-03-27	河北省新乐市马头铺镇东田南庄西大街路东13排1号	178	75	4300	7.5	240	11		3′5		11	4.6	4.8	1	1	1	-1
44	17027	动植物检疫本17402	201740436	1	刘建伟	1	1998-11-25	唐山市丰润区老庄子镇七王庄村	173	65	3500	7.9	234	15		4′16		12	4.9	4.7	1	1	1	-1
44	17027	动植物检疫本17402	201740437	1	李娜	2	1999-11-05	河北省邯郸市肥乡区元固乡东元固村	155	49	2800	9.5	168	17	5′0		27		5.3	5.2	1	1	1	1
44	17027	动植物检疫本17402	201740438	1	王文佳	1	1997-12-11	河北省邯郸市馆陶县第一中学	175	70	3056	7.8	246	13		3′52		9	4.6	4.8	1	1	-1	-1
44	17027	动植物检疫本17402	201740459	1	袁梦娇	2	1999-02-17	河北省沧州市献县第一中学549班	160	55	1800	10.6	173	5	4′26		36		5	5.3	1	1	1	1
44	17027	动植物检疫本17402	201740460	1	孙鑫畅	2	1998-09-21	河北省任丘市新华路街道西关村委会	173	60	3100	9.8	180	16	4′2		30		5	5.2	1	1	1	1
44	17028	动植物检疫本17403	201740475	1	张瑞杰	1	1999-10-27	河北省唐山市开平区郑庄子乡李各庄	170	60	3800	7	254	12		4′0		10	4.9	4.7	1	1	1	-1
44	17028	动植物检疫本17403	201740476	1	杨海昆	2	1998-10-17	河北省秦皇岛市昌黎县龙家店镇杨古泊村118号	164	60	1965	8	200	5	3′55		40		5	5.2	1	1	1	1
44	17028	动植物检疫本17403	201740477	1	赵双林	1	1998-04-09	河北省秦皇岛市卢龙县木井镇小李佃子村142号	173	66	4400	6.7	255	28		3′33		20	5.1	5.2	1	1	1	1
44	17028	动植物检疫本17403	201740478	1	席静寒	2	1995-08-06	河北省邯郸市永年县辛庄堡乡席庄二村一组12号	160	50	3000	10	160	16	4′5		34		4.6	4.6	1	1	1	-1
44	17028	动植物检疫本17403	201740479	1	杨柳	2	1998-02-26	邯郸市丛台区广安路27号	168	53	1545	10	158	14	4′28		30		5	4.8	1	1	1	1
44	17028	动植物检疫本17403	201740481	1	白帅帅	2	1999-04-02	河北省邯郸市成安县第一中学	165	48	1458	9.8	166	15	4′2		28		4.6	4.7	1	1	1	-1
44	17028	动植物检疫本17403	201740482	1	郑建辉	1	1999-11-09	河北省邯郸市大名县天雄路1号大名一中	171	65	3060	6.8	238	10		3′5		8	4.8	4.8	1	1	1	-1
44	17028	动植物检疫本17403	201740483	1	谢溶馨	2	1999-01-03	河北省邯郸市磁县磁州镇西来村一组1号	171	65	3000	9.8	170	23	4′2		34		4.8	4.8	1	1	1	-1
44	17028	动植物检疫本17403	201740484	1	王奥薇	2	1999-10-28	邢台市桥西区中华大街51号行署家属院1号楼5单元9号	170	49	2500	9.7	183	1	4′17		34		5	5.2	1	1	1	1
44	17028	动植物检疫本17403	201740485	1	刘子佳	2	1999-05-01	河北省邢台市任县怡和家园一号楼二单元301	163	47	2500	9.7	180	20	4′1		12		4.8	4.9	1	1	1	-1
44	17028	动植物检疫本17403	201740486	1	张小清	2	2000-01-05	河北省邢台市新河县司乘公寓4号楼一单元502	158	51	3500	9.8	178	19	4′08		30		4.8	4.7	1	1	1	-1
44	17028	动植物检疫本17403	201740487	1	徐国栋	1	1998-10-27	河北省保定市南市区乐凯南大街2567号13栋2单元201室	190	87	3500	7.7	244	13		3′52		8	5	5.3	1	1	1	1
44	17028	动植物检疫本17403	201740488	1	李寒松	1	1999-01-25	河北保定清苑区迎宾西街88号质量技术监督局	185	75	3300	7.6	240	13		3′52		12	5.1	5.3	1	1	1	1
44	17028	动植物检疫本17403	201740489	1	刘倩	2	1998-12-02	河北省保定市涞水县西明义村国富胡同17号	158	46	1500	9.6	142	18	4′45		28		5.1	5	1	1	1	1
44	17028	动植物检疫本17403	201740490	1	夏青松	1	1998-08-27	河北省保定市徐水县正村乡元头村二区26号	171	60	2500	7.5	256	11		3′4		11	4.8	4.8	1	1	1	-1
44	17028	动植物检疫本17403	201740491	1	牛彦乔	1	1998-09-09	河北省保定市定兴县天宫寺乡顺和营村	175	65	2900	7.7	266	12		3′48		10	4.6	4.8	1	1	1	-1
44	17028	动植物检疫本17403	201740492	1	高坤坤	1	1998-03-15	河北省涞源县第一中学	175	60	3500	7.4	241	8		3′53		13	4.8	4.9	1	1	1	-1
44	17028	动植物检疫本17403	201740493	1	张金星	2	1999-06-19	河北省保定市望都县黑堡乡固现村	163	46	3300	9.8	158	23	4′1		28		4.8	4.7	1	1	1	-1
44	17028	动植物检疫本17403	201740495	1	薛东辉	1	1997-11-07	北京市朝阳区朝阳公园西路碧湖居9号公寓1551	175	67	3000	7.8	248	10		4′06		9	4.8	4.7	1	1	1	-1
44	17028	动植物检疫本17403	201740496	1	侯晓倩	2	1997-06-03	河北省张家口市万全区宣平堡乡蔡家庄村	162	55	3100	9.8	167	15	4′12		15		4.9	4.8	1	1	1	-1
44	17028	动植物检疫本17403	201740471	1	高冰	2	1999-11-06	河北省石家庄市灵寿县灵寿镇西关村人民西路64号	160	55	2000	9.3	168	18	4′16		30		4.8	4.9	1	1	1	-1
44	17028	动植物检疫本17403	201740472	1	焦晓丽	2	1998-02-18	河北省井陉县南障城镇北障城村村东49号	162	50	1500	9.7	172	17	4′1		27		5.2	5.3	1	1	1	1
44	17028	动植物检疫本17403	201740474	1	贾云梦	2	1998-06-18	河北省唐山市滦南县司各庄镇贾林子村378号	163	46	3200	10.1	175	16	4′43		29		4.7	4.7	1	1	1	-1
44	17028	动植物检疫本17403	201740497	1	全权	2	1997-11-22	河北省平泉县一中	163	50	2500	10.2	174	16	4′18		23		4.5	4.6	1	1	1	-1
44	17028	动植物检疫本17403	201740498	2	李傲	1	1999-02-17	河北省承德市丰宁满族自治县西街158号	168	54	3700	7.8	258	13		3′37		10	5	5.1	1	1	1	1
44	17028	动植物检疫本17403	201740499	1	李金宝	1	1999-02-17	河北省沧州市沧县纸房头乡纸房头村	168	60	3700	7.7	240	9		3′5		14	5.3	5.2	1	1	1	1
44	17028	动植物检疫本17403	201740500	1	李海港	1	1999-08-08	河北省沧州市盐山县千童镇西南院村212号	165	58	3600	7.9	233	12		3′5		14	4.6	4.7	1	1	1	-1
44	17028	动植物检疫本17403	201740501	1	陈迪	1	1998-12-19	河北省肃宁县师素镇西王村	174	65	3500	7.8	238	11		3′58		13	5.3	5.1	1	1	1	1
44	17028	动植物检疫本17403	201740503	1	浑中威	1	1998-06-19	河北省泊头市第一中学1408班	177	65	3800	7.2	260	12		3′51		10	4.5	4.6	1	1	1	-1
44	17028	动植物检疫本17403	201740504	1	宋佳晔	1	1999-04-27	河北省任丘市西环路办事处思贤村478号	190	88	3600	7.6	200	15		3′58		9	4.5	4.6	1	1	1	-1
44	17028	动植物检疫本17403	201740506	1	高茹芳	2	2000-08-01	河北省河间市第一中学	172	65	3300	10.1	173	17	4′4		34		4.6	4.7	1	1	1	-1
44	17028	动植物检疫本17403	201740507	1	杨炳武	1	1999-11-19	河北省河间市第一中学	173	70	3500	7.6	248	12		3′46		12	4.8	4.7	1	1	1	-1
44	17028	动植物检疫本17403	201740508	1	常亚楠	2	1998-03-23	河北省廊坊市文安县大柳河镇常久村1区300号	163	47	1659	9.6	188	17	4′38		36		4.6	4.7	1	1	1	-1
44	17028	动植物检疫本17403	201740509	1	李荣真	2	2000-01-12	河北省衡水市故城县军屯镇大辛庄村298号	153	44	3000	9.7	160	18	4′06		32		4.8	4.7	1	1	1	-1
44	17028	动植物检疫本17403	201740510	1	李玉兰	2	1999-08-31	河北省定州市李亲顾镇西城乡南疃村948号	158	41	3100	9.8	175	15	4′12		30		5.2	5.2	1	1	1	1
44	17029	农学本17401	201741617	1	王鑫萌	2	1998-10-12	河北省邯郸市武安市大同镇大同卫生院	169	64	2500	11	150	16	5′15		20		5.3	5.3	1	1	1	1
44	17029	农学本17401	201741618	1	李薇	2	1996-06-14	河北省南和县史召乡北二村	155	50	2800	10.5	165	17	4′32		25		5.1	5.3	1	1	1	1
44	17029	农学本17401	201741636	1	周雪	2	1998-11-22	河北省廊坊市文安县城关镇凯旋国际二号楼二单元五楼五零二室	168	60	2888	11.9	143	22	5′0		22		4.5	4.6	1	1	1	-1
44	17029	农学本17401	201741637	1	白瑞雪	2	1999-11-29	河北省武邑县清凉店镇南白庄村	163	55	3100	8	190	18	4′12		22		5.2	5.1	1	1	1	1
44	17029	农学本17401	201741619	1	游晓露	2	1999-02-10	河北省邢台市平乡县寻召乡西游庄村184号	158	50	2500	10	190	22	4′18		23		4.8	4.7	1	1	1	-1
44	17029	农学本17401	201741620	1	赵叶梅	2	1999-07-11	邢台县皇寺镇磨镰岗村18号	160	52	3000	11.1	170	8	4′32		30		5	5.2	1	1	1	1
44	17029	农学本17401	201741621	1	张宝燕	2	1997-12-20	邢台县浆水中学	164	55	2900	9	200	21	4′32		21		5.1	5	1	1	1	1
44	17029	农学本17401	201741622	1	张晓洁	2	1998-07-14	河北省沙河市白塔镇樊下曹村	162	52	2999	10.5	165	20	4′32		19		4.6	4.8	1	1	-1	-1
44	17029	农学本17401	201741623	1	申卓	2	1996-07-12	沙河市综合职教中心	162	57	2800	11.3	160	4	4′32		28		4.8	4.7	1	1	1	-1
44	17029	农学本17401	201741624	1	宋明阳	2	1998-07-24	河北省张家口市宣化县深井镇北街村新胜大街西12排20号	160	46	3133	11.2	155	19	4′16		17		5	5.2	1	1	1	1
44	17029	农学本17401	201741625	1	黄燕云	2	1997-12-13	张北县职教中心公园路88号	163	58	2600	11	160	4	4′26		26		5	5.1	1	1	1	1
44	17029	农学本17401	201741626	1	惠文杰	2	1997-11-27	河北省张家口市尚义县职教中心	167	50	2888	10.5	170	17	4′31		23		4.8	4.7	1	1	1	-1
44	17029	农学本17401	201741627	1	袁杰	2	1999-11-10	河北省张家口市怀来县官厅镇珠堡村2街75号	163	44	2500	10	150	4	4′26		30		5	4.8	1	1	1	1
44	17029	农学本17401	201741628	11	王晨	2	1999-01-05	河北省承德市丰宁满族自治县黄旗镇西村四组7号	165	53	2222	10.5	180	15	4′16		38		4.7	4.7	1	1	1	-1
44	17029	农学本17401	201741629	1	陈东明	2	1997-09-29	河北省承德市围场县围场职教中心生化组王素平老师	160	55	2500	9	161	5	4′25		44		4.8	4.7	1	1	1	-1
44	17029	农学本17401	201741630	1	沈泽林	1	1999-03-15	沧州市盐山县边务乡吕龙潭村村委会收	171	58	3300	7.5	260	18		4′29		9	5.2	5.3	1	1	1	1
44	17029	农学本17401	201741631	1	张胜港	1	1998-04-14	沧州市盐山县常庄乡刘春奎村111号	175	66	3500	8	275	22		5′09		9	5.2	5.1	1	1	1	1
44	17029	农学本17401	201741632	1	崔雅兰	2	1999-06-18	河北省廊坊市三河市泃阳镇泃阳西大街24号	160	56	3055	12.1	150	3	4′2		22		5.1	5.2	1	1	1	1
44	17029	农学本17401	201741633	3	李思雨	2	1999-01-06	河北省廊坊市三河市燕郊镇燕顺路上上城第三季54号楼2单元602室	158	40.5	3000	10.5	155	22	4′3		17		5	5.2	1	1	1	1
44	17029	农学本17401	201741634	1	马璠煜	2	1998-10-11	河北省廊坊市三河市燕郊开发区大街星河皓月R2号楼二单元101室	161	60	3000	9	158	15	4′32		24		5.1	5.2	1	1	1	1
44	17029	农学本17401	201741635	1	赵冰欣	2	1999-07-11	河北省三河市燕郊开发区百花家园5号楼2单元3层302	163	50.3	1458	10.6	180	5	4′32		44		4.5	4.6	1	1	1	-1
44	17029	农学本17401	201741613	1	李春慧	2	1999-01-21	河北省石家庄市正定县新安镇新安村光明路10号	160	55	2500	10.3	204	3	4′15		32		4.9	4.7	1	1	1	-1
44	17029	农学本17401	201741614	1	张瑞平	1	1998-05-26	河北省邯郸市永年区临洺关镇德林苑小区职中办公室	162	54	3600	9.3	210	10		5′15		3	4.5	4.6	1	1	1	-1
44	17029	农学本17401	201741615	1	安亚旗	2	1998-10-28	河北省邯郸市鸡泽县小寨镇小寨镇村	160	66	2888	10	150	11	4′32		24		5.1	5	1	1	1	1
44	17029	农学本17401	201741616	1	李虎	1	1998-07-21	邯郸市曲周县曲周镇光明街五福源小区	175	65	3700	9.2	190	27		5′0		1	4.7	4.7	1	1	1	-1
44	17030	农学本17402	201741654	1	褚书斌	1	1999-02-21	河北省沧州市盐山县杨集乡西广村5号	180	72	4700	7.7	238	12		3′52		12	5	5.3	1	1	1	1
44	17030	农学本17402	201741655	1	王玲晓	2	1999-03-17	河北省沧州市盐山县盐山镇大王铺村254号	155	65	2500	9.8	172	20	4′33		12		5	5.1	1	1	1	1
44	17030	农学本17402	201741656	1	岳宁宁	1	1998-04-15	河北省三河市燕郊镇新锐时代A座二单元607室	178	77	4500	7.9	240	13		3′58		10	4.8	4.9	1	1	1	-1
44	17030	农学本17402	201741657	1	李姝颖	2	1999-10-18	河北省三河市新集镇刘白塔村1226号	162	53	3500	9.9	175	18	4′32		28		4.6	4.6	1	1	1	-1
44	17030	农学本17402	201741658	1	李娜	2	1998-07-20	河北省廊坊市三河市燕郊镇马起乏村84号	158	43	2400	9.8	180	16	4′22		18		4.7	4.7	1	1	1	-1
44	17030	农学本17402	201741659	1	刘思凝	2	1999-02-17	河北省廊坊市三河市李旗庄镇三刘庄村宏光东巷一号	160	45	1750	9.9	150	5	4′42		36		5.3	5.2	1	1	1	1
44	17030	农学本17402	201741660	1	魏向蕊	2	2000-01-21	廊坊市大城职业技术教育中心	152	44	1965	9.8	162	17	4′19		35		5.3	5.1	1	1	1	1
44	17030	农学本17402	201741661	1	滕新平	2	1998-05-17	河北省衡水市武邑县宏达家园二期八号楼一单元四零一	163	55	2400	9.5	168	20	4′16		20		4.7	4.7	1	1	1	-1
44	17030	农学本17402	201741662	1	武景茹	2	1999-10-24	河北省衡水市武邑县苏正乡前郝村	155	45	1600	9.9	170	16	4′06		30		4.6	4.7	1	1	1	-1
44	17030	农学本17402	201741645	1	李志琪	2	1999-12-21	河北省沙河市矿建南区18栋36号	167	54	3600	9.9	188	5	4′22		20		5.2	5.1	1	1	1	1
44	17030	农学本17402	201741646	1	孟宏宇	2	1996-06-08	河北省张家口市尚义县职教中心	157	55	2400	10.1	163	18	4′52		30		5.2	5	1	1	1	1
44	17030	农学本17402	201741647	1	王芳	2	1997-03-02	河北省尚义县职教中心	160	46	3000	9.8	174	19	4′28		30		4.9	4.8	1	1	1	-1
44	17030	农学本17402	201741648	11	魏博文	2	1999-04-07	河北省张家口市怀来县土木镇土木村	160	50	2400	9.9	170	19	4′28		18		4.7	4.7	1	1	1	-1
44	17030	农学本17402	201741649	1	李跃凡	2	1998-09-20	河北省张家口市赤城县职教中心	155	50	2600	9.8	168	18	4′08		32		4.8	4.7	1	1	1	-1
44	17030	农学本17402	201741650	11	王帅	2	1998-01-03	河北省承德市丰宁满族自治县大阁镇航顺馨居17号楼3单元602	158	60	1954	10.3	162	19	4′5		36		5.3	5.2	1	1	1	1
44	17030	农学本17402	201741651	11	于得水	2	1998-01-23	河北省承德市宽城职教中心	160	70	1659	9.7	158	5	4′46		14		4.5	4.6	1	1	1	-1
44	17030	农学本17402	201741652	2	隋白婧	2	1998-10-12	河北省承德市围场农商行围场镇第六分理处	166	60	1600	10.1	165	20	4′28		31		5.1	5	1	1	1	1
44	17030	农学本17402	201741653	11	李思棋	2	1997-10-23	河北省承德市围场县围场职教中心生化组	156	55	3400	9.8	180	16	4′3		30		4.7	4.7	1	1	1	-1
44	17030	农学本17402	201741638	1	董美甜	2	1999-04-06	河北省唐山市丰南区黄各庄镇宣庄村四街	163	55	2800	9.9	179	14	4′15		30		5.2	5.2	1	1	1	1
44	17030	农学本17402	201741639	1	连璐娟	2	1999-10-27	河北省邯郸市永年区临洺关镇德林苑小区职中办公室	156	51	2400	9.8	147	17	4′19		30		4.6	4.7	1	1	1	-1
44	17030	农学本17402	201741640	1	贾思鑫	1	1999-01-15	河北省邯郸市磁县磁州镇粮斗庄社区	173	68	2548	7.8	242	11		3′5		11	4.7	4.7	1	1	1	-1
44	17030	农学本17402	201741641	1	贾琳	2	1998-10-14	河北省邯郸市鸡泽县双塔镇西双塔村	161	54	1952	9.9	170	18	4′4		29		4.8	4.7	1	1	1	-1
44	17030	农学本17402	201741642	1	张笑伟	2	1998-02-02	河北省南和县三思乡西宋村	155	50	2700	10.1	177	13	4′2		15		5.1	5.2	1	1	1	1
44	17030	农学本17402	201741643	1	黄朋娟	2	1999-04-28	河北省邢台市平乡县节固乡黄家村211号	152	45	2400	9.9	175	19	4′18		27		5.1	5	1	1	1	1
44	17030	农学本17402	201741644	1	焦敏霞	2	1997-02-20	邢台县浆水中学	152	45	3500	9.9	170	19	4′11		20		4.6	4.7	1	1	1	-1
44	17031	农学本17403	201741673	1	何嘉凯	1	1998-12-11	河北省唐山市迁安市	182	85	4100	7.4	230	14		3′44		10	5	5.1	1	1	1	1
44	17031	农学本17403	201741674	1	高龙龙	1	1997-05-13	河北省邯郸市大名县埝头乡绳庄村4组10号	182	90	4000	7.7	239	13		3′58		11	4.9	4.7	1	1	1	-1
44	17031	农学本17403	201741675	1	刘康	1	1999-08-26	河北省邯郸市磁县振兴路金辉小区五号楼三单元	170	60	4100	7.6	255	10		3′5		12	4.9	4.8	1	1	1	-1
44	17031	农学本17403	201741677	1	刘亚	2	2000-01-08	河北省邯郸市鸡泽县双塔镇东申底村前街路37号	160	46	1550	9.7	190	18	4′18		34		5.1	5.3	1	1	1	1
44	17031	农学本17403	201741684	1	罗东旭	1	1998-12-01	河北省涿洲市义和庄乡南定村	171	53	4000	7.8	240	9		3′57		9	5	5.2	1	1	1	1
44	17031	农学本17403	201741685	1	张芳铭	2	1999-09-24	河北省高碑店市高碑店一中	162	45	1500	9.8	170	16	4′16		29		5	5.2	1	1	1	1
44	17031	农学本17403	201741687	1	吴盟	1	1999-11-30	河北省康保县第一中学65班	178	54	2600	7.9	247	10		4′0		10	4.5	4.6	1	1	1	-1
44	17031	农学本17403	201741688	11	张立洁	2	1997-09-15	河北省隆化存瑞中学	171	61	1500	9.8	168	14	4′1		29		4.5	4.6	1	1	1	-1
44	17031	农学本17403	201741689	11	宋巍	2	1998-01-25	河北省承德市丰宁满族自治县西官营乡西窝铺村1组24号	161	50	3000	9.8	160	9	4′13		30		5.1	5.2	1	1	1	1
44	17031	农学本17403	201741690	11	苏健	1	1998-03-06	河北省承德市围场县祥和家园2号楼三单元401	175	73	4000	6.9	245	12		3′58		13	4.8	4.7	1	1	1	-1
44	17031	农学本17403	201741691	1	鄢载峰	1	1998-10-31	沧州市南皮县第一中学	169	75	4300	7.9	236	14		4′01		12	5	5.2	1	1	1	1
44	17031	农学本17403	201741692	1	夏薇薇	2	1999-11-15	河北省沧州市献县第一中学551班	162	51	3000	9.9	177	5	4′23		34		4.3	4.5	2	1	1	-1
44	17031	农学本17403	201741693	1	李宝航	1	2000-09-13	河北省廊坊市固安县第一中学	181	70	4300	7.8	239	10		3′5		10	4.7	4.7	1	1	1	-1
44	17031	农学本17403	201741695	1	李婷婷	2	1999-07-03	河北省衡水市故城县郑口镇王元子村101号	168	55	3200	9.7	170	1	4′2		32		5.1	5	1	1	1	1
44	17031	农学本17403	201741696	1	冯可心	2	1999-06-18	河北省故城县武官寨镇武官寨村	164	49	3200	9.8	179	21	4′26		31		4.6	4.6	1	1	-1	1
44	17031	农学本17403	201741697	1	苏晨晨	2	1998-12-20	河北景县中学高三A2班	160	47	3200	10.1	148	0	4′21		36		4.6	4.8	1	1	1	-1
44	17031	农学本17403	201741699	1	李岑	2	1999-07-25	河北辛集市前营乡沙河村	160	55	3000	9.9	170	19	4′12		32		5.2	5.2	1	1	1	1
44	17031	农学本17403	201741701	4	林延荣	2	1998-08-02	嘉峪关市第一中学	163	62	3100	9.8	175	20	4′27		36		4.6	4.7	1	1	1	-1
44	17031	农学本17403	201741702	3	马强	1	1997-03-05	和政县招生办	170	55	4000	7.7	242	12		3′49		11	4.5	4.6	1	1	1	-1
44	17031	农学本17403	201741680	1	高亚婷	2	1999-11-10	河北省邢台市宁晋县曹伍疃二村吉祥北胡同86号	156	47	3000	9.8	183	19	4′0		21		5.3	5.2	1	1	1	1
44	17031	农学本17403	201741681	1	王洁	2	1998-08-18	河北省保定市莲池区红阳大街特困楼六号楼三单元301	160	61	3100	9.7	180	17	4′32		30		4.8	4.8	1	1	1	-1
44	17031	农学本17403	201741682	1	刘丹	2	1999-12-09	河北省保定市徐水区东史端乡南营村东庄街291号	163	59	2800	8.4	160	19	4′1		25		4.8	4.8	1	1	1	-1
44	17031	农学本17403	201741683	1	王明媚	2	2000-03-09	河北省保定市蠡县辛兴镇南宗村	163	61	3400	9.3	174	18	4′33		28		5	5.2	1	1	1	1
44	17031	农学本17403	201741664	1	张悦	2	1998-10-29	河北省石家庄市行唐县城寨乡南凹村凹西路223号	161	60	1659	10.1	170	16	4′5		36		4.6	4.7	1	1	1	-1
44	17031	农学本17403	201741665	1	刘姗姗	2	1998-03-06	河北省石家庄市行唐县安香乡南张吾村	168	64	3000	10.2	168	14	4′32		30		4.8	4.7	1	1	1	-1
44	17031	农学本17403	201741666	1	赵佳浩	1	1998-04-27	河北省石家庄市赵县韩村镇宋城村广安路致富巷2号	175	70	2800	6.9	247	10		3′52		12	5	5.2	1	1	1	1
44	17031	农学本17403	201741668	1	宣宇	2	1999-01-11	河北省唐山市曹妃甸区五农场场部	162	47	1500	9.8	174	19	4′28		28		4.6	4.8	1	1	1	-1
44	17031	农学本17403	201741669	1	李若鹏	2	1998-09-10	河北省唐山市滦南县程庄镇徐家庄村142号	160	60	3000	9.9	162	0	4′16		37		5.1	5.2	1	1	1	1
44	17031	农学本17403	201741670	1	王磊	1	1999-11-27	河北省唐山市迁西县兴城镇三村641号王磊收	175	73	4000	7.7	258	12		3′49		10	4.6	4.5	1	1	1	-1
44	17031	农学本17403	201741671	11	张皓月	2	2000-01-07	河北省唐山市遵化市石门镇义井铺村	153	52	2500	9.8	166	20	4′1		32		5.2	5.1	1	1	1	1
44	17032	食品本17401	201741713	1	杨青宜	2	1999-02-17	河北省遵化市东旧寨镇西张庄村富东北路十五排8号	165	82	1800	10	150	16	6′0		27		5.1	5.2	1	1	1	1
44	17032	食品本17401	201741715	1	朱婉莹	2	1999-03-09	河北省秦皇岛市北戴河区牛头崖镇狮子河村	160	44	2800	10.4	188	8	4′39		33		5.3	5.2	1	1	1	1
44	17032	食品本17401	201741716	1	吕珂	2	1999-08-26	河北省邯郸市成安县商城镇吕家庄村兴旺巷12号	162	54	2800	9	190	15	4′03		20		4.8	4.7	1	1	1	-1
44	17032	食品本17401	201741717	1	付丽佳	2	1999-02-19	河北省邯郸市峰峰矿区峰峰镇前西佐村5队	171	55	2985	9.8	170	5	4′01		42		5.3	5.2	1	1	1	1
44	17032	食品本17401	201741718	1	田晓芳	2	1999-03-11	河北省邢台市隆尧县魏家庄镇公子前村232号	160	53	1650	10	180	28	4′45		19		4.7	4.9	1	1	1	-1
44	17032	食品本17401	201741719	1	庞锴	1	1999-03-07	河北省邢台市临城县黑城乡王家庄村297号	175	70	4444	8.1	188	23		4′05		17	4.6	4.7	1	1	1	-1
44	17032	食品本17401	201741721	1	庞京	2	1999-11-10	河北省保定市定兴县杨村乡南冬村191号	167	55	2700	10	150	3	4′28		33		4.8	4.7	1	1	1	-1
44	17032	食品本17401	201741722	1	毛禹清	2	1998-08-17	河北省保定市定兴县定兴镇华建路246号	164	52	3333	9.2	170	1	5′3		31		5.2	5	1	1	1	1
44	17032	食品本17401	201741723	1	杨静	2	1997-05-09	河北省保定市唐县都亭乡杨高和村	164	50	1800	10.4	200	1	4′39		36		5	5.1	1	1	1	1
44	17032	食品本17401	201741725	1	宋丹阳	2	2000-07-01	河北省涞源县第一中学	165	55	1500	11	188	19	4′37		22		5.1	5.3	1	1	1	1
44	17032	食品本17401	201741726	1	李英燕	2	1999-01-04	河北省保定市易县尉都乡西城阳村175号	160	48	3333	8.7	201	18	4′23		35		4.8	4.8	1	1	1	-1
44	17032	食品本17401	201741727	1	李文涛	1	1999-09-28	河北省保定市蠡县蠡吾镇西柳青村410号	172	68	4500	7	260	25		4′1		8	5.1	5.2	1	1	1	1
44	17032	食品本17401	201741729	1	王梅	2	1998-01-30	河北省张家口市张北县第一中学	167	55	1600	9	190	17	4′38		21		5.2	5	1	1	1	1
44	17032	食品本17401	201741730	1	李春宇	1	1999-04-10	河北省张家口市赤城县府安东街2号统战部办公室	184	83	3000	7	250	15		3′56		11	4.5	4.5	1	1	1	1
44	17032	食品本17401	201741731	11	高艳军	2	1999-08-01	河北省承德市滦平县第一中学	158	55	2440	10.9	188	12	4′4		23		4.6	4.6	1	1	1	1
44	17032	食品本17401	201741732	1	何俊雨	1	1998-10-02	河北省沧州市黄骅市羊二庄镇齐庄村村委会(何家新）	188	82	2659	8	255	10		3′51		14	5.1	5.2	1	1	1	1
44	17032	食品本17401	201741733	1	张友先	1	1998-10-06	河北省大城县第一中学	173	55	4500	7	270	11		4′37		20	5	5.2	1	1	1	1
44	17032	食品本17401	201741734	1	赵文嘉	2	1999-01-28	河北省衡水市阜城县阜城镇三里庄55号	158	53	1658	9	167	12	4′45		30		4.7	4.7	1	1	1	-1
44	17032	食品本17401	201741736	1	刘成	1	2000-02-01	河北省定州市清风店镇二十里铺村中心街东2区284号1门	175	102	4000	7.6	200	16		4′26		8	5.1	5.1	1	1	1	1
44	17032	食品本17401	201741737	1	侯天宇	2	1999-12-04	河北省定州市赵村乡新兴庄村195号	165	66	1596	8	208	5	3′56		35		5.1	5.1	1	1	1	1
44	17032	食品本17401	201741703	1	王若雅	2	1999-08-24	河北省藁城市兴安镇织锦村裕民西路8号	168	55	2600	10	180	20	4′26		15		4.5	4.6	1	1	1	1
44	17032	食品本17401	201741705	1	张子涵	1	1998-06-29	石家庄市新华区西三庄西区F26栋2单元302室	182	66	3025	7	270	25		4′03		10	4.5	4.6	1	1	1	-1
44	17032	食品本17401	201741706	1	徐硕	1	1999-03-02	石家庄市行唐县安香乡笔尾村	180	55	4200	7.6	188	13		4′03		18	4.6	4.7	1	1	1	-1
44	17032	食品本17401	201741707	1	王亦萱	2	1998-11-17	河北省石家庄市赞皇县许亭乡北潘村	168	66	1854	11	160	8	4′5		35		4.5	4.6	1	1	1	-1
44	17032	食品本17401	201741709	1	乔田昊	1	1998-04-10	河北省石家庄市赵县谢庄乡大马圈村	180	77	3400	9	240	20		4′27		13	4.7	4.5	1	1	1	-1
44	17032	食品本17401	201741710	1	白正阳	1	1999-07-22	河北省唐山市丰南区西葛镇东尖坨二村7排22号	175	52	4300	7	275	27		3′5		20	4.5	4.6	1	1	1	-1
44	17032	食品本17401	201741711	11	汪磊坤	1	1997-09-21	河北省唐山市滦县响嘡镇东柏树庄村南3排14号	172	56	4550	7	260	17		3′55		11	5	5.3	1	1	1	1
44	17032	食品本17401	201741712	1	张越	1	1998-06-13	河北省玉田县大安镇大安镇村官道街1号	182	99	4200	7.8	230	11		4′4		12	4.8	4.7	1	1	1	-1
44	17033	食品本17402	201741738	1	高晓倩	2	1998-06-13	河北省石家庄市灵寿县青同镇甄朱乐村	170	57	3100	11.1	188	16	4′33		20		4.8	4.7	1	1	1	-1
44	17033	食品本17402	201741739	1	平世宽	1	1999-04-12	河北省石家庄市高邑县西张村	176	58	3400	7	270	28		4′34		16	4.7	4.7	1	1	1	-1
44	17033	食品本17402	201741740	1	陈美宇	2	1998-09-25	河北省玉田县玉田镇宏泰佳城小区一栋二单元202室	163	66	2850	9.2	200	21	4′23		30		5.3	5.2	1	1	1	1
44	17033	食品本17402	201741741	1	何世杰	2	1998-12-16	河北省唐山市遵化市新店子镇东南宅村委会	162	48	3000	11	188	14	4′51		25		4.6	4.5	1	1	1	-1
44	17033	食品本17402	201741742	1	梁文嵩	1	1998-07-03	河北省迁安市夏官营镇梁庞庄村143号	181	78	2900	7.1	265	21		4′39		19	4.6	4.7	1	1	1	-1
44	17033	食品本17402	201741743	1	王保卿	1	1999-08-26	河北省邯郸市邯山区劳动路38号院一栋3单元13号	180	80	4000	9	188	14		5′12		3	5	5.2	1	1	1	1
44	17033	食品本17402	201741744	1	吴文豪	1	1997-03-17	河北省邯郸市曲周县侯村镇东王堡	172	66	4000	7	260	24		4′04		18	5.2	5.2	1	1	1	1
44	17033	食品本17402	201741749	11	曹佳勇	1	1998-04-15	河北省保定市满城区方顺桥镇东方顺村1区014号	168	66	4562	7.2	255	21		4′1		9	5.2	5.2	1	1	1	1
44	17033	食品本17402	201741750	1	张孟岩	1	2000-01-26	河北省保定市涞水县石亭镇北龙泉村石岭路8号	173	55	3000	8	188	21		4′21		20	4.6	4.6	1	1	1	-1
44	17033	食品本17402	201741752	1	王天浩	1	1999-04-13	河北省保定市安新县寨里乡王庄村幸福街11号	178	110	3000	8.8	200	12		5′0		2	5	5.1	1	1	1	1
44	17033	食品本17402	201741745	1	李朋虎	1	1999-07-25	河北省邢台市巨鹿县王虎寨镇后塔寺口村574号	164	56	3800	7	245	24		4′07		18	5.1	5.3	1	1	1	1
44	17033	食品本17402	201741746	1	张军	1	1999-03-13	河北省邢台市新河县西流乡苗家庄	160	48	3050	11.1	188	12		4′23		18	5.2	5.1	1	1	1	1
44	17033	食品本17402	201741753	1	李鑫元	1	1999-03-11	河北省保定市定兴县张家庄乡张家庄村西北街179号	175	77	4000	8	265	20		4′2		7	4.6	4.8	1	1	1	-1
44	17033	食品本17402	201741754	1	王梓璇	2	1999-01-28	河北省保定市唐县北罗镇南岗北村	160	52	3050	12	188	18	4′4		36		4.9	4.8	1	1	1	-1
44	17033	食品本17402	201741755	1	尹晨	1	1998-04-25	河北省保定市涞源县涞源第一中学	180	88	4500	9	255	20		4′1		18	5.2	5.2	1	1	1	1
44	17033	食品本17402	201741756	1	郭婧华	2	1996-10-24	河北省保定市望都县黑堡乡崔庄村	162	48	1584	11.1	165	19	4′3		30		4.8	4.8	1	1	1	-1
44	17033	食品本17402	201741758	1	康勇生	1	1999-04-22	河北省围场县卉原中学高中部	173	77	4200	7.2	222	21		3′51		21	4.8	4.7	1	1	1	-1
44	17033	食品本17402	201741759	1	马建志	1	1999-01-08	河北省东光县第一中学	178	99	2800	7	260	20		4′0		13	5.3	5.2	1	1	1	1
44	17033	食品本17402	201741760	1	王新华	2	1999-05-10	河北省沧州市献县第一中学546班	160	50	2800	11	180	20	4′4		36		5.3	5.2	1	1	1	1
44	17033	食品本17402	201741761	1	孙金淏	1	1999-06-14	河北省沧州市任丘县华北石油东风社区24号楼2单元208	188	60	3060	7	222	10		4′19		18	4.6	4.7	1	1	1	-1
44	17033	食品本17402	201741762	1	陈学林	1	1998-06-06	河北省沧州市黄骅市旧城镇陈马口村 陈连军	172	40	3500	8	240	15		4′25		14	5.2	5.3	1	1	1	1
44	17033	食品本17402	201741763	1	崔雪宁	2	1998-11-19	河北省河间市第一中学	160	60	3100	11.1	222	24	4′31		25		4.8	4.7	1	1	1	-1
44	17033	食品本17402	201741764	1	孙丽丽	2	1999-05-28	河北省大城县第一中学	160	70	3380	11	180	1	4′4		28		5.2	5.2	1	1	1	1
44	17033	食品本17402	201741765	1	尚艳薇	2	1999-03-06	河北省衡水市武强县北代乡尚北代村	157	48	3300	8.9	149	13	4′2		15		5.2	5.3	1	1	1	1
44	17033	食品本17402	201741766	1	秦伟	2	1998-06-01	河北省衡水市故城县建国镇东冯村127号	160	45	2980	9.5	190	8	4′45		34		4.8	4.8	1	1	1	-1
44	17033	食品本17402	201741769	1	王磊	1	1997-11-01	河北省晋州市东里庄乡王家庄村富兴路373号	175	80	3500	7	250	20		4′1		12	4.8	4.7	1	1	1	-1
44	17033	食品本17402	201741770	14	和振涛	1	1998-05-18	河北省衡水市安平县马店镇刘吉口村农村信用社西行200米	175	63	4500	7.7	255	21		3′37		22	5	5.1	1	1	1	1
44	17033	食品本17402	201741771	1	邓翼凡	2	1999-05-03	北京市大兴区郁花园一里40号楼5单元401	165	50	2930	10.6	150	18	5′0		35		5.2	5.2	1	1	1	1
44	17033	食品本17402	201741772	1	宋子豪	1	1999-12-13	河北省定州市邢邑镇邢邑村宋雪伟家	175	60	4000	6.8	290	19		3′54		19	4.8	4.7	1	1	1	-1
44	17034	食品本17403	201741788	1	陈思	2	1998-11-09	河北省保定市蠡县鲍墟乡中孟尝村	159	48	2800	10.3	160	15	4′37		35		5	5.1	1	1	1	1
44	17034	食品本17403	201741789	1	王蕊	2	1998-12-22	河北省保定市雄县雄州路盛唐国际6号楼1单元302室	157	50	1658	10.3	180	10	4′24		41		4.8	4.8	1	1	1	-1
44	17034	食品本17403	201741790	1	甄洪慧	2	1999-09-16	河北省高碑店市高碑店一中	155	48	3500	8.2	210	22	4′3		20		5.1	5.2	1	1	1	1
44	17034	食品本17403	201741792	1	马晨玮	1	1998-02-09	河北省张家口市怀安县柴沟堡镇长胜街文苑小区25栋4单元301室	172	73	3500	7.5	250	18		4′27		5	5.3	5	1	1	1	1
44	17034	食品本17403	201741793	1	胡峻赫	1	1999-07-24	河北省黄骅市南排河镇前徐村	173	85	3500	8.8	210	25		5′12		3	5.2	5.2	1	1	1	1
44	17034	食品本17403	201741773	1	高韶衡	1	1998-11-16	河北省藁城市增村镇杨马村东兴南街113号	174	58	3000	7.2	200	15		3′53		20	4.7	4.7	1	1	1	-1
44	17034	食品本17403	201741774	1	张尚清	1	1999-02-20	河北省唐山市滦县古马镇包麻子村5排2号	172	79	3500	7.2	235	16		4′04		8	4.8	4.9	1	1	1	-1
44	17034	食品本17403	201741775	1	李杨帅	1	2000-01-03	河北省唐山市迁西县新集镇南刘庄村	175	61	3500	7.1	240	19		4′05		18	5.2	5.2	1	1	1	1
44	17034	食品本17403	201741776	1	李朝阳	1	1999-02-09	河北省玉田县开发区2号新楼2栋301	185	85	3500	7.1	240	14		4′18		0	5.3	5	1	1	1	1
44	17034	食品本17403	201741777	1	杨昕妍	2	2000-09-27	河北省临漳县称勾镇北杨庄村	160	48	2800	9.8	165	4	4′03		30		5.1	5.2	1	1	1	1
44	17034	食品本17403	201741778	1	李萍	2	1999-02-09	河北省邯郸市磁县时村营乡时村营村村委会	160	48	2800	8.4	180	22	3′52		23		4.6	4.7	1	1	1	-1
44	17034	食品本17403	201741780	1	郝丽娟	2	1999-03-07	邢台市邢台县龙泉寺乡上东峪村	163	51	3000	10	173	12	4′42		20		4.8	4.7	1	1	1	-1
44	17034	食品本17403	201741783	1	施晓敏	2	1999-01-01	河北省邢台市广宗县赵葫芦乡施红龙村	156	43	1500	9.1	194	4	4′33		31		5.2	5.2	1	1	1	1
44	17034	食品本17403	201741785	1	张啸天	1	1998-12-06	河北省保定市容城县北关小区4号楼2单元501室	170	70	3500	8	230	18		4′25		5	5.2	5	1	1	1	1
44	17034	食品本17403	201741786	1	尤少波	1	1998-04-26	河北省保定市唐县北店头乡魏庄村	168	61	3500	7.5	250	21		4′2		14	5.3	5.3	1	1	1	1
44	17034	食品本17403	201741787	1	张冬梅	2	1999-11-13	河北省保定市易县高村乡中北奇村	161	50	3500	10.6	180	24	3′55		27		4.5	4.6	1	1	1	-1
44	17034	食品本17403	201741794	1	李汝鑫	1	1998-01-31	河北省沧州市黄骅市滕庄子乡西白庄村李树良	180	75	3500	7.3	200	17		4′29		5	4.8	4.7	1	1	1	-1
44	17034	食品本17403	201741795	1	贡晨光	2	1998-04-11	衡水市第十四中学北校区(大庆西路16号)高三12班	157	50	3500	8.8	197	3	4′31		30		4.6	4.7	1	1	1	-1
44	17034	食品本17403	201741796	1	刘亚南	2	1998-04-02	河北省衡水市景县齐庄村	167	56	3500	10	175	16	5′0		34		5.3	5.2	1	1	1	1
44	17034	食品本17403	201741797	1	肖莉	2	1998-10-16	河北省武邑县审坡镇邓庄村	156	51	3000	11.1	140	2	4′39		32		5.1	4.9	1	1	1	1
44	17034	食品本17403	201741798	1	李志展	2	1997-04-02	河北省衡水市武邑县审坡镇西观津村2区37号	170	55	3000	11.1	195	4	4′33		20		5.2	5	1	1	1	1
44	17034	食品本17403	201741799	1	霍峻	2	1999-01-06	河北省深州市魏家桥镇潘家庄村94号	167	53	3500	10	165	20	4′42		19		4.5	4.6	1	1	1	-1
44	17034	食品本17403	201741800	1	孙金鑫	2	1998-03-22	河北省保定市涞源县南马庄乡南马庄村558号	160	46	3000	9.8	175	11	4′08		34		5	5	1	1	1	1
44	17034	食品本17403	201741801	1	张金硕	1	1998-08-07	河北省定州市大鹿庄乡西建阳村147号	178	75	4210	7.6	265	20		3′55		10	4.8	4.7	1	1	1	-1
44	17034	食品本17403	201741802	1	罗端阳	1	1999-06-16	河北省辛集市安古城小区6号楼2单元502室	178	85	3900	7.4	245	13		4′27		7	4.6	4.7	1	1	1	-1
44	17035	食品质量本17401	201741803	1	亢智远	1	1999-08-06	石家庄市桥西区花园东街58号3-2-302	170	70	4300	8.2	235	18		4′2		8	4.8	4.9	1	1	1	-1
44	17035	食品质量本17401	201741804	1	张佳欣	2	1999-02-04	河北省石家庄市鹿泉区上寨乡北寨村友谊路47号	172	77	2980	9.2	175	5	4′08		33		5	5	1	1	1	1
44	17035	食品质量本17401	201741806	1	杨彦虎	1	1998-03-10	河北省石家庄市平山县杨家桥乡杨家桥村	173	65	4200	7.4	200	21		3′46		20	4.8	4.7	1	1	1	-1
44	17035	食品质量本17401	201741807	1	李晓婷	2	1999-03-06	河北省新乐市大岳镇北李家庄村康富街6排2号	167	55	1900	9.7	182	10	4′42		36		5	5.2	1	1	1	1
44	17035	食品质量本17401	201741808	1	林雨欣	2	1999-07-16	唐山市迁西县丰泽小区23号楼4单元302	175	58	1584	11.3	170	4	5′14		33		5.2	5	1	1	1	1
44	17035	食品质量本17401	201741809	1	贾俊川	1	1999-06-30	河北省唐山市玉田县鸦鸿桥镇边家铺村	177	68	4300	7.6	255	23		4′3		20	5.1	5.2	1	1	1	1
44	17035	食品质量本17401	201741810	1	姜丰	2	1999-08-28	河北省邯郸市丛台区联纺路362号亚太清水苑7栋2单元5号	170	63	1854	10.5	130	8	5′06		40		5.3	5.2	1	1	1	1
44	17035	食品质量本17401	201741811	1	滑伟明	2	1999-06-06	河北省邯郸市邯山区南堡乡农业科技贸易城十四栋南十一号	170	59	1698	9.7	170	16	5′1		19		5	5	1	1	1	1
44	17035	食品质量本17401	201741812	1	苏永康	1	1998-02-02	河北省邯郸市复兴区建设大街45号院	172	65	3000	7.7	250	15		4′02		16	5	5.2	1	1	1	1
44	17035	食品质量本17401	201741814	1	刘雪轻	2	1998-02-14	河北省邯郸市鸡泽县双塔镇军寨村	165	59	1595	10.5	160	20	4′41		42		4.8	4.8	1	1	1	-1
44	17035	食品质量本17401	201741815	1	邢奇英	2	1998-05-21	河北省武安市管陶乡上站村	165	58	1654	8.8	192	14	4′33		41		5.2	5.3	1	1	1	1
44	17035	食品质量本17401	201741816	1	赵爽	2	1998-03-07	河北省临西县河西镇瓜厂村131号	166	58	1485	9.2	198	3	3′5		21		5	5.2	1	1	1	1
44	17035	食品质量本17401	201741817	1	秦洁钰	2	1999-07-26	河北省邢台市广宗县葫芦乡赵葫芦村	171	55	2900	9.2	130	13	4′21		26		4.7	4.8	1	1	1	-1
44	17035	食品质量本17401	201741818	1	李丹玉	2	1998-12-19	河北省保定市清苑区清苑镇滕庄村环村东路27号	172	60	1584	11.3	170	24	5′14		28		4.6	4.8	1	1	1	-1
44	17035	食品质量本17401	201741819	1	贾彤彤	2	1999-06-14	河北省保定市涞水县波峰中学	165	61	1658	10.8	155	21	5′36		30		5	5.2	1	1	1	1
44	17035	食品质量本17401	201741820	3	张敏	2	1998-07-29	河北省保定市徐水区高林村镇六里铺村清真寺南街37号	166	56	1584	10	170	5	5′3		30		5.2	5.1	1	1	1	1
44	17035	食品质量本17401	201741822	1	崔鑫	2	1999-09-06	河北省保定市唐县都亭乡李家庄村	165	55	1658	8.9	201	28	5′08		23		4.9	4.8	1	1	1	-1
44	17035	食品质量本17401	201741823	1	杨文杰	2	1998-12-24	河北省保定市安新县安新中学	165	58	1695	9.7	145	25	5′05		42		4.6	4.7	1	1	1	-1
44	17035	食品质量本17401	201741824	3	王岩	1	1999-11-11	河北省保定市易县易州镇阳元街39号	184	60	4500	7.5	235	12		4′3		11	5.3	5.1	1	1	1	1
44	17035	食品质量本17401	201741832	1	施展	1	1999-08-06	河北省沧州市运河区警苑小区13号楼二单元601室	171	60	4200	7.7	220	11		4′09		11	4.5	4.6	1	1	1	-1
44	17035	食品质量本17401	201741833	1	王兴丹	1	1999-02-04	河北省沧州市献县第一中学569班	172	64	4300	7	230	23		4′05		16	4.1	4	2	2	-1	-1
44	17035	食品质量本17401	201741834	1	杨骁	1	1999-04-15	河北省沧州市献县第一中学551班	170	68	3000	7.1	230	26		4′15		21	5.1	5.2	1	1	1	1
44	17035	食品质量本17401	201741836	1	张广杰	2	1998-12-01	河北省黄骅市南排河镇歧口村（蔡宝荣）	175	60	1626	10.7	120	25	5′43		29		4.6	4.8	1	1	1	-1
44	17035	食品质量本17401	201741838	1	张天明	1	1999-07-19	河北省衡水市桃城区胜利西路1956号一栋一单元1001室	175	68	4200	7.3	220	25		4′29		16	4.5	4.6	1	1	1	-1
44	17035	食品质量本17401	201741839	1	刘利灿	1	1998-02-06	河北省邢台市平乡县油召乡前油召村035号	175	70	4200	7	200	20		4′29		15	4.9	4.7	1	1	1	-1
44	17035	食品质量本17401	201741840	1	卢子兴	1	1999-06-05	河北省衡水市饶阳县欣悦小区北楼一单元202	178	78	3026	8	235	21		4′12		10	4.7	4.7	1	1	1	-1
44	17035	食品质量本17401	201741841	1	刘泓宇	2	1999-04-13	河北深州市王家井镇羊窝村353号	173	58	1800	10.6	180	13	5′32		27		4.8	4.7	1	1	1	-1
44	17035	食品质量本17401	201741842	1	李鹏博	1	1999-03-18	河北省辛集市旧城镇军齐村	175	78	4300	7.1	220	27		4′13		14	4.8	4.7	1	1	1	-1
44	17035	食品质量本17401	201741826	1	马昉新	2	1998-09-28	河北省高碑店市高碑店一中	175	59	1659	8.1	180	25	4′4		40		5.2	5.2	1	1	1	1
44	17035	食品质量本17401	201741827	1	卢朝阳	1	1999-03-14	河北省高碑店市高碑店一中	180	62	4500	7.3	250	17		5′23		7	5.3	5.1	1	1	1	1
44	17035	食品质量本17401	201741828	1	孙太宇	1	1999-01-09	河北省张北县第一中学	182	80	3000	7	220	20		4′3		19	5.2	5.2	1	1	1	1
44	17035	食品质量本17401	201741829	1	张子绣	2	1998-12-02	河北省张家口市怀安县怀安城镇红沟房村	160	55	1985	8.5	204	4	3′5		24		4.5	5	1	1	1	-1
44	17035	食品质量本17401	201741830	1	曹慧娟	2	1998-11-15	河北省赤城县龙关镇二街紫金巷六号	165	58	1659	8.4	201	20	3′45		44		5.1	5.3	1	1	1	1
44	17035	食品质量本17401	201741831	11	闫冬	2	1998-01-11	河北省承德市兴隆县大水泉乡大水泉村	170	63	1695	9	160	4	5′3		33		4.8	4.9	1	1	1	-1
44	17036	园艺本17401	201741860	2	张静	2	1998-03-30	河北省承德市围场县围场一中	155	43	3100	9.8	160	18	4′25		15		4.7	4.7	1	1	1	-1
44	17036	园艺本17401	201741861	1	耿自越	2	1998-10-31	河北省沧州市孟村回族自治县牛进庄乡耿庄子村38号	158	55	1550	12	150	5	4′44		20		5	5	1	1	1	1
44	17036	园艺本17401	201741862	1	王宇	1	1999-06-28	沧州市孟村县回族自治县牛进庄乡路庄子村464号	173	66	2700	7.8	246	13		3′58		12	5.1	5.2	1	1	1	1
44	17036	园艺本17401	201741843	1	陈阳	2	1998-10-29	河北省石家庄市平山县小觉镇黄连沟村	157	42	1900	11.1	188	25	4′44		24		4.7	4.8	1	1	1	-1
44	17036	园艺本17401	201741844	1	苏月	2	1999-03-02	河北省邯郸市峰峰矿区煤城街铁北商住楼3号楼308号	172	80	3000	9.7	162	1	4′0		34		4.7	4.7	1	1	1	-1
44	17036	园艺本17401	201741845	1	郝珂珂	2	1998-08-24	河北省邯郸市永年区临洺关镇德林苑小区职中办公室	160	58	1650	9.9	178	18	4′5		33		5.2	5.1	1	1	1	1
44	17036	园艺本17401	201741846	1	袁笑茹	2	1999-12-21	河北省邯郸市永年区临洺关镇德林苑小区职中办公室	158	66	3000	12	155	15	4′5		30		5.2	5.1	1	1	1	1
44	17036	园艺本17401	201741847	1	尹一凝	2	2000-10-16	河北省邢台市隆尧县税苑小区北栋4单元1407室	162	66	3200	11	111	15	4′3		27		4.7	4.7	1	1	1	-1
44	17036	园艺本17401	201741848	1	程林涛	1	1998-11-20	河北省南和县郝桥镇程庄村	180	65	3096	6.9	238	12		3′5		12	4.6	4.8	1	1	1	-1
44	17036	园艺本17401	201741849	1	任素鑫	1	2000-06-22	河北省邢台市任县辛店镇辛庄村6队310号	165	66	4100	7	280	25		3′33		19	4.6	4.7	1	1	1	-1
44	17036	园艺本17401	201741850	1	魏红芹	2	1999-09-09	河北省邢台市清河县戈仙庄镇牛屯村四组58号	173	55	3333	8	155	5	4′3		28		4.8	4.9	1	1	1	-1
44	17036	园艺本17401	201741851	1	郭金华	2	1997-06-05	易县职业教育中心	155	55	2888	11	188	18	4′28		25		4.5	4.9	1	1	1	-1
44	17036	园艺本17401	201741852	1	郭浩赟	2	1999-01-13	河北省尚义县职教中心14(5)班	150	51	3100	10.2	180	18	4′32		32		4.7	4.7	1	1	1	-1
44	17036	园艺本17401	201741853	1	黄小梅	2	1998-02-17	河北省尚义县职教中心145班	170	72	3100	10.2	190	19	4′29		36		4.8	4.7	1	1	1	-1
44	17036	园艺本17401	201741854	1	牛永霞	2	1998-09-26	河北省阳原职业技术教育中心	167	64	3200	9.9	177	17	4′08		30		4.6	4.7	1	1	1	-1
44	17036	园艺本17401	201741855	11	佟秋琳	2	1997-12-18	河北省承德市承德县上谷乡上谷初级中学家属院	160	65	1500	9.9	170	1	4′06		28		4.9	4.7	1	1	1	-1
44	17036	园艺本17401	201741856	1	郭星辰	2	1998-01-27	河北省承德市平泉县平泉职教中心14园艺	164	66	3333	10	200	4	4′33		25		4.5	4.9	1	1	1	-1
44	17036	园艺本17401	201741857	11	郑红艳	2	1997-09-06	河北省承德市宽城职教中心	165	72	3500	9.9	168	19	4′13		29		4.9	4.7	1	1	1	-1
44	17036	园艺本17401	201741858	11	盛明磊	1	1998-05-17	河北围场一中高三数学组	185	65	4800	7.7	230	14		4′0		10	5.2	5.3	1	1	1	1
44	17036	园艺本17401	201741859	2	王梓宁	2	1998-09-21	河北省承德市围场县回民小学门卫	166	50	3333	10	122	15	5′05		30		5.2	5.2	1	1	1	1
44	17036	园艺本17401	201741863	1	张少良	1	1999-05-07	河北省沧州市盐山县常庄乡蔡家村169号	178	77	3000	7.5	258	12		3′55		11	4.7	4.8	1	1	1	-1
44	17036	园艺本17401	201741864	1	李斌	1	1999-07-03	河北省盐山县天泰小区矮层2号楼2单元301	177	85	3900	7.7	250	13		3′5		11	5	5.1	1	1	1	1
44	17036	园艺本17401	201741865	1	李晶晶	2	1999-07-25	河北省廊坊三河市李旗庄镇白浮图村304号	160	50	1785	9.8	160	19	4′37		30		4.6	4.7	1	1	1	-1
44	17036	园艺本17401	201741866	1	刘畅	2	1999-08-26	河北省廊坊市三河市齐心庄镇大康庄村35号	158	47	2400	9.9	175	15	4′33		20		5	5.2	1	1	1	1
44	17036	园艺本17401	201741867	1	王梦琛	2	2000-01-19	河北省辛集市辛中路九方盛达小区4号楼2单元1201	162	50	3500	9.9	179	19	4′1		15		5	4.9	1	1	1	-1
44	17037	园艺本17402	201741891	1	田伊珊	2	1999-01-01	河北省廊坊市大城县职业技术教育中心	156	45	3000	9.4	180	12	4′12		45		5.2	5.1	1	1	1	1
44	17037	园艺本17402	201741892	1	钱宇	2	1999-06-11	河北省廊坊市文安县史各庄镇三村中心街东7号	165	46	3100	9.6	180	10	4′12		19		4.8	4.8	1	1	1	-1
44	17037	园艺本17402	201741869	1	李博洋	1	1997-11-01	河北省邯郸市峰峰矿区新市区轻工街3号5号楼3单元11号	178	75	4000	7.8	245	11		3′53		11	5.3	5.2	1	1	1	1
44	17037	园艺本17402	201741870	1	倪玉鹏	1	1998-02-06	河北省邢台市临西县职业技术教育中心	169	54	3700	8	247	14		3′48		9	5.1	5.2	1	1	1	1
44	17037	园艺本17402	201741872	1	王亚南	2	1997-01-20	保定市满城区职业技术教育中心	158	44	3100	9.8	170	16	4′12		31		4.8	4.9	1	1	1	-1
44	17037	园艺本17402	201741873	1	任静	2	1997-12-10	河北省保定市涞源县育才街77-1号	155	40	3000	9.8	160	18	4′16		36		5.1	5.3	1	1	1	1
44	17037	园艺本17402	201741874	1	彭佳丽	2	1997-06-26	张家口市阳原县西城镇西宁路好运来家私	168	60	3300	10.2	180	5	4′18		33		5	5.1	1	1	1	1
44	17037	园艺本17402	201741875	1	宇航	2	1999-04-27	张家口市宣化区伯居田园8号楼1单元1403	158	48	1500	9.9	141	1	4′1		28		4.8	4.7	1	1	1	-1
44	17037	园艺本17402	201741876	1	卢美琳	2	1998-05-10	张北县职教中心公园路88号	157	46	3100	8.7	184	26	4′16		40		5.1	5.3	1	1	1	1
44	17037	园艺本17402	201741877	1	池小娜	2	1998-09-16	河北省尚义县职教中心	159	50	3000	8.7	159	25	4′3		39		5	5.2	1	1	1	1
44	17037	园艺本17402	201741878	1	刘彦敏	2	1998-08-29	河北省阳原县职业教育技术中心	160	49	3100	8.7	180	26	4′41		17		5.3	5.1	1	1	1	1
44	17037	园艺本17402	201741879	1	奚昭雅	2	1998-05-06	河北省张家口市怀来县沙城镇东园村景泰佳苑小区10栋2单元201室	156	52	1900	9.6	169	5	4′16		36		4.8	4.9	1	1	1	-1
44	17037	园艺本17402	201741880	1	于鸿鑫	2	1999-01-19	河北省承德县岔沟乡白庙子村十二组	164	52	3200	9.4	190	5	4′12		43		5	5.1	1	1	1	1
44	17037	园艺本17402	201741881	1	刘文斌	1	1996-06-06	河北省承德市平泉县职教中心14园艺	180	77	4200	7.9	256	12		3′5		10	5.1	5.2	1	1	1	1
44	17037	园艺本17402	201741882	11	宋嵬林	1	1998-08-24	河北省承德市围场职教中心生化组	174	78	4300	7.9	240	12		3′49		9	4.5	4.6	1	1	1	-1
44	17037	园艺本17402	201741883	1	王杰	2	1996-10-30	河北省承德市围场职教中心生化组王素平老师收	158	50	3200	10.2	174	21	4′29		32		5.1	5.2	1	1	1	1
44	17037	园艺本17402	201741884	11	夏会楠	2	1998-02-17	河北省承德市围场县围场职教中心生化组	156	52	3100	9.6	156	20	4′2		36		5.2	5.3	1	1	1	1
44	17037	园艺本17402	201741885	1	杨策	1	1998-09-21	河北省盐山县国税局南家属院1单元102号	178	68	4200	7.7	230	10		4′3		9	4.7	4.8	1	1	1	-1
44	17037	园艺本17402	201741886	1	赵慧玉	2	2000-02-04	河北省沧州市盐山县小营乡王木村村委会	164	45	3000	8.7	190	19	4′23		19		4.6	4.5	1	1	1	-1
44	17037	园艺本17402	201741887	1	刘芳芳	2	1998-09-04	沧州市盐山县圣佛镇后大商村56号	166	54	3100	8.6	180	11	4′2		17		5.2	5.3	1	1	1	1
44	17037	园艺本17402	201741888	1	王忠发	1	1999-01-13	河北省沧州市盐山县常庄乡李士道村5号	180	70	4200	7.6	200	6		4′2		10	4.7	4.5	1	1	1	-1
44	17037	园艺本17402	201741889	1	张月盈	2	1999-10-01	河北省三河市新集镇大王庄村村委会	167	50	3100	9.9	177	1	4′32		30		5	5.1	1	1	1	1
44	17037	园艺本17402	201741890	1	刘思妍	2	1999-06-03	河北省廊坊市三河市新天地一期6号楼8单元303	158	45	1952	10	190	5	4′25		34		4.7	4.8	1	1	1	-1
44	17037	园艺本17402	201741868	11	范玲玥	2	1999-05-06	河北省唐山市滦南县扒齿港镇壮里庄村	165	45	3100	9.8	175	19	4′1		30		5.3	5.2	1	1	1	1
44	17157	康复治疗本17402	201744194	1	崔娜	2	1998-09-20	河北省唐山市滦南县方各庄镇西港北村268号	163	45	2041	10.3	162	2	4′23		32		4.6	4.8	1	1	1	-1
44	17157	康复治疗本17402	201744195	1	汤佳琦	2	1998-07-01	河北省唐山市迁西县新庄子乡上庞店村	155	57	2270	10.5	160	25	4′15		43		4.5	4.6	1	1	1	-1
44	17157	康复治疗本17402	201744196	1	牛晓旭	1	1998-12-28	河北省邯郸市涉县合漳乡白芟村村委会	161	59	3000	7.7	222	16		4′25		4	5	5.1	1	1	1	1
44	17157	康复治疗本17402	201744197	1	王建胜	1	1999-11-17	河北省邯郸市曲周县南里岳乡常刘庄村	170	56	3100	7.5	221	23		4′0		10	5.2	5.2	1	1	1	1
44	17157	康复治疗本17402	201744198	1	陈茜	2	1999-09-04	河北省邢台市内丘县园丁花园8号楼5单元1101	160	47	1658	9.9	126	24	4′17		14		4.6	4.7	1	1	1	-1
44	17157	康复治疗本17402	201744199	1	吕晓双	2	1998-02-27	河北省保定市徐水区东釜山乡西峪村五区四号	157	54	2300	11	170	5	4′02		30		4.6	4.7	1	1	1	-1
44	17157	康复治疗本17402	201744200	1	胡中一	1	1998-03-25	河北省保定市易县人民政府审计局	172	85	3500	9	185	23		3′49		4	4.6	4.7	1	1	1	-1
44	17157	康复治疗本17402	201744201	1	刘思源	1	2000-04-07	河北省保定市博野县新电力局家属院北楼3单元501室	172	62	3679	6.6	212	17		3′49		10	5.1	5.3	1	1	1	1
44	17157	康复治疗本17402	201744202	1	刘子瑜	2	1999-07-08	河北省保定市雄县阳光都市1号楼3单元401	167	48	2240	8.9	195	1	4′03		30		5.2	5.1	1	1	1	1
44	17157	康复治疗本17402	201744203	1	滕召虎	1	1998-07-27	河北省张家口市万全县孔家庄镇商业街西行50米路南东津百货批发	164	65	4133	6.7	204	21		3′59		5	5.1	5.3	1	1	1	1
44	17157	康复治疗本17402	201744204	1	陈春悦	2	1998-04-04	河北省海兴县中学	170	53	2150	9.1	165	28	3′53		20		4.3	4.5	2	1	1	-1
44	17157	康复治疗本17402	201744191	1	赵子涵	2	1999-10-13	河北省石家庄市深泽县中学	160	50	2000	9.7	170	5	4′08		30		4.9	4.8	1	1	1	-1
44	17157	康复治疗本17402	201744192	1	左烁	2	1997-06-17	河北省石家庄市元氏县南因镇赵堡村	169	46	1850	9.9	190	21	4′06		38		5.1	5	1	1	1	1
44	17157	康复治疗本17402	201744193	1	李志军	1	1998-10-26	河北省唐山市滦南县曼城小区105栋一单元1401	178	75	4033	7.7	212	20		3′5		4	4.8	4.7	1	1	1	-1
44	17157	康复治疗本17402	201744205	1	刘如意	2	1999-07-22	河北省沧州市肃宁县城关镇北甘河村205号	164	55	1950	9.9	190	5	4′09		43		5.3	5.2	1	1	1	1
44	17157	康复治疗本17402	201744206	1	李晴晴	2	1999-06-19	河北省沧州市献县第一中学550班	165	49	2100	10.2	175	28	4′1		20		4.6	5	1	1	1	-1
44	17157	康复治疗本17402	201744207	1	王世佳	2	1997-11-09	河北省任丘市石门桥镇潘家村	167	57	1900	9.3	180	25	4′15		40		5.1	5.3	1	1	1	1
44	17157	康复治疗本17402	201744208	1	周梦瑶	2	1998-07-13	河北省任丘市褚庄 卫校对过	157	44	2200	9.3	165	14	4′2		20		4.7	4.7	1	1	1	-1
44	17157	康复治疗本17402	201744210	1	郑新炜	1	1999-07-10	河北省衡水市桃城区招贤路138号翠景家园三区21栋2单元604室	169	74	2697	7.9	240	18		4′12		9	5	5.2	1	1	1	1
44	17158	针灸推拿本17501	201750523	2	杨静莹	2	1989-04-20	吉林省白城市洮北区明仁街道青年街北波尔多小镇8号楼一单元301	163	53	2341	9.9	150	4	4′21		26		5	5.3	1	1	1	1
44	17158	针灸推拿本17501	201750524	1	赵多泽	1	1998-11-14	天津市津南区北闸口镇御惠园2号	177	60	3500	7.3	200	18		3′52		10	5.2	5.2	1	1	1	1
44	17158	针灸推拿本17501	201750525	11	浦淑文	2	1996-09-16	河北省唐山市古冶区赵各庄南场公房20楼1号	160	50	2000	9.7	180	20	3′57		25		5	5.1	1	1	1	1
44	17158	针灸推拿本17501	201750526	1	李涵	2	2000-06-01	河北省邯郸市武安镇中心路中心市场聚祥巷2号建强卫生室	170	56	1800	10	170	14	4′2		35		5	5.1	1	1	1	1
44	17158	针灸推拿本17501	201750527	1	吝璐璐	2	1997-05-21	河北省邯郸市武安市云驾岭煤矿12号楼4单元301号	151	43	1652	11	130	19	4′3		26		4.7	4.7	1	1	1	-1
44	17158	针灸推拿本17501	201750528	1	邢梦芳	2	1999-06-15	河北省邯郸市武安市朝阳小区白鹤观街一排四户	165	55	2100	9.1	175	19	3′49		25		4.6	4.6	1	1	1	1
44	17158	针灸推拿本17501	201750529	1	侯文娜	2	1999-05-23	河北省邯郸市涉县井店镇台西村	170	61	2800	9.4	134	18	4′12		17		4.5	4.6	1	1	1	-1
44	17158	针灸推拿本17501	201750530	1	王浦洋	2	1999-05-22	河北省武安市大同镇东马项村	153	50	2006	11	140	19	4′2		30		4.6	4.7	1	1	1	-1
44	17158	针灸推拿本17501	201750531	1	王小宁	2	1998-12-21	河北省邯郸市魏县金苑小区一号楼五单元	160	50	2200	9.8	190	20	4′2		25		4.6	4.7	1	1	1	-1
44	17158	针灸推拿本17501	201750532	1	王晓晨	2	1998-09-29	河北省沙河市综合职教中心	167	60	2337	10	150	20	4′19		24		5.1	4.9	1	1	1	1
44	17158	针灸推拿本17501	201750533	11	金鑫	2	1999-03-01	河北省承德市围场县四合永镇围场职教中心	158	60	2800	11.3	170	1	4′23		27		5.2	5.3	1	1	1	1
44	17158	针灸推拿本17501	201750534	11	李文侠	2	1997-12-17	河北省围场县四合永镇围场职教中	161	56	2032	10	160	19	3′59		31		4.7	4.7	1	1	1	-1
44	17158	针灸推拿本17501	201750535	11	宁超杰	1	1997-10-19	河北省承德市围场县四合永镇围场职教中心	161	67	3064	8	235	17		4′13		10	5	5.2	1	1	1	1
44	17158	针灸推拿本17501	201750536	11	赵志浩	1	1997-03-13	河北省承德市围场县围场镇伊逊尚品小区5号楼一单元503室	186	84	3884	8	280	24		4′21		1	5.3	5.1	1	1	1	1
44	17158	针灸推拿本17501	201750537	11	吕相男	1	1998-07-31	河北省承德市围场满族蒙古族自治县金兴花园12号楼3单元401	170	50	3400	8.6	244	22		4′3		0	5.1	5.2	1	1	1	1
44	17158	针灸推拿本17501	201750538	11	王佳怡	2	2000-09-21	河北省承德市围场县四合永镇掌字村围场职教中心	160	53	2107	10	120	19	3′51		27		5	5.2	1	1	1	1
44	17158	针灸推拿本17501	201750539	2	张萌	2	1998-01-03	河北省承德市围场县围场镇前进村四组大都医院对面花样年华理发店	162	54	2828	8.6	205	5	3′51		45		4.8	4.7	1	1	1	-1
44	17158	针灸推拿本17501	201750540	1	赵晓杰	2	1999-01-04	河北省承德市围场县中岗巨龙宾馆	169	59	1650	8.1	190	20	3′47		19		5.2	5.1	1	1	1	1
44	17158	针灸推拿本17501	201750521	15	罗静	2	1997-04-28	江苏省宿迁市泗洪县太阳城2号楼1单元501	197	69	3474	9.7	160	4	4′02		25		5.1	5.1	1	1	1	1
44	17158	针灸推拿本17501	201750522	1	吴锡	1	1998-02-20	江苏省高邮市水韵星城6栋504室	174	65	3500	7.8	200	21		4′56		0	5.2	5.2	1	1	1	1
44	17159	针灸推拿本17502	201750541	1	陈佳琪	2	1998-03-26	石家庄市桥东区柳辛庄荣昌西花园10-1-301室	158	53	3003	9	170	21	3′48		21		4.9	4.8	1	1	1	-1
44	17159	针灸推拿本17502	201750561	1	贺世杰	1	1998-12-30	河北省邯郸市磁县磁州镇小营店村	175	56	3735	7.6	230	12		3′45		12	5.3	5.3	1	1	1	1
44	17159	针灸推拿本17502	201750562	1	陈帅	1	1999-07-19	河北省石家庄市藁城区市府东路122号2号院2单元2楼东门	175	85	4024	8.3	220	7		4′22		7	5	5.2	1	1	1	1
44	17159	针灸推拿本17502	201750563	1	王雪雯	2	1997-09-28	河北省石家庄市长安区胜利北街义堂路华诚园一号楼504	160	50	2789	9.7	175	3	4′1		35		5.1	5.2	1	1	1	1
44	17159	针灸推拿本17502	201750542	1	刘丽坤	2	1999-07-27	河北省石家庄市行唐县龙州镇刘七里峰村刘家胡同92号	161	49	2763	10	165	4	4′14		34		4.8	4.7	1	1	1	-1
44	17159	针灸推拿本17502	201750564	1	刘曼婷	2	1999-01-22	河北省唐山市唐胥路与滨河大街交口丰南区园林处	173	52	2533	8.6	180	20	4′05		35		5	5.2	1	1	1	1
44	17159	针灸推拿本17502	201750565	1	李良颖	2	2000-06-23	河北省唐山市丰润区欢喜庄乡八户村	175	81	1900	9.7	170	20	4′3		35		5	5.3	1	1	1	1
44	17159	针灸推拿本17502	201750566	1	孙田噫	1	1998-09-01	河北省唐山市曹妃甸区四季华庭21号2单元402	178	70	3999	8	220	10		3′36		10	4.8	4.8	1	1	1	-1
44	17159	针灸推拿本17502	201750567	1	孙晨璐	2	1999-10-17	河北省唐山市曹妃甸区六农场第三生产队979号	175	60	2765	9.7	170	1	3′58		34		4.8	4.7	1	1	1	-1
44	17159	针灸推拿本17502	201750547	1	王磊	2	1999-04-15	河北省唐山市迁安市迁安镇燕经小区五号楼二单元303	162	73	2347	10.7	170	22	3′48		18		4.8	4.7	1	1	1	-1
44	17159	针灸推拿本17502	201750571	1	姜思远	1	1999-05-10	河北省秦皇岛市海港区文昌里30-3-9	172	53	3979	8	210	4		4′08		1	4.5	4.5	1	1	1	1
44	17159	针灸推拿本17502	201750572	1	杨泽洋	2	1998-09-08	邢台市桥西区公园东街青青家园西区16号楼3单元501室	165	60	2899	10	165	20	4′21		35		5.2	5.3	1	1	1	1
44	17159	针灸推拿本17502	201750575	1	许紫涵	2	1998-12-30	河北省高碑店市高碑店一中	159	53	2765	11	164	18	4′3		15		4.7	5	1	1	1	-1
44	17159	针灸推拿本17502	201750555	1	程丽丽	2	1999-07-13	河北省承德市承德县石灰窑乡河西村四组101号	155	40	1254	9.8	180	23	4′09		36		4.8	4.9	1	1	1	-1
44	17159	针灸推拿本17502	201750576	2	王梦立	2	1998-08-29	河北省承德市围场县围场镇木兰中路凌云大厦五单元901室	155	52	1894	11.7	153	20	4′27		35		5.2	5.2	1	1	1	1
44	17159	针灸推拿本17502	201750577	11	陈岩	2	1999-08-22	河北省承德市围场县卉原中学高中部历史组	170	58	2864	9.2	172	17	4′06		42		5.2	5.3	1	1	1	1
44	17159	针灸推拿本17502	201750579	2	王冰	2	1998-01-16	河北省沧州市沧县大官厅乡项兴屯村326号	158	75	1952	11.3	178	2	4′0		13		5.2	5	1	1	1	1
44	17159	针灸推拿本17502	201750580	1	胡悦新	2	1999-01-08	河北省沧州市南大港馨苑北区4号楼一单元401	166	53	2875	10.3	167	17	4′18		30		5	4.8	1	1	1	1
44	17159	针灸推拿本17502	201750556	1	崔宪钦	1	1998-12-14	河北省枣强县裕华西街43号枣强中学	175	75	4790	9.4	240	16		4′08		8	5.2	5.2	1	1	1	1
44	17159	针灸推拿本17502	201750557	1	姚远	2	1998-09-16	河北省石家庄市赵县赵州镇官庄村	160	68	2899	9	170	20	4′2		36		5.1	5.2	1	1	1	1
44	17159	针灸推拿本17502	201750558	1	温一林	1	1998-10-08	河北省饶阳县皇都豪庭小区3号楼一单元101室	185	78	3224	8.2	250	20		4′01		1	5.3	5.1	1	1	1	1
44	17159	针灸推拿本17502	201750559	1	张箫	2	1999-11-19	河北省衡水市故城县太兴家园30号楼E单元301室	171	60	2963	9.3	180	26	4′08		42		5	5.2	1	1	1	1
44	17159	针灸推拿本17502	201750560	1	苏宁	2	1999-04-26	河北省衡水市景县刘集乡刘集村5号	160	75	2955	9.5	165	21	4′3		38		4.8	5	1	1	1	-1
44	17159	针灸推拿本17502	201750548	1	程玉辉	1	1999-01-06	河北省邢台市内丘县内丘中学	172	75	2958	8.4	220	19		4′16		6	5.3	5.1	1	1	1	1
44	17159	针灸推拿本17502	201750549	1	唐璇	2	1999-11-24	河北省邢台市清河县谢炉镇唐辛庄村76号	165	50	2682	9.4	185	2	3′55		18		4.6	4.6	1	1	-1	1
44	17159	针灸推拿本17502	201750573	1	申佳琪	2	1999-05-10	保定市莲池红旗大街276号	175	62	2789	10.6	180	3	4′1		36		4.9	4.7	1	1	1	-1
44	17159	针灸推拿本17502	201750550	1	周兴	1	1998-06-23	河北省保定市徐水区崔庄镇南公村	177	69	5123	8.6	220	9		4′17		6	4.8	4.7	1	1	1	-1
44	17159	针灸推拿本17502	201750551	1	王佳林	1	1998-08-05	保定市定兴县小朱庄乡臧官营村	174	54	3831	9.1	210	5		3′57		14	5.1	5.3	1	1	1	1
44	17159	针灸推拿本17502	201750552	1	刘月	2	1997-05-04	河北省保定市定兴县柳卓乡西江村	170	70	2471	10.3	154	25	3′44		30		4.6	4.7	1	1	1	-1
44	17159	针灸推拿本17502	201750574	1	孙宇康	1	1998-12-27	河北省保定市高阳县南蒲口乡赵口村二区111号	180	75	4159	8	220	9		4′28		7	4.8	4.7	1	1	1	-1
44	17159	针灸推拿本17502	201750553	1	马亚楠	2	1998-07-02	河北省安新中学	168	57	2359	10.8	175	24	4′14		20		4.6	4.6	1	1	1	-1
44	17159	针灸推拿本17502	201750554	1	武世敏	2	1999-04-01	河北省曲阳县第一高级中学	169	53	2491	10.6	175	21	3′48		32		4.5	4.6	1	1	1	-1
44	17159	针灸推拿本17502	201750544	1	李文静	2	1999-11-06	河北省乐亭县马头营镇东石碑村东街3条1号	167	60	2731	10.4	180	25	4′2		18		4.8	4.7	1	1	1	-1
44	17159	针灸推拿本17502	201750569	1	段欣瑞	2	1998-02-04	唐山市丰润区银城铺乡东马庄村	155	48	2892	9.7	165	22	4′18		37		5	5.2	1	1	1	1
44	17159	针灸推拿本17502	201750570	1	王欣宇	2	1998-05-17	河北省玉田县唐自头镇小山王庄村	165	56	2935	9.4	175	20	4′01		35		5.1	5.2	1	1	1	1
44	17159	针灸推拿本17502	201750545	1	李山山	2	1998-08-27	唐山市玉田县林西镇高庄子村东海超市	162	50	2594	10.2	175	1	3′45		35		4.9	4.8	1	1	1	-1
44	17159	针灸推拿本17502	201750546	1	刘腾飞	2	1999-09-06	河北省迁安市扣庄乡上阶地村215号	160	50	1900	9.9	185	3	3′5		36		4.5	4.6	1	1	1	-1
44	17159	针灸推拿本17502	201750568	1	江雨佳	2	1999-12-05	唐山市滦南县扒齿港镇大沙窝村146号	165	48	2721	9.6	170	19	4′07		37		4.8	4.7	1	1	1	-1
44	17160	中西临床本17501	201750581	1	智凯萌	2	1999-09-10	河北省石家庄市藁城区南董镇北高庄村	161	62	1452	10.2	170	19	4′2		30		4.7	4.7	1	1	1	-1
44	17160	中西临床本17501	201750583	1	冯少龙	1	1996-04-15	河北省石家庄市灵寿县慈峪镇冯家庄村育红路北5号	175	52	4263	8	200	14		4′0		16	5.1	5.1	1	1	1	1
44	17160	中西临床本17501	201750584	1	张叶青	2	1999-12-16	河北省新乐市邮电街邮电小区北楼三单元三楼西门302	153	45	1729	10.1	160	16	4′3		40		4.8	4.7	1	1	1	-1
44	17160	中西临床本17501	201750585	1	静世鹏	1	1998-06-23	河北省玉田县大安镇大南庄村大旺西街1号	178	85	4100	9	232	18		4′45		15	4.6	4.7	1	1	1	-1
44	17160	中西临床本17501	201750586	1	付朱宝	1	1998-06-14	河北省遵化市建明镇小厂乡高家峪村黄花峪	181	61	4479	7.8	244	15		4′13		13	4.5	4.6	1	1	1	-1
44	17160	中西临床本17501	201750587	1	梁天源	1	1997-10-15	河北省唐山市遵化市鑫苑小区5号楼1单元102	182	66	3838	6.9	256	21		4′3		15	4.6	4.7	1	1	1	-1
44	17160	中西临床本17501	201750588	1	赵鸣皓	1	1999-06-13	河北省唐山市迁安市丽景家园一号楼二单元1201号房	175	80	3382	8.4	225	24		4′15		12	5	5.2	1	1	1	1
44	17160	中西临床本17501	201750589	1	刘美伶	2	1999-03-09	河北省秦皇岛市卢龙县刘家营乡南关村	171	55	2727	10	175	14	4′05		35		4.6	4.6	1	1	-1	1
44	17160	中西临床本17501	201750590	1	刘鑫迪	2	1999-03-09	河北省邢台市桥东区郭守敬大道恋日花都12号楼2单元302室	160	48	2623	9.2	175	22	3′53		36		5.2	5.2	1	1	1	1
44	17160	中西临床本17501	201750591	1	赵晓孟	2	1999-06-12	河北省邯郸市涉县振兴路龙鑫粮油	162	58	1843	11	165	0	4′2		38		5.1	5	1	1	1	1
44	17160	中西临床本17501	201750592	1	李佳欣	2	1999-10-29	河北省邯郸市磁县磁州镇顺景豪庭小区5号楼2单元402	158	50	2634	9.6	160	1	3′57		35		4.5	4.6	1	1	1	-1
44	17160	中西临床本17501	201750593	1	岳宁宁	2	1998-11-16	河北省邯郸市魏县双庙乡大李村	158	51	2978	10.5	160	3	4′13		35		5.1	5.3	1	1	1	1
44	17160	中西临床本17501	201750594	1	刘东生	1	1996-11-05	石家庄市赞皇县龙门乡西龙门村新村四街138号	178	57	3540	7.8	234	17		4′14		15	5.1	5.2	1	1	1	1
44	17160	中西临床本17501	201750595	1	董婷婷	2	1999-12-09	邢台市隆尧县隆尧镇陈村367号	164	60	3091	10.2	170	15	4′14		15		5.2	5.1	1	1	1	1
44	17160	中西临床本17501	201750596	1	孔德宁	1	1999-12-04	河北省邢台市威县贺钊乡陈刘庄村156号	170	52	3510	7.6	243	19		4′05		16	4.5	4.6	1	1	1	-1
44	17160	中西临床本17501	201750597	1	张喆	1	1998-03-10	河北省保定市清苑县冉庄镇小张庄村付232号	170	75	3400	8.1	272	16		4′11		12	5.3	5.2	1	1	1	1
44	17160	中西临床本17501	201750598	1	贺婧怡	2	1999-09-25	河北省涞水县石亭镇大赤土村	158	56	2467	9.9	160	17	4′14		40		5	5.2	1	1	1	1
44	17160	中西临床本17501	201750601	1	刘震	1	1998-07-11	河北省保定市涿州市林屯乡北良沟村四通胡同129号	168	60	3901	9.8	254	17		4′13		14	4.5	4.6	1	1	1	-1
44	17160	中西临床本17501	201750602	1	侯彩燕	2	1998-08-19	河北省张北县第一中学	163	56	2205	10	170	18	4′1		40		5.2	5.2	1	1	1	1
44	17160	中西临床本17501	201750603	1	高学影	2	1999-02-24	河北省沧州市任丘市吕公堡镇毕村温泉小区8号楼1单元402	161	57	2480	9.6	175	18	4′01		25		4.7	4.7	1	1	1	-1
44	17160	中西临床本17501	201750604	1	刘策	1	1999-02-11	河北省沧州市黄骅市旧城镇大马闸口村	168	58	3521	7.2	262	21		4′02		15	4.5	4.6	1	1	1	1
44	17160	中西临床本17501	201750605	1	魏子涵	2	1998-10-16	河北省廊坊市安次区落垡镇东张务村南5排7号	165	49	1834	10.1	185	19	3′35		37		5.1	5.2	1	1	1	1
44	17160	中西临床本17501	201750606	1	王沛淋	1	1999-07-21	河北省衡水市安平县金帝雅苑小区1单元202	178	87	3389	8.8	234	19		4′5		12	4.6	4.7	1	1	1	-1
44	17160	中西临床本17501	201750608	1	蒲梦云	2	1999-06-29	河北省衡水市饶阳县东里满乡张各庄村八区42号	161	46	2353	9.4	165	20	4′16		40		4.6	4.6	1	1	1	1
44	17160	中西临床本17501	201750609	1	张琛如	1	1999-02-21	河北省邢台市新河县荆家庄乡平头楼村191号	170	56	3389	8.2	250	17		4′05		13	5.2	5.2	1	1	1	1
44	17160	中西临床本17501	201750610	1	邢钊	1	1997-03-21	河北省保定市定州市大辛庄镇西王习村	173	90	3000	8.9	230	21		4′15		12	5	5.3	1	1	1	1
44	17161	中西临床本17502	201750634	1	张露	2	1998-09-04	河北省沧州市盐山县常庄乡蔡家村142号	155	50	2271	10.5	150	18	4′19		20		5	5.2	1	1	1	1
44	17161	中西临床本17502	201750635	1	卢爱宵	2	1998-09-28	河北省沧州市献县第一中学558班	158	60	2232	10.3	155	4	4′3		34		5.1	5.3	1	1	1	1
44	17161	中西临床本17502	201750636	1	李晴	2	1998-09-09	河北省衡水市桃城区大庆西路16号衡水市第十四中学北校区高三21班	158	52	2200	10.1	162	23	4′07		35		5.3	5.2	1	1	1	1
44	17161	中西临床本17502	201750637	1	蒋博亚	2	2000-05-12	河北省衡水市桃城区大庆西路16号(十四中学北校区高三16班)	171	64	1625	9.4	175	2	4′1		19		5	5.1	1	1	1	1
44	17161	中西临床本17502	201750638	1	韩静玲	2	1998-12-10	河北省定州市息冢乡沙流村	160	62	2608	9.7	160	22	4′2		37		5.2	5.2	1	1	1	1
44	17161	中西临床本17502	201750639	1	赵澳	2	1999-02-16	赤峰市松山区红旗中学（松山分校）	167	60	2300	9.5	165	5	4′22		35		5.2	5.3	1	1	1	1
44	17161	中西临床本17502	201750640	3	杨天天	2	1998-04-16	甘肃省天水市张家川回族自治县第三高级中学	155	47	2279	10.2	150	5	3′56		47		4.8	4.7	1	1	1	-1
44	17161	中西临床本17502	201750612	3	陈思	2	1998-12-31	天津市北辰区天穆镇天穆村天穆东苑4号楼901	170	65	2754	9.3	180	18	4′09		24		5.3	5.2	1	1	1	1
44	17161	中西临床本17502	201750613	1	王怡心	2	1998-08-03	河北省邢台市宁晋县晶龙街478号职工医院	162	49	2761	9.1	165	19	4′05		20		4.7	4.7	1	1	1	-1
44	17161	中西临床本17502	201750614	1	吴晓宇	1	1999-10-30	河北省石家庄市正定县诸福屯镇南圣板村致富西路52 号	175	58	4161	7.4	200	18		3′57		3	4.9	4.7	1	1	1	-1
44	17161	中西临床本17502	201750615	1	黄童	2	1998-01-10	河北省石家庄市行唐县刘七里峰村大队	160	57	2537	9	175	2	3′51		20		4.5	4.6	1	1	1	1
44	17161	中西临床本17502	201750616	1	杜雅琦	2	1999-12-27	河北省新乐市东杨家庄富康小区新区二号楼三单元201	163	59	2279	8.8	154	24	4′0		46		4.5	4.6	1	1	1	-1
44	17161	中西临床本17502	201750617	1	张幽美	2	1999-06-24	河北省唐山市滦南县青坨营镇北荣各庄村166号	165	50	2701	8.5	205	5	3′49		20		4.6	4.7	1	1	1	-1
44	17161	中西临床本17502	201750618	1	贾培	2	1999-07-02	河北省唐山市乐亭县赵蔡庄村	162	51	2491	9.5	160	2	4′15		20		5.1	5	1	1	1	1
44	17161	中西临床本17502	201750619	1	孟关卉	2	1999-09-03	河北省唐山市迁西县汉儿庄乡北水峪村	158	55	1628	13.3	155	17	4′3		43		4.6	4.7	1	1	1	-1
44	17161	中西临床本17502	201750620	10	朴炻名	1	1999-12-05	河北省秦皇岛市北戴河区避暑园小区116栋1单元101室	178	78	3065	7.1	195	9		3′56		5	4.7	4.7	1	1	1	-1
44	17161	中西临床本17502	201750621	1	刘泽琪	2	1998-12-13	河北省秦皇岛市昌黎县新集镇尖角二村	162	44	2267	11.2	175	15	4′29		46		4.7	4.8	1	1	1	-1
44	17161	中西临床本17502	201750622	1	张红敏	2	1999-04-05	河北省临漳县狄邱乡北杜东村通沙路甲2号	155	60	2374	10.6	160	0	4′3		40		4.6	4.8	1	1	1	-1
44	17161	中西临床本17502	201750623	1	张勇珍	1	1998-10-20	河北省邯郸市涉县索堡镇曲峧村6组102号	170	60	3497	9.7	180	21		3′52		7	4.8	4.8	1	1	1	-1
44	17161	中西临床本17502	201750624	1	南若秋	2	1999-10-22	河北省邢台市桥东区高开东汪镇景家屯村13号	170	58	2218	9.3	170	0	3′35		40		4.6	4.7	1	1	1	-1
44	17161	中西临床本17502	201750625	1	刘静	2	1999-03-05	河北省邢台市临城县西竖镇东柏场村304号	165	53	3034	10	180	5	4′29		43		5.2	5	1	1	1	1
44	17161	中西临床本17502	201750626	1	张皎玉	1	1999-05-29	河北省邢台市内丘县河北内丘中学	177	68	3280	8	179	14		4′2		4	5.3	5.1	1	1	1	1
44	17161	中西临床本17502	201750628	1	芦晓慧	2	1997-03-29	河北省张北县张北镇公园路88号张家口市张北德智中学	166	50	2270	10.4	150	19	4′03		46		4.7	4.7	1	1	1	-1
44	17161	中西临床本17502	201750629	11	刘欢	2	1997-03-31	河北省承德市双桥区双峰寺镇西坎村10组8号	160	48	3189	9.5	175	5	3′54		47		4.7	4.7	1	1	1	-1
44	17161	中西临床本17502	201750630	1	宋雨鑫	2	1999-05-11	河北平泉一中	161	53	2211	10.1	155	17	3′5		40		5	5.2	1	1	1	1
44	17161	中西临床本17502	201750631	11	冯春崎	1	1998-08-14	河北省承德市隆化县唐三营镇西大坝村村委会	170	86	2747	9	160	6		4′21		3	5.1	5.2	1	1	1	1
44	17161	中西临床本17502	201750632	11	戚云鹤	2	1998-04-19	河北省丰宁满族自治县坝北沿1号	160	51	2526	10.5	160	16	4′2		25		4.9	4.7	1	1	1	-1
44	17161	中西临床本17502	201750633	1	刘新铃	2	1998-11-04	河北省承德市宽城满族自治县金山街垄上新居6号楼2单元202	168	55	3176	9.8	180	17	3′54		42		4.6	4.6	1	1	-1	1
44	17162	中西临床本17503	201750641	1	赵明佳	2	1998-06-06	河北省石家庄市藁城区兴安镇董家庄村农丰东路69号	163	55	3303	9.5	150	21	4′1		30		4.8	4.8	1	1	1	-1
44	17162	中西临床本17503	201750659	1	张帆	1	1998-09-13	河北省唐山市滦南县倴城镇鼎盛花园103栋3单元11楼1101	180	50	3557	7.2	210	15		4′09		16	4.6	4.6	1	1	1	-1
44	17162	中西临床本17503	201750660	1	苏晨	2	1998-12-25	河北省唐山市滦南县胡各庄镇西胡村160号	160	53	1856	9.3	170	17	4′2		45		4.5	4.6	1	1	1	1
44	17162	中西临床本17503	201750642	1	任东峰	1	1998-08-04	河北省迁安市建昌营镇郑庄村	177	60	4053	7.6	230	17		4′06		16	5.3	5.2	1	1	1	1
44	17162	中西临床本17503	201750661	1	王焘昱	2	1999-06-20	河北省邯郸市涉县神头乡江家庄村9组	155	51	2748	10	150	20	4′23		35		5.2	5.2	1	1	1	1
44	17162	中西临床本17503	201750643	1	樊蕊乐	2	1999-08-20	邢台市内丘县107国道老鹊山对面三轮车拖拉机配件门市	165	52	2769	9	155	10	4′09		34		4.1	4	2	2	-1	-1
44	17162	中西临床本17503	201750662	1	蔡亚宁	2	1999-06-05	河北省保定市涞水县三坡镇柏树巷13号	160	60	2366	9.7	150	18	4′17		30		5.2	5.2	1	1	1	1
44	17162	中西临床本17503	201750644	11	曹革	1	1999-02-05	河北省保定市易县凌云册乡东邵中村12号	183	50	3345	7.8	240	16		4′08		15	5	5.3	1	1	1	1
44	17162	中西临床本17503	201750663	1	尹晓迪	2	1999-09-26	河北省保定市高碑店市联通公司	168	55	2159	9.1	150	5	4′1		44		5.3	5.2	1	1	1	1
44	17162	中西临床本17503	201750645	1	王进东	1	1997-11-12	河北省张家口市涿鹿县北晨中学高中部	175	70	3980	8.1	211	18		3′55		14	5.2	5.2	1	1	1	1
44	17162	中西临床本17503	201750646	1	要泽领	2	1998-03-06	赤城县北马道街35号	167	60	2397	9.2	150	20	4′04		21		4.6	4.7	1	1	1	-1
44	17162	中西临床本17503	201750647	1	喇孝楠	2	1999-02-02	河北省张家口市第一中学南校区	158	48	2628	9.5	165	21	4′06		37		5.1	5	1	1	1	1
44	17162	中西临床本17503	201750664	1	赵远航	1	1998-07-27	河北平泉县一中	183	73	4563	7.6	200	20		3′32		16	5.3	5.2	1	1	1	1
44	17162	中西临床本17503	201750648	11	谭旭艳	2	1998-05-16	河北省承德市围场县朝阳湾乡五间房村七组	165	58	2895	9.3	155	21	3′44		24		4.5	4.6	1	1	1	-1
44	17162	中西临床本17503	201750650	1	杜雪晴	2	2000-03-26	河北省泊头市第一中学1405班	160	49	2626	10.6	165	17	4′1		22		5.3	5	1	1	1	1
44	17162	中西临床本17503	201750651	1	赵海佐	1	1999-05-25	河北省大城县第一中学	170	88	3796	7.9	210	15		4′4		15	4.3	4.5	2	1	1	-1
44	17162	中西临床本17503	201750666	1	潘秋双	2	1999-05-18	河北省枣强县裕华西街43号枣强中学	160	50	2472	9.9	175	16	4′07		35		4.8	4.7	1	1	1	-1
44	17162	中西临床本17503	201750652	1	尹怡铭	2	1999-10-05	河北省衡水市枣强县裕华西街43号枣强中学	162	65	2133	12	180	5	4′3		35		5.1	5.2	1	1	1	1
44	17162	中西临床本17503	201750667	2	曹惠洁	2	1997-12-31	河北省张家口市张北县中博小区2号楼2单元404	160	60	1952	10	145	19	4′3		36		5.1	4.9	1	1	1	1
44	17162	中西临床本17503	201750656	1	刘蕊	2	1999-07-06	北京市昌平区南口镇道北南口村渠南57号内一号	165	57	1485	9	164	2	4′09		48		5.1	5	1	1	1	1
44	17162	中西临床本17503	201750657	1	程屾甡	1	1998-11-08	北京市密云县开元小区4-2-1102	182	75	4105	7.2	230	16		4′19		16	5.1	5.3	1	1	1	1
44	17162	中西临床本17503	201750658	1	窦元坤	1	1998-03-24	天津市大港区太平村镇窦庄子村南环西路门牌55号	183	73	3850	7.4	213	17		4′01		14	5.2	5.1	1	1	1	1
44	17162	中西临床本17503	201750668	3	李港	1	1997-08-28	河北省沧州市泊头市寺门村镇阁上村	180	65	4556	7	190	15		3′4		16	5.2	5.2	1	1	1	1
44	17162	中西临床本17503	201750653	1	宋幸盼	2	1997-11-14	河北省石家庄市元氏县槐阳镇官庄村	150	46	2159	10.5	155	27	4′17		37		5.1	5.3	1	1	1	1
44	17162	中西临床本17503	201750654	1	杨笑笑	2	1997-10-11	河北省邢台市巨鹿县官厅镇安家庄村	154	56	2843	10.9	145	22	4′3		35		5.3	5.2	1	1	1	1
44	17162	中西临床本17503	201750669	1	乔雪莉	2	1997-12-22	东胜区老年活动中心巷子4号底商	162	51	2626	8.9	178	0	3′55		39		5.2	5.2	1	1	1	1
44	17162	中西临床本17503	201750670	3	肖阳	1	1998-08-26	甘肃省武威第一中学	176	64	3000	7.4	185	13		3′33		14	4.8	4.9	1	1	1	-1
44	17163	中药学本17401	201744240	1	侯萌萌	2	1998-10-17	河北省衡水市阜城县丽景东苑32号1-101	168	58	2587	10.5	165	21	4′12		30		4.7	4.8	1	1	1	-1
44	17163	中药学本17401	201744241	1	高梧桐	1	1998-01-01	河北省泊头市龙湾小区10号楼1单702	170	52	3245	7	256	6		3′46		16	5.1	5.2	1	1	1	1
44	17163	中药学本17401	201744242	1	张倩倩	2	1997-07-22	河北省邯郸市广平县西河堡村	158	48	2500	10	180	1	4′1		29		5.1	5.2	1	1	1	1
44	17163	中药学本17401	201744244	1	马敬昊	2	1999-06-19	河北省衡水市故城县郑口镇翠景嘉苑6号楼1单元201	159	54	1675	12.6	165	15	4′2		29		4.3	4.5	2	1	1	-1
44	17163	中药学本17401	201744245	1	吴晨晨	2	1999-12-07	河北省衡水市故城县郑口镇丽景名城小区B21号楼2单元102	171	58	2455	12	165	14	4′21		20		4.6	4.6	1	1	1	1
44	17163	中药学本17401	201744246	1	戈明蕾	2	1999-03-17	河北景县中学高三B-02班	164	57	2527	9.9	178	14	4′25		26		5	4.6	1	1	1	-1
44	17163	中药学本17401	201744211	1	赵俊伟	1	1999-01-07	河北省石家庄市井陉矿区新王舍佳诚花园西区4号楼3单元602室	185	85	5426	9	195	17		4′29		1	5.3	5.1	1	1	1	1
44	17163	中药学本17401	201744212	1	郝一璇	2	1998-03-27	河北省石家庄市井陉县秀林镇南张村益民路68号	164	49	1854	9.6	160	15	4′2		30		5.3	5.2	1	1	1	1
44	17163	中药学本17401	201744213	1	王镜凯	1	1999-11-13	河北省定州市北城区大道观街实验中学（高中）	172	78	3274	7.7	196	14		4′2		1	5.2	5.2	1	1	1	1
44	17163	中药学本17401	201744215	1	李康	2	1999-08-15	河北省唐山市曹妃甸区十一农场三合村村委会	175	65	3243	10.2	190	16	4′12		40		5.3	5.1	1	1	1	1
44	17163	中药学本17401	201744216	1	武新月	2	1999-03-31	河北省唐山市乐亭县毛庄镇毛庄村216号	164	75	2955	10.9	155	16	4′25		30		4.8	4.9	1	1	1	-1
44	17163	中药学本17401	201744217	1	孟祥阔	1	1999-11-10	河北省迁安市大五里乡大五里村409号	165	84	3211	9.1	198	7		6′0		1	5.3	5.2	1	1	1	1
44	17163	中药学本17401	201744218	1	苑芳琪	2	1999-08-25	河北省秦皇岛市海港区河北大街西段36-2老来福老年公寓	168	70	3104	10	154	12	4′22		30		4.6	4.7	1	1	1	-1
44	17163	中药学本17401	201744219	1	卢健忠	1	1999-01-09	河北省秦皇岛市抚宁区抚宁镇下庄村219号	175	65	3614	7.4	198	10		4′17		10	5	5.2	1	1	1	1
44	17163	中药学本17401	201744222	1	赵夏	2	1999-06-15	河北省邯郸市涉县更乐镇又上村22号楼3单元101室	172	58	2259	9.9	166	19	4′11		37		5	5.2	1	1	1	1
44	17163	中药学本17401	201744223	1	王岩	2	1998-01-29	河北省邯郸市磁县磁州镇南来村四街门牌407号	168	55	3000	7.5	180	14	4′18		35		5.1	5.3	1	1	1	1
44	17163	中药学本17401	201744224	1	刘慧欣	2	1999-02-24	河北省邢台市桥西区拥军街典当行楼3单元402号	173	52	2990	9.4	170	19	4′17		15		5	5.2	1	1	1	1
44	17163	中药学本17401	201744225	1	赵素珍	2	1998-01-23	河北内丘中学	158	47	2160	10.8	173	10	4′56		26		4.1	4	2	2	-1	-1
44	17163	中药学本17401	201744227	1	田怡	2	1998-06-06	曲阳永宁中学	166	60	2831	9.4	194	17	3′29		36		4.6	4.7	1	1	1	-1
44	17163	中药学本17401	201744228	1	姜卓	1	1999-02-24	河北省保定市雄县教委家属楼南楼2单元2209室	178	54	3904	8	195	15		4′39		1	4.8	4.9	1	1	1	-1
44	17163	中药学本17401	201744229	1	卜海亮	1	2000-07-06	河北省保定市河北安国中学557班	181	83	3344	9	205	12		5′02		2	5.3	5.2	1	1	1	1
44	17163	中药学本17401	201744230	1	宋天宝	2	1998-11-16	河北省保定市安国市河北安国中学571班	160	50	2710	9.5	178	20	3′46		17		4.7	4.7	1	1	1	-1
44	17163	中药学本17401	201744231	1	于亚娟	2	1997-02-02	河北省高碑店市高碑店一中	160	59	2376	9.1	165	17	4′1		25		4.6	4.7	1	1	1	-1
44	17163	中药学本17401	201744232	1	冯红梅	2	1997-10-30	河北省张家口市蔚县白草乡西细庄村	150	51	2166	10.4	159	21	4′16		26		5.2	5.2	1	1	1	1
44	17163	中药学本17401	201744234	11	张玉玲	2	1998-10-25	河北省承德市围场满族蒙古族自治县新地乡六家村	172	49	2196	9	200	16	3′47		32		4.5	4.5	1	1	1	1
44	17163	中药学本17401	201744235	1	靳英贤	2	1999-06-08	河北省沧州市肃宁县师素村靳整岁家	168	66	2006	10.6	170	16	4′22		32		4.6	4.6	1	1	-1	1
44	17163	中药学本17401	201744236	1	李京凯	1	1999-09-01	河北省沧州市盐山县盐山镇小王庄村32号	171	62	3122	7	255	8		4′26		8	5.1	5.3	1	1	1	1
44	17163	中药学本17401	201744237	1	堵琪萱	2	1999-12-13	河北省任丘市于村乡后王约村	154	40	2476	10.3	155	16	4′18		21		4.6	4.5	1	1	1	-1
44	17163	中药学本17401	201744238	1	南云蓉	2	1999-01-05	廊坊市安次区廊霸路廊坊市第十五中学	161	74	2500	11.4	165	21	4′21		23		4.6	4.7	1	1	1	-1
44	17163	中药学本17401	201744239	1	孙子旋	2	1998-07-08	河北省廊坊市文安县大柳河镇刘小泗村委会	163	48	2587	11	160	15	4′21		30		4.5	4.5	1	1	1	1
44	17163	中药学本17401	201744247	1	焦玉红	2	1998-04-22	河北省邢台市隆尧县大张家庄乡焦家庄村	152	52	2265	10	152	11	4′25		30		4.9	4.7	1	1	1	-1
44	17163	中药学本17401	201744248	1	贾叶雯	2	1999-11-22	河北省邢台市隆尧县隆尧镇丘底一村35号	167	57	2255	9.5	197	13	3′56		30		4.6	4.8	1	1	1	-1
44	17163	中药学本17401	201744250	1	王艺霏	2	1999-03-06	河北省定州市御景名门小区18号楼2单元1603室	161	56	3324	10.2	140	19	3′32		20		4.5	4.6	1	1	1	-1
44	17164	中医学本17501	201750705	1	李鹤	1	2000-02-25	河北省衡水市武邑县龙店乡龙店村6区74号	175	65	3000	8	231	16		4′1		9	4.9	4.8	1	1	1	-1
44	17164	中医学本17501	201750706	1	吕嘉琳	1	1997-08-22	河北省临漳县狄邱乡东狄邱联纺路47号	179	62	3708	8	235	20		4′0		9	4.7	4.7	1	1	1	-1
44	17164	中医学本17501	201750707	1	尚晓萱	2	1995-01-14	河北省邯郸市临漳县狄邱乡北杜东村	160	53	2260	9.8	165	13	4′0		43		5.3	5.2	1	1	1	1
44	17164	中医学本17501	201750708	1	李佳旺	1	2000-04-14	河北省定州市子位镇木佃村68号1门	179	85	3400	8.7	210	18		4′2		6	5.2	5.1	1	1	1	1
44	17164	中医学本17501	201750709	1	张家绮	2	1999-08-27	河北省石家庄市无极县南流乡彭村	168	55	2952	9.3	185	16	3′55		35		5.3	5.2	1	1	1	1
44	17164	中医学本17501	201750710	1	马利志	1	1999-06-03	河北省辛集市南智邱镇小车城村	171	56	2300	8	212	18		4′2		9	5.2	5.2	1	1	1	1
44	17164	中医学本17501	201750686	1	吴若萌	2	1998-06-01	河北省保定市蠡县留史镇西齐庄村	160	52	1658	9.9	175	16	4′21		43		4.5	4.6	1	1	1	-1
44	17164	中医学本17501	201750687	1	张斯绮	2	1999-04-21	河北省保定市博野县北杨村乡芦村	158	45	2688	9.6	170	2	4′08		37		4.6	4.6	1	1	1	1
44	17164	中医学本17501	201750688	1	翟寒琪	2	2000-01-16	河北省博野县东墟乡小庄头村	163	60	2295	10.4	170	18	4′09		38		5.1	5.3	1	1	1	1
44	17164	中医学本17501	201750689	1	巢旭	1	1999-10-06	河北省保定市雄县行政中心	171	70	3700	9.9	224	21		4′2		8	4.5	4.5	1	1	1	1
44	17164	中医学本17501	201750690	11	曲浩南	1	1999-11-17	河北省高碑店市高碑店一中	184	61	3654	7.4	234	13		3′49		8	4.8	4.7	1	1	1	-1
44	17164	中医学本17501	201750691	1	侯宝雪	2	1997-01-08	张家口市经开区前屯新天地小区22号楼4单元602	162	70	3591	10.5	170	14	4′12		40		5.1	5.2	1	1	1	1
44	17164	中医学本17501	201750692	1	孟贵波	1	1997-12-03	河北省张家口市宣化县崞村镇崞村中心卫生院	185	100	3000	9	219	18		4′52		6	4.7	4.7	1	1	1	-1
44	17164	中医学本17501	201750693	1	刘婧	2	1999-03-18	张家口市下花园区下花园法院	168	50	2854	9	180	20	4′0		25		4.7	4.7	1	1	1	-1
44	17164	中医学本17501	201750694	1	修悦颖	2	1999-11-27	河北省承德市兴隆县北营房镇煤岭沟村南庄70号	162	51	2412	9.4	195	21	4′1		38		4.6	4.7	1	1	1	-1
44	17164	中医学本17501	201750695	11	李亚庆	2	1997-12-29	河北省承德市丰宁满族自治县大阁镇六间房村4组299号	162	56	2762	10	185	14	4′08		25		4.7	4.7	1	1	1	-1
44	17164	中医学本17501	201750696	11	周大越	1	1998-02-19	河北省承德市围场县四道沟乡横河子村大店	170	65	3500	9.1	210	20		3′47		9	4.6	4.7	1	1	1	-1
44	17164	中医学本17501	201750697	1	代卫宸	1	1997-04-14	河北省黄骅市城关镇东十街村	170	66	3700	8.4	220	12		4′11		9	5.3	5.2	1	1	1	1
44	17164	中医学本17501	201750698	1	何明格	2	1998-11-10	河北省河间市第一中学	156	54	1600	9.7	180	1	3′48		39		5.1	5.2	1	1	1	1
44	17164	中医学本17501	201750699	1	李子健	1	1999-02-20	河北省廊坊市安次区廊霸路廊坊十五中学北门	180	80	3900	7.5	240	14		3′49		6	5.1	5.2	1	1	1	1
44	17164	中医学本17501	201750700	1	冯帅	1	1998-09-29	廊坊市安次区廊霸路廊坊市第十五中学	168	50	3800	7.5	220	20		4′21		8	5.2	5.1	1	1	1	1
44	17164	中医学本17501	201750701	1	刘子瑞	1	1999-11-07	河北省廊坊市固安县第一中学	176	83	3021	8.4	220	22		4′1		7	4.7	4.7	1	1	1	-1
44	17164	中医学本17501	201750702	1	高涑	1	1999-02-18	河北省香河县第一中学	183	69	3900	6.7	220	15		3′56		10	4.7	4.7	1	1	1	-1
44	17164	中医学本17501	201750703	1	刘梦圆	2	1999-11-02	河北省衡水市桃城区大庆西路16号(十四中北校高三06班)	159	57	2710	10	173	21	4′1		25		4.6	4.7	1	1	1	-1
44	17164	中医学本17501	201750704	1	张倩	2	1998-10-21	衡水市冀州区官道李镇王家道口村	159	46	1650	10	188	22	3′42		38		4.7	4.9	1	1	1	-1
44	17164	中医学本17501	201750672	1	宋鹏杰	1	1998-11-05	张家口沽源县汇源大酒店张家口银行	176	65	3600	8.8	210	16		3′5		6	4.6	4.8	1	1	1	-1
44	17164	中医学本17501	201750673	1	耿利萍	2	1997-11-16	河北省唐山市滦县小马庄镇姬庄村10排6号	163	63	1498	9.1	175	18	4′08		38		5.1	5.3	1	1	1	1
44	17164	中医学本17501	201750674	1	王思思	2	1998-11-26	河北省唐山市遵化市平安城镇马各庄东村龙凤路北道15排4号	160	72	2107	11	160	18	4′2		36		4.8	4.8	1	1	1	-1
44	17164	中医学本17501	201750675	1	周文月	2	1999-07-24	河北省秦皇岛市开发区长江西道66号秦皇岛市第一中学	173	65	1596	9	195	0	4′1		39		4.6	4.7	1	1	1	-1
44	17164	中医学本17501	201750676	1	赵进	2	1999-02-16	河北省秦皇岛市卢龙县双望镇范家庄村	166	46	2559	10.2	190	2	4′1		37		4.5	4.5	1	1	1	1
44	17164	中医学本17501	201750677	1	闫晓瑞	2	1998-01-14	河北省邯郸市大名县天雄路1号大名一中	168	52	2366	9.6	185	20	3′55		40		4.6	4.8	1	1	-1	-1
44	17164	中医学本17501	201750679	1	柳星月	2	2000-05-04	河北省邯郸市磁县磁州镇兴仁街滏南新村小区北区3号楼2单元101室	171	58	2879	9.5	195	24	3′52		40		4.7	4.7	1	1	1	-1
44	17164	中医学本17501	201750680	1	和媛昭	2	1999-10-31	河北省邢台市内丘县内丘中学1415班	157	49	1700	10	180	20	3′53		37		4.6	4.8	1	1	1	-1
44	17164	中医学本17501	201750681	1	薛天婧	2	1999-11-18	保定市北市区玉兰大街东部风景小区C区7栋3单元102室	167	51	3478	9.1	155	13	3′47		24		5.3	5.1	1	1	1	1
44	17164	中医学本17501	201750683	1	王英	2	1999-05-05	河北省保定市清苑区温仁镇王盘村中学路彦军街1号	163	60	2800	9.8	185	20	4′1		35		5	5.2	1	1	1	1
44	17164	中医学本17501	201750684	1	王子琪	1	1999-01-26	河北省保定市涞水县石亭镇山后村正新街104号	173	75	3500	7.8	220	15		3′47		8	4.8	4.7	1	1	1	-1
44	17164	中医学本17501	201750685	1	朱佳美	2	1999-06-16	河北省易县东关新村A区11号楼一单元402	160	57	2971	10	165	25	4′1		39		5.2	5.3	1	1	1	1
44	17165	中医学本17502	201750711	1	温晓卓	1	1998-11-26	凌透花园二期11号楼二单元101室	177	60	3131	6.8	200	14		4′09		6	4.7	4.5	1	1	1	-1
44	17165	中医学本17502	201750712	3	郑海婧	2	1998-12-18	石家庄市长安区胜利北街252号七四二零南苑小区6栋4单元501号	152	52	2341	11.1	165	5	3′5		22		5.2	5.2	1	1	1	1
44	17165	中医学本17502	201750713	1	刘念	2	1997-07-12	河北省石家庄市长安区跃进路冀兴尊园小区15栋2单元507	160	50	1855	8.5	165	15	4′2		47		4.8	4.7	1	1	1	-1
44	17165	中医学本17502	201750714	1	何玉卓	2	1999-11-17	河北省元氏县人民路红塔小区6号楼3单元322号	167	60	2300	11.1	165	24	4′05		20		5	5.2	1	1	1	1
44	17165	中医学本17502	201750715	1	田烨	2	1999-02-01	河北省唐山市高新技术开发区火炬路183号	163	52	1914	9.3	146	15	4′01		47		4.7	4.9	1	1	1	-1
44	17165	中医学本17502	201750716	1	李朝霞	2	1998-07-26	河北省唐山市丰润区丰润镇水泉村南二街29号	168	55	2571	10.1	180	28	4′0		22		4.8	4.9	1	1	1	-1
44	17165	中医学本17502	201750718	1	刘丽蓉	2	1998-11-24	河北省唐山市迁西县新集镇十字口村	160	42	2238	8.8	174	14	3′59		45		4.8	4.7	1	1	1	-1
44	17165	中医学本17502	201750719	1	张艺萱	2	1998-01-16	河北省唐山市玉田县林西镇于椿庄村富于西北街1号	160	68	2240	9.7	173	18	4′0		43		4.8	4.7	1	1	1	-1
44	17165	中医学本17502	201750720	1	张秋婕	2	1997-10-19	河北省唐山市遵化市建明镇东铺村福源路27排5号	158	69	2245	9.8	165	17	4′1		40		5.1	5.3	1	1	1	1
44	17165	中医学本17502	201750721	1	王丽丹	2	1998-08-10	河北省迁安市永宏小区1号楼八单元602室	163	65	1968	10.6	165	0	4′07		42		5	4.8	1	1	1	-1
44	17165	中医学本17502	201750722	1	高一妍	2	1999-02-27	河北省秦皇岛市海港区东盐务小区3栋3单元8号	170	59	2424	8.6	160	0	4′0		42		4.5	4.9	1	1	1	-1
44	17165	中医学本17502	201750723	1	杨凯鑫	2	1999-09-10	河北省秦皇岛市卢龙县石门镇李石门村	163	54	2769	9	200	21	3′55		22		4.7	4.9	1	1	1	-1
44	17165	中医学本17502	201750724	1	王然	2	1999-05-17	河北省秦皇岛市卢龙县卢龙镇六街村	163	53	2571	9.4	192	12	4′0		20		4.7	4.7	1	1	1	-1
44	17165	中医学本17502	201750725	1	曹慧敏	2	1998-08-15	河北省邯郸市涉县井店镇玉林井村	167	65	2856	8.6	165	26	4′1		45		5	5.2	1	1	1	1
44	17165	中医学本17502	201750726	1	赵美周	1	1998-09-10	河北省邯郸市涉县井店镇西坡村村委会	175	70	3651	7.6	200	14		4′08		8	5.2	5.2	1	1	1	1
44	17165	中医学本17502	201750727	1	王成	1	1999-01-06	河北省邯郸市涉县枫美蓝宝湾15号楼1单元402	173	55	3663	8	232	15		4′19		7	5.2	5	1	1	1	1
44	17165	中医学本17502	201750728	1	牛晓涛	2	1999-07-05	邢台市桥东区新东街2号马路街小学家属院一单元501	167	48	2824	10	180	14	3′45		20		4.6	4.7	1	1	1	-1
44	17165	中医学本17502	201750729	1	许文哲	2	2000-09-02	河北省南宫市飞凤小区3号楼1单元301室	172	61.5	2827	9	175	25	4′04		43		4.3	4.5	2	1	1	-1
44	17165	中医学本17502	201750730	1	杜娟	2	1999-04-29	河北省保定市雄县双堂乡陈家柳村1区208号	160	50	2441	9.3	190	15	4′07		23		4.6	4.7	1	1	1	-1
44	17165	中医学本17502	201750731	1	李纳玥	2	1998-03-05	河北省保定市涞水县其中口乡南款村青岩片8号	156	65	1756	9.9	180	24	4′0		45		5.2	5.2	1	1	1	1
44	17165	中医学本17502	201750732	1	辛兴潘	2	1999-07-24	河北省 曲阳县 永宁中学	155	46	1752	10.1	165	15	4′17		42		5.2	5.2	1	1	1	1
44	17165	中医学本17502	201750733	11	赵鑫凤	2	1997-06-08	河北省涿州市东城坊镇边各庄村	160	58	2784	10	170	5	4′17		44		5.2	5.3	1	1	1	1
44	17165	中医学本17502	201750734	1	班瑞皎	2	1999-03-27	河北省张家口市宣化区张家湾巷2号院2号楼5单元503	176	59	1856	9.4	175	15	4′25		44		4.7	4.8	1	1	1	-1
44	17165	中医学本17502	201750735	1	罗志敏	2	1999-04-16	河北省张家口市怀安县柴沟堡第一中学1408班	162	65	2450	10.5	170	1	4′19		35		5	5	1	1	1	1
44	17165	中医学本17502	201750736	1	王海洋	1	1999-02-20	河北省承德市承德县磴上镇小窝铺村（四组)	180	72	4163	7.3	223	11		4′19		7	4.8	4.7	1	1	1	-1
44	17165	中医学本17502	201750737	1	王志昆	1	1998-05-05	河北平泉县一中	174	62	3535	7.8	212	12		4′16		6	5.2	5.2	1	1	1	1
44	17165	中医学本17502	201750738	1	张旭	2	1999-02-04	河北平泉一中	155	70	2242	10.7	160	22	4′3		40		5.1	5.2	1	1	1	1
44	17165	中医学本17502	201750739	11	祝小泽	1	1999-07-06	河北省隆化县张三营镇东风村7组641号	170	55	3555	8.5	221	10		4′1		7	4.6	4.7	1	1	1	-1
44	17165	中医学本17502	201750740	11	王东然	2	1998-03-10	河北省承德市丰宁满族自治县大阁镇怡园小区B栋四单元202	163	53	2632	9	156	19	3′45		25		5.3	5	1	1	1	1
44	17165	中医学本17502	201750741	1	王聪颖	2	1998-05-18	承德市围场县镇南医院西军旅花园斜对面三层小楼	160	57	2693	10	160	15	4′1		16		4.8	4.9	1	1	1	-1
44	17165	中医学本17502	201750742	1	王圣涵	1	1998-09-04	河北省沧州市青县乾宁花园4号楼4单元1楼	168	98	3621	9.4	189	14		5′02		6	5	5.2	1	1	1	1
44	17165	中医学本17502	201750743	1	胡茹文	2	1998-12-24	河北省沧州市运河区万润绿景园22楼1单元2104	163	60	2597	10.2	160	19	4′06		44		5.3	5.2	1	1	1	1
44	17165	中医学本17502	201750744	1	张璐	2	2000-12-01	河北省沧州市海兴县中学	163	59	2484	10.5	160	19	3′45		45		5.2	5.3	1	1	1	1
44	17165	中医学本17502	201750745	1	范玉彬	1	1998-08-22	河北省沧州市献县第一中学560班	150	48	2563	8.5	187	6		4′55		6	5	5.1	1	1	1	1
44	17165	中医学本17502	201750746	1	邹继鹏	1	1999-10-13	河北省廊坊市广阳区昆仑宾馆后院超樾英语培训学校	180	70	4921	7	256	9		4′06		6	4.5	4.5	1	1	1	1
44	17165	中医学本17502	201750747	1	郑阳	2	1999-10-04	邢台市桥西区冶金北路景园小区一号楼一单元1102	158	47	2597	9.2	160	23	4′1		44		5.2	5.1	1	1	1	1
44	17165	中医学本17502	201750748	1	张曦瑶	2	2000-01-23	河北省保定市蠡县中医院对面蠡吾南大街587号	155	44	3174	9.6	160	15	4′1		17		4.7	4.7	1	1	1	-1
44	17165	中医学本17502	201750749	26	牟全梅	2	1997-03-05	甘肃省广河县招生办	169	60	2415	7.3	165	25	3′45		45		5.1	5.1	1	1	1	1
44	17165	中医学本17502	201750750	4	张向阳	1	2000-01-17	甘肃省临夏回民中学	173	60	4268	8.1	245	0		3′56		8	4.6	4.7	1	1	1	-1
44	17038	园艺本17403	201741908	1	王婉妮	2	1998-06-30	河北省秦皇岛市海港区驻操营镇孟庄村093号	158	47	2600	10.1	168	17	4′55		32		5.2	5.2	1	1	1	1
44	17038	园艺本17403	201741909	1	徐小寒	2	1999-12-08	河北省邯郸市鸡泽县吴官营乡旧城营村城西街	175	55	3100	10	163	16	4′06		22		5	5.2	1	1	1	1
44	17038	园艺本17403	201741910	1	段慧慧	2	1998-12-12	河北省邯郸市魏县大辛庄乡大东南村	165	55	1600	10.1	180	16	4′2		31		4.8	4.7	1	1	1	-1
44	17038	园艺本17403	201741911	1	冯志如	2	1998-01-22	河北邯郸市魏县双井镇更化村	155	51	2800	10.2	132	5	4′11		34		5	4.9	1	1	1	-1
44	17038	园艺本17403	201741912	1	王婧	2	1999-11-01	河北省临城县鸭鸽营乡西鸭鸽营村32号	165	50	1650	9.8	160	14	4′1		36		5.3	5.1	1	1	1	1
44	17038	园艺本17403	201741914	1	牛琛	2	1999-04-29	河北省保定市阜平县阜平镇东寺祥瑞家园南楼401	170	70	1652	9.9	166	18	4′5		30		4.8	4.8	1	1	1	-1
44	17038	园艺本17403	201741915	1	刘晶	2	1997-11-28	河北省保定市定兴县小朱庄镇刘兰沟村144号	158	50	2400	9.8	160	16	4′05		27		5.2	5.2	1	1	1	1
44	17038	园艺本17403	201741917	1	赵轩	2	1998-09-25	河北省安国市河北安国中学101班	164	55	2600	9.9	180	14	4′3		22		5.2	5	1	1	1	1
44	17038	园艺本17403	201741918	1	刘彤	2	1998-12-24	河北省高碑店市高碑店一中	164	50	3000	9	185	0	4′1		39		5	5.1	1	1	1	1
44	17038	园艺本17403	201741919	1	金亚茹	2	1997-05-19	河北省张北县第一中学	156	46	2900	9.8	170	19	4′32		24		5.2	5	1	1	1	1
44	17038	园艺本17403	201741920	1	成竹茵	2	1998-03-19	河北省怀来县沙城镇九街北巷路拐角巷1排1号	158	45	3000	9.7	178	5	4′28		34		4.5	4.6	1	1	1	-1
44	17038	园艺本17403	201741921	11	纪艺	2	1998-08-26	河北省承德市第二中学	165	47	1600	10.1	177	9	4′22		31		5.2	5.3	1	1	1	1
44	17038	园艺本17403	201741922	11	石远征	1	1998-12-15	河北省承德市宽城满族自治县太阳城公寓2号楼4单元5楼409室	185	75	4800	7.8	240	13		3′5		14	5	5.1	1	1	1	1
44	17038	园艺本17403	201741923	11	魏艳洋	2	1998-04-15	河北省承德市围场县卉原中学高中部	165	49	2800	9.8	162	16	4′18		30		4.7	4.7	1	1	1	-1
44	17038	园艺本17403	201741924	1	郑青春	2	1997-02-01	河北省沧州市东光县龙王李乡大郑村6号	165	45	2700	9.8	177	18	4′19		32		5	4.6	1	1	1	-1
44	17038	园艺本17403	201741925	1	许玲玲	2	1999-11-30	河北省沧州市献县第一中学550班	157	60	2500	10.1	174	17	4′4		34		4.6	4.6	1	1	-1	1
44	17038	园艺本17403	201741926	1	张秀海	1	1998-09-28	河北省泊头市第一中学1416班	176	65	2584	7.9	235	11		3′43		10	4.8	4.8	1	1	1	-1
44	17038	园艺本17403	201741928	1	费傲男	1	1999-09-10	河北省廊坊市固安县第一中学	170	60	4400	7.5	243	14		3′46		12	4.9	4.7	1	1	1	-1
44	17038	园艺本17403	201741929	1	姚绍泽	1	1999-03-26	河北省廊坊市文安县左各庄镇左各庄村河西小区	178	70	4300	7.7	258	12		3′58		13	4.8	4.7	1	1	1	-1
44	17038	园艺本17403	201741930	1	许新焱	2	1998-12-18	河北省枣强县裕华西街43号枣强中学	163	50	3000	9.7	174	18	4′5		30		5.1	5.2	1	1	1	1
44	17038	园艺本17403	201741931	1	滑翔	2	1998-10-28	河北省衡水市故城县郑口镇枫尚奥园九号楼二单元101	161	51	2800	9.8	184	16	4′1		34		5	5.2	1	1	1	1
44	17038	园艺本17403	201741932	1	袁雪梅	2	1999-03-10	河北省故城县郑口镇老县委家属院宏声区太平巷53号	168	50	2700	9.8	168	17	4′3		17		4.9	4.7	1	1	1	-1
44	17038	园艺本17403	201741933	1	李旭娜	2	1999-02-09	河北省定州市邢邑镇东阳木村14队22号	165	52	1658	9.9	183	19	4′48		25		5	5.2	1	1	1	1
44	17038	园艺本17403	201741934	1	梁瑜	2	1999-02-28	河北省定州市明月店镇明月店村邮局	163	57	2600	9.9	185	15	4′32		30		5	5.2	1	1	1	1
44	17038	园艺本17403	201741935	1	李柔	2	1999-09-25	河北衡水安平县南王庄镇西大转村	155	47	1500	10.2	160	20	4′11		32		5.3	5.1	1	1	1	1
44	17038	园艺本17403	201741893	1	付子伟	2	1998-12-01	河北省石家庄市栾城区南高乡南韩家庄村	160	52	2700	9.8	158	10	4′16		15		5.3	5.2	1	1	1	1
44	17038	园艺本17403	201741894	1	赵子璇	2	1999-05-17	裕华区东岗路46号八五零小区6号楼4单元502	173	55	1650	10.1	190	14	4′01		36		5.1	5.3	1	1	1	1
44	17038	园艺本17403	201741897	1	齐晓雪	2	1999-08-12	河北省石家庄市井陉县吴家窑乡白土坡村建设街25号	170	52	1800	9.9	158	1	4′19		34		4.8	4.8	1	1	1	-1
44	17038	园艺本17403	201741898	1	毛心怡	2	1998-12-15	河北省石家庄市正定县广惠路福门里小区19-1-301	160	47	2800	9.9	174	18	4′27		38		5	5.2	1	1	1	1
44	17038	园艺本17403	201741899	1	陈江莎	2	1999-02-06	河北省石家庄市行唐县口头镇石子河村	162	58	1600	10.1	178	22	4′28		21		4.9	4.7	1	1	1	-1
44	17038	园艺本17403	201741900	1	赵子佳	2	1999-01-24	河北省晋州市晋州镇赵位乡茹家寨村长安路8号	155	50	2700	9.7	165	23	4′45		32		4.6	4.6	1	1	1	-1
44	17038	园艺本17403	201741901	1	程莎莎	2	1999-09-14	河北省新乐市承安铺镇田村铺村广源街西7排20号	164	54	2700	10.1	170	10	4′18		32		5.1	5.3	1	1	1	1
44	17038	园艺本17403	201741902	1	孙妍	2	1999-01-13	唐山市丰润区新兴小区一街一排25号孙瑞山卫生所	162	58	2600	10.2	179	18	4′28		30		5.1	5.1	1	1	1	1
44	17038	园艺本17403	201741905	1	赵徐磊	1	1998-02-07	河北省唐山市滦南县东黄坨镇东玉坨村181号	183	75	4800	7.9	237	10		3′37		12	5.3	5.2	1	1	1	1
44	17038	园艺本17403	201741906	1	马余杰	2	1999-09-01	河北省迁安市闫家店乡隔滦河村	160	48	2600	9.8	177	0	4′32		38		5.1	5.2	1	1	1	1
44	17039	园艺本17404	201741945	1	李泽康	2	1999-11-06	河北省鸡泽县鸡泽镇鑫泽花园1号楼3单元	164	50	3100	12	170	0	4′1		39		5	5.3	1	1	1	1
44	17039	园艺本17404	201741977	1	崔聪聪	2	1998-11-04	河北省定州市开元镇东沿里村434号	158	53	1900	9.1	171	15	3′43		33		5.1	5.3	1	1	1	1
44	17039	园艺本17404	201741978	1	郝珊	2	1998-10-27	河北辛集市旧城镇赵李家庄村1队路66号	163	60	3200	10.2	185	16	4′15		27		4.5	4.6	1	1	1	-1
44	17039	园艺本17404	201741938	1	王蒙悦	2	1998-12-04	河北省石家庄市正定县西平乐村村委会	156	46	3100	8.6	190	12	4′16		42		4.6	4.6	1	1	1	-1
44	17039	园艺本17404	201741939	1	李梦姣	2	1998-12-09	河北省石家庄市行唐县口头乡南岗底村	160	48	3000	8.6	180	15	4′15		45		4.8	4.7	1	1	1	-1
44	17039	园艺本17404	201741940	1	韩璐曼	2	1999-10-18	河北新乐市承安派出所承安镇辛岸村中心大街17排23号	165	49	3100	8.5	190	14	4′45		24		5.2	5.2	1	1	1	1
44	17039	园艺本17404	201741941	1	张舒涵	2	1999-04-08	河北省唐山市滦南县程庄镇周庄村242号	163	50	3200	8.6	190	16	4′12		19		4.6	4.7	1	1	1	-1
44	17039	园艺本17404	201741942	1	周利炎	1	1999-04-17	河北省唐山市迁西县尹庄乡船庄村263号	183	64	3500	7.4	270	18		3′41		13	5.2	5.3	1	1	1	1
44	17039	园艺本17404	201741943	1	董慧雲	2	1999-06-20	涉县合漳乡槐丰村村委会	183	66	3500	7.4	190	17	3′4		36		5.1	5.3	1	1	1	1
44	17039	园艺本17404	201741944	1	董振超	1	1999-02-02	河北省邯郸市邱县古城营乡宋八町村	172	55	2658	7	258	14		3′5		9	5.1	5	1	1	1	1
44	17039	园艺本17404	201741946	1	付小红	2	1998-01-19	邯郸市魏县张二庄乡军寨村	155	46	2400	10.3	180	5	4′4		12		4.5	4.6	1	1	1	-1
44	17039	园艺本17404	201741948	1	郭维松	1	2000-02-03	河北省隆尧县千户营乡连仲村12号	172	66	3500	7.8	249	11		4′01		12	4.8	4.8	1	1	1	-1
44	17039	园艺本17404	201741949	1	王纪斌	1	1999-11-05	河北省邢台市清河县坝营镇左庄93号	176	63	2684	7.9	240	12		3′58		11	4.8	4.8	1	1	1	-1
44	17039	园艺本17404	201741950	1	贾聪聪	2	1998-04-02	河北省邢台市邢台县北小庄乡北于家沟村	165	50	3400	8.7	170	19	4′49		30		4.6	4.7	1	1	1	-1
44	17039	园艺本17404	201741952	1	赵利康	1	1998-06-12	河北省沙河市褡裢办事处中汪村9区4号	171	68	3500	7.9	233	14		3′56		10	4.6	4.7	1	1	1	-1
44	17039	园艺本17404	201741953	1	李雪情	2	1997-12-01	河北省保定市清苑区石桥乡纳贤村三区国钧胡同171号	154	46	3000	9.3	190	14	4′21		17		4.3	4.5	2	1	1	-1
44	17039	园艺本17404	201741954	1	王茜文	1	1996-06-01	河北省定兴县小朱庄乡常家营村	172	57	4000	7.5	240	12		3′5		12	5.1	5.2	1	1	1	1
44	17039	园艺本17404	201741955	1	臧雪	2	1998-01-03	河北省保定市安新县同口镇中青村	165	50	3600	9.6	190	11	4′05		30		4.8	4.7	1	1	1	-1
44	17039	园艺本17404	201741956	1	任志华	2	1998-08-14	河北省保定市涞源县第一中学	160	51	3400	9.6	123	19	4′07		31		4.5	4.6	1	1	1	-1
44	17039	园艺本17404	201741957	1	王盼超	1	1998-07-01	河北省保定市博野县东墟乡东墟人民街44号	165	64	4400	7.7	236	9		3′5		10	4.6	4.7	1	1	1	-1
44	17039	园艺本17404	201741958	1	杜梦乐	2	1999-02-24	河北省高碑店市高碑店一中	165	50	3100	9.6	180	10	3′57		21		4.5	4.6	1	1	1	-1
44	17039	园艺本17404	201741959	1	于海霞	2	1999-07-16	北京市海淀区上庄镇常乐村138号	165	51	2900	9.6	156	1	4′46		30		4.6	4.8	1	1	1	-1
44	17039	园艺本17404	201741960	1	冀睿婕	2	1999-06-06	河北省承德市滦平县第一中学	158	45	3100	9.4	165	14	4′41		31		4.5	4.6	1	1	1	-1
44	17039	园艺本17404	201741961	1	孙永	1	1998-09-03	河北省承德市隆化县太平庄乡周家营村	173	58	3500	7.9	258	11		3′57		9	5	4.8	1	1	1	1
44	17039	园艺本17404	201741962	11	刘向鑫	1	1999-12-15	河北省承德市宽城满族自治县峪耳崖镇北大杖子村	178	64	4400	7.8	245	10		3′58		10	4.7	4.7	1	1	1	-1
44	17039	园艺本17404	201741963	1	李秀雪	2	1999-01-15	河北省承德市丰宁满族自治县鱼儿山镇邮局	158	78	3600	10.7	160	14	4′5		29		4.8	4.7	1	1	1	-1
44	17039	园艺本17404	201741964	1	朱晨笛	1	1997-02-14	河北省任丘市鄚州镇二铺村	178	70	4200	7.8	240	11		3′59		11	4.4	4.4	1	1	1	1
44	17039	园艺本17404	201741965	1	孙斌	1	1997-04-09	河北省黄骅市旧城镇东才元村孙连岗	170	65	2485	8	200	10		4′05		12	4.5	4.6	1	1	1	-1
44	17039	园艺本17404	201741966	1	张玉洁	2	1999-04-28	河北省廊坊市固安县第一中学	152	54	3100	9.6	142	19	5′09		22		4.6	4.7	1	1	1	-1
44	17039	园艺本17404	201741967	1	张艳君	2	1997-04-23	河北省廊坊市永清县金地经典小区	160	51	3200	11.3	180	19	5′22		36		5	5.1	1	1	1	1
44	17039	园艺本17404	201741970	1	张亚男	2	1999-10-30	河北省衡水市桃城区大庆西路16号(十四中北校高三03班)	160	44	3200	11.2	156	14	4′21		32		5.1	5.2	1	1	1	1
44	17039	园艺本17404	201741971	1	高笑宵	2	1998-06-21	深州市乔屯乡高盐厂村104号	160	49	2500	10.5	190	10	4′21		18		4.8	4.7	1	1	1	-1
44	17039	园艺本17404	201741973	1	王晓哲	2	1999-10-03	河北省故城县郑口镇迎瑞小区1期12栋3单元301	165	54	3000	9.6	150	17	4′46		26		4.6	4.7	1	1	1	-1
44	17039	园艺本17404	201741974	1	贾建鑫	1	1999-04-06	河北景县中学高三A8班	180	75	3200	8.6	238	10		3′48		12	4.6	4.7	1	1	1	-1
44	17039	园艺本17404	201741975	1	李浩雄	1	1999-07-29	河北省衡水市冀州区周村镇黄家庄村280号	172	69	4300	7.7	230	11		3′45		9	4.5	4.6	1	1	1	1
44	17039	园艺本17404	201741976	1	吕佳琛	1	1998-11-20	河北省深州市太古庄乡谢家沙洼村82号	163	64	3560	7.8	252	11		3′51		12	4.9	4.8	1	1	1	-1
44	17039	园艺本17404	201741936	1	薛伟倩	2	1998-10-16	河北省石家庄市藁城区丘头镇南乐乡村	155	49	2900	8.6	180	23	4′16		45		5.3	5.2	1	1	1	1
44	17039	园艺本17404	201741937	1	韩旭豪	1	1999-09-08	河北省石家庄市藁城区南孟镇西凝仁村新建路815号	178	55	4400	6.7	237	11		3′49		8	4.8	4.7	1	1	1	-1
44	17040	园艺本17405	201741979	1	刘子美	2	2000-06-16	河北省石家庄市行唐县龙州镇贾木村	158	52	2800	9.1	190	2	3′55		17		4.8	4.7	1	1	1	-1
44	17040	园艺本17405	201741980	1	宋罗雄	1	1998-05-25	河北省石家庄市元氏县马村乡马村	160	55	4500	7.8	243	10		3′5		10	4.6	4.5	1	1	1	-1
44	17040	园艺本17405	201741983	1	褚明丽	2	2000-02-02	河北省唐山市迁西县上营乡董家口村141号	162	48	1800	8.8	180	20	4′2		45		5	5.1	1	1	1	1
44	17040	园艺本17405	201741984	1	崔秀美	2	1997-11-07	河北省丰润县新军屯镇欢喜庄乡欢喜庄村	167	54	1500	9.5	200	16	4′21		31		5	5.1	1	1	1	1
44	17040	园艺本17405	201741985	1	李珊珊	2	1999-01-17	河北省唐山市玉田县孤树镇杨树头村新建街8号	166	56	3000	9.6	190	15	4′16		31		4.8	4.7	1	1	1	-1
44	17040	园艺本17405	201741986	1	褚佳斌	1	2000-01-01	河北省邯郸市成安县第一中学新校区	180	75	4500	7.8	238	13		3′47		12	4.7	4.8	1	1	1	-1
44	17040	园艺本17405	201741987	1	宋甜月	2	1999-05-15	河北省邯郸市成安县李家町镇司家町村1组12号	161	53	2400	10	163	20	4′17		20		4.7	4.7	1	1	1	-1
44	17040	园艺本17405	201741988	1	任雅雯	2	1999-08-04	河北省邯郸市曲周县曲周镇前河东村	164	54	1750	8.7	210	4	4′1		33		5.1	5.3	1	1	1	1
44	17040	园艺本17405	201741991	1	吴丹萌	2	1999-07-23	河北省邢台市桥西区南大汪新村3号楼1单元301室	170	76	2700	9.5	160	16	4′51		22		5	5.3	1	1	1	1
44	17040	园艺本17405	201741992	1	翟昭慈	2	2000-02-20	河北省邢台市柏乡县西汪乡寨里东村258号	165	50	2800	8.7	160	21	4′12		33		5.3	5.2	1	1	1	1
44	17040	园艺本17405	201741993	1	陈雨	2	1999-10-06	河北省保定市蠡县大曲堤乡大曲堤村村委会	165	62	3100	9.6	200	16	4′35		33		4.8	4.7	1	1	1	-1
44	17040	园艺本17405	201741994	11	韩赫佳	2	1998-01-23	河北省保定市满城区方顺桥镇孟村	160	49	2800	9.5	160	8	4′43		34		5	5.1	1	1	1	1
44	17040	园艺本17405	201741995	1	王雅娴	2	1999-06-03	保定市清苑区石桥乡黄陀村	155	48	2500	9.9	160	3	5′29		23		5	4.7	1	1	1	-1
44	17040	园艺本17405	201741996	1	黄文敏	2	1998-01-05	河北省保定市阜平县王林口乡西庄村293号	167	52	3600	8.4	190	25	3′25		42		4.5	4.6	1	1	1	-1
44	17040	园艺本17405	201741997	1	史虎	1	1998-10-28	河北省保定市定兴县自然城小区	183	65	2600	7.8	246	12		3′47		9	5.3	5.2	1	1	1	1
44	17040	园艺本17405	201741998	1	冯顺兴	1	1998-11-13	保定市定兴县固城镇北堽上村	175	80	4500	7.7	233	13		3′5		8	5.2	5.2	1	1	1	1
44	17040	园艺本17405	201741999	1	李向园	2	1998-04-06	河北省保定市唐县雹水乡黄金峪村5区42号	152	43	2700	9.2	146	21	4′5		30		4.8	4.7	1	1	1	-1
44	17040	园艺本17405	201742001	1	王珍	2	1998-09-01	河北安新中学	165	53	2900	9.6	180	16	4′12		30		4.8	4.8	1	1	1	-1
44	17040	园艺本17405	201742002	1	杨丹	2	1998-02-08	河北省高碑店市高碑店一中	165	46	2900	10.6	156	17	4′12		22		5.2	5.2	1	1	1	1
44	17040	园艺本17405	201742003	1	王晓航	1	1998-12-31	河北省张家口市宣化第一中学	178	56	2600	8	258	9		3′58		12	5.1	5.2	1	1	1	1
44	17040	园艺本17405	201742004	1	安德志	1	1998-07-26	河北省张家口市怀安县柴沟堡第一中学1401班	175	75	3026	7.8	230	10		3′5		9	5.3	5.2	1	1	1	1
44	17040	园艺本17405	201742007	11	王建楠	1	1999-09-07	河北省承德市宽城满族自治县宽城镇文卫路63号	180	80	3056	7.9	240	10		3′52		10	5.2	5	1	1	1	1
44	17040	园艺本17405	201742008	11	郭丽娜	2	1998-05-02	河北省围场县新地乡太平地村13组	162	53	1550	9.6	156	19	4′33		20		4.7	4.8	1	1	1	-1
44	17040	园艺本17405	201742009	1	胡青珠	2	1998-07-15	河北青县第一中学	160	51	1750	9.4	180	24	4′23		14		4.6	4.5	1	1	1	-1
44	17040	园艺本17405	201742010	1	郭雪丽	2	1998-11-17	河北省沧州市东光县第一中学	156	49	1750	9.6	170	2	4′56		14		5.1	5.2	1	1	1	1
44	17040	园艺本17405	201742013	1	邵洁琛	2	1999-07-14	河北省大城县第一中学	167	56	3600	9.8	170	19	4′0		37		4.1	4	2	2	-1	-1
44	17040	园艺本17405	201742014	1	王麒兆	1	1999-06-15	北京市丰台区新村一里五号楼0807室	175	70	4500	7.8	250	10		3′46		11	5.2	5.2	1	1	1	1
44	17040	园艺本17405	201742016	1	王文虎	1	1998-09-11	河北省邢台市广宗县冯家寨乡北孝路村127号	180	58	4500	7.9	247	14		3′58		9	5.2	5.1	1	1	1	1
44	17040	园艺本17405	201742017	1	杨硕	2	1999-05-10	衡水市武邑县邮政局家属楼一号楼三单元302	170	55	1550	10.3	159	1	4′27		36		4.7	4.7	1	1	1	-1
44	17040	园艺本17405	201742018	1	牟文雯	2	1998-12-17	河北省衡水市故城县郑口镇枫尚奥园16栋3单元202	163	51	3560	9.6	180	25	4′53		41		5	5	1	1	1	1
44	17040	园艺本17405	201742019	1	刘婕	2	1999-04-07	河北省衡水市桃城区胜利西路利乐胡同8栋1单元102室	160	43	2900	12	130	21	5′15		28		5.2	5.1	1	1	1	1
44	17040	园艺本17405	201742021	1	姚旭航	1	1999-06-01	河北省定州市北门街崇城国际小区6号楼1单元2503	180	75	3000	7.7	238	15		3′54		10	4.8	4.9	1	1	1	-1
44	17040	园艺本17405	201742022	1	袁香云	2	1998-12-18	河北省定州市转路镇北渠河村1107号	163	55	1750	10	190	23	4′26		33		5.1	5.2	1	1	1	1
44	17041	植物保护本17401	201742023	1	霍晓静	2	1998-11-02	河北省石家庄市井陉县微水镇涧沟村麒麟街	160	50	3100	10.2	178	17	4′08		34		4.7	4.6	1	1	1	-1
44	17041	植物保护本17401	201742024	1	张成	1	1998-06-09	河北省唐山市滦南县宋道口镇张狼窝村	178	67	2400	7.7	257	15		3′52		12	4.8	4.7	1	1	1	-1
44	17041	植物保护本17401	201742025	1	刘茜茜	2	1999-08-22	河北省邯郸市永年区临洺关镇德林苑小区职中办公室	160	54	3200	9.9	183	18	4′12		36		4.8	4.7	1	1	1	-1
44	17041	植物保护本17401	201742026	1	丁竹	1	1998-10-04	河北省邯郸市成安县综合职业技术学校凤凰西路89号	180	90	3000	7.9	243	14		3′58		10	5.3	5.2	1	1	1	1
44	17041	植物保护本17401	201742027	1	孙钢	1	1997-01-18	河北省武安市武安镇四灵庙街龙普胡同8号	173	48	1500	7.9	240	10		3′5		10	4.7	4.7	1	1	1	-1
44	17041	植物保护本17401	201742030	1	郭若雯	2	1998-09-12	河北省邢台市平乡县西郭桥村276号	164	48	3500	10.1	162	14	4′34		28		4.5	4.6	1	1	1	-1
44	17041	植物保护本17401	201742031	1	靳智叶	2	1997-08-14	邢台县浆水中学	160	61	3200	9.8	178	19	4′16		30		5.1	5.2	1	1	1	1
44	17041	植物保护本17401	201742032	1	李庆彬	1	1999-05-17	邢台县浆水中学	180	90	2400	7.9	253	13		3′5		10	4.5	4.6	1	1	1	-1
44	17041	植物保护本17401	201742033	1	姜彩云	2	1997-09-29	河北省张家口市宣化县赵川镇赵川村	165	65	3200	9.6	166	15	4′46		32		4.8	4.7	1	1	1	-1
44	17041	植物保护本17401	201742034	1	梁雪岩	1	1999-04-01	河北省承德市承德县岔沟乡谢营村一组40号	175	65	2400	7.5	245	10		3′44		12	5.1	5.3	1	1	1	1
44	17041	植物保护本17401	201742035	11	李琦	1	1997-09-19	河北省承德市平泉县平泉职教中心14园艺	175	70	2900	7.8	237	11		3′52		9	5.1	5.3	1	1	1	1
44	17041	植物保护本17401	201742036	11	郎加群	1	1997-10-31	滦平指教中心	179	75	2400	7.8	240	14		3′47		11	4.9	4.8	1	1	1	-1
44	17041	植物保护本17401	201742037	11	潘歌	2	1998-05-25	河北省围场县木兰家园23号楼西单元702	168	58	3200	9.8	170	17	4′3		30		4.8	4.9	1	1	1	-1
44	17041	植物保护本17401	201742038	11	闫振红	2	1997-07-08	河北省承德市围场县职教中心生化组王素萍收	160	56	3200	10.1	160	23	4′5		31		5.2	5.2	1	1	1	1
44	17041	植物保护本17401	201742039	1	苑晓琳	2	1997-09-24	河北省沧州市青县职教中心教务处	160	50	3200	9.8	174	17	4′23		30		4.6	4.7	1	1	1	-1
44	17041	植物保护本17401	201742040	1	卞佳奥	2	1997-12-29	河北省沧州市青县职业教育中心教务处	167	53	3500	9.8	182	20	4′26		20		4.5	4.6	1	1	1	-1
44	17041	植物保护本17401	201742041	1	王明杰	2	1999-12-15	河北省沧州市盐山县韩集镇二郎堂村委会	160	45	3200	9.8	170	16	4′47		29		4.8	4.7	1	1	1	-1
44	17041	植物保护本17401	201742042	1	王聪聪	2	1999-01-08	河北省沧州市盐山县小庄乡十四户西村193号	172	53	1695	10.1	184	0	4′1		40		5	5.2	1	1	1	1
44	17041	植物保护本17401	201742043	1	陈路路	2	1998-12-23	河北省沧州市盐山县圣佛镇陈庄村300号	160	52	3200	9.7	145	18	4′32		33		4.7	4.9	1	1	1	-1
44	17041	植物保护本17401	201742028	1	狄丽佳	2	1997-03-13	河北省邢台市平乡县平乡镇南门	160	48	3200	10.1	158	14	4′35		32		5	5.2	1	1	1	1
44	17041	植物保护本17401	201742029	1	郭林莹	2	1999-02-22	河北省邢台市平乡县丰州镇锦绣佳苑小区	173	50	3600	10.1	170	1	4′18		30		5.2	5.2	1	1	1	1
44	17041	植物保护本17401	201742044	1	黄双双	2	1998-05-12	河北省沧州市盐山县千童镇南街村341号	165	62	3200	9.8	170	1	4′12		28		5	4.9	1	1	1	1
44	17041	植物保护本17401	201742045	1	张佳琪	2	1998-01-07	河北省沧州市孟村县牛进庄乡塔上村	150	43	1695	10.1	180	5	4′0		14		5.1	5.2	1	1	1	1
44	17041	植物保护本17401	201742046	1	李松杰	1	1998-03-27	河北省沧州市黄骅市常郭镇毕孟王庄村	173	65	3500	7.7	247	12		3′58		10	5	5.2	1	1	1	1
44	17041	植物保护本17401	201742047	1	赵振伟	1	1997-02-15	河北省三河市泃阳镇陈各庄村9617号	180	68	2400	7.5	244	13		3′5		11	5.2	5.2	1	1	1	1
44	17042	植物保护本17402	201742068	1	贾兆新	2	2000-03-29	河北省沧州市盐山县盐山镇小韩庄村200号	153	51	2500	9.5	179	18	4′5		32		4.6	4.7	1	1	1	-1
44	17042	植物保护本17402	201742069	1	刘若彤	2	1999-05-16	河北省沧州市盐山县刘红庙村97号	165	60	1962	9.6	170	17	4′46		34		5	5.1	1	1	1	1
44	17042	植物保护本17402	201742070	1	豆梦言	2	1997-10-09	河北省廊坊市三河市燕郊开发区青年新城26号楼1单元2705室	155	49	2800	10.5	172	13	4′47		34		4.5	4.5	1	1	1	1
44	17042	植物保护本17402	201742071	1	张子彦	2	1998-07-17	河北省廊坊市文安县德归镇陈黄甫村北街4巷东门1号	170	60	1650	9.7	174	15	4′08		33		5	5.2	1	1	1	1
44	17042	植物保护本17402	201742072	1	董玉	2	1998-10-03	河北省衡水市冀州区徐庄乡北褚宜村	162	62	1650	9.7	177	14	4′17		19		5	5.1	1	1	1	1
44	17042	植物保护本17402	201742048	1	郄甜甜	2	1998-11-08	河北省石家庄市平山县平山镇金水家园	158	50	1658	10.1	168	20	4′3		19		5	5	1	1	1	1
44	17042	植物保护本17402	201742049	1	翟英豪	1	1997-10-17	河北省晋州市东卓宿镇东卓宿村	185	72	4400	7.9	245	13		3′58		10	4.7	4.7	1	1	1	-1
44	17042	植物保护本17402	201742050	1	李娜	2	1997-05-20	河北省唐山市滦南县宋道口镇南套村	163	62	2400	9.8	174	18	4′28		20		4.7	4.7	1	1	1	-1
44	17042	植物保护本17402	201742051	1	孙萍萍	2	1999-02-10	河北省邯郸市成安县综合职业技术学校凤凰路89号	156	57	2800	10.1	170	18	4′2		30		4.6	5	1	1	-1	1
44	17042	植物保护本17402	201742052	1	李晓慧	2	1998-02-15	河北省邯郸市大名县张集乡东劝善村5组491号	165	48	2600	9.9	186	17	4′18		15		5.2	5.2	1	1	1	1
44	17042	植物保护本17402	201742053	1	李帅杰	1	1999-06-04	河北省邯郸市广平县胜营镇新镇村	180	75	4200	7.8	247	10		3′52		11	4.8	4.9	1	1	1	-1
44	17042	植物保护本17402	201742054	1	李威龙	1	1999-09-15	河北省邢台市内丘县博得常盛园12号楼一单元202	180	70	3000	7.8	248	12		3′5		8	4.6	4.7	1	1	1	-1
44	17042	植物保护本17402	201742055	1	桑素艺	2	1998-11-09	河北省邢台市内丘县侯家庄乡酸枣坪村	158	48	2300	9.9	173	16	4′16		25		4.6	4.7	1	1	1	-1
44	17042	植物保护本17402	201742056	1	杨燕凤	2	1999-03-07	河北省邢台市内丘县侯家庄乡岗底村龙岗小区1号楼2单元301	150	44	2300	10.1	166	5	4′1		34		5	5	1	1	1	1
44	17042	植物保护本17402	201742057	1	李新新	2	1997-02-03	河北省邢台市临西县职业技术教育中心	164	52	1600	10.3	158	20	4′16		36		4.6	4.7	1	1	1	-1
44	17042	植物保护本17402	201742058	1	李星	2	1999-09-16	河北省邢台市邢台县皇寺镇温暖河村53号	158	46	2300	9.4	160	17	4′18		33		4.5	4.6	1	1	1	-1
44	17042	植物保护本17402	201742059	1	兰颖	2	1999-01-16	河北省张家口市宣化县洋河南镇暖店湾村	158	53	1500	9.4	169	14	4′2		32		5.2	5	1	1	1	1
44	17042	植物保护本17402	201742060	1	李晏如	2	1997-07-18	张北县职教中心公园路88号	155	46	1500	9.9	172	16	4′3		29		4.6	4.6	1	1	1	-1
44	17042	植物保护本17402	201742061	11	李雪丽	2	1998-09-03	滦平县职教中心	163	50	3100	9.8	176	16	4′34		30		5.1	5.2	1	1	1	1
44	17042	植物保护本17402	201742062	11	石伟华	1	1998-09-19	河北省承德市丰宁满族自治县航顺小区九龙药业家属楼3单元502室	170	55	4000	7.5	243	12		3′49		10	5.1	5.2	1	1	1	1
44	17042	植物保护本17402	201742063	11	沈楠	2	1996-04-04	河北省承德市围场县光明小区三号楼三单元302	163	50	3000	9.9	175	17	4′4		38		5.3	5.2	1	1	1	1
44	17042	植物保护本17402	201742064	1	梁佳美	2	1999-11-29	河北省沧州市青县职教中心教务处	162	50	3000	10.1	185	15	4′12		34		5	5.2	1	1	1	1
44	17042	植物保护本17402	201742065	1	靖彩岭	2	1998-10-23	河北省沧州市盐山县小庄乡许道村	150	42	2500	10	180	19	4′18		29		4.7	4.8	1	1	1	-1
44	17042	植物保护本17402	201742066	1	刘帅	1	1998-11-29	沧州市盐山县边务乡窦边务村委会	170	87	4300	7.9	240	12		3′5		9	4.7	4.7	1	1	1	-1
44	17042	植物保护本17402	201742067	1	张晓雅	2	1998-11-08	河北省沧州市盐山县刘红庙村186	165	55	2500	10.2	183	20	4′2		23		4.7	4.7	1	1	1	-1
44	17043	植物保护本17403	201742073	1	王宇萌	2	1998-10-26	河北省石家庄市裕华区宋营村小前街38号	160	55	1750	10.1	170	5	4′1		14		5.1	5.3	1	1	1	1
44	17043	植物保护本17403	201742074	1	郭琳超	1	1999-03-25	河北省石家庄市栾城区王家庄新村5栋三单元102	167	70	4500	7.8	242	12		3′58		11	4.6	4.7	1	1	1	-1
44	17043	植物保护本17403	201742075	1	许国靖	1	1998-12-14	河北省井陉县微水镇涧沟村康复南街97号	168	70	4120	7.8	238	10		4′01		9	5.2	5	1	1	1	1
44	17043	植物保护本17403	201742076	1	杨东亮	1	1998-06-23	石家庄市行唐县南翟营乡北郄凹村太古街70号	175	72	4500	7.7	238	12		3′4		11	4.8	4.7	1	1	1	-1
44	17043	植物保护本17403	201742077	1	闫钦弘	2	1999-12-16	河北省迁安市野鸡坨镇安山口村	165	50	2600	9.7	186	14	4′33		30		5.1	5.3	1	1	1	1
44	17043	植物保护本17403	201742079	1	杜东凯	1	1998-12-18	邯郸市永年区讲武乡杜七方村	175	70	3950	7.9	248	8		3′45		10	4.8	4.9	1	1	1	-1
44	17043	植物保护本17403	201742081	1	阴珂珂	2	1998-12-06	河北省邯郸市成安县第一中学	160	48	2600	9.9	174	18	4′08		18		4.3	4.5	2	1	1	-1
44	17043	植物保护本17403	201742082	1	马文科	1	1998-08-20	河北省邯郸市涉县偏店乡前寨村2组52号	170	73	2900	7.9	235	12		3′5		10	5.3	5.2	1	1	1	1
44	17043	植物保护本17403	201742083	1	李芳宇	2	1998-11-22	河北省武安市桥西路玉景佳苑5号楼3单元201	167	60	2600	9.9	165	19	4′2		30		5.2	5.2	1	1	1	1
44	17043	植物保护本17403	201742084	1	梁渝鑫	2	2000-01-24	河北省邢台市邢台县浆水中学	160	47	1756	9.8	174	17	4′13		19		4.7	4.7	1	1	1	-1
44	17043	植物保护本17403	201742085	1	韩宇	1	1999-11-16	河北省邢台市内丘县内丘中学	175	65	2800	7.9	240	10		3′5		12	5	5.2	1	1	1	1
44	17043	植物保护本17403	201742086	1	张阔	1	1998-07-26	河北省邢台市宁晋县换马店乡楼底村青年街26号	176	80	4000	7.7	236	10		3′4		10	4.8	4.8	1	1	1	-1
44	17043	植物保护本17403	201742087	1	佟雨梦	2	1999-12-28	保定市易县紫荆关镇上陈驿村一队月民商店	168	60	2200	10	180	1	4′3		30		4.5	4.6	1	1	1	-1
44	17043	植物保护本17403	201742088	1	赵晗东	2	1998-06-13	河北省保定市安国市河北安国中学573班	164	58	2500	9.8	165	18	4′5		25		4.9	4.8	1	1	1	-1
44	17043	植物保护本17403	201742089	1	高泽慧	2	1998-02-28	河北省张家口市宣化区小柳树巷20号院工程家属院6号楼5单元403	156	60	1522	9.8	177	18	4′36		34		5.1	5.2	1	1	1	1
44	17043	植物保护本17403	201742090	1	刘亚男	2	1997-08-01	河北省张家口市涿鹿县北晨学校高中部	163	50	2500	10.1	177	19	4′22		12		4.5	4.6	1	1	1	-1
44	17043	植物保护本17403	201742091	1	张博文	1	1999-01-09	河北省承德县第一中学	178	90	4000	7.8	240	11		3′49		12	5.2	5.3	1	1	1	1
44	17043	植物保护本17403	201742092	11	尚永帅	1	1997-05-09	河北省承德市围场县富丽花园小区2号楼1单元401室	178	85	5000	7.7	245	14		3′5		12	4.8	4.8	1	1	1	-1
44	17043	植物保护本17403	201742093	1	黄瑞金	2	2000-05-15	河北省沧州市盐山县千童镇南街村440号	169	60	1596	9.9	160	17	4′06		32		4.6	4.7	1	1	1	-1
44	17043	植物保护本17403	201742094	1	牛海廷	1	1997-03-22	河北省泊头市第一中学1416班	173	70	3000	7.8	248	12		3′49		14	4.9	4.7	1	1	1	-1
44	17043	植物保护本17403	201742095	1	马明杰	2	1999-11-06	河北景县中学高三B-06班	160	57	2600	9.8	170	16	4′15		32		4.1	4	2	2	-1	-1
44	17043	植物保护本17403	201742096	1	刘甜甜	2	1998-11-05	衡水市阜城县霞口镇大皇庄村	155	48	1750	10.1	180	20	4′16		14		4.1	4	2	2	-1	-1
44	17043	植物保护本17403	201742097	1	王再兴	1	1998-09-24	河北省新乐市马头铺镇西安家庄村小康街东1排1号	191	80	2654	7.7	200	13		3′49		10	5.2	5.1	1	1	1	1
44	17044	植物保护本17404	201742100	1	马晨曦	2	1998-10-20	河北省石家庄市赵县天怡庄园12号4单元601	160	48	3500	9.8	186	19	4′32		20		4.3	4.5	2	1	1	-1
44	17044	植物保护本17404	201742101	1	王紫伟	2	2000-01-22	河北省新乐市承安镇西五楼村南北大街东2排17号	165	52	3600	10.1	170	18	4′18		20		4.9	4.8	1	1	1	-1
44	17044	植物保护本17404	201742103	1	李孟悦	2	1999-09-01	河北省唐山市丰润区沙流河镇石佛寺村	160	53	1584	10.1	172	21	4′26		32		4.6	4.7	1	1	1	-1
44	17044	植物保护本17404	201742119	1	刘文凤	2	1999-01-12	通州区运乔建材城北门格力专卖店	165	55	3500	9.8	168	1	4′21		34		4.8	4.7	1	1	1	-1
44	17044	植物保护本17404	201742121	1	陈书毅	1	1997-01-10	河北省衡水市阜城县码头镇八里庄村69号	175	90	2500	7.9	247	10		3′5		12	4.6	4.7	1	1	1	-1
44	17044	植物保护本17404	201742098	1	李欣	2	1999-12-13	石家庄市行唐县玉亭乡西桥村家岸路53号	158	60	1659	9.9	160	17	4′22		28		5.1	5.3	1	1	1	1
44	17044	植物保护本17404	201742099	1	陈朋辉	1	1998-12-03	河北省石家庄市元氏县南因镇翟北凡村	175	65	3000	7.7	240	16		3′53		9	4.6	4.7	1	1	1	-1
44	17044	植物保护本17404	201742104	1	党斌	1	1999-03-01	河北省唐山市玉田县彩亭桥镇河东村市场北四街5号	175	73	3000	7.8	245	15		3′5		10	4.5	4.6	1	1	1	-1
44	17044	植物保护本17404	201742105	1	花岳峰	1	1998-12-27	河北省迁安市夏官营镇花庄村	169	68	3000	8.7	250	15		4′32		12	4.7	4.5	1	1	1	-1
44	17044	植物保护本17404	201742106	1	王彬磊	1	1998-08-30	邯郸市涉县井店镇玉林井村委会	165	75	4000	9	246	14		3′55		12	4.8	4.9	1	1	1	-1
44	17044	植物保护本17404	201742107	1	李星池	2	2000-02-29	河北省邯郸市磁县讲武城镇双庙小学校	168	60	1685	9.8	182	16	4′26		29		4.5	4.6	1	1	1	-1
44	17044	植物保护本17404	201742109	1	刘晓宁	1	1999-09-15	河北省邯郸市武安市阳光小区19号楼4单元602室	172	55	3000	7.8	234	15		3′56		11	5	5	1	1	1	1
44	17044	植物保护本17404	201742110	1	杨金峰	1	1998-09-30	河北省邯郸市复兴区前百家小区20号楼3单元19号	173	74	4000	7.9	238	10		3′47		13	4.3	4.5	2	1	1	-1
44	17044	植物保护本17404	201742111	1	赵晴	2	1999-11-03	河北省邢台市宁晋县贾家口镇西侯高村和谐巷9号	163	51	2800	9.5	160	5	3′57		42		5.2	5.3	1	1	1	1
44	17044	植物保护本17404	201742112	1	裴赛鹏	1	1998-05-20	河北省沙河市白塔镇显德汪村	178	63	4000	7.9	240	12		3′58		12	5	4.8	1	1	1	1
44	17044	植物保护本17404	201742113	1	杨颖	2	1999-01-27	河北保定清苑区东吕乡南蛮营村	160	49	1695	10.1	177	20	4′05		14		5.3	5.3	1	1	1	1
44	17044	植物保护本17404	201742114	1	何天媛	2	1999-04-19	河北省保定市涞水县永阳镇西洛平村大槐树街6号	155	60	1485	10.1	174	19	4′28		31		4.8	4.7	1	1	1	-1
44	17044	植物保护本17404	201742115	1	李新月	2	1998-09-14	河北省任丘市牛村开发区新城园超市	163	58	1625	9.7	145	18	4′3		30		5.2	5	1	1	1	1
44	17044	植物保护本17404	201742117	1	谭凯娜	2	1999-01-22	河北省河间市第一中学	160	56	1652	9.6	160	17	4′3		29		4.8	4.7	1	1	1	-1
44	17045	植物科学本17401	201742137	1	王小绕	2	1997-07-18	沙河市综合职教中心	160	57	2800	9.7	170	18	4′06		34		4.9	4.7	1	1	1	-1
44	17045	植物科学本17401	201742138	1	赵子乾	1	1997-09-27	河北省保定市涞源县育才街77-1号	173	75	4300	7.8	240	13		3′48		9	5.3	5.1	1	1	1	1
44	17045	植物科学本17401	201742139	1	卢超	1	1998-10-01	河北省张家口市宣化区钟楼大街40号皇城街道办事处	183	75	4200	7.9	235	9		4′01		11	4.5	4.9	1	1	1	-1
44	17045	植物科学本17401	201742140	1	张洪伟	2	1996-11-14	河北省承德市平泉县平泉职教中心14园艺	158	60	2800	10.1	170	5	4′11		15		4.8	4.9	1	1	1	-1
44	17045	植物科学本17401	201742141	11	黄山	2	1998-04-06	滦平县职教中心	160	50	2700	9.7	168	18	4′08		15		5.1	5.2	1	1	1	1
44	17045	植物科学本17401	201742142	1	刘明超	1	1998-08-07	滦平职教中心	171	66	2900	8	243	12		3′5		12	5.3	5.2	1	1	1	1
44	17045	植物科学本17401	201742143	11	李梦	2	1998-10-02	丰宁满族自治县选将营乡杨树底下村四组38号	160	59	2700	9.7	179	15	4′1		34		5	5.3	1	1	1	1
44	17045	植物科学本17401	201742144	1	孙雅琦	2	1999-11-14	河北省三河市皇庄镇三村	167	49	3000	9.9	175	17	4′32		22		5.3	5.3	1	1	1	1
44	17045	植物科学本17401	201742145	1	王健	1	1999-01-23	河北省三河市泃阳镇定福庄村	180	80	4400	8	252	14		3′52		10	5.2	5	1	1	1	1
44	17045	植物科学本17401	201742146	1	卓峰琦	1	1998-10-09	河北省三河市燕郊镇上上城第三季4a-1-401	175	67	4500	7.7	248	14		3′59		18	5.1	5.3	1	1	1	1
44	17045	植物科学本17401	201742147	1	郭庆弟	2	1999-01-01	河北省冀州市徐庄乡北褚宜村	155	52	2700	10.1	180	1	4′4		32		5.1	5.3	1	1	1	1
44	17045	植物科学本17401	201742123	1	安培婷	2	1997-05-22	河北省石家庄市正定县曲阳桥乡西叩村富民街40号	155	58	1550	9.7	174	15	4′4		35		5	5.3	1	1	1	1
44	17045	植物科学本17401	201742124	1	孟新洁	2	1999-06-03	河北省唐山市滦南县胡各庄镇孟各庄村	163	52	1650	9.7	178	19	4′28		33		5.1	5.2	1	1	1	1
44	17045	植物科学本17401	201742125	1	李婷	2	1997-07-02	河北省唐山市迁西县德誉华苑1号楼2单元1603	164	46	3000	10.2	180	14	4′34		22		5	5.2	1	1	1	1
44	17045	植物科学本17401	201742126	1	曹冉	2	1998-10-06	河北省邯郸市峰峰矿区大峪镇北大峪村	162	43	2700	10.1	172	2	4′32		15		5	5.2	1	1	1	1
44	17045	植物科学本17401	201742127	1	秦琦琦	2	1998-09-16	河北省邯郸市成安县综合职业技术学校凤凰西路89号	165	75	2900	9.8	160	1	4′03		28		5.2	5	1	1	1	1
44	17045	植物科学本17401	201742128	1	何晓楠	2	1997-12-12	河北省邯郸市大名县北峰乡东夹河村	162	47	2800	9.8	174	17	4′15		36		4.7	4.7	1	1	1	-1
44	17045	植物科学本17401	201742129	1	张亚婷	2	1999-01-26	河北省邯郸市大名县束馆镇胡气村	170	55	2800	9.6	180	19	4′08		36		4.8	4.8	1	1	1	-1
44	17045	植物科学本17401	201742130	1	郑爱萍	2	1999-09-19	河北省邯郸市磁县辛庄营乡大马庄村	155	45	2800	9.6	165	19	4′09		30		5.1	5.3	1	1	1	1
44	17045	植物科学本17401	201742131	1	杨锰	1	1999-11-07	河北省邯郸市高庾镇十里铺村	173	50	2645	8	237	10		4′0		10	5.1	5.2	1	1	1	1
44	17045	植物科学本17401	201742132	1	谢荣港	1	1997-06-27	河北省邢台市清河县滨江花园20号楼501	173	90	4500	7.8	247	10		3′52		11	5.2	5.3	1	1	1	1
44	17045	植物科学本17401	201742133	1	李慧	2	1998-04-24	河北省邯郸市临漳县临漳镇李家村古城大道11号	155	52	1500	10.1	185	16	4′5		32		4.5	4.6	1	1	1	-1
44	17045	植物科学本17401	201742134	1	王晓萌	2	1998-02-07	河北省邢台市巨鹿县堤村乡甜水张庄村125号	156	61	3000	10	162	16	4′19		32		5.1	5.2	1	1	1	1
44	17045	植物科学本17401	201742135	1	杨梅洁	2	1998-12-17	河北省邢台市巨鹿县观寨乡观寨村	164	49	2800	9.8	177	20	4′16		35		5.3	5.1	1	1	1	1
44	17045	植物科学本17401	201742136	1	郭文君	2	1999-05-20	邢台县浆水中学	155	65	1500	9.8	194	18	4′52		31		5.2	5.3	1	1	1	1
44	17046	植物科学本17402	201742148	11	刘力源	2	1998-12-12	河北省秦皇岛市青龙县青龙镇五金小区	163	50	3600	10.1	186	14	4′12		30		4.5	4.6	1	1	1	-1
44	17046	植物科学本17402	201742149	1	孙利广	1	1997-02-09	河北省邯郸市大名县大名中学	168	72	3500	7.6	239	15		3′46		10	5.2	5.3	1	1	1	1
44	17046	植物科学本17402	201742150	1	王康乐	1	2000-12-25	河北省邯郸市大名县大名中学	165	62	3500	7.8	245	13		3′5		12	4.8	4.9	1	1	1	-1
44	17046	植物科学本17402	201742151	1	张茜	2	2000-01-17	河北省邯郸市磁县花官营乡所坊营村	161	50	1965	7.8	170	16	4′06		28		4.8	4.9	1	1	1	-1
44	17046	植物科学本17402	201742152	1	党映漳	1	1998-05-10	河北省邯郸市峰峰矿区轻工街泰和花园5号楼2单元102	180	75	4000	7.8	240	12		3′58		9	4.5	4.6	1	1	1	-1
44	17046	植物科学本17402	201742153	1	周才钧	1	1999-12-18	河北省邯郸市临漳县银河小区3号楼1单元601	170	60	4200	7.8	200	14		3′51		10	4.7	4.8	1	1	1	-1
44	17046	植物科学本17402	201742154	1	郭佳伟	2	1999-09-09	河北省邢台市隆尧县东良乡东良四村251	160	53	1852	9.8	168	18	4′18		33		5.2	5.2	1	1	1	1
44	17046	植物科学本17402	201742172	1	赵梅宇	2	1998-11-23	河北省辛集市和睦井乡马乡村康宁里5号	155	50	1659	9.9	174	20	4′4		19		5.1	5	1	1	1	1
44	17046	植物科学本17402	201742155	1	唐瑞珍	2	1999-08-16	河北省邢台市南和县贾宋镇唐庄22号	168	55	1985	9.7	177	17	4′42		34		4.8	4.9	1	1	1	-1
44	17046	植物科学本17402	201742156	1	陈杰盼	2	2000-04-02	河北省邢台市巨鹿县巨鹿镇生态苑12号楼2单元602	163	55	1598	10.1	158	19	4′34		32		4.8	4.8	1	1	1	-1
44	17046	植物科学本17402	201742157	1	党美珠	2	1999-09-03	河北省邢台市巨鹿县张王疃乡西张王疃村245号	163	56	1658	10.2	182	20	4′3		36		5.2	5.3	1	1	1	1
44	17046	植物科学本17402	201742158	1	刘恒	1	1999-05-07	河北省邢台市隆尧县牛家桥乡东清湾村194号	177	70	4600	7.9	249	9		3′47		12	5	5.2	1	1	1	1
44	17046	植物科学本17402	201742159	1	许春江	1	1999-03-03	河北省沙河市综合职教中心	175	66	4300	7.9	258	10		4′01		14	4.6	4.7	1	1	1	-1
44	17046	植物科学本17402	201742160	1	李海娇	2	1998-03-19	河北省保定市涞源县育才街77-1	155	45	1659	9.3	172	23	4′22		35		5.1	5	1	1	1	1
44	17046	植物科学本17402	201742161	11	吴鑫宇	2	1998-08-08	滦平县职业技术教育中心	170	57	1962	9.7	170	19	4′25		29		4.8	4.7	1	1	1	-1
44	17046	植物科学本17402	201742162	11	周洁	2	1998-08-23	滦平职教中心	165	54	1652	9.9	179	19	4′28		30		4.8	4.9	1	1	1	-1
44	17046	植物科学本17402	201742163	1	张超	1	1996-12-08	河北省承德市丰宁满族自治县大阁镇隆达小区f栋楼二单元202	170	70	3069	7.9	250	12		3′48		13	5.2	5.1	1	1	1	1
44	17046	植物科学本17402	201742164	1	唐玉兰	2	1998-08-19	河北省承德市宽城职教中心	160	48	1658	9.9	180	20	4′11		19		5	5.2	1	1	1	1
44	17046	植物科学本17402	201742165	11	肖凡	2	1998-10-18	河北省承德市围场县木兰家园19栋东单元1501	168	59	1658	9.9	185	17	4′09		31		5.1	5.3	1	1	1	1
44	17046	植物科学本17402	201742166	1	郝虎	1	1998-09-06	河北省沧州市盐山县盐山镇小李庄村	185	84	4100	7.9	240	14		3′58		9	4.6	4.7	1	1	1	-1
44	17046	植物科学本17402	201742167	1	李婷婷	2	1999-03-26	河北省三河市燕郊开发区福成五期36号楼2单元504室	164	53	1874	9.8	167	15	4′02		38		4.8	4.9	1	1	1	-1
44	17046	植物科学本17402	201742168	1	杨路瑶	1	1998-01-12	河北省三河市燕郊燕顺路纳丹堡底商F18	185	78	4500	7.8	235	12		3′5		10	5.3	5.2	1	1	1	1
44	17046	植物科学本17402	201742169	1	王欣宇	1	1999-12-01	河北省廊坊市三河市新集镇荣村村委会	187	84	4000	7.7	239	11		3′49		12	4.7	4.5	1	1	1	-1
44	17046	植物科学本17402	201742170	1	田智丽	2	1999-04-25	河北省廊坊市大城职业技术教育中心	160	48	1854	9.8	163	14	4′25		30		5	5.1	1	1	1	1
44	17046	植物科学本17402	201742171	1	李月娟	2	1998-07-18	河北省衡水市冀州市富居丽景15号楼1单元504室	169	55	1658	9.9	125	13	4′27		29		4.9	4.7	1	1	1	-1
44	17047	植物科学本17403	201742211	1	王凯月	2	1997-07-03	河北省廊坊市文安县左各庄镇苏淀庄村吉祥宾馆北20米	158	48	1500	10.2	160	15	5′0		28		4.5	4.6	1	1	1	-1
44	17047	植物科学本17403	201742212	1	刘雪情	2	1999-03-12	河北景县中学高三A6班	170	60	3100	10.1	177	16	4′2		15		4.6	4.7	1	1	1	-1
44	17047	植物科学本17403	201742213	1	王威	2	1998-05-09	河北省衡水市安平县安平镇政宣村48号	168	55	3400	9.8	172	13	4′11		30		5.1	5.2	1	1	1	1
44	17047	植物科学本17403	201742192	1	崔紫轩	1	1998-11-27	河北省保定市徐水县漕河镇西留营村	179	65	2584	8	246	10		3′52		11	5	5.2	1	1	1	1
44	17047	植物科学本17403	201742193	1	韩青松	1	1999-10-07	河北省保定市定兴县北南菜乡北南菜村13号	180	80	4100	7.7	254	9		3′46		10	4.6	4.7	1	1	1	-1
44	17047	植物科学本17403	201742194	1	梁紫微	2	1997-06-01	河北省保定市高碑店市方官镇狮后街村	165	60	3300	9.8	174	13	4′32		34		5	4.6	1	1	1	1
44	17047	植物科学本17403	201742195	1	王妍	2	1999-07-14	河北省保定市容城县城关镇领秀城小区17号楼3单元1602室	163	66	3000	9.8	180	15	3′48		36		4.6	4.8	1	1	1	-1
44	17047	植物科学本17403	201742196	1	杨怡琳	2	1999-01-22	河北省保定市安新县一中	165	54	3200	8.9	155	13	4′35		35		4.6	4.7	1	1	1	-1
44	17047	植物科学本17403	201742197	1	许建超	1	1999-02-10	河北省保定市雄县朱各庄乡王克桥村4区016号	165	70	3000	7.8	246	10		3′58		12	5.1	5	1	1	1	1
44	17047	植物科学本17403	201742198	1	吕凯	1	1999-10-03	河北省高碑店市高碑店一中	180	80	4500	7.7	237	12		3′52		10	5	5.2	1	1	1	1
44	17047	植物科学本17403	201742199	1	蒋超	1	1999-01-06	河北省张家口市桥西区明德北缙骅苑小区23-6	180	71	2659	7.5	246	13		3′57		9	4.5	4.6	1	1	1	-1
44	17047	植物科学本17403	201742200	1	梁丽	2	1998-03-23	河北省张家口市万全区孔家庄镇嘉铭豪园小区2号楼十单元502	155	47	2800	9.2	194	10	4′45		32		5.2	5.2	1	1	1	1
44	17047	植物科学本17403	201742201	11	唐猛	1	1998-03-15	河北省承德市围场县城子乡八顷村2组	172	52	4500	7.8	240	14		4′0		9	5.3	5.2	1	1	1	1
44	17047	植物科学本17403	201742202	1	张月	2	1999-11-19	河北省沧州市沧县姚官屯乡东孟庄村960号	165	46	2400	9.9	158	9	4′5		30		5.3	5.2	1	1	1	1
44	17047	植物科学本17403	201742203	1	张静雯	2	2000-01-04	河北省沧州市盐山县孟店乡高金村442号	161	47	2500	10	166	14	4′16		23		5	5.2	1	1	1	1
44	17047	植物科学本17403	201742204	1	刘永超	1	1999-02-21	河北省任丘市信合小区1号楼2单元402	184	93	5500	7	258	12		3′42		10	4.1	4.1	1	1	1	1
44	17047	植物科学本17403	201742206	1	李泽鹏	1	1998-08-04	河北省廊坊市文安县文安镇东光洲村左安大街26号	175	84	3065	7.4	233	8		3′34		8	5.2	5	1	1	1	1
44	17047	植物科学本17403	201742207	1	杨立达	1	1998-05-29	河北省邢台市临西县天外天烟酒店	164	49	4000	7.5	238	9		3′46		9	4.6	4.7	1	1	1	-1
44	17047	植物科学本17403	201742209	1	张晓月	2	1999-02-09	河北省衡水市武邑县韩庄镇张史村3区45号	162	52	3000	10	170	15	4′18		31		4.5	4.6	1	1	1	-1
44	17047	植物科学本17403	201742175	1	赵君慧	2	1998-02-05	河北省石家庄市井陉县孙庄乡西元村九莲街36号	160	58	2600	9.8	170	1	4′0		30		5.1	5	1	1	1	1
44	17047	植物科学本17403	201742176	1	王佳伦	2	1999-03-24	河北省石家庄市正定县新城铺镇北王庄村永庆东胡同6号	167	50	1500	9.9	168	19	4′32		28		4.7	4.9	1	1	1	-1
44	17047	植物科学本17403	201742178	1	燕鹏	1	1997-08-23	河北省秦皇岛市昌黎县龙家店镇燕庄子村7号	182	75	5500	7.9	238	14		3′51		12	4.1	4.1	1	1	1	1
44	17047	植物科学本17403	201742181	1	鲍婵婵	2	1999-10-01	河北省邯郸市永年区正西乡前高岳村	162	47	2500	9.9	182	19	4′4		27		5.2	5	1	1	1	1
44	17047	植物科学本17403	201742182	1	刘宏佳	2	1999-05-28	河北省邯郸市涉县涉城镇寨上村村委会	166	62	1650	9.9	177	18	4′18		33		5.3	5.1	1	1	1	1
44	17047	植物科学本17403	201742186	1	王璇	2	1998-06-12	河北省邢台市桥西区冷库街旭阳小区5号楼2单元201室	162	59	2700	10.2	172	16	4′26		34		5.2	5.3	1	1	1	1
44	17047	植物科学本17403	201742187	1	林陈雪	2	1997-01-22	河北省邢台市任县任城镇林家庄村1号	162	47	1782	10.2	178	15	4′2		36		4.8	4.7	1	1	1	-1
44	17047	植物科学本17403	201742188	1	王少星	2	1999-12-06	河北省邢台市桥东区留村乡郭龙庄村403	160	53	1811	9.8	162	17	4′11		40		5.3	5.1	1	1	1	1
44	17047	植物科学本17403	201742189	1	孟倩倩	2	2000-01-18	河北省沙河市刘石岗乡孟石岗村	160	53	2300	9.6	151	16	4′02		36		5	5	1	1	1	1
44	17047	植物科学本17403	201742190	1	王小翠	2	1999-11-30	河北省邢台市沙河市留村乡西南俎村	164	55	3100	9.2	165	24	4′08		31		4.6	4.6	1	1	-1	1
44	17047	植物科学本17403	201742191	1	张旭	2	1999-02-03	河北省保定市韩庄乡任达佳苑13号楼2单元2404	158	60	1500	10.2	183	20	4′0		32		4.8	5	1	1	1	-1
44	17047	植物科学本17403	201742214	1	杨肖佩	2	1999-01-15	河北省深州市深州镇东郎里村387号	159	52	1500	9.8	183	19	4′28		32		4.8	4.7	1	1	1	-1
44	17047	植物科学本17403	201742215	1	魏春雷	1	1999-05-18	河北省衡水市安平县南王庄镇前赵疃村二区78号	178	75	4000	7.9	240	10		3′58		11	4.8	4.7	1	1	1	-1
44	17047	植物科学本17403	201742216	1	胡叶凡	2	1999-01-17	河北省定州市息冢镇王莽村	155	46	2500	9.8	170	20	4′32		18		5	5	1	1	1	1
44	17048	种子本17401	201742231	1	宗琪珺	2	1997-09-12	河北省张家口市宣化区宣赤路宣通园2号楼一单元1401	161	50	2800	9.8	160	19	4′25		17		4.8	4.7	1	1	1	-1
44	17048	种子本17401	201742232	1	田晓芸	2	1997-10-23	河北省张家口市宣化区朝阳街17排1号	160	51	1500	10.1	172	10	4′33		32		5.1	5.2	1	1	1	1
44	17048	种子本17401	201742233	1	赵梦鸽	2	1997-05-17	河北省张家口市怀来县沙城镇二街西新村1排3号	161	85	3000	9.9	172	17	4′06		36		5.3	5.1	1	1	1	1
44	17048	种子本17401	201742235	1	王超	1	1998-06-16	滦平县职教中心	178	80	2900	8	238	13		3′46		12	5.1	5.2	1	1	1	1
44	17048	种子本17401	201742236	11	韩静	2	1998-03-10	河北省承德市丰宁满族自治县大阁镇林营村8组	156	44	2800	9.7	176	18	4′16		28		5.2	5.2	1	1	1	1
44	17048	种子本17401	201742237	11	高晨	2	1998-10-04	河北省承德市宽城职教中心	167	60	2700	10.2	179	14	4′1		34		5.1	5.1	1	1	1	1
44	17048	种子本17401	201742238	2	李文	2	1999-07-27	河北省承德市围场县围场职教中心	160	60	2700	9.8	170	18	4′28		34		4.8	4.7	1	1	1	-1
44	17048	种子本17401	201742239	1	刘勇	1	1998-03-06	河北省沧州市盐山县常庄乡中闫村137号	183	106	3800	7.7	247	10		3′5		10	5.3	5.1	1	1	1	1
44	17048	种子本17401	201742240	1	邢亿颖	2	1999-11-07	河北省三河市鸿亚园小区6号楼805号门	163	62	1650	10.4	184	16	4′18		37		4.8	4.8	1	1	1	-1
44	17048	种子本17401	201742241	1	贺赛雅	2	1999-02-22	河北省深州市北溪乡贺谢村46号	165	65	1500	9.8	170	11	4′3		28		4.6	4.6	1	1	1	-1
44	17048	种子本17401	201742242	1	张莹	2	1999-08-18	河北省辛集市田家庄乡试炮营村村卫生室	158	55	1600	10.1	126	22	4′5		36		4.6	4.6	1	1	-1	1
44	17048	种子本17401	201742218	1	李佳音	2	1998-04-24	河北省唐山市迁西县阳光小区二号楼二单元252号	162	80	1500	9.7	182	20	4′32		32		4.5	4.6	1	1	1	-1
44	17048	种子本17401	201742219	1	贺紫航	1	1998-11-15	河北省邯郸市永年区临洺关镇德林苑小区职中办公室	171	55	3000	7.9	252	14		3′58		12	5	5.3	1	1	1	1
44	17048	种子本17401	201742221	1	张宝军	1	1998-04-25	涉县职教中心教务处	177	53	3300	7.7	240	12		3′47		12	5.3	5.1	1	1	1	1
44	17048	种子本17401	201742222	1	王炎炎	1	1999-02-18	河北省邯郸市广平县南阳堡乡王庄村	178	61	3400	8.6	250	21		4′14		16	5	5.1	1	1	1	1
44	17048	种子本17401	201742223	1	李娜	2	1999-09-01	河北省邯郸市曲周县安寨镇郑村219号	160	57	1536	9.8	160	19	4′5		29		5.2	5.2	1	1	1	1
44	17048	种子本17401	201742224	1	李婷婷	2	1996-02-14	河北省邯郸市曲周县南里岳乡马兰村416号	160	60	1650	9.8	180	19	4′08		37		5.3	5.2	1	1	1	1
44	17048	种子本17401	201742225	1	郭靖	1	1998-06-03	河北省武安市兴荣小区5号楼1单元401	171	92	3300	8	235	14		3′52		16	5.2	5.2	1	1	1	1
44	17048	种子本17401	201742226	1	丁佳琪	2	1999-10-22	河北省邯郸市鸡泽县小寨镇刘马昌村	160	48	1600	9.5	174	14	4′12		30		5.2	5	1	1	1	1
44	17048	种子本17401	201742227	1	岳鑫	1	1999-07-31	河北省临城县赵庄乡西沟村121号	175	73	3500	7.8	200	10		3′5		9	4.6	4.7	1	1	1	-1
44	17048	种子本17401	201742228	1	王京	1	2000-01-27	河北省邢台市巨鹿县巨鹿镇一里庄村23号	176	65	3500	7.9	248	12		4′0		10	4.7	4.8	1	1	1	-1
44	17048	种子本17401	201742229	1	郭鑫丽	2	1998-04-30	邢台县浆水中学	155	42	2700	10.2	173	21	4′4		34		5.1	5.2	1	1	1	1
44	17048	种子本17401	201742230	1	孙宇	2	1998-02-20	河北省保定市涞源县育才街77—1号	155	59	2600	9.8	169	18	4′53		30		4.9	4.8	1	1	1	-1
44	17049	种子本17402	201742252	1	张晓晗	2	1998-12-21	河北省张家口市宣化区开发区宣府大街长青小区13号楼6单元201	170	65	1600	10	183	16	4′32		21		5.3	5.2	1	1	1	1
44	17049	种子本17402	201742253	1	周敏	2	1997-10-18	张北县职教中心公园路88号	150	50	2400	9.8	170	17	4′1		20		5.2	5	1	1	1	1
44	17049	种子本17402	201742254	1	叶紫静	2	1999-05-01	河北省承德县下板城镇荣达市场小区8号楼一单元132	162	60	2500	9.8	165	18	4′18		15		4.7	4.9	1	1	1	-1
44	17049	种子本17402	201742255	11	钟鑫	2	1997-06-15	滦平县职教中心	163	49	2700	9.7	168	5	4′45		17		4.5	4.6	1	1	1	-1
44	17049	种子本17402	201742256	2	赛文超	1	1998-01-20	河北省承德市围场县围场职教中心生化组	173	60	3500	7.8	247	19		3′46		12	4.6	4.7	1	1	1	-1
44	17049	种子本17402	201742257	2	叶凡	2	1998-11-18	河北省承德市围场县北转盘附近艳阳天化肥门市	160	48	2600	9.8	174	19	4′52		32		4.5	4.5	1	1	1	1
44	17049	种子本17402	201742258	1	肖亚梦	2	1998-04-11	河北省沧州市盐山县望树镇马坊村267号	160	60	2800	10.1	172	19	4′02		36		4.5	4.6	1	1	1	-1
44	17049	种子本17402	201742259	1	曲跃峰	1	1998-03-05	河北省海兴县农场南三队	178	70	3800	7.9	238	10		3′57		11	5.2	5.2	1	1	1	1
44	17049	种子本17402	201742243	1	董德宽	1	1998-12-03	河北省邯郸市邯山区水厂路农校小区	170	70	3500	7.9	247	10		3′54		10	4.6	4.6	1	1	1	1
44	17049	种子本17402	201742244	1	庞子龙	1	1999-10-06	河北省临城县黑城乡王家庄村	171	75	3000	7.9	246	10		3′59		10	5.1	5.3	1	1	1	1
44	17049	种子本17402	201742245	1	刘聪聪	2	1999-08-24	河北省邢台市南和县三思乡东大村69号	160	66	3100	9.9	190	3	4′3		34		4.6	4.6	1	1	1	-1
44	17049	种子本17402	201742247	1	闫清清	2	1999-08-26	河北省邢台市邢台县南石门镇周公村719号	160	50	2000	10.1	170	14	4′25		30		4.8	4.8	1	1	1	-1
44	17049	种子本17402	201742248	1	刘晨	2	1999-05-09	河北省邢台市沙河市人民大街汇通花园203栋504室	158	45	2600	9.9	168	10	4′08		32		5.2	5	1	1	1	1
44	17049	种子本17402	201742249	1	刘英	2	1999-03-07	沙河市综合职教中心	158	52	2500	9.9	190	15	4′0		29		4.8	4.7	1	1	1	-1
44	17049	种子本17402	201742250	1	冯雨梦	2	1999-08-28	河北省保定市满城区职业技术教育中心	160	52	1650	10.1	183	16	4′4		36		4.6	4.7	1	1	1	-1
44	17049	种子本17402	201742260	1	代伊楠	2	1998-06-21	河北省三河市高楼镇张老辛村村委会	167	63	2500	10.2	189	17	4′19		23		5.1	5	1	1	1	1
44	17049	种子本17402	201742261	1	高尚	1	1998-05-09	河北省三河市第三中学	181	90	3000	7.8	240	9		3′5		10	4.7	4.7	1	1	1	-1
44	17049	种子本17402	201742262	1	李佳乐	1	1999-10-15	河北省衡水市桃城区人民西路盛世桃城2区26号楼1单元1203	172	92	4000	8	235	12		3′53		8	4.8	4.7	1	1	1	-1
44	17049	种子本17402	201742263	1	王冰	2	1999-05-13	河北省衡水市武邑县清凉店镇甜水井村	166	75	1625	9.3	177	18	4′33		32		5.3	5.2	1	1	1	1
44	17049	种子本17402	201742264	1	王露露	2	1999-12-24	河北省衡水市故城县青罕镇南王庄村2号	167	52	2100	9.9	170	19	4′3		31		4.6	4.7	1	1	1	-1
44	17049	种子本17402	201742265	1	李冉	2	1998-04-04	河北省衡水市冀州区徐庄乡徐庄村	165	53	2200	9.7	174	21	4′37		34		4.5	4.5	1	1	1	1
44	17049	种子本17402	201742266	1	赵莎莎	2	2000-05-04	河北省深州市辰时镇北杏园村364号	167	50	2800	9.4	179	1	4′4		30		4.8	5	1	1	1	-1
44	17049	种子本17402	201742267	1	贾津津	2	1998-12-25	河北省辛集市南智邱镇新兴路村	155	51	2300	10.2	160	17	4′29		30		5	4.6	1	1	1	-1
44	17050	种子本17403	201742292	1	闫煦	2	1997-10-05	河北省张家口市怀安县柴沟堡镇新民街柴怀路新汽车站南顺和投资公司	166	58	1658	10.1	180	2	4′31		35		4.9	4.7	1	1	1	-1
44	17050	种子本17403	201742293	1	蔡海玲	2	1998-06-17	河北平泉县一中	165	56	1750	9.7	182	20	4′28		14		4.8	4.9	1	1	1	-1
44	17050	种子本17403	201742294	11	马超越	2	1998-09-07	河北省承德市滦平县第一中学	168	55	2600	10.1	160	12	4′12		39		5.1	5.2	1	1	1	1
44	17050	种子本17403	201742295	11	吴潇月	2	1998-03-03	河北省围场县卉原中学高中部	157	42	2800	9.8	168	17	4′44		28		4.7	4.5	1	1	1	-1
44	17050	种子本17403	201742286	1	程明惠	2	1999-08-11	保定市定兴县御颐园小区6号楼四单元802	165	54	3000	10.2	128	18	4′34		35		5.3	5.3	1	1	1	1
44	17050	种子本17403	201742287	1	刘强飞	1	1999-01-25	河北省定兴县高里乡易上营村	170	60	3000	7.9	250	12		3′57		9	5.2	5.3	1	1	1	1
44	17050	种子本17403	201742289	1	王田艳	2	1999-11-12	河北省曲阳永宁中学	155	44	2700	9.8	160	17	4′3		17		5	4.8	1	1	1	-1
44	17050	种子本17403	201742291	1	张灿然	2	2000-04-19	河北省保定市安国市河北安国中学573班	160	47	2700	10.1	174	17	4′22		35		4.7	4.8	1	1	1	-1
44	17050	种子本17403	201742296	1	郭泊君	2	1999-02-16	河北省东光县第一中学	165	58	1600	9.7	160	17	4′38		35		4.8	4.7	1	1	1	-1
44	17050	种子本17403	201742297	1	季萌菲	2	1998-12-04	河北省沧州市任丘市宏宇家园5号楼1单元301	170	52	2900	10.1	170	14	4′2		30		5.1	5	1	1	1	1
44	17050	种子本17403	201742299	1	韩友乐	1	1997-06-20	河北省廊坊市永清县金地经典小区8号楼一单元401	175	55	3600	7.5	252	14		3′49		10	5.1	5.1	1	1	1	1
44	17050	种子本17403	201742300	1	王丽晴	2	1998-11-06	河北省廊坊市霸州市信安镇高桥村	165	55	2600	9.8	174	19	4′3		15		5.2	5.2	1	1	1	1
44	17050	种子本17403	201742301	1	王芝	2	1999-11-24	河北省深州市王家井镇王家井村	165	52	1750	9.8	188	15	4′3		35		4.6	4.7	1	1	1	-1
44	17050	种子本17403	201742302	1	王亚杰	2	1999-02-09	河北省邢台市巨鹿县官亭镇商店村	158	45	2500	9.8	180	17	4′47		12		5	5.2	1	1	1	1
44	17050	种子本17403	201742303	1	赵帅	1	1999-01-12	河北省衡水市故城县武官寨镇马庄村	173	68	3400	7.9	249	13		3′5		9	4.8	4.9	1	1	1	-1
44	17050	种子本17403	201742304	1	高诗雨	2	1999-12-18	河北省邯郸市邯山区滏东大街南头明珠花园D区四号楼24号	160	73.5	2793	10	182	5	4′2		40		4.9	4.7	1	1	1	-1
44	17050	种子本17403	201742305	1	陈祎明	2	1998-11-16	河北省深州市深州镇北安庄村306号	162	51	2700	11.3	160	1	4′45		33		4.6	4.7	1	1	1	-1
44	17050	种子本17403	201742306	1	王尧	2	1999-06-21	河北省定州市西城区西关南街博陵街北15号5栋702室	165	51	2800	11.6	180	23	4′23		24		4.8	4.9	1	1	1	-1
44	17050	种子本17403	201742269	1	于景献	2	1999-03-29	河北省石家庄市藁城区南董镇河西营村	156	55	2800	9.8	177	19	4′23		36		4.8	4.7	1	1	1	-1
44	17050	种子本17403	201742270	1	李丹	2	1998-08-21	河北省石家庄市鹿泉区宜安镇西鲍庄村	163	60	1750	9.8	176	20	4′06		14		5.1	5.2	1	1	1	1
44	17050	种子本17403	201742271	1	高亮	1	1998-09-12	河北省石家庄市井陉矿区军存丽景园4号楼4单元602	175	79	3500	8.6	260	22		4′2		22	5.2	5.2	1	1	1	1
44	17050	种子本17403	201742272	1	李帅博	1	1997-01-25	河北省石家庄市栾城区柳林屯乡圪塔头村	180	72	3500	8	247	12		3′47		10	4.6	4.6	1	1	-1	1
44	17050	种子本17403	201742273	1	闫立萱	1	1999-11-13	河北省唐山市滦县滦州镇糯米庄村5排14号	178	72	3500	7.6	238	15		3′45		12	4.6	4.5	1	1	1	-1
44	17050	种子本17403	201742274	1	宗雪松	1	1998-04-29	河北省唐山市玉田县石臼窝镇孟四庄村旺盛超市	175	62	3200	8	230	10		3′55		9	4.7	4.7	1	1	1	-1
44	17050	种子本17403	201742275	1	王建伟	1	1999-04-01	河北省唐山市玉田县杨家套乡蛮子营村营吉街3号	182	55	3500	7.8	237	8		3′57		9	4.7	4.7	1	1	1	-1
44	17050	种子本17403	201742276	1	卢昱含	2	1999-03-24	河北省迁安市迁安镇省庄村622号	162	45	1900	9.9	175	15	4′52		13		5.2	5	1	1	1	1
44	17050	种子本17403	201742277	1	徐菲	1	1999-09-28	河北省秦皇岛市北戴河区牛头崖镇洋河套村526号	175	65	3600	7.7	246	10		3′46		8	5.1	5.3	1	1	1	1
44	17050	种子本17403	201742278	1	韩志敏	2	1999-02-28	河北省邯郸市邯郸县康庄乡前牛叫村福民路190号	156	55	2900	10.1	170	19	4′28		37		4.6	4.8	1	1	-1	-1
44	17050	种子本17403	201742279	1	闫琳琳	2	1998-11-29	河北省邯郸市大名县天雄路1号大名一中	160	46	2700	9.6	172	18	4′52		33		5.1	5.3	1	1	1	1
44	17050	种子本17403	201742280	1	司浩楠	1	1999-10-24	河北省邯郸市磁县讲武城镇八里冢村八组4号	176	87	2600	7.8	257	16		4′0		11	4.5	4.5	1	1	1	1
44	17050	种子本17403	201742281	1	李岩哲	1	1998-08-18	河北省邢台市隆尧监狱97号	173	70	3600	7.8	240	8		3′52		10	5.3	5.1	1	1	1	1
44	17050	种子本17403	201742282	1	左晓瑞	2	1999-03-14	河北省邢台市沙河市蝉房乡王茜村村委会	155	50	1550	9.8	175	10	4′45		34		4.6	4.8	1	1	-1	-1
44	17050	种子本17403	201742283	1	孙明辉	1	1999-03-03	河北省保定市涞水县永阳镇北洛平村兴华商业街30号	173	86	3000	7.9	244	10		4′06		11	4.9	4.8	1	1	1	-1
44	17050	种子本17403	201742284	1	孟庆云	2	1998-11-05	河北省保定市徐水区建明小区3号楼2单元102	160	64	2800	9.8	173	16	4′31		37		5.1	5.3	1	1	1	1
44	17050	种子本17403	201742268	1	马荣康	1	1998-05-19	河北省石家庄市藁城区兴安镇兴安村	180	60	3200	8.2	265	16		3′4		22	5.3	5.1	1	1	1	1
44	17051	法律事务专17301	201730019	1	杨翔宇	1	1998-10-17	河北省高碑店市高碑店一中	170	57	3195	8.2	210	16		4′05		8	5	5.3	1	1	1	1
44	17051	法律事务专17301	201730020	1	徐博韦	2	1997-12-09	河北省张家口市桥东区茶榆路福源小区1号楼4单元401	155	45	2327	9.1	175	1	4′17		30		5	5.2	1	1	1	1
44	17051	法律事务专17301	201730021	1	宋家深	1	1997-07-25	河北省张家口市怀安县柴沟堡镇环保局	176	60	3922	7	202	12		4′02		3	4.3	4.5	2	1	1	-1
44	17051	法律事务专17301	201730022	1	杜晓涵	2	1999-02-27	河北省张家口市沽源县第一中学	164	57	2624	9.4	165	23	4′14		32		5	5.2	1	1	1	1
44	17051	法律事务专17301	201730023	1	刘军霞	2	1998-12-05	河北省张家口市沽源县第一中学	156	43	2209	10	190	21	4′12		34		5.2	5.2	1	1	1	1
44	17051	法律事务专17301	201730024	1	李小芸	2	1999-05-01	河北省张家口市怀安县柴沟堡第一中学14‘06班	160	55	1265	10	160	20	4′13		36		4.8	4.9	1	1	1	-1
44	17051	法律事务专17301	201730025	1	付博硕	2	1998-12-11	河北省沧州市肃宁县师素镇东谈论村	160	45	2836	10.1	190	22	4′19		24		5.1	5.2	1	1	1	1
44	17051	法律事务专17301	201730026	1	张进学	1	1999-09-10	河北省沧州市献县第一中学558班	178	70	4243	8.3	210	19		4′17		10	5	5.2	1	1	1	1
44	17051	法律事务专17301	201730027	1	刘宇	1	1998-11-21	河北省三河市燕郊镇天洋城小区6号楼1单元305室	168	48	2800	9.1	165	20		4′19		20	4.6	4.6	1	1	1	-1
44	17051	法律事务专17301	201730028	1	严雪	2	1999-03-02	北京市朝阳区华威里3号楼2A	161	47	2789	10	155	19	4′18		25		5	5.1	1	1	1	1
44	17051	法律事务专17301	201730029	1	张雪娜	2	1998-12-08	河北省廊坊市霸州市煎茶铺镇赵各庄村	162	55	2820	10.8	170	1	4′2		32		5	5.3	1	1	1	1
44	17051	法律事务专17301	201730030	1	郭鑫鑫	2	1998-04-13	河北省邯郸市魏县魏城镇魏都南大街魏城镇医院	158	54	2279	10	155	20	4′2		25		4.8	4.8	1	1	1	-1
44	17051	法律事务专17301	201730018	1	张黛萱	2	1999-12-01	河北省保定市蠡县北郭丹镇北郭丹村	171	65	3335	9.3	175	23	4′14		34		5	4.7	1	1	1	-1
44	17051	法律事务专17301	201730001	1	范美茹	2	1999-09-07	河北省石家庄市元氏县苏村乡齐范村天门区59号	163	51	2766	9.8	185	20	4′18		36		4.5	4.6	1	1	1	-1
44	17051	法律事务专17301	201730002	1	杜柯蕊	2	1999-03-19	河北省石家庄市元氏县长春路同福里胡同南楼西单元三楼302	173	55	2612	11.1	155	20	4′12		35		4.6	5	1	1	1	-1
44	17051	法律事务专17301	201730003	1	安佳琪	2	1999-03-09	河北省唐山市滦县九百户镇安家楼村3排20号	167	58	2570	10.3	170	3	4′2		35		4.5	4.6	1	1	1	-1
44	17051	法律事务专17301	201730004	1	罗秀霞	2	1999-01-03	河北省唐山市玉田县亮甲店镇西中滩村北旺街9号	153	55	2445	9.2	165	20	4′45		25		5.3	5.2	1	1	1	1
44	17051	法律事务专17301	201730005	1	阚文璐	2	1999-11-07	河北省迁安市阚庄小区10号楼3单元101	160	75	1586	10.2	157	20	4′2		32		5	5.1	1	1	1	1
44	17051	法律事务专17301	201730006	1	豆小雨	2	1997-01-13	河北省邯郸市永年区临洺关镇铁路西阳光新城小区5号楼102户	166	60	2860	14	165	1	3′45		32		5	5.2	1	1	1	1
44	17051	法律事务专17301	201730007	1	王浩翔	1	1999-05-23	河北省邯郸市肥乡区旧店乡焦寨村224号	174	55	3674	8.1	200	13		4′56		9	5.2	5.2	1	1	1	1
44	17051	法律事务专17301	201730008	1	武静若	2	1997-03-17	邯郸市永年区第二中学	162	48	2769	10.3	150	18	4′18		38		4.5	4.6	1	1	1	-1
44	17051	法律事务专17301	201730009	1	郭珊珊	2	1999-03-27	河北省邯郸市磁县辛庄营乡郭小屯村10组10号	161	62	2870	11.3	160	1	4′18		34		4.8	4.9	1	1	1	-1
44	17051	法律事务专17301	201730011	1	达韶蕊	2	1999-10-15	河北省邢台市任县天口乡于盟庄村211号	165	51	2832	10.1	125	22	4′2		24		5.2	5	1	1	1	1
44	17051	法律事务专17301	201730012	1	王修芸	2	1999-08-27	河北省邢台县浆水中学	158	51	2713	9.6	164	5	4′08		17		4.6	4.8	1	1	1	-1
44	17051	法律事务专17301	201730013	1	王涛	1	1999-05-12	河北省邢台市临城县鸭鸽营乡西辛安村135号	170	56	3999	9.1	240	15		4′23		10	4.5	4.6	1	1	1	-1
44	17051	法律事务专17301	201730014	1	韩笑	2	1998-11-23	河北省保定市莲池区建国路138号7号楼1单元301	164	55	2668	10.6	150	20	4′2		32		5.2	5.1	1	1	1	1
44	17051	法律事务专17301	201730015	1	张佳辉	1	1998-02-01	河北省保定市竞秀区贤台乡北于家庄村3区268号	177	90	4668	8.4	198	14		4′56		7	5.1	5.3	1	1	1	1
44	17051	法律事务专17301	201730016	1	朱子彬	1	1998-10-19	河北省保定市容城县城关镇沟西村沟中街34号	182	80	3512	7.5	210	20		3′53		13	4.9	4.8	1	1	1	-1
44	17051	法律事务专17301	201730017	1	李庚玫	2	1999-12-03	河北省保定市易县迎宾路乾安小区3号楼4单元202号	160	49	2814	9.1	180	20	3′57		25		5	5.1	1	1	1	1
44	17052	酒店管理本17401	201740534	1	洪梅	2	1998-07-18	河北省衡水市安平县马店镇北白沙庄村	160	55	2172	10.2	154	13	4′06		34		4.8	4.7	1	1	1	-1
44	17052	酒店管理本17401	201740535	1	陈新月	2	1999-04-18	河北景县中学高三A5班	165	50	2250	10.7	170	10	4′29		35		5	5.2	1	1	1	1
44	17052	酒店管理本17401	201740536	1	张淳	1	1999-01-19	河北省衡水市桃城区河阳路北享园小区14号楼一单元302	175	70	3226	7.2	240	14		3′46		7	5.2	5.2	1	1	1	1
44	17052	酒店管理本17401	201740537	1	杨阳	2	1999-12-02	河北省深州市穆村乡程家庄村84号	160	58	2650	10.4	165	17	4′25		26		4.6	4.7	1	1	1	-1
44	17052	酒店管理本17401	201740538	1	马望星	1	1998-03-08	定州市叮咛店镇西张谦村	171	73	3300	8	244	12		3′59		7	5	5.2	1	1	1	1
44	17052	酒店管理本17401	201740539	1	陈梦珠	2	1998-03-07	河北辛集市和睦井乡北周家庄村	166	55	2440	10	170	15	4′21		12		4.7	4.7	1	1	1	-1
44	17052	酒店管理本17401	201740511	1	申丽洁	2	2000-01-27	石家庄市灵寿县慈峪镇申家庄村西大街西1排8号	164	52	2379	9.4	170	21	4′1		25		5.2	5.1	1	1	1	1
44	17052	酒店管理本17401	201740512	1	侠晓路	2	1998-03-31	河北省石家庄市平山县岗南镇霍宾台村	165	60	1962	9.4	170	12	4′09		28		5.1	5	1	1	1	1
44	17052	酒店管理本17401	201740513	1	彭倩	2	1998-12-28	河北省晋州市东卓宿镇北彭庄村多福巷34号	169	55	2640	9.2	123	15	4′2		38		4.8	4.9	1	1	1	-1
44	17052	酒店管理本17401	201740514	1	甄茜梦	2	1999-04-13	河北省新乐市邯邰镇南张村东北区北2排6号	165	55	2740	10	175	11	4′13		18		4.6	4.6	1	1	-1	1
44	17052	酒店管理本17401	201740515	1	王玉慧	2	1999-06-12	河北省唐山市丰南区王兰庄镇高先甸村	172	58	2122	9.6	180	16	4′16		37		5.3	5.1	1	1	1	1
44	17052	酒店管理本17401	201740516	1	董显瑞	1	1997-12-06	河北省唐山市滦县九百户镇大河湾村31排7号	175	70	3190	7.5	250	16		3′52		4	5.1	5.3	1	1	1	1
44	17052	酒店管理本17401	201740517	1	李阳	2	1998-01-19	河北省唐山市玉田县玉田镇豪门新园4栋2单元804	163	65	2100	10.3	170	8	4′15		29		5.2	5.3	1	1	1	1
44	17052	酒店管理本17401	201740519	1	王筱晗	2	1998-08-27	河北省邯郸市涉县振兴路酒厂综合楼二单元六楼	165	60	1955	9.5	180	11	4′05		22		5.2	5.2	1	1	1	1
44	17052	酒店管理本17401	201740520	1	石媛	2	1999-06-26	河北省邯郸市磁县磁州镇建设路路南乐善集资楼三单元四楼东户	163	52	2420	9.1	180	15	4′09		39		4.5	4.6	1	1	1	-1
44	17052	酒店管理本17401	201740521	1	杨玉茹	2	2000-04-22	河北省邯郸市磁县岳城镇漳村六组517号	164	44	2540	8.6	170	7	4′1		25		4.5	4.6	1	1	1	-1
44	17052	酒店管理本17401	201740522	1	蒋丽敬	2	1998-01-26	河北省邢台市威县固献乡蒋家庄村	162	47	2376	9.9	170	14	4′13		27		4.8	4.7	1	1	1	-1
44	17052	酒店管理本17401	201740523	1	逯会会	2	1999-04-17	河北省邢台市威县章台镇逯村家庄	170	60	2450	9.3	180	12	4′06		32		5.3	5.2	1	1	1	1
44	17052	酒店管理本17401	201740524	1	张金萍	2	1998-02-19	河北省保定市满城县神星镇寺角村河南街9号	162	48	2370	8.9	170	11	4′09		37		4.7	4.7	1	1	1	-1
44	17052	酒店管理本17401	201740525	1	纪娇桥	2	1998-06-25	河北省保定市涞水县檀山村富民路20号	160	49	2440	9.6	170	14	4′11		22		4.1	4	2	2	-1	-1
44	17052	酒店管理本17401	201740526	1	刘宇	2	1999-11-10	河北省保定市定兴县柳卓乡受坊村	165	59	2756	10	170	17	4′2		15		5.1	5	1	1	1	1
44	17052	酒店管理本17401	201740527	1	贾高婕	2	1999-03-25	河北省保定市望都县黑堡乡东安里村	158	45	1852	9.1	175	15	4′07		40		4.6	4.5	1	1	1	-1
44	17052	酒店管理本17401	201740528	1	张昊	1	1998-07-20	河北省张家市宣化区钟楼东恒基花园23号楼五单元101室	180	70	3347	7.2	270	17		3′3		8	4.6	4.7	1	1	1	-1
44	17052	酒店管理本17401	201740529	1	刘鑫	2	1999-05-05	河北省张家口市怀来县土木镇艾家堡村	170	58	2120	8.9	180	14	4′17		41		4.6	4.7	1	1	1	-1
44	17052	酒店管理本17401	201740530	11	董文雅	2	1998-02-15	河北平泉县一中	168	60	2260	9.7	180	16	4′13		34		5.3	5.2	1	1	1	1
44	17052	酒店管理本17401	201740531	1	仲兴宇	2	1999-03-08	河北省青县第一中学	168	58	2370	9.4	180	10	4′29		42		4.6	4.6	1	1	1	-1
44	17052	酒店管理本17401	201740532	1	张浩	1	1998-11-22	河北省大城县第一中学	180	70	3360	7.7	235	14		4′02		7	5.3	5.1	1	1	1	1
44	17052	酒店管理本17401	201740533	1	刘俊杰	1	1996-10-01	河北省张家口市蔚县南留庄镇涧塄村12号	177	80	3450	7.3	240	13		3′39		4	4.5	4.6	1	1	1	1
44	17053	酒店管理本17402	201740554	1	杨新颖	2	1999-09-21	河北省保定市定兴县天宫寺乡孙各庄村	162	58	2500	9.6	180	17	3′39		22		4.6	4.7	1	1	1	-1
44	17053	酒店管理本17402	201740555	1	赵梦瑶	2	1998-09-27	河北省涿州市林屯乡陈家屯村	161	53	2100	9.4	183	25	3′37		29		4.6	4.5	1	1	1	-1
44	17053	酒店管理本17402	201740556	1	陈晓婉	2	1998-04-02	河北省承德市兴隆县北营房镇姚栅子村	164	60	2400	11.2	160	21	4′28		32		5.1	5.2	1	1	1	1
44	17053	酒店管理本17402	201740557	1	张尹健	1	1998-09-14	河北平泉一中	174	70	3479	8.3	224	20		4′25		7	5	5.2	1	1	1	1
44	17053	酒店管理本17402	201740558	11	计宝印	1	1998-05-27	河北平泉县一中	180	70	4049	8.6	224	27		4′17		8	4.5	4.6	1	1	1	-1
44	17053	酒店管理本17402	201740559	1	刘文秀	2	1997-10-10	河北省承德市滦平县第一中学	170	55	1602	10.2	190	20	4′12		36		4.6	5	1	1	1	-1
44	17053	酒店管理本17402	201740560	11	刘睿	2	1999-06-05	承德市隆化县唐三营镇二道窝铺村9组221号	165	45	2900	10.4	168	10	4′17		23		4.6	4.6	1	1	-1	1
44	17053	酒店管理本17402	201740561	1	王正玉	2	1998-10-27	北京市朝阳区孙河乡康营小区c区4单元2号楼101	163	45	3000	9.5	155	15	4′24		32		5.2	5.2	1	1	1	1
44	17053	酒店管理本17402	201740562	1	李琪	2	1998-04-17	河北省大城县第一中学	170	75	1856	7.3	175	16	4′49		36		5.2	5	1	1	1	1
44	17053	酒店管理本17402	201740563	1	何佳晨	2	1998-04-11	衡水市桃城区大庆西路16号(十四中北校高三25班)	168	60	2500	9.8	182	18	3′38		34		5.1	5	1	1	1	1
44	17053	酒店管理本17402	201740564	1	张梓楠	1	1998-10-16	石家庄市新华区宏基花园A座802	182	80	3765	8.1	212	21		4′18		7	4.5	4.6	1	1	1	-1
44	17053	酒店管理本17402	201740565	1	李相荣	1	1999-03-06	河北省武邑县赵桥派出所楼堤村村委会赵桥镇楼堤村3区59号	170	65	3075	7.5	248	30		3′56		17	4.6	4.7	1	1	1	-1
44	17053	酒店管理本17402	201740541	1	李梦琦	2	1999-03-09	河北省石家庄市晋州市晋州镇中街村和气胡同9号	176	61	1596	10.9	195	15	4′24		32		5.3	5.1	1	1	1	1
44	17053	酒店管理本17402	201740542	1	候文博	1	1997-10-30	河北省唐山市路北区碧云里101楼3门501	180	60	3145	7.4	240	28		3′45		10	4.5	4.6	1	1	1	-1
44	17053	酒店管理本17402	201740543	1	亢思佳	2	1999-06-19	河北省唐山市丰润区泉河头镇亢各庄村第三小区34号	160	55	2300	9.9	187	18	4′27		28		5.2	5.1	1	1	1	1
44	17053	酒店管理本17402	201740544	11	李国川	1	1998-09-27	河北省唐山市乐亭县汀流河镇高常庄村	174	65	3800	7.5	246	28		4′2		10	5.2	5.2	1	1	1	1
44	17053	酒店管理本17402	201740545	1	杨钧博	2	1999-06-04	河北省迁安市杨店子镇张官营村444号	163	60	2200	10.4	164	1	4′34		34		5.3	5.3	1	1	1	1
44	17053	酒店管理本17402	201740546	1	段明琪	1	1999-02-26	河北省邯郸市磁县贾璧乡岗西村九组245号	180	60	4086	8.9	240	30		4′11		10	5.3	5.3	1	1	1	1
44	17053	酒店管理本17402	201740547	1	乔雨	2	2000-03-06	河北省邯郸市永年区广府镇陈村	157	53	2200	10.2	162	1	4′33		30		4.1	4	2	2	-1	-1
44	17053	酒店管理本17402	201740548	1	葛琛	1	1999-01-06	河北省邯郸市魏县魏城镇平安路平稳巷	178	60	3340	7.2	240	26		4′17		10	5.2	5.2	1	1	1	1
44	17053	酒店管理本17402	201740549	1	滑现科	2	1999-12-12	河北省邢台市南和县河郭乡南豆村	160	40	2300	9	172	15	4′08		28		4.5	4.6	1	1	1	-1
44	17053	酒店管理本17402	201740551	1	尹秋苏	2	1998-07-27	河北省邢台市广宗县冯家寨乡田家庄村002队042号	165	49	2000	11.1	160	20	4′2		25		4.7	4.7	1	1	1	-1
44	17053	酒店管理本17402	201740552	1	王源浩	1	1998-08-04	河北省保定市满城区满城镇北辛庄村	175	80	4000	7.8	244	26		4′17		7	4.8	4.7	1	1	1	-1
44	17053	酒店管理本17402	201740553	1	张涵涵	2	1999-02-02	河北省保定市徐水区北上关村1号	161	63	2100	9.9	174	20	4′2		25		4.8	4.9	1	1	1	-1
44	17053	酒店管理本17402	201740566	11	王雪婷	2	1999-03-18	河北省承德市滦平县滦平镇富强花园小区（大板场家属楼）六单元301	160	47	2300	10.2	166	25	4′15		30		4.8	4.8	1	1	1	-1
44	17053	酒店管理本17402	201740567	1	殷融光	1	1998-04-21	河北省邯郸市馆陶县国土资源局	174	55	3518	7.4	250	27		4′16		14	4.6	4.6	1	1	1	1
44	17053	酒店管理本17402	201740568	1	杨旭	1	1998-07-28	河北省定州市北城区西里元村	180	65	3420	8.1	200	26		4′13		7	4.5	4.6	1	1	1	-1
44	17053	酒店管理本17402	201740569	1	胥子明	1	1998-09-12	保定市定州市东旺镇旭苑新村3号楼二单元202	174	55	3113	8.5	241	20		4′25		8	4.3	4.5	2	1	1	-1
44	17053	酒店管理本17402	201740570	1	康天亮	1	1999-08-03	河北省定州市息冢镇侯家店村142号1门	185	90	3080	7.5	246	23		4′17		11	4.6	4.7	1	1	1	-1
44	17054	酒店管理专17301	201730049	1	王智敏	1	1997-01-15	河北省张家口市宣化区东二道巷小学	168	67	4000	10	230	18		4′31		7	5.3	5.2	1	1	1	1
44	17054	酒店管理专17301	201730051	1	牛博	1	1997-10-28	河北省张家口市宣化区钢鑫小区31号楼6单元502	175	52	2900	10	240	15		4′1		7	5	5	1	1	1	1
44	17054	酒店管理专17301	201730052	1	阎月梅	2	1999-04-06	河北省张家口市经开区东宁街5号东方中学8班	159	51	2642	10	165	10	4′2		12		4.8	4.7	1	1	1	-1
44	17054	酒店管理专17301	201730053	11	毛一强	1	1998-07-09	河北省承德市宽城满族自治县汤道河镇毛局子村李兰丈子庄19号	180	65	4600	10	240	7		4′24		8	5.2	5.2	1	1	1	1
44	17054	酒店管理专17301	201730055	1	郭文欣	2	1998-08-29	河北省廊坊市广阳区开发区金源道72号中纺城A座兴荣开服装公司	158	44	2260	8.7	168	24	4′0		40		5.2	5.3	1	1	1	1
44	17054	酒店管理专17301	201730056	1	沈晓慧	2	1999-06-07	河北省廊坊地区三河市李旗庄镇李七侯大街17号	164	59	2642	10.9	160	2	4′3		39		4.5	4.5	1	1	1	1
44	17054	酒店管理专17301	201730057	1	李佳	2	1999-04-21	河北省廊坊市霸州市新华书店富贵园小区	175	53	2100	9.7	156	2	4′06		20		5.3	5.2	1	1	1	1
44	17054	酒店管理专17301	201730058	1	王宏鑫	1	1999-04-20	河北省衡水市桃城区大庆西路16号(十四中北校区高三19班)	181	68	4100	10	230	2		4′3		11	4.6	4.8	1	1	1	-1
44	17054	酒店管理专17301	201730059	1	何亚倩	2	1999-07-15	河北省衡水市故城县青罕镇青罕村91号	168	50	2522	9.2	180	1	4′05		34		4.6	4.6	1	1	1	-1
44	17054	酒店管理专17301	201730031	1	朱伯平	2	1999-01-21	河北省石家庄市桥西区维明北大街36号3-3-203（省人大宿舍）	164	56	2230	10	170	20	4′32		41		4.8	4.9	1	1	1	-1
44	17054	酒店管理专17301	201730032	1	杨茜轶	2	1999-12-22	灵寿县小东关城建楼6单元402	162	54	2548	9.6	162	1	3′58		29		5	5.2	1	1	1	1
44	17054	酒店管理专17301	201730033	1	常丽初	2	1999-03-06	河北省唐山市路北区新天地美域16区14楼1门502号	160	40	2015	10	165	10	4′06		25		4.5	4.6	1	1	1	1
44	17054	酒店管理专17301	201730034	1	朱汇林	1	1999-02-03	河北省唐山市迁西县新集镇新集村810号	173	58	4500	10	230	2		4′08		7	5.3	5	1	1	1	1
44	17054	酒店管理专17301	201730035	1	李慧妍	2	1998-04-03	秦皇岛市抚宁区茶棚乡前白塔村4号	164	47	2681	9.3	180	4	4′08		25		4.6	4.7	1	1	1	-1
44	17054	酒店管理专17301	201730036	1	马茜茜	2	1998-10-24	河北省秦皇岛市抚宁区台营镇马家坊村012号	160	56	2648	9.6	165	5	4′0		35		4.1	4	2	2	-1	-1
44	17054	酒店管理专17301	201730038	1	申乾	2	1998-02-02	河北省邢台市沙河市新城镇北冯村	172	75	2350	10.3	171	24	4′0		40		5.1	5.2	1	1	1	1
44	17054	酒店管理专17301	201730040	1	侯佳琦	2	1999-11-12	河北省邯郸市鸡泽县人民西路北侧嘉和汽贸	163	40	1625	8	185	26	3′2		45		5.1	5.3	1	1	1	1
44	17054	酒店管理专17301	201730041	1	杨佳佳	2	1998-08-20	河北省邢台市南和县闫里乡杨庄村	161	44	2350	8.3	173	25	3′39		42		4.1	4	2	2	-1	-1
44	17054	酒店管理专17301	201730042	1	韩柳	2	2000-01-01	河北省邢台市宁晋县曹伍疃村一大队顺河南街11号	165	55	2811	9.7	165	24	4′01		24		5.3	5.1	1	1	1	1
44	17054	酒店管理专17301	201730044	1	李睦寅	2	1998-10-26	河北省涞源县第一中学	157	60	2640	9.3	172	1	4′17		34		5.1	4.9	1	1	1	1
44	17054	酒店管理专17301	201730045	1	张淼	2	1999-02-05	河北省保定市望都县小杨青庄村	160	48	1875	10	160	24	4′0		13		4.8	4.9	1	1	1	-1
44	17055	历史学本17401	201740571	1	李浩男	2	1998-08-07	石家庄市藁城区廉州镇五里庄村	165	84	1845	9.3	175	1	4′3		39		5.2	5.3	1	1	1	1
44	17055	历史学本17401	201740573	1	马翔宇	1	1999-11-11	河北省赵县东记豪村	177	84	4552	8.9	230	16		4′0		7	5.3	5.1	1	1	1	1
44	17055	历史学本17401	201740574	1	张照晗	2	1999-03-12	河北省唐山市路北区光明路石油家园113楼1门603	161	48	2265	10	170	1	4′05		33		4.9	4.7	1	1	1	-1
44	17055	历史学本17401	201740575	1	饶新羽	2	1999-06-01	河北省唐山市丰润区新军屯镇河浃溜村北大街五排一号	165	61	2760	8.6	160	21	4′1		34		4.6	4.6	1	1	1	-1
44	17055	历史学本17401	201740576	1	孙天天	2	1999-02-28	河北省唐山市丰南区王兰庄镇西杨庄村三区47号	160	53	2868	9.2	170	22	3′5		38		5.1	5.2	1	1	1	1
44	17055	历史学本17401	201740580	1	侯方	1	1999-08-07	河北省迁安市大崔庄镇桑元村73号	170	70	3667	8.2	240	17		4′01		9	4.6	4.8	1	1	1	-1
44	17055	历史学本17401	201740581	11	杜颖华	2	1999-04-24	河北省秦皇岛市青龙满族自治县第一中学	160	51	1820	10	170	16	4′28		35		4.8	4.7	1	1	1	-1
44	17055	历史学本17401	201740582	1	何佳万	1	1998-07-11	河北省秦皇岛市海港区石门寨镇车厂村039号	180	69	2658	7.4	250	17		3′41		8	4.5	4.6	1	1	1	-1
44	17055	历史学本17401	201740583	1	李泽伦	1	1998-05-21	河北省邯郸市丛台区南苏曹社区前街小南街门牌一号	176	65	4500	8.2	230	15		4′3		6	5.2	5.1	1	1	1	1
44	17055	历史学本17401	201740584	1	常俊姣	2	1998-06-17	河北省邯郸市涉县涉城镇滨河市场B3区2号	172	54	2289	8.9	173	22	4′0		36		4.8	4.7	1	1	1	-1
44	17055	历史学本17401	201740586	1	韩晨阳	1	1999-09-21	河北省邢台市内丘县内中中学	170	72	2900	7.2	270	20		4′0		8	4.6	4.8	1	1	-1	-1
44	17055	历史学本17401	201740587	1	李赛亚	2	1999-04-23	河北省邢台市任县任城镇吉家庄村5号	168	55	3150	9.3	175	18	3′44		15		5.2	5.3	1	1	1	1
44	17055	历史学本17401	201740588	1	张云鹏	1	2000-10-02	河北省邢台市平乡县河古庙镇大张庄村026号	169	56	3029	7.2	230	20		4′19		7	5.1	5	1	1	1	1
44	17055	历史学本17401	201740589	1	韩艺璇	2	1998-04-16	河北省保定市唐县北店头乡东显口村12区7号	163	50	1584	9.5	163	24	4′2		32		4.8	4.8	1	1	1	-1
44	17055	历史学本17401	201740590	1	马少华	2	1998-12-04	河北省保定市唐县北店头乡马庄村14区33号	159	52	1985	9.2	160	18	4′0		34		5	4.8	1	1	1	1
44	17055	历史学本17401	201740591	1	刘鑫烁	1	1998-09-29	河北省保定市唐县高昌镇北放水村	168	62	3000	8.1	230	14		4′01		8	5.1	5.2	1	1	1	1
44	17055	历史学本17401	201740592	1	赵策	2	1999-04-12	河北省曲阳县第一高级中学	155	42	1852	10.4	160	2	4′21		33		4.8	4.8	1	1	1	-1
44	17055	历史学本17401	201740593	1	张杏然	2	2000-01-16	河北省曲阳县永宁中学	163	52	2371	9.2	123	22	4′18		20		5	5.1	1	1	1	1
44	17055	历史学本17401	201740594	1	王佳星	1	1998-12-31	河北省高碑店市高碑店一中	176	52	3050	8.9	240	14		4′2		8	5.3	5.2	1	1	1	1
44	17055	历史学本17401	201740595	1	谷佳宇	1	1999-01-10	张家口市宣化区宣园小区2号楼3单元301	170	70	3678	8.9	230	18		4′3		9	5.2	5.2	1	1	1	1
44	17055	历史学本17401	201740596	1	马琳	2	1999-08-09	河北省张家口市康保县第一中学	163	67	2398	10.6	175	5	4′3		33		5.1	5.3	1	1	1	1
44	17055	历史学本17401	201740597	1	张慧敏	2	1999-01-02	河北省张家口市怀安县柴沟堡第一中学1408班	168	60	2980	9.6	156	1	4′18		34		4.5	4.6	1	1	1	-1
44	17055	历史学本17401	201740599	1	王新宇	2	1999-06-29	河北省海兴县中学	171	54	1625	8.8	165	5	4′0		36		5.3	5.2	1	1	1	1
44	17055	历史学本17401	201740601	1	雷雪莹	2	1999-10-05	河北省廊坊市三河市新天地2期6号楼2单元1701	163	50	2530	10	159	23	4′13		34		5	5	1	1	1	1
44	17055	历史学本17401	201740602	1	唐雪	2	1999-10-06	北京市朝阳区三间房地区办事处北花园街6号院9号楼2单元402	159	56	2631	9.4	175	1	4′05		34		5	5	1	1	1	1
44	17055	历史学本17401	201740604	1	张寒	2	1999-11-11	衡水市桃城区大庆路16号(十四中北校高三25班)	161	54	2425	8.5	178	22	3′59		20		5.3	5.2	1	1	1	1
44	17055	历史学本17401	201740605	1	吴琼	2	1999-03-25	河北省枣强县裕华西街43号	162	50	2125	8.9	165	5	4′12		35		5.3	5.2	1	1	1	1
44	17055	历史学本17401	201740606	1	魏淼淼	2	1997-04-02	河北省邢台市隆尧县双碑乡木花村898号	170	52	2826	10.1	170	3	4′12		36		4.8	4.9	1	1	1	-1
44	17055	历史学本17401	201740607	1	李喜苗	2	1999-09-01	河北省衡水市武邑县清凉店镇李贤兰村2区5号	155	56	2349	9.8	170	18	4′21		25		5	4.5	2	1	1	-1
44	17055	历史学本17401	201740608	1	周远翔	1	1999-04-11	河北省邢台市宁晋县河渠镇马房村转周占强	175	86	4346	9.2	210	15		3′4		10	4.7	4.7	1	1	1	-1
44	17055	历史学本17401	201740609	1	高媛媛	2	1999-04-26	河北省定州市北城区瘟庙街瘟庙后街56号	161	55	2154	8.9	165	21	4′03		38		4.6	4.7	1	1	1	-1
44	17055	历史学本17401	201740610	1	胡宛月	2	1998-05-16	河北省保定市唐县东环交通局家属楼4单元202	152	45	2536	9.8	165	21	4′25		38		4.3	4.5	2	1	1	-1
44	17055	历史学本17401	201740577	1	刘新	2	1999-02-17	河北省唐山市玉田县鸦鸿桥镇车庄子村兴南街27号	160	60	2205	9.9	160	22	4′23		36		4.8	4.7	1	1	1	-1
44	17055	历史学本17401	201740578	1	徐绮	2	1998-03-06	河北省承德市双滦区双塔山镇朗奇园小区7号楼1单元803	165	61	2832	9.6	163	4	4′2		35		4.7	4.6	1	1	1	-1
44	17055	历史学本17401	201740579	1	全佳宇	1	1999-04-19	河北省唐山市迁安市闫家店乡闫一村178号	167	67	3541	7.8	210	15		3′44		7	4.6	4.5	1	1	1	-1
44	17056	旅游管理专17301	201730071	1	葛鹏飞	1	1998-12-18	河北省邢台市邢台县皇寺镇苏村670号	175	60	3356	8.7	199	25		4′27		6	5.3	5.2	1	1	1	1
44	17056	旅游管理专17301	201730072	1	孙月	2	1999-05-10	邢台市桥西区冶金南路72号冶金西生活区46号楼6单元6号	166	55	2406	10	160	11	4′18		37		4.8	4.9	1	1	1	-1
44	17056	旅游管理专17301	201730073	1	孙梦娇	2	1999-12-14	河北省保定市清苑区魏村镇武罗侯村	158	50	2239	9	190	0	4′01		40		4.6	4.7	1	1	1	-1
44	17056	旅游管理专17301	201730074	1	李兵	1	1998-08-29	河北省保定市徐水区高林村镇田村铺村新立街509号	172	59	3720	7.4	260	20		4′24		10	4.5	4.6	1	1	1	-1
44	17056	旅游管理专17301	201730075	1	赵雅薇	2	1997-11-20	河北省保定市易县良岗镇南坡村上台137号	168	50	2412	10.2	200	0	4′18		40		5	4.8	1	1	1	1
44	17056	旅游管理专17301	201730076	1	赵旭阳	1	1998-06-26	河北省保定市安国市河北安国中学	170	74	3000	8	230	20		4′26		6	5.3	5.2	1	1	1	1
44	17056	旅游管理专17301	201730077	1	李佳璇	2	1998-06-12	河北省张家口市蔚县蔚州镇西七里河村村委会	165	64	2706	9.1	170	17	4′09		35		4.7	4.5	1	1	1	-1
44	17056	旅游管理专17301	201730078	1	王瑆瑜	2	1998-10-22	河北省张家口市万全区安家堡乡邹家庄村育才路东4排13号	160	45	2593	10.5	160	22	4′18		40		4.7	4.7	1	1	1	-1
44	17056	旅游管理专17301	201730079	1	郭辉	1	1997-08-30	河北省涿鹿县涿鹿中学高三13班	180	73	3000	9.6	220	18		4′35		8	4.7	4.8	1	1	1	-1
44	17056	旅游管理专17301	201730080	1	李宏丽	2	1998-05-08	河北省承德县下板城镇镇张家店村6组35组	163	55	2486	9.5	170	19	4′17		20		5.1	5.3	1	1	1	1
44	17056	旅游管理专17301	201730081	1	李晋莹	2	1998-04-05	河北省承德市兴隆县东南沟村16组109号	162	41	2205	10.8	175	20	4′19		40		4.6	4.6	1	1	-1	1
44	17056	旅游管理专17301	201730082	3	戴迎	2	1998-05-30	河北省青县第一中学	160	55	2263	10	132	5	4′2		35		4.6	4.6	1	1	1	1
44	17056	旅游管理专17301	201730083	1	赵闯	1	1998-12-12	河北省献县第一中学北校区559班	172	60	3671	7.8	250	20		4′24		20	4.6	4.7	1	1	1	-1
44	17056	旅游管理专17301	201730084	1	贾雯倩	2	1999-09-18	河北省沧州市泊头县运东小区4号楼2单元402室	158	48	2208	8.5	180	24	3′56		22		5.2	5.3	1	1	1	1
44	17056	旅游管理专17301	201730086	1	蒋思怡	2	1998-03-14	北京市顺义区双兴南区26号楼6门502	166	53	2680	8.5	190	26	4′2		20		4.9	4.8	1	1	1	-1
44	17056	旅游管理专17301	201730087	1	范梦瑶	2	1998-09-01	河北省廊坊市香河县第三中学	161	44	2190	10	155	5	4′19		20		4.6	4.7	1	1	1	-1
44	17056	旅游管理专17301	201730088	1	李杨	1	2000-01-13	河北省霸州市第四中学教务处	154	45	1900	9.4	132	24		4′26		15	4.8	4.8	1	1	1	-1
44	17056	旅游管理专17301	201730089	1	张文硕	2	1999-11-28	河北省衡水市安平县马店镇北辛营村	165	59	1800	10.3	160	24	4′24		40		5.2	5.1	1	1	1	1
44	17056	旅游管理专17301	201730090	1	冯金娜	2	1999-06-28	河北省定州市周村镇大吴村200号	160	52	2644	8.7	192	5	4′23		30		4.5	4.9	1	1	1	-1
44	17056	旅游管理专17301	201730066	1	郑晗	2	1998-04-02	河北省秦皇岛市卢龙县卢龙镇东苏家沟村95号	160	65	2096	10.8	154	5	4′2		35		5	5	1	1	1	1
44	17056	旅游管理专17301	201730067	1	王志盼	2	1997-11-08	邯郸市丛台区光明大街与望岭路交叉口三龙贸易中心B座2层优胜教育	165	51	2052	9.2	190	20	4′2		20		5.2	5	1	1	1	1
44	17056	旅游管理专17301	201730068	1	李岩	2	1999-12-16	河北省邯郸市成安县第一中学新校区	173	62	2457	9.5	180	0	4′16		40		5	5.2	1	1	1	1
44	17056	旅游管理专17301	201730069	1	刘晓瑞	2	1998-02-27	河北省邯郸市大名县沙圪塔乡漳尔庄村	168	55	2217	9.7	185	16	4′23		40		4.6	4.7	1	1	1	-1
44	17056	旅游管理专17301	201730070	1	刘嘉璐	2	1998-03-22	河北省邯郸市涉县索堡镇常乐村村委会	158	60	2122	9.6	170	15	4′08		35		5	5.3	1	1	1	1
44	17056	旅游管理专17301	201730061	1	王晓婷	2	1998-07-25	河北省石家庄市藁城区丘头镇周家庄村	160	50	2000	10.5	170	26	4′18		40		5.2	5.2	1	1	1	1
44	17056	旅游管理专17301	201730062	1	张淞杰	1	1999-04-07	石家庄市鹿泉区李村镇东小壁村日照街西四巷	180	50	3307	7.2	254	23		4′25		10	5.1	5.3	1	1	1	1
44	17056	旅游管理专17301	201730064	11	代新月	2	1999-01-13	河北省唐山市遵化市信息公寓1栋2门501	160	55	2006	10.8	140	5	4′18		38		5.1	4.9	1	1	1	1
44	17056	旅游管理专17301	201730065	1	郭斯颖	2	1999-05-31	河北省唐山市迁安市民安小区八号楼一单元502室	165	66	2336	10.3	167	10	4′2		35		5.1	5	1	1	1	1
44	17057	思想政治教育本17401	201740627	1	刘苡彤	2	1999-10-26	河北省曲阳县永宁中学	171	50	2520	9.3	170	19	4′03		22		5	5.1	1	1	1	1
44	17057	思想政治教育本17401	201740628	1	李宇翔	2	1999-11-19	河北省张家口市阳原县浮图讲乡浮图讲村	158	70	2171	10	165	21	4′02		38		4.5	4.6	1	1	1	-1
[truncated: 19,921 more rows]
