# Supplementary material for: A social-ecological examination of physical activity and fitness among Chinese university students: a cross-sectional path analysis
Source: Front Sports Act Living. 2026 May 14;8:1775761. doi: 10.3389/fspor.2026.1775761 (PMC13216034; doi:10.3389/fspor.2026.1775761)
Supplement: Supplementary file 5 [file Table5.xls]

## Sheet: 2023
年级编号	班级编号	班级名称	学籍号	民族代码	姓名	性别	出生日期	家庭住址	身高	体重	体重评分	体重等级	肺活量	肺活量评分	肺活量等级	50米跑	50米跑评分	50米跑等级	立定跳远	立定跳远评分	立定跳远等级	坐位体前屈	坐位体前屈评分	坐位体前屈等级	800米跑	800米跑评分	800米跑等级	800米跑附加分	1000米跑	1000米跑评分	1000米跑等级	1000米跑附加分	一分钟仰卧起坐	一分钟仰卧起坐评分	一分钟仰卧起坐等级	一分钟仰卧起坐附加分	引体向上	引体向上评分	引体向上等级	引体向上附加分	标准分	附加分	总分	总分等级
44	434	动物科学本19401	201940041	1	贾泽帅	1	2001-03-23	河北省石家庄市桥西区友谊大街汇华广场负一层石锅鱼	185	64	100	正常	3999	72	及格	7.1	78	及格	214	62	及格	0	10	不及格					4′28	60	及格	0					12	64	及格	0	67	0	67	及格
44	434	动物科学本19401	201940042	1	李湘	2	2000-04-17	石家庄市灵寿县南燕川乡洞里村	162	55	100	正常	2137	60	及格	8.6	76	及格	177	76	及格	22	85	良好	4′09	68	及格	0					28	60	及格	0					74.9	0	74.9	及格
44	434	动物科学本19401	201940043	1	刘春彦	2	2000-05-20	石家庄市灵寿县狗台乡孙家庄村	166	60	100	正常	2396	66	及格	9.1	70	及格	187	80	良好	12	68	及格	4′09	68	及格	0					27	60	及格	0					73.3	0	73.3	及格
44	434	动物科学本19401	201940044	1	夏啸鹏	1	1999-10-02	石家庄市灵寿县南寨乡马家庄村	170	60	100	正常	3501	64	及格	6.9	85	良好	235	72	及格	0	10	不及格					3′4	80	良好	0					11	60	及格	0	71.8	0	71.8	及格
44	434	动物科学本19401	201940045	1	丁思强	1	2000-08-29	河北省石家庄市灵寿县牛城乡西王角村	168	85	60	肥胖	2987	40	不及格	7.2	78	及格	225	66	及格	17	78	及格					4′4	50	不及格	0					9	40	不及格	0	59	0	59	不及格
44	434	动物科学本19401	201940046	1	石博	1	2001-12-11	河北省石家庄市新华区革新中街19号东袁小区8栋3单元403室	170	60	100	正常	3500	64	及格	7	80	良好	220	64	及格	23	90	优秀					4′0	72	及格	0					12	64	及格	0	76.8	0	76.8	及格
44	434	动物科学本19401	201940047	1	尹翠珊	2	2000-04-29	河北省石家庄市赵县谢庄乡北中马村	160	42	80	低体重	2250	64	及格	8.2	80	良好	172	72	及格	20	80	良好	4′2	64	及格	0					27	60	及格	0					71.6	0	71.6	及格
44	434	动物科学本19401	201940048	1	尹少茹	2	1999-10-01	河北省石家庄市赵县赵州镇苏村大队	167	58	100	正常	2353	66	及格	10.2	60	及格	168	70	及格	23	90	优秀	4′4	50	不及格	0					30	62	及格	0					69.1	0	69.1	及格
44	434	动物科学本19401	201940049	1	李杏	2	2002-10-29	河北省石家庄市范庄镇范庄村	159	60	100	正常	2350	66	及格	8.9	72	及格	171	72	及格	25	95	优秀	4′2	64	及格	0					27	60	及格	0					74.8	0	74.8	及格
44	434	动物科学本19401	201940050	1	李亚婷	2	2001-05-12	河北省石家庄市赵县范庄镇范庄村	168	58	100	正常	2633	70	及格	10.4	50	不及格	155	62	及格	22.7	90	优秀	4′18	64	及格	0					27	60	及格	0					69.5	0	69.5	及格
44	434	动物科学本19401	201940051	1	田浩亮	1	2001-11-10	河北省赵县范庄镇大夫庄五星村	170	75	80	超重	3000	40	不及格	8.2	68	及格	201	40	不及格	26	100	优秀					4′32	50	不及格	0					8	30	不及格	0	58.6	0	58.6	不及格
44	434	动物科学本19401	201940052	1	姚晓然	2	2001-09-29	河北省石家庄市赵县赵州镇官庄村	164	48	100	正常	2360	66	及格	10.2	60	及格	167	70	及格	6	50	不及格	4′37	50	不及格	0					23	40	不及格	0					62.9	0	62.9	及格
44	434	动物科学本19401	201940053	1	杨家昌	1	2001-11-08	河北省晋州市晋州镇赵位乡赵八庄村国财路11号	180	65	100	正常	3985	72	及格	7.1	78	及格	210	60	及格	17	78	及格					4′32	50	不及格	0					23	100	优秀	3	75.2	3	78.2	及格
44	434	动物科学本19401	201940054	1	曹文静	2	2000-11-26	河北省唐山市丰南区农业技术高级中学	177	55	100	正常	2214	62	及格	10.2	60	及格	160	64	及格	7	60	及格	5′26	0	不及格	0					30	62	及格	0					54.9	0	54.9	不及格
44	434	动物科学本19401	201940055	1	周晓宇	2	2001-05-23	河北省唐山市滦南县程庄镇周庄村	158	60	80	超重	2350	66	及格	10.4	50	不及格	155	62	及格	23.5	90	优秀	4′52	40	不及格	0					26	50	不及格	0					60.1	0	60.1	及格
44	434	动物科学本19401	201940056	1	宋文轩	2	2000-05-25	河北省唐山市迁西县丰泽御景六号楼二单元1302号	168	60	100	正常	2475	68	及格	10.5	40	不及格	187	80	良好	10	64	及格	5′26	0	不及格	0					26	50	不及格	0					52.6	0	52.6	不及格
44	434	动物科学本19401	201940057	1	田红洁	2	2000-10-18	河北省唐山市迁西县金厂峪镇清水窝村128号	162	42	80	低体重	2565	70	及格	10.6	40	不及格	143	40	不及格	7	60	及格	4′24	62	及格	0					36	68	及格	0					59.7	0	59.7	不及格
44	434	动物科学本19401	201940058	1	毛梓辰	1	1999-11-23	河北省邯郸市丛台区广泰小区11号楼3单元4号	185	80	100	正常	3730	68	及格	7.1	78	及格	270	95	优秀	16	76	及格					4′33	50	不及格	0					15	76	及格	0	75.5	0	75.5	及格
44	434	动物科学本19401	201940059	1	李子恒	1	2000-10-29	河北省邯郸市成安县成安职教中心	175	55	100	正常	3800	70	及格	7.3	76	及格	240	74	及格	4	50	不及格					4′53	40	不及格	0					16	80	良好	0	69.1	0	69.1	及格
44	434	动物科学本19401	201940060	1	王雪涛	1	2000-06-10	河北省邯郸市成安县成安职教中心	175	52	80	低体重	3500	64	及格	7.4	76	及格	251	80	良好	20	85	良好					4′31	50	不及格	0					10	50	不及格	0	68.3	0	68.3	及格
44	434	动物科学本19401	201940061	1	何亚楠	1	1999-04-16	河北省邯郸市大名县束馆镇西何家村	173	60	100	正常	3500	64	及格	7.4	76	及格	220	64	及格	35	100	优秀					4′1	68	及格	0					11	60	及格	0	75.8	0	75.8	及格
44	434	动物科学本19401	201940062	1	马清池	1	2001-03-17	河北省邯郸市大名县万堤镇万中村2组89号	167	57	100	正常	3750	68	及格	7.2	78	及格	205	50	不及格	20	85	良好					4′39	50	不及格	0					15	76	及格	0	71.9	0	71.9	及格
44	434	动物科学本19401	201940063	1	王志佳	2	2000-11-19	河北省邯郸市大名县杨桥镇杨桥中学	165	49	100	正常	2265	64	及格	10.4	50	不及格	150	50	不及格	5	40	不及格	4′52	40	不及格	0					30	62	及格	0					57.8	0	57.8	不及格
44	434	动物科学本19401	201940064	1	张淑贤	2	2001-02-12	河北省邯郸市大名县广晋路后师家属院北楼四单元四楼	163	62	100	正常	2565	70	及格	8.4	78	及格	157	62	及格	12	68	及格	4′38	50	不及格	0					39	72	及格	0					71.3	0	71.3	及格
44	434	动物科学本19401	201940065	1	赵嘉龙	1	2000-10-30	河北省邯郸市涉县职业技术教育中心	172	70	100	正常	3854	70	及格	7.3	76	及格	215	62	及格	17	78	及格					4′06	68	及格	0					13	68	及格	0	75.1	0	75.1	及格
44	434	动物科学本19401	201940066	1	李志霖	2	2000-12-26	河北省邯郸市广平县广平镇西关南村	166	42	80	低体重	2021	50	不及格	11	20	不及格	160	64	及格	13	70	及格	5′0	30	不及格	0					32	64	及格	0					49.3	0	49.3	不及格
44	434	动物科学本19401	201940067	1	李怡欣	2	2001-04-05	河北省邯郸市武安市建设大街荣域世家4号楼3单元1202	173	58	100	正常	2750	74	及格	9.4	68	及格	180	78	及格	3	10	不及格	4′09	68	及格	0					25	50	不及格	0					67.1	0	67.1	及格
44	434	动物科学本19401	201940068	1	史潇	2	2000-10-15	河北省邯郸市武安市北环路与新华大街交叉口景富茗园1号楼1单元	169	52	100	正常	2475	68	及格	10	62	及格	135	20	不及格	20	80	良好	4′55	30	不及格	0					21	30	不及格	0					56.6	0	56.6	不及格
44	434	动物科学本19401	201940069	1	柴飘然	2	2003-12-08	河北省邢台市南和县三召乡北大召前东村151号	163	58	100	正常	2125	60	及格	9.9	62	及格	161	66	及格	20	80	良好	4′18	64	及格	0					32	64	及格	0					70.2	0	70.2	及格
44	434	动物科学本19401	201940070	11	王世龙	1	2000-08-14	河北省承德市丰宁满族自治县大阁镇南辛营村 15031698140	176	60	100	正常	2200	0	不及格	9.6	30	不及格	220	64	及格	6	62	及格					4′16	64	及格	0					9	40	不及格	0	50.4	0	50.4	不及格
44	435	动物科学本19402	201940071	1	王文洁	2	2000-03-26	邯郸市大名县福久花园小区6号楼一单元1101	169	56	100	正常	3000	78	及格	9.8	64	及格	145	40	不及格	26	95	优秀	5′0	30	不及格	0					30	62	及格	0					65.2	0	65.2	及格
44	435	动物科学本19402	201940072	1	白佳鹏	1	2001-09-28	河北省邯郸市武安市西寺庄乡井沟村	162	85	60	肥胖	3900	70	及格	8.2	68	及格	201	40	不及格	1	20	不及格					4′5	50	不及格	0					7	20	不及格	0	51.1	0	51.1	不及格
44	435	动物科学本19402	201940073	1	岳丽娟	2	2001-06-07	河北省邯郸市丛台区三陵乡工程村	163	48	100	正常	1900	20	不及格	9.4	68	及格	171	72	及格	3	10	不及格	4′2	64	及格	0					32	64	及格	0					59	0	59	不及格
44	435	动物科学本19402	201940074	1	高新	2	2002-04-21	河北省邢台市柏乡县大南阳村大队	160	48	100	正常	3000	78	及格	10.5	40	不及格	173	74	及格	27	100	优秀	4′1	68	及格	0					35	68	及格	0					72.5	0	72.5	及格
44	435	动物科学本19402	201940075	1	栗洪玺	1	1999-04-03	河北省邢台市柏乡县内部乡马村	168	50	80	低体重	4200	76	及格	7.8	72	及格	210	60	及格	20	85	良好					4′32	50	不及格	0					15	76	及格	0	69.9	0	69.9	及格
44	435	动物科学本19402	201940076	1	魏浩展	1	2000-02-23	河北省邢台市柏乡县柏乡镇西路村	180	80	80	超重	5600	100	优秀	7.2	78	及格	245	76	及格	19	80	良好					4′03	70	及格	0					18	90	优秀	0	81.2	0	81.2	良好
44	435	动物科学本19402	201940077	1	侯凯凯	1	2001-05-07	河北省邢台市南和县贾宋镇西贾郭村	175	50	80	低体重	4000	72	及格	7.3	76	及格	230	70	及格	1	20	不及格					3′5	76	及格	0					10	50	不及格	0	67.2	0	67.2	及格
44	435	动物科学本19402	201940078	1	陈伟通	1	2001-08-28	邢台市南和县史召乡八角寨村	170	52	100	正常	4200	76	及格	7.3	76	及格	235	72	及格	29	100	优秀					4′33	50	不及格	0					11	60	及格	0	74.8	0	74.8	及格
44	435	动物科学本19402	201940079	1	解开心	1	2001-01-23	河北省邢台市南和县辛村388号	180	75	100	正常	5000	90	优秀	7.4	76	及格	200	40	不及格	23	90	优秀					5′5	20	不及格	0					4	0	不及格	0	60.7	0	60.7	及格
44	435	动物科学本19402	201940080	1	李林茹	2	2001-04-17	河北省邢台市南和县郝桥镇东郑庄村	159	59	100	正常	2900	76	及格	10.7	30	不及格	140	30	不及格	19	78	及格	5′2	10	不及格	0					25	50	不及格	0					50.2	0	50.2	不及格
44	435	动物科学本19402	201940081	1	卢坤	2	2000-01-05	河北省邢台市南和县郝桥镇前西村157号	157	57	100	正常	1720	0	不及格	10.4	50	不及格	158	64	及格	16	74	及格	4′38	50	不及格	0					36	68	及格	0					55.6	0	55.6	不及格
44	435	动物科学本19402	201940082	1	王晓阳	1	2001-01-15	河北省沙河市综合职教中心	170	65	100	正常	5000	90	优秀	7.1	78	及格	215	62	及格	25	95	优秀					4′41	50	不及格	0					7	20	不及格	0	71.8	0	71.8	及格
44	435	动物科学本19402	201940083	1	郝树宇	1	2002-02-10	河北省邢台市沙河市册井乡东北街村3区20号	175	66	100	正常	5100	95	优秀	7.2	78	及格	240	74	及格	3.8	50	不及格					3′5	76	及格	0					22	100	优秀	2	82.5	2	84.5	良好
44	435	动物科学本19402	201940084	1	张东森	1	2001-10-26	河北省邢台市沙河市柴关乡高庄村	178	70	100	正常	5500	100	优秀	7.1	78	及格	250	80	良好	1	20	不及格					4′15	66	及格	0					17	85	良好	0	77.3	0	77.3	及格
44	435	动物科学本19402	201940085	1	张轩	1	2001-08-19	河北省沙河市桥西办事处曹庄3村	176	70	100	正常	6000	100	优秀	7.1	78	及格	250	80	良好	30	100	优秀					3′54	74	及格	0					7	20	不及格	0	80.4	0	80.4	良好
44	435	动物科学本19402	201940086	1	张子森	1	2001-10-07	河北省沙河市新城镇前升村二排1号	175	55	100	正常	4000	72	及格	7.7	72	及格	245	76	及格	17	78	及格					4′04	70	及格	0					25	100	优秀	5	79.6	5	84.6	良好
44	435	动物科学本19402	201940087	1	曹雪	2	1998-09-27	河北省保定市涞源县职业技术教育中心	164	70	80	超重	2500	68	及格	9.9	62	及格	152	60	及格	16	74	及格	4′2	64	及格	0					26	50	不及格	0					65.8	0	65.8	及格
44	435	动物科学本19402	201940088	1	贾琼	2	2001-05-01	河北省保定市涞源县职业技术教育中心	158	57	100	正常	3000	78	及格	8.8	74	及格	175	74	及格	26	95	优秀	4′17	66	及格	0					42	74	及格	0					79	0	79	及格
44	435	动物科学本19402	201940089	1	李建洁	2	2000-12-07	河北省保定市涞源县职业技术教育中心	165	50	100	正常	2600	70	及格	9.3	68	及格	160	64	及格	17	76	及格	4′21	64	及格	0					27	60	及格	0					71.9	0	71.9	及格
44	435	动物科学本19402	201940090	1	刘世晖	2	2000-10-25	河北省张家口市宣化区深井镇罗家洼村	161	52	100	正常	1810	0	不及格	9.5	66	及格	168	70	及格	25	95	优秀	4′12	68	及格	0					32	64	及格	0					64.7	0	64.7	及格
44	435	动物科学本19402	201940091	1	谷新蕊	2	2000-01-19	河北省张家口市宣化区崞村镇东崞村	156	73	60	肥胖	3000	78	及格	10	62	及格	154	60	及格	26	95	优秀	4′35	50	不及格	0					26	50	不及格	0					63.6	0	63.6	及格
44	435	动物科学本19402	201940092	1	任立凡	2	2002-01-08	河北省张家口市张北县空中花园小兵驿站	167	52	100	正常	2037	50	不及格	10.3	50	不及格	160	64	及格	31	100	优秀	4′24	62	及格	0					30	62	及格	0					67.5	0	67.5	及格
44	435	动物科学本19402	201940093	1	尹海威	1	2001-03-10	河北省张家口市张北县东辰杏花小区32号楼3单元602	180	80	80	超重	5500	100	优秀	7.1	78	及格	215	62	及格	1	20	不及格					4′32	50	不及格	0					16	80	良好	0	68.8	0	68.8	及格
44	435	动物科学本19402	201940094	1	李岩	1	2000-11-22	河北省承德市滦平县职业技术教育中心	170	55	100	正常	5000	90	优秀	7.1	78	及格	220	64	及格	35	100	优秀					4′32	50	不及格	0					7	20	不及格	0	72.5	0	72.5	及格
44	435	动物科学本19402	201940095	11	李洋	2	2001-08-29	河北省承德市隆化县唐三营镇平家营村	158	50	100	正常	2700	72	及格	9	72	及格	170	72	及格	13	70	及格	4′5	40	不及格	0					30	62	及格	0					68.6	0	68.6	及格
44	435	动物科学本19402	201940096	1	张玉妍	2	2001-05-11	河北省衡水市桃城区河沿镇路庄村前路区30号	160	65	80	超重	2500	68	及格	10.2	60	及格	160	64	及格	1	0	不及格	4′36	50	不及格	0					32	64	及格	0					57	0	57	不及格
44	435	动物科学本19402	201940097	1	李金玉	2	2001-05-16	河北省冀州区码头李镇付官村	165	61	100	正常	2600	70	及格	8.9	72	及格	166	68	及格	23	90	优秀	3′56	74	及格	0					36	68	及格	0					77.3	0	77.3	及格
44	435	动物科学本19402	201940098	1	李晓娟	2	2001-05-30	河北省衡水市武邑县紫塔乡前律寨村	158	61	80	超重	2500	68	及格	11.1	10	不及格	150	50	不及格	17	76	及格	5′2	10	不及格	0					26	50	不及格	0					43.8	0	43.8	不及格
44	435	动物科学本19402	201940099	1	刘佳	2	1999-05-21	河北省衡水市武邑县晨曦苑小区8号楼一单元102	156	51	100	正常	1930	30	不及格	9	72	及格	171	72	及格	13	70	及格	4′46	40	不及格	0					30	62	及格	0					62.3	0	62.3	及格
44	435	动物科学本19402	201940100	1	崔静雅	2	2001-11-04	河北省衡水市武邑县赵桥镇前怀甫村6区3号	160	45	100	正常	2500	68	及格	9.8	64	及格	150	50	不及格	22	85	良好	4′07	70	及格	0					31	64	及格	0					71.9	0	71.9	及格
44	436	动物科学本19403	201940101	1	刘浩天	1	2000-02-25	河北省唐山市滦南县安平小区317栋4号	178	75	100	正常	4875	85	良好	6.7	95	优秀	260	85	良好	1	20	不及格					3′3	85	良好	0					11	60	及格	0	80.3	0	80.3	良好
44	436	动物科学本19403	201940102	1	徐澳京	2	2002-09-07	河北省邢台市南和县和阳镇南和宾馆对面广播局家属楼	170	72	80	超重	2870	76	及格	10.6	40	不及格	139	30	不及格	16	74	及格	4′55	30	不及格	0					32	64	及格	0					54.2	0	54.2	不及格
44	436	动物科学本19403	201940103	1	马怡萌	2	2001-06-01	河北省沙河市综合职教中心	160	44	100	正常	2730	72	及格	10.5	40	不及格	150	50	不及格	29	100	优秀	4′17	66	及格	0					29	62	及格	0					68.2	0	68.2	及格
44	436	动物科学本19403	201940104	3	辇明凡	2	2002-01-13	河北省承德市隆化县隆化镇烟草公司家属院后楼三单元一楼右侧茶店	165	65	100	正常	1830	0	不及格	10.2	60	及格	160	64	及格	25	95	优秀	4′54	30	不及格	0					30	62	及格	0					55.1	0	55.1	不及格
44	436	动物科学本19403	201940105	1	宋凯婷	2	2000-02-08	河北省承德市丰宁满族自治县大阁镇园丁小区A栋432	166	61	100	正常	2645	70	及格	9.4	68	及格	130	10	不及格	13	70	及格	5′4	0	不及格	0					30	62	及格	0					53.3	0	53.3	不及格
44	436	动物科学本19403	201940106	2	田晨	2	1999-12-25	河北省承德市丰宁满族自治县大阁镇南山湾74号	172	52	100	正常	2737	72	及格	8.7	74	及格	167	70	及格	16	74	及格	4′5	40	不及格	0					40	72	及格	0					70.2	0	70.2	及格
44	436	动物科学本19403	201940107	11	杨晴	2	1999-11-26	河北省承德市丰宁满族自治县大阁镇山水豪庭17号楼一单元1101	158	45	100	正常	1940	30	不及格	9	72	及格	160	64	及格	17	76	及格	4′17	66	及格	0					21	30	不及格	0					64.1	0	64.1	及格
44	436	动物科学本19403	201940108	11	何利	1	1999-04-27	河北省围场县朝阳湾乡金矿村七组	175	55	100	正常	4250	76	及格	7.1	78	及格	230	70	及格	20	85	良好					5′3	30	不及格	0					9	40	不及格	0	67.5	0	67.5	及格
44	436	动物科学本19403	201940109	11	黄亚松	1	2000-05-07	河北省承德市围场县西龙头乡大院村七组	170	60	100	正常	3875	70	及格	7.2	78	及格	220	64	及格	1	20	不及格					3′48	76	及格	0					11	60	及格	0	70.7	0	70.7	及格
44	436	动物科学本19403	201940110	1	张芳方	1	1999-11-04	河北省沧州市肃宁县梁村镇张家庄村	175	62	100	正常	4575	80	良好	6.7	95	优秀	250	80	良好	27	100	优秀					3′18	95	优秀	0					15	76	及格	0	90.6	0	90.6	优秀
44	436	动物科学本19403	201940111	11	楚杰	1	2001-06-26	河北省三河市永和院二街十三排六号 13373260919	172	65	100	正常	5137	95	优秀	7.1	78	及格	215	62	及格	20	85	良好					3′58	72	及格	0					16	80	良好	0	82	0	82	良好
44	436	动物科学本19403	201940112	1	王浩强	1	2000-01-09	河北省三河市新集镇小掠马村	175	55	100	正常	4575	80	良好	7.5	74	及格	250	80	良好	22	90	优秀					3′58	72	及格	0					16	80	良好	0	81.2	0	81.2	良好
44	436	动物科学本19403	201940113	1	王思琪	2	2001-11-13	河北省廊坊市三河市新天地二期十一号楼一单元2002	166	62	100	正常	2675	72	及格	9.8	64	及格	150	50	不及格	20	80	良好	5′1	20	不及格	0					30	62	及格	0					61.8	0	61.8	及格
44	436	动物科学本19403	201940114	1	张思旭	1	2000-07-03	河北省廊坊市三河市皇庄镇祁庄户村118号	168	53	100	正常	4275	76	及格	6.9	85	良好	250	80	良好	19	80	良好					3′56	72	及格	0					20	100	优秀	0	83.8	0	83.8	良好
44	436	动物科学本19403	201940115	1	张宇	2	1999-08-09	河北省三河市皇庄镇大薄各庄村	156	76	60	肥胖	2680	72	及格	10.6	40	不及格	140	30	不及格	8	62	及格	5′04	20	不及格	0					27	60	及格	0					47	0	47	不及格
44	436	动物科学本19403	201940116	1	周孟德	1	2000-10-20	河北省廊坊市三河市燕郊上上城三季54号楼1单元1505	181	60	100	正常	4946	90	优秀	7.2	78	及格	240	74	及格	1	20	不及格					4′31	50	不及格	0					18	90	优秀	0	72.5	0	72.5	及格
44	436	动物科学本19403	201940117	1	李炜	1	1999-11-06	河北省三河市段甲岭镇七百户村	177	70	100	正常	4550	80	良好	6.6	100	优秀	240	74	及格	26	100	优秀					3′4	80	良好	0					11	60	及格	0	86.4	0	86.4	良好
44	436	动物科学本19403	201940118	1	乔海月	2	1999-12-05	河北省三河市燕郊上上城三季10号楼2单元1104	158	81	60	肥胖	2835	74	及格	11.1	10	不及格	130	10	不及格	11	66	及格	5′26	0	不及格	0					20	20	不及格	0					31.7	0	31.7	不及格
44	436	动物科学本19403	201940119	1	张丽森	2	2001-02-17	河北省廊坊市三河市皇庄镇前葛庄村	163	46	100	正常	2630	70	及格	8.9	72	及格	170	72	及格	16	74	及格	5′1	20	不及格	0					30	62	及格	0					64.7	0	64.7	及格
44	436	动物科学本19403	201940120	1	朱旭	1	2000-10-31	廊坊市三河市燕郊镇燕灵路理想新城一期35号楼2单元1204室	176	82	80	超重	4650	85	良好	7.3	76	及格	230	70	及格	1	20	不及格					3′5	76	及格	0					11	60	及格	0	70.2	0	70.2	及格
44	436	动物科学本19403	201940121	1	张宇薇	2	2001-05-22	河北省衡水市枣强县王均乡东王均村15075899522	155	42	100	正常	1940	30	不及格	9.4	68	及格	146	40	不及格	17	76	及格	4′14	66	及格	0					32	64	及格	0					64.3	0	64.3	及格
44	436	动物科学本19403	201940122	1	李红梅	2	2000-06-30	衡水市桃城区河沿镇北增村	161	57	100	正常	2685	72	及格	9.6	66	及格	159	64	及格	22	85	良好	4′45	40	不及格	0					32	64	及格	0					68.3	0	68.3	及格
44	436	动物科学本19403	201940123	1	李宝栋	1	2000-02-11	河北省衡水市枣强县大营镇白粥庄西环三岔路口路西风炮补胎	172	75	80	超重	4565	80	良好	7.1	78	及格	240	74	及格	1	20	不及格					3′4	80	良好	0					11	60	及格	0	71	0	71	及格
44	436	动物科学本19403	201940124	1	陈文华	2	2001-10-08	河北省衡水市冀州区冀州镇大张村23号	159	48	100	正常	1900	20	不及格	8.5	76	及格	145	40	不及格	19	78	及格	4′36	50	不及格	0					32	64	及格	0					61.4	0	61.4	及格
44	436	动物科学本19403	201940125	1	曹家诚	1	2001-10-18	河北省衡水市冀州区西王镇吉会台村	178	75	100	正常	4585	80	良好	7.3	76	及格	205	50	不及格	1	20	不及格					4′1	68	及格	0					20	100	优秀	0	72.8	0	72.8	及格
44	436	动物科学本19403	201940126	1	樊佳路	2	2001-12-27	河北省冀州区北漳淮乡解村106号	164	53	100	正常	2635	70	及格	9.1	70	及格	165	68	及格	20	80	良好	4′15	66	及格	0					30	62	及格	0					73.7	0	73.7	及格
44	436	动物科学本19403	201940127	1	苗亮萍	2	2001-08-24	河北省衡水市武邑县武邑镇桃花村5区29号	160	60	100	正常	2655	72	及格	10.7	30	不及格	135	20	不及格	17	76	及格	4′32	60	及格	0					30	62	及格	0					59.6	0	59.6	不及格
44	436	动物科学本19403	201940128	1	宋明轩	2	2000-03-15	河北省衡水市武邑县桥头镇楚桥头村3区43号	163	60	100	正常	2655	72	及格	10	62	及格	146	40	不及格	16	74	及格	4′56	30	不及格	0					30	62	及格	0					61.8	0	61.8	及格
44	436	动物科学本19403	201940129	1	何佳缘	2	2000-11-17	河北省定州市叮咛店镇怀德村	160	70	80	超重	2643	70	及格	10.2	60	及格	145	40	不及格	25	95	优秀	4′37	50	不及格	0					26	50	不及格	0					63	0	63	及格
44	436	动物科学本19403	201940130	1	赵旭	2	2000-10-25	河北省辛集市时代华府1号楼2单元2601	162	46	100	正常	2685	72	及格	9.3	68	及格	185	80	良好	0	0	不及格	4′05	70	及格	0					38	70	及格	0					68.4	0	68.4	及格
44	437	动物科学本19404	201940131	1	王楚凡	2	2000-10-12	北京市海淀区西三环中路中塔园7号楼9门203	166	53	100	正常	3000	78	及格	9	72	及格	145	40	不及格	20	80	良好	4′38	50	不及格	0					35	68	及格	0					69.9	0	69.9	及格
44	437	动物科学本19404	201940132	1	赵文选	2	2001-09-20	石家庄市裕华区方村镇西京北村	166	51	100	正常	3000	78	及格	10.7	30	不及格	159	64	及格	18	76	及格	4′15	66	及格	0					35	68	及格	0					66.7	0	66.7	及格
44	437	动物科学本19404	201940133	1	刘震灵	2	2000-12-24	河北省石家庄市桥西区华源新村一号楼四单元602	168	53	100	正常	3000	78	及格	9	72	及格	171	72	及格	20	80	良好	5′0	30	不及格	0					30	62	及格	0					68.5	0	68.5	及格
44	437	动物科学本19404	201940134	1	王一冉	2	2000-06-05	河北省石家庄市藁城区良村经济技术开发区西马村北街	163	51	100	正常	1830	0	不及格	9	72	及格	183	80	良好	16	74	及格	3′44	78	及格	0					32	64	及格	0					66.8	0	66.8	及格
44	437	动物科学本19404	201940135	1	曹逸楠	2	2001-03-04	河北省石家庄市藁城区丘头镇丘头村城宇花园六栋一单元	158	50	100	正常	3000	78	及格	10.6	40	不及格	139	30	不及格	30	100	优秀	4′17	66	及格	0					30	62	及格	0					67.1	0	67.1	及格
44	437	动物科学本19404	201940136	1	崔晓哲	2	2001-03-21	河北省石家庄市鹿泉区山尹村镇山南张庄村东平街创丰胡同8号	161	60	100	正常	2700	72	及格	9.1	70	及格	150	50	不及格	19	78	及格	4′37	50	不及格	0					30	62	及格	0					68.8	0	68.8	及格
44	437	动物科学本19404	201940137	1	王仲浩	1	2001-11-19	河北省石家庄市正定县新城铺镇东咬村	170	69	100	正常	3400	62	及格	7.7	72	及格	200	40	不及格	3	40	不及格					4′3	60	及格	0					2	0	不及格	0	58.7	0	58.7	不及格
44	437	动物科学本19404	201940138	1	张紫怡	2	2001-02-06	河北省石家庄市深泽县桥头乡并市村友谊街23号	166	50	100	正常	3000	78	及格	10.2	60	及格	160	64	及格	5	40	不及格	4′55	30	不及格	0					25	50	不及格	0					60.1	0	60.1	及格
44	437	动物科学本19404	201940139	1	李晓冉	1	2000-11-15	河北省石家庄市平山县建安小区4号楼4单元101	185	74	100	正常	3500	64	及格	7.8	72	及格	220	64	及格	17	78	及格					4′26	60	及格	0					10	50	不及格	0	70.2	0	70.2	及格
44	437	动物科学本19404	201940140	1	董佳豪	1	2000-09-29	河北省石家庄市赵县沙河店镇东北营村团结路南东四巷02号	178	63	100	正常	3500	64	及格	7.7	72	及格	230	70	及格	1	20	不及格					3′51	74	及格	0					14	72	及格	0	70	0	70	及格
44	437	动物科学本19404	201940141	1	靳子富	1	2001-09-22	河北省石家庄市晋州市魏征街152号	169	76	80	超重	2834	30	不及格	7.7	72	及格	195	30	不及格	10	68	及格					4′51	40	不及格	0					5	0	不及格	0	48.7	0	48.7	不及格
44	437	动物科学本19404	201940142	1	陈张赛	2	2001-11-11	河北省晋州市紫城街石家庄万豪家具有限责任公司	168	57	100	正常	1900	20	不及格	10.5	40	不及格	140	30	不及格	16	74	及格	4′21	64	及格	0					28	60	及格	0					55.2	0	55.2	不及格
44	437	动物科学本19404	201940143	1	李梓萌	2	2000-02-11	河北省石家庄市桥西区裕华西路618号文教局宿舍1-1-402	157	58	100	正常	1940	30	不及格	10.1	60	及格	165	68	及格	19	78	及格	4′37	50	不及格	0					32	64	及格	0					62.5	0	62.5	及格
44	437	动物科学本19404	201940144	1	解雨晨	1	2001-07-13	河北省唐山市路北区文化路街道办事处华岩雅居1-7-901	175	74	80	超重	2500	10	不及格	7.7	72	及格	240	74	及格	17	78	及格					4′0	72	及格	0					9	40	不及格	0	61.5	0	61.5	及格
44	437	动物科学本19404	201940145	1	崔慕紫	1	2001-04-25	河北省唐山市路北区钢城水岸211-2001	186	85	80	超重	7500	100	优秀	7	80	良好	215	62	及格	6	62	及格					4′48	50	不及格	0					7	20	不及格	0	67.4	0	67.4	及格
44	437	动物科学本19404	201940146	1	刘庆月	2	2001-10-05	河北省唐山市丰润区任各庄镇纪镇屯村	166	69	80	超重	1830	0	不及格	10.1	60	及格	163	66	及格	13	70	及格	4′45	40	不及格	0					28	60	及格	0					51.6	0	51.6	不及格
44	437	动物科学本19404	201940147	1	常静怡	2	2001-06-10	河北省唐山市丰润区白官屯镇小鸟电动车专卖店	153	59	80	超重	3200	85	良好	10.2	60	及格	160	64	及格	8	62	及格	4′41	50	不及格	0					34	66	及格	0					66	0	66	及格
44	437	动物科学本19404	201940148	1	韩瑜	2	2001-02-04	河北省唐山市迁西县丰泽家园十七号楼二单元901	173	80	80	超重	3000	78	及格	9.1	70	及格	180	78	及格	11	66	及格	6′0	0	不及格	0					25	50	不及格	0					57.1	0	57.1	不及格
44	437	动物科学本19404	201940149	11	乔文龙	1	2000-09-25	河北省唐山市玉田县鸦鸿桥镇边家铺村自治里13号	174	79	80	超重	5500	100	优秀	8.1	68	及格	220	64	及格	20	85	良好					4′5	50	不及格	0					2	0	不及格	0	65.5	0	65.5	及格
44	437	动物科学本19404	201940150	1	邱保淞	1	2001-01-10	河北省唐山市迁安市大五里乡大石河村	175	60	100	正常	6000	100	优秀	6.8	90	优秀	250	80	良好	0	10	不及格					3′33	80	良好	0					22	100	优秀	2	83	2	85	良好
44	437	动物科学本19404	201940151	1	师嘉禾	1	2001-04-18	河北省邯郸市邯山区水院北路23号通达花园5-3-15	178	67	100	正常	3600	66	及格	7.6	74	及格	210	60	及格	0	10	不及格					4′5	50	不及格	0					7	20	不及格	0	58.7	0	58.7	不及格
44	437	动物科学本19404	201940152	1	张凯如	2	2001-05-08	河北省邯郸市邯郸县西尚璧村奶奶庙街31号	170	62	100	正常	1780	0	不及格	8.7	74	及格	166	68	及格	22	85	良好	3′53	74	及格	0					32	64	及格	0					66.3	0	66.3	及格
44	437	动物科学本19404	201940153	1	郑雨欣	2	2001-07-18	河北省邯郸市永年区正西乡正西西一村一区45号	165	50	100	正常	3000	78	及格	9.9	62	及格	170	72	及格	22	85	良好	4′06	70	及格	0					42	74	及格	0					76.2	0	76.2	及格
44	437	动物科学本19404	201940154	1	赵灿灿	2	2000-08-08	河北省邯郸市永年区辛庄堡乡八街村	163	65	80	超重	3200	85	良好	8.9	72	及格	169	70	及格	0	0	不及格	4′45	40	不及格	0					36	68	及格	0					60.9	0	60.9	及格
44	437	动物科学本19404	201940155	1	张少坤	1	2001-12-21	河北省邯郸市成安县凤冠华府二号楼七单元702	180	80	80	超重	6000	100	优秀	7.4	76	及格	230	70	及格	18	78	及格					4′19	64	及格	0					9	40	不及格	0	73.8	0	73.8	及格
44	437	动物科学本19404	201940156	1	崔柯阳	2	2001-06-06	河北省邯郸市涉县索堡镇下温村	164	53	100	正常	1780	0	不及格	10.2	60	及格	160	64	及格	32.5	100	优秀	4′19	64	及格	0					38	70	及格	0					63.2	0	63.2	及格
44	437	动物科学本19404	201940157	1	周紫阳	1	2001-09-01	河北省邯郸市磁县高臾镇二街	173	61	100	正常	3500	64	及格	6.9	85	良好	200	40	不及格	1	20	不及格					4′21	62	及格	0					11	60	及格	0	66	0	66	及格
44	437	动物科学本19404	201940158	1	王杰丽	2	2001-09-08	河北省邯郸市魏县大北关梨乡花园	170	57	100	正常	1900	20	不及格	9	72	及格	165	68	及格	19	78	及格	3′45	78	及格	0					23	40	不及格	0					66.6	0	66.6	及格
44	437	动物科学本19404	201940159	1	王科	2	1999-10-08	河北省邯郸市武安市古楼街裕喜胡同5号	165	56	100	正常	3000	78	及格	9.5	66	及格	170	72	及格	19	78	及格	4′36	50	不及格	0					34	66	及格	0					71.5	0	71.5	及格
44	437	动物科学本19404	201940160	1	陆天涯	2	2001-09-05	河北省邢台市临城县鸭鸽营乡南竹果村155号	167	52	100	正常	1810	0	不及格	10	62	及格	155	62	及格	0	0	不及格	4′38	50	不及格	0					38	70	及格	0					50.6	0	50.6	不及格
44	437	动物科学本19404	201940161	1	申晓薇	2	2000-03-15	河北省邢台市临城县长征路十字路口	161	48	100	正常	3000	78	及格	9.8	64	及格	149	50	不及格	9	62	及格	4′34	50	不及格	0					31	64	及格	0					67.1	0	67.1	及格
44	437	动物科学本19404	201940162	1	李亚楠	2	2001-10-27	河北省邢台市南和县贾宋镇张路村	166	53	100	正常	3000	78	及格	10.7	30	不及格	176	76	及格	19	78	及格	4′58	30	不及格	0					34	66	及格	0					60.7	0	60.7	及格
44	437	动物科学本19404	201940163	1	卢秋燕	2	2001-09-28	河北省邢台市巨鹿县堤村乡孔寨村	158	40	80	低体重	3000	78	及格	10.3	50	不及格	150	50	不及格	18	76	及格	4′45	40	不及格	0					33	66	及格	0					60.9	0	60.9	及格
44	437	动物科学本19404	201940164	1	李一帆	1	2001-08-24	河北省保定市定兴县天宫寺乡西王各庄村	173	75	80	超重	5000	90	优秀	6.9	85	良好	220	64	及格	1	20	不及格					4′3	60	及格	0					8	30	不及格	0	65.9	0	65.9	及格
44	437	动物科学本19404	201940165	1	曾海锋	1	2000-09-06	河北省保定市望都县赵庄乡北李各庄村	175	55	100	正常	3500	64	及格	6.8	90	优秀	255	80	良好	0	10	不及格					4′51	40	不及格	0					28	100	优秀	8	69.6	8	77.6	及格
44	438	动物科学本19405	201940166	1	王艳红	2	2001-07-25	河北省邯郸市成安县第一中学	163	50	100	正常	1930	30	不及格	9.2	70	及格	155	62	及格	18	76	及格	4′21	64	及格	0					36	68	及格	0					66.9	0	66.9	及格
44	438	动物科学本19405	201940167	1	张波	2	2001-01-18	河北省保定市清苑区白团乡东壁阳城村1区195号	163	57	100	正常	1790	0	不及格	9.5	66	及格	130	10	不及格	19	78	及格	3′35	85	良好	0					35	68	及格	0					60.8	0	60.8	及格
44	438	动物科学本19405	201940168	1	李若冰	2	2000-09-30	河北省保定市易县裴山镇裴山南街村	160	46	100	正常	3000	78	及格	10.7	30	不及格	160	64	及格	13	70	及格	4′05	70	及格	0					35	68	及格	0					66.9	0	66.9	及格
44	438	动物科学本19405	201940169	1	刘坤佳	2	2000-06-25	河北省保定市顺平县城关镇周家关村	155	49	100	正常	1780	0	不及格	9	72	及格	156	62	及格	6	50	不及格	4′37	50	不及格	0					35	68	及格	0					57.4	0	57.4	不及格
44	438	动物科学本19405	201940170	1	王浦飞	1	2000-10-02	河北省保定市雄县雄白公路天使宝贝幼儿园北侧代代旺包装有限公司	180	65	100	正常	4500	80	良好	7.3	76	及格	190	20	不及格	2	30	不及格					5′3	30	不及格	0					5	0	不及格	0	53.2	0	53.2	不及格
44	438	动物科学本19405	201940171	1	周轩竹	2	2000-11-09	河北省涿州市康居街149号	158	50	100	正常	2100	60	及格	9.8	64	及格	160	64	及格	18	76	及格	4′2	64	及格	0					12	0	不及格	0					63.6	0	63.6	及格
44	438	动物科学本19405	201940172	1	张婕	2	2000-06-03	河北省涿州市东仙坡镇尚庄村老爷庙街654号	169	56	100	正常	3000	78	及格	9.2	70	及格	161	66	及格	20	80	良好	4′15	66	及格	0					31	64	及格	0					74.9	0	74.9	及格
44	438	动物科学本19405	201940173	1	陈思雨	2	2000-10-04	河北省安国市南娄底乡北张各庄村新兴东路2号13930881349	167	60	100	正常	1810	0	不及格	11	20	不及格	160	64	及格	22	85	良好	4′36	50	不及格	0					28	60	及格	0					49.9	0	49.9	不及格
44	438	动物科学本19405	201940174	11	李婷婷	2	2000-04-11	河北省高碑店市辛桥乡泗水营村174号	160	47	100	正常	3000	78	及格	8.2	80	良好	156	62	及格	16	74	及格	4′13	66	及格	0					24	40	不及格	0					73.5	0	73.5	及格
44	438	动物科学本19405	201940175	1	孙玮	2	2000-09-12	河北省张家口市宣化区侯家庙乡侯家庙村120号	163	58	100	正常	3200	85	良好	9.4	68	及格	160	64	及格	18	76	及格	4′5	40	不及格	0					30	62	及格	0					69.6	0	69.6	及格
44	438	动物科学本19405	201940176	1	李娇	2	2000-08-25	河北省张家口市怀安县柴沟堡镇怀安县医院妇产科	160	55	100	正常	3000	78	及格	10.2	60	及格	160	64	及格	35	100	优秀	4′45	40	不及格	0					30	62	及格	0					69.3	0	69.3	及格
44	438	动物科学本19405	201940177	1	吕文琳	2	2000-12-11	河北省张家口市康保县富康小区二毛鞋店	168	62	100	正常	1810	0	不及格	9.2	70	及格	195	85	良好	17	76	及格	4′43	40	不及格	0					42	74	及格	0					60.5	0	60.5	及格
44	438	动物科学本19405	201940178	2	武雅彬	1	2000-04-05	河北省张家口市张北县张北一中	178	65	100	正常	4532	80	良好	7.1	78	及格	250	80	良好	22	90	优秀					3′44	78	及格	0					21	100	优秀	1	85.2	1	86.2	良好
44	438	动物科学本19405	201940179	1	徐彩凤	2	1999-11-15	河北省承德市平泉市第一中学（校本部）	165	64	100	正常	3380	90	优秀	10.2	60	及格	162	66	及格	24	90	优秀	3′5	76	及格	0					11	0	不及格	0					71.3	0	71.3	及格
44	438	动物科学本19405	201940180	11	刘君红	2	2000-06-01	河北省承德市滦平县红旗镇半砬子村	165	48	100	正常	3000	78	及格	10.4	50	不及格	155	62	及格	0	0	不及格	5′06	20	不及格	0					26	50	不及格	0					51.9	0	51.9	不及格
44	438	动物科学本19405	201940181	11	杨贺峥	1	2000-08-26	河北省承德市滦平县红旗镇杨树沟村	178	60	100	正常	4500	80	良好	7.1	78	及格	270	95	优秀	24	95	优秀					4′2	64	及格	0					20	100	优秀	0	84.4	0	84.4	良好
44	438	动物科学本19405	201940182	11	张嘉旭	1	1999-08-06	河北省承德市滦平县利民道东侧43号	172	65	100	正常	4500	80	良好	7.3	76	及格	230	70	及格	22	90	优秀					4′3	60	及格	0					6	10	不及格	0	71.2	0	71.2	及格
44	438	动物科学本19405	201940183	11	陈佳慧	2	1998-09-10	河北省承德市围场满族蒙古族自治县哈里哈乡扣花营村	165	50.5	100	正常	3000	78	及格	8.9	72	及格	165	68	及格	19	78	及格	4′32	60	及格	0					34	66	及格	0					74.3	0	74.3	及格
44	438	动物科学本19405	201940184	1	李金发	1	2000-02-22	河北省沧州市高新区吴庄子	173	65	100	正常	3800	70	及格	7	80	良好	240	74	及格	4	50	不及格					3′5	76	及格	0					25	100	优秀	5	79.1	5	84.1	良好
44	438	动物科学本19405	201940185	11	金培璞	1	2000-03-31	河北省沧州市大官厅乡金庄子村225号	175	65	100	正常	4000	72	及格	7.4	76	及格	200	40	不及格	6	62	及格					4′31	50	不及格	0					11	60	及格	0	67.2	0	67.2	及格
44	438	动物科学本19405	201940186	1	杜泽玮	1	2001-03-16	河北省沧州市运河区南陈屯乡锦绣天地b区4栋2单元1603	178	61	100	正常	5450	100	优秀	6.9	85	良好	250	80	良好	0	10	不及格					3′27	85	良好	0					22	100	优秀	2	83	2	85	良好
44	438	动物科学本19405	201940187	1	崔瑞芝	2	2001-03-23	河北省沧州市盐山县杨集乡崔庄村	158	48	100	正常	3000	78	及格	10.2	60	及格	167	70	及格	17	76	及格	4′19	64	及格	0					34	66	及格	0					72.7	0	72.7	及格
44	438	动物科学本19405	201940188	1	王素华	2	2000-12-25	献县第一中学北校区 621班王素华收	150	50	100	正常	1810	0	不及格	10.5	40	不及格	152	60	及格	28	100	优秀	4′42	50	不及格	0					28	60	及格	0					55	0	55	不及格
44	438	动物科学本19405	201940189	1	冯旭	2	1999-03-02	河北省沧州市献县献县第一中学理四冯旭收	168	65	100	正常	3500	100	优秀	10.1	60	及格	140	30	不及格	0	0	不及格	4′38	50	不及格	0					37	70	及格	0					62	0	62	及格
44	438	动物科学本19405	201940191	1	邵长杰	1	2000-02-09	河北省沧州市黄骅市南排河镇贾家堡楼区快递15130729075	184	80	100	正常	4560	80	良好	6.6	100	优秀	230	70	及格	22	90	优秀					4′3	60	及格	0					8	30	不及格	0	78	0	78	及格
44	438	动物科学本19405	201940192	1	刘素欣	2	2000-08-06	河北省廊坊市香河县天琴湾二期	165	62	100	正常	1830	0	不及格	10.4	50	不及格	160	64	及格	35	100	优秀	4′21	64	及格	0					32	64	及格	0					60.6	0	60.6	及格
44	438	动物科学本19405	201940193	1	何驰	2	2001-11-03	河北省三河市燕郊镇翟家庄村	169	58	100	正常	3000	78	及格	9.1	70	及格	155	62	及格	0	0	不及格	4′1	68	及格	0					26	50	不及格	0					65.5	0	65.5	及格
44	438	动物科学本19405	201940194	1	王常濠	1	2001-09-29	河北省衡水市冀州区南午村镇赵家伯舍村217号	178	68	100	正常	4600	80	良好	7	80	良好	210	60	及格	1	20	不及格					4′17	64	及格	0					12	64	及格	0	70.2	0	70.2	及格
44	438	动物科学本19405	201940195	1	刘会亮	1	1999-08-12	河北省石家庄市无极县北苏镇彭家庄村康佳巷23号	175	75	80	超重	3800	70	及格	7.8	72	及格	220	64	及格	22	90	优秀					4′44	50	不及格	0					10	50	不及格	0	67.3	0	67.3	及格
44	438	动物科学本19405	201940196	1	索凯旋	1	2000-07-13	河北省衡水市饶阳县大尹村镇娄庄村二区25号	183	75	100	正常	4688	85	良好	7.7	72	及格	220	64	及格	22	90	优秀					4′35	50	不及格	0					8	30	不及格	0	70.5	0	70.5	及格
44	438	动物科学本19405	201940197	1	杨娜	2	1999-08-04	河北省廊坊市文安县德归镇黄甫农场聚客隆超市18733687653	158	46	100	正常	3000	78	及格	9.6	66	及格	170	72	及格	20	80	良好	4′2	64	及格	0					49	80	良好	0					75.9	0	75.9	及格
44	438	动物科学本19405	201940198	1	高梦琪	2	2000-02-15	河北省衡水市深州市北溪村乡大流村	158	46	100	正常	2645	70	及格	9.8	64	及格	150	50	不及格	3	10	不及格	4′2	64	及格	0					29	62	及格	0					63.3	0	63.3	及格
44	438	动物科学本19405	201940199	1	张硕	2	2000-11-01	河北省衡水市饶阳县官厅镇南李岗村	165	49	100	正常	1790	0	不及格	10.9	20	不及格	159	64	及格	17	76	及格	4′46	40	不及格	0					28	60	及格	0					47	0	47	不及格
44	438	动物科学本19405	201940200	1	赵泽鹏	1	2001-01-28	河北省定州市嘉欣家园10号楼三单元701	175	68	100	正常	4458	80	良好	7	80	良好	240	74	及格	0	10	不及格					4′32	50	不及格	0					26	100	优秀	6	71.4	6	77.4	及格
44	439	动物药学本19401	201940201	1	马一喆	1	2000-10-27	河北省石家庄市赵县前大章乡安现村	170	58	100	正常	3500	64	及格	7.2	78	及格	205	50	不及格	4	50	不及格					4′3	60	及格	0					15	76	及格	0	69.8	0	69.8	及格
44	439	动物药学本19401	201940202	11	郭雯丽	2	2001-08-20	河北省唐山市路南区南堡开发区友爱楼10号2门401	163	53	100	正常	1930	30	不及格	8.5	76	及格	190	85	良好	19	78	及格	4′53	30	不及格	0					42	74	及格	0					64.4	0	64.4	及格
44	439	动物药学本19401	201940203	1	程佳萌	2	2001-05-19	河北省邢台市南和县郝桥镇梁庄村	168	60	100	正常	2900	76	及格	9.5	66	及格	162	66	及格	27	100	优秀	4′29	60	及格	0					35	68	及格	0					75	0	75	及格
44	439	动物药学本19401	201940204	1	闫玉雪	2	2001-07-18	河北省邢台市南和县闫里乡大郝村	171	65	100	正常	2900	76	及格	10.4	50	不及格	183	80	良好	7	60	及格	4′5	40	不及格	0					27	60	及格	0					64.4	0	64.4	及格
44	439	动物药学本19401	201940205	1	王雅楠	2	1998-10-18	河北省张家口市宣化区建国街路房子街博杨小区8号楼一单元101室	160	60	100	正常	2800	74	及格	10.1	60	及格	170	72	及格	8	62	及格	4′53	30	不及格	0					20	20	不及格	0					59.5	0	59.5	不及格
44	439	动物药学本19401	201940206	11	刘钢	1	2001-06-09	河北省承德市滦平县职业技术教育中心	180	78	80	超重	3600	66	及格	7.1	78	及格	230	70	及格	8	64	及格					4′25	62	及格	0					12	64	及格	0	69.7	0	69.7	及格
44	439	动物药学本19401	201940207	11	孙建立	1	1999-06-26	河北省承德市滦平县职业技术教育中心	164	75	80	超重	3500	64	及格	7.1	78	及格	250	80	良好	22	90	优秀					4′35	50	不及格	0					25	100	优秀	5	74.2	5	79.2	及格
44	439	动物药学本19401	201940208	11	许丹丹	2	2000-11-03	河北省承德市丰宁满族自治县选将营乡偏道子村北沟门	160	60	100	正常	1810	0	不及格	10.9	20	不及格	169	70	及格	3	10	不及格	4′28	60	及格	0					36	68	及格	0					45.8	0	45.8	不及格
44	439	动物药学本19401	201940209	11	陈佳乐	2	2000-04-04	河北省承德市丰宁满族自治县大阁镇人才家园五号楼二单元1304	163	52	100	正常	2800	74	及格	9.7	64	及格	160	64	及格	9	62	及格	4′37	50	不及格	0					42	74	及格	0					68.9	0	68.9	及格
44	439	动物药学本19401	201940210	1	周薇	2	2000-10-14	北京市怀柔区后城街居民院三区三排三号	156	50	100	正常	2900	76	及格	9	72	及格	180	78	及格	24	90	优秀	3′58	72	及格	0					50	85	良好	0					80.5	0	80.5	良好
44	439	动物药学本19401	201940211	1	巩一帆	2	2001-03-25	河北省廊坊市三河市齐心庄镇大罗庄村	157	43	100	正常	1810	0	不及格	10.8	30	不及格	140	30	不及格	19	78	及格	4′31	60	及格	0					35	68	及格	0					50.6	0	50.6	不及格
44	439	动物药学本19401	201940212	11	郝泽熙	2	2001-03-02	河北省三河市信访局鼎盛东大街19号	170	60	100	正常	2600	70	及格	10.1	60	及格	165	68	及格	20	80	良好	4′41	50	不及格	0					44	76	及格	0					69.9	0	69.9	及格
44	439	动物药学本19401	201940213	1	刘欣	2	2000-04-25	河北省廊坊市大厂回族自治县潮白河英国宫四期春晓园十号楼602	158	43.5	100	正常	2600	70	及格	9.8	64	及格	160	64	及格	19	78	及格	4′2	64	及格	0					13	0	不及格	0					65.3	0	65.3	及格
44	439	动物药学本19401	201940214	1	张欣	2	2001-08-18	河北省三河市燕郊开发区45研究所二区17号楼3单元102室	161	47.5	100	正常	2900	76	及格	8.9	72	及格	192	85	良好	34	100	优秀	4′17	66	及格	0					40	72	及格	0					79.7	0	79.7	及格
44	439	动物药学本19401	201940215	1	赵思琦	2	2001-12-31	河北省廊坊市三河市泃阳镇同飞路万润佳超市	161	59	100	正常	2900	76	及格	10.5	40	不及格	151	50	不及格	26	95	优秀	4′37	50	不及格	0					30	62	及格	0					65.1	0	65.1	及格
44	439	动物药学本19401	201940216	1	张红梅	2	2001-01-27	河北省衡水市武邑县武邑镇桃花村	165	48	100	正常	2900	76	及格	9.5	66	及格	161	66	及格	27	100	优秀	4′45	40	不及格	0					30	62	及格	0					70.4	0	70.4	及格
44	439	动物药学本19401	201940217	1	王文樱	1	2001-04-01	河北省衡水市武邑县花园路后丁庄	178	55	80	低体重	3500	64	及格	7	80	良好	255	80	良好	35	100	优秀					4′15	66	及格	0					25	100	优秀	5	78.8	5	83.8	良好
44	439	动物药学本19401	201940218	1	张梦晓	2	2001-01-03	河北省衡水市武邑县圈头乡后高村	157	52	100	正常	3000	78	及格	9.5	66	及格	165	68	及格	27	100	优秀	4′52	40	不及格	0					29	62	及格	0					70.9	0	70.9	及格
44	439	动物药学本19401	201940219	1	温秉琛	1	2001-01-03	河北省辛集市新垒头镇南小陈村向阳路75号	180	86	80	超重	3600	66	及格	7.5	74	及格	230	70	及格	26	100	优秀					4′3	60	及格	0					9	40	不及格	0	69.7	0	69.7	及格
44	439	动物药学本19401	201940220	1	赵惊鸿	1	2000-08-12	河北省辛集市张古庄镇耿家营村后一路12号	187	85	80	超重	3800	70	及格	6.7	95	优秀	240	74	及格	20	85	良好					4′0	72	及格	0					7	20	不及格	0	73.8	0	73.8	及格
44	440	动物药学本19402	201940221	1	胡晓月	2	2000-11-27	河北省石家庄市桥西区小谈新村9号楼二单元303	160	48	100	正常	2400	66	及格	9.4	68	及格	170	72	及格	17	76	及格	4′15	66	及格	0					35	68	及格	0					73.3	0	73.3	及格
44	440	动物药学本19402	201940222	1	杜斌	1	1999-05-25	河北省石家庄市井陉县吴家窑乡石佛村朝阳区63号	176	60	100	正常	4180	76	及格	7.3	76	及格	230	70	及格	28	100	优秀					4′06	68	及格	0					14	72	及格	0	79.4	0	79.4	及格
44	440	动物药学本19402	201940223	1	高士航	1	2000-04-27	河北省灵寿县青同镇高朱乐村13068775890	175	60	100	正常	4230	76	及格	6.9	85	良好	290	100	优秀	17	78	及格					3′38	80	良好	0					28	100	优秀	8	87.2	8	95.2	优秀
44	440	动物药学本19402	201940224	3	马媛	2	2000-05-01	河北省唐山市路北区韩城镇纯动力二层	165	50	100	正常	1810	0	不及格	9.1	70	及格	160	64	及格	9	62	及格	4′2	64	及格	0					43	76	及格	0					62	0	62	及格
44	440	动物药学本19402	201940225	1	王阳	1	2000-11-09	河北省遵化市平安城镇西潘庄村	175	60	100	正常	4190	76	及格	7.5	74	及格	230	70	及格	32	100	优秀					4′1	68	及格	0					16	80	良好	0	79.8	0	79.8	及格
44	440	动物药学本19402	201940226	1	宁雨萌	2	2000-12-08	河北省唐山市迁安镇民乐社区16号楼三单元102室	165	55	100	正常	2700	72	及格	9.2	70	及格	178	76	及格	29	100	优秀	4′06	70	及格	0					35	68	及格	0					78.2	0	78.2	及格
44	440	动物药学本19402	201940227	1	张艺馨	2	2000-01-25	河北省唐山市迁安市杨各庄镇桲林村 手机号15232533221	165	55	100	正常	1900	20	不及格	9.7	64	及格	160	64	及格	13	70	及格	5′07	20	不及格	0					40	72	及格	0					55.4	0	55.4	不及格
44	440	动物药学本19402	201940228	1	王薇	2	1999-11-25	河北省邯郸市邯山区北张庄镇王家湾村405号	158	43	100	正常	2600	70	及格	9.6	66	及格	170	72	及格	8	62	及格	5′57	0	不及格	0					27	60	及格	0					58.1	0	58.1	不及格
44	440	动物药学本19402	201940230	1	姜京超	2	2001-09-18	河北省邯郸市临漳县章里集乡郜庄村北环大路新保巷1号	162	42	80	低体重	3000	78	及格	8.6	76	及格	200	90	优秀	19	78	及格	4′11	68	及格	0					45	78	及格	0					77.1	0	77.1	及格
44	440	动物药学本19402	201940231	1	刘梓晴	2	1999-07-21	河北省邯郸市临漳县南东坊镇张修屯村	158	47	100	正常	1900	20	不及格	9.7	64	及格	177	76	及格	27	100	优秀	4′16	66	及格	0					35	68	及格	0					68.4	0	68.4	及格
44	440	动物药学本19402	201940232	1	赵鹏	1	1999-09-18	河北省邯郸市涉县更乐镇又上村3号楼2单元202室	183	85	80	超重	4500	80	良好	7.3	76	及格	210	60	及格	19	80	良好					4′06	68	及格	0					7	20	不及格	0	68.8	0	68.8	及格
44	440	动物药学本19402	201940233	1	张惠贤	2	2000-10-02	河北省邯郸市涉县涉城镇龙山庭院15号楼201	162	60	100	正常	1810	0	不及格	10.4	50	不及格	145	40	不及格	18	76	及格	4′57	30	不及格	0					47	80	良好	0					50.6	0	50.6	不及格
44	440	动物药学本19402	201940234	1	任炬辉	1	2001-01-20	河北省邯郸市武安市仁慈医院门岗	176	65	100	正常	4280	78	及格	7.2	78	及格	230	70	及格	24	95	优秀					4′3	60	及格	0					14	72	及格	0	78	0	78	及格
44	440	动物药学本19402	201940235	1	郭震乾	1	2001-06-30	河北省邢台市桥东区龙泉东大街春雷花园19号楼5单元601	180	70	100	正常	4200	76	及格	7.3	76	及格	220	64	及格	18	78	及格					4′06	68	及格	0					9	40	不及格	0	73.4	0	73.4	及格
44	440	动物药学本19402	201940236	1	李冰冰	2	2000-07-26	河北省邢台市隆尧县北楼乡南羊村	159	46	100	正常	2600	70	及格	10.1	60	及格	130	10	不及格	4	20	不及格	4′59	30	不及格	0					21	30	不及格	0					49.5	0	49.5	不及格
44	440	动物药学本19402	201940237	1	郑沛东	1	2000-08-07	河北省邢台市邢台县会宁镇东沙窝村	173	75	80	超重	4200	76	及格	7.2	78	及格	235	72	及格	0	10	不及格					4′1	68	及格	0					19	95	优秀	0	70.3	0	70.3	及格
44	440	动物药学本19402	201940238	1	马瑞一	1	2001-06-28	河北省邢台县会宁镇上马庄村	178	70	100	正常	4230	76	及格	7.1	78	及格	230	70	及格	18	78	及格					4′01	70	及格	0					14	72	及格	0	78	0	78	及格
44	440	动物药学本19402	201940239	1	陈孜拓	1	2002-05-28	河北邢台任县东方花园15号楼3单元201	177	83	80	超重	4280	78	及格	7.1	78	及格	215	62	及格	16	76	及格					4′13	66	及格	0					12	64	及格	0	72.7	0	72.7	及格
44	440	动物药学本19402	201940240	1	蒋起正	1	2002-01-19	河北省邢台市沙河市胜利小区10栋一单元301室	173	49	80	低体重	4200	76	及格	8	70	及格	230	70	及格	8	64	及格					4′24	62	及格	0					13	68	及格	0	70	0	70	及格
44	440	动物药学本19402	201940241	1	尹金娥	2	2001-06-05	河北省保定市莲池区五四路街道大唐盛苑1号楼2单元301室	173	65	100	正常	3000	78	及格	10.1	60	及格	135	20	不及格	8	62	及格	4′17	66	及格	0					31	64	及格	0					66.5	0	66.5	及格
44	440	动物药学本19402	201940242	1	刘硕	1	2001-10-12	河北省保定市雄县米黄庄村6区072号	175	74	80	超重	4100	74	及格	7.2	78	及格	240	74	及格	0	10	不及格					4′1	68	及格	0					20	100	优秀	0	70.7	0	70.7	及格
44	440	动物药学本19402	201940243	1	王珍琦	2	2000-02-29	河北省保定市唐县白合镇邮局	168	49	100	正常	1900	20	不及格	8.5	76	及格	179	78	及格	3	10	不及格	3′45	78	及格	0					34	66	及格	0					64.2	0	64.2	及格
44	440	动物药学本19402	201940244	1	李美好	2	2000-05-20	河北省保定市高阳县小王郭庄镇傅家营村	163	55	100	正常	1720	0	不及格	9	72	及格	175	74	及格	24	90	优秀	4′16	66	及格	0					38	70	及格	0					66	0	66	及格
44	440	动物药学本19402	201940245	1	杨旭霞	2	2001-04-19	河北保定市易县易州镇宋村	159	51	100	正常	2630	70	及格	8.7	74	及格	171	72	及格	28	100	优秀	3′28	90	优秀	0					28	60	及格	0					81.5	0	81.5	良好
44	440	动物药学本19402	201940246	1	范子娟	2	2001-12-12	河北省保定市雄县龙湾乡葛各庄村	160	70	80	超重	3000	78	及格	10.4	50	不及格	140	30	不及格	21	85	良好	4′57	30	不及格	0					25	50	不及格	0					56.2	0	56.2	不及格
44	440	动物药学本19402	201940247	1	安海洋	1	2000-07-17	河北省张家口市张北县福安被苑四号楼一单元302	178	55	80	低体重	4210	76	及格	6.8	90	优秀	260	85	良好	20	85	良好					4′2	64	及格	0					15	76	及格	0	78.8	0	78.8	及格
44	440	动物药学本19402	201940248	1	姚子豪	1	2001-09-21	河北省张家口市沽源县农业农村局（沽源县平定堡镇中环西路12号）	178	60	100	正常	4180	76	及格	7.1	78	及格	220	64	及格	19	80	良好					4′05	70	及格	0					16	80	良好	0	78.4	0	78.4	及格
44	440	动物药学本19402	201940249	1	张嘉欣	2	2000-10-18	河北省承德市兴隆县大杖子镇大杖子村111号	166	62	100	正常	1930	30	不及格	9	72	及格	173	74	及格	26	95	优秀	4′2	64	及格	0					14	0	不及格	0					63.6	0	63.6	及格
44	440	动物药学本19402	201940250	1	殷浩轩	2	2000-12-05	河北省沧州市新华区铁东家园b区10-4-401	160	50	100	正常	2600	70	及格	8.5	76	及格	170	72	及格	28	100	优秀	3′28	90	优秀	0					15	0	不及格	0					75.9	0	75.9	及格
44	440	动物药学本19402	201940251	1	赵亮	1	2001-02-05	河北省沧州市盐山县常庄乡陈营村	170	65	100	正常	4190	76	及格	7.4	76	及格	220	64	及格	9	66	及格					4′26	60	及格	0					15	76	及格	0	74.2	0	74.2	及格
44	440	动物药学本19402	201940252	1	许俊楠	2	2002-03-13	河北省沧州市吴桥县桑园镇百祥园	168	49	100	正常	3000	78	及格	9.3	68	及格	175	74	及格	23	90	优秀	4′09	68	及格	0					34	66	及格	0					76.9	0	76.9	及格
44	440	动物药学本19402	201940253	1	段明慧	2	2001-05-28	河北省沧州市黄骅市广信柳园三号楼二单元102	163	53	100	正常	1900	20	不及格	9.4	68	及格	169	70	及格	29	100	优秀	4′08	68	及格	0					27	60	及格	0					68.2	0	68.2	及格
44	440	动物药学本19402	201940254	1	刘哲	1	2001-01-28	河北省廊坊市香河县安平镇燕都新村27号楼3单元301	175	65	100	正常	4160	76	及格	7.1	78	及格	220	64	及格	8	64	及格					4′06	68	及格	0					7	20	不及格	0	70.4	0	70.4	及格
44	440	动物药学本19402	201940255	1	马玉杰	2	1999-08-14	河北省廊坊市大城县第一中学	161	62	100	正常	3000	78	及格	10.3	50	不及格	170	72	及格	19	78	及格	5′04	20	不及格	0					29	62	及格	0					61.9	0	61.9	及格
44	440	动物药学本19402	201940256	1	张海龙	1	2001-02-23	河北省三河市燕郊镇冶金西区27号楼4单元402	180	60	100	正常	4100	74	及格	7.1	78	及格	220	64	及格	20	85	良好					4′05	70	及格	0					20	100	优秀	0	80.6	0	80.6	良好
44	440	动物药学本19402	201940257	1	韩振宇	1	1999-05-04	河北省盐山县北环路888号自来水公司	175	65	100	正常	4200	76	及格	7.2	78	及格	245	76	及格	17	78	及格					3′53	74	及格	0					28	100	优秀	8	82.2	8	90.2	优秀
44	440	动物药学本19402	201940258	1	刘楠	2	2001-04-30	河北省衡水市安平县河漕村310号	150	53	100	正常	2500	68	及格	10.3	50	不及格	171	72	及格	20	80	良好	5′11	20	不及格	0					20	20	不及格	0					56.4	0	56.4	不及格
44	440	动物药学本19402	201940259	1	祁佳轩	2	2002-02-08	河北省衡水市阜城县蒋坊乡中国人民保险	160	50	100	正常	3000	78	及格	10.2	60	及格	168	70	及格	23	90	优秀	4′2	64	及格	0					43	76	及格	0					75.1	0	75.1	及格
44	440	动物药学本19402	201940260	1	于子琪	2	2001-09-18	河北省辛集市西华路金华里79号 18031260855	155	55	100	正常	2400	66	及格	9.9	62	及格	135	20	不及格	21	85	良好	4′37	50	不及格	0					30	62	及格	0					64	0	64	及格
44	441	动物医学本19401	201940261	1	董润蕾	2	1999-12-11	河北省石家庄市赵县沙河店镇东北营村中东一巷08号	165	53	100	正常	2600	70	及格	8.9	72	及格	171	72	及格	29	100	优秀	4′05	70	及格	0					34	66	及格	0					77.7	0	77.7	及格
44	441	动物医学本19401	201940262	1	段杏玲	2	2000-10-12	河北省石家庄市赵县范庄镇大夫庄乡三中村胜利南街2号	164	53	100	正常	1790	0	不及格	10.2	60	及格	171	72	及格	28	100	优秀	4′01	72	及格	0					34	66	及格	0					65.2	0	65.2	及格
44	441	动物医学本19401	201940263	1	李志亮	1	1998-08-25	河北省石家庄市赵县圪塔头村文明巷5号	178	70	100	正常	4070	74	及格	7	80	良好	210	60	及格	19	80	良好					4′27	60	及格	0					20	100	优秀	0	78.1	0	78.1	及格
44	441	动物医学本19401	201940264	1	宋孜旭	2	2000-02-11	河北省石家庄市赵县天洲国际城6号楼2单元	163	62	100	正常	2900	76	及格	9.9	62	及格	161	66	及格	28	100	优秀	4′46	40	不及格	0					28	60	及格	0					69.4	0	69.4	及格
44	441	动物医学本19401	201940265	1	陈星	2	2000-11-17	河北省唐山市滦县胜利西路金城丽景17-3-1002	163	65	80	超重	1790	0	不及格	9.1	70	及格	171	72	及格	29	100	优秀	4′21	64	及格	0					30	62	及格	0					62.2	0	62.2	及格
44	441	动物医学本19401	201940266	1	王许冉	2	2000-01-13	河北省邯郸市成安综合职业技术学校	160	70	80	超重	1900	20	不及格	10.5	40	不及格	161	66	及格	27	100	优秀	5′4	0	不及格	0					27	60	及格	0					45.6	0	45.6	不及格
44	441	动物医学本19401	201940267	1	范亚娟	2	1999-04-23	河北省邯郸市大名县木伦河食品有限公司	155	65	80	超重	2800	74	及格	10.2	60	及格	151	50	不及格	10	64	及格	4′21	64	及格	0					35	68	及格	0					66.1	0	66.1	及格
44	441	动物医学本19401	201940268	1	程招栋	1	2000-04-26	河北省邢台市南和县贾宋镇东贾郭村	172	68	100	正常	3760	68	及格	8.3	66	及格	265	90	优秀	27	100	优秀					4′16	64	及格	0					13	68	及格	0	77	0	77	及格
44	441	动物医学本19401	201940269	1	冯娜欣	2	2000-10-13	河北省邢台市南和县史召乡李牌村	155	52	100	正常	1183	0	不及格	9.7	64	及格	155	62	及格	13	70	及格	5′28	0	不及格	0					26	50	不及格	0					46	0	46	不及格
44	441	动物医学本19401	201940270	1	李亚楠	2	2000-09-08	河北省邢台市南和县三召乡侯二村49号	162	53	100	正常	1790	0	不及格	9.5	66	及格	141	30	不及格	8	62	及格	5′1	20	不及格	0					29	62	及格	0					47.6	0	47.6	不及格
44	441	动物医学本19401	201940271	1	冀欣悦	2	2001-08-11	河北省沙河市周庄办事处冀庄村	164	52	100	正常	1183	0	不及格	9	72	及格	171	72	及格	1	0	不及格	4′03	70	及格	0					25	50	不及格	0					55.6	0	55.6	不及格
44	441	动物医学本19401	201940272	1	师小雨	2	2000-08-25	河北省张家口市宣化区东望山乡常峪口村	160	64	80	超重	1900	20	不及格	9.1	70	及格	171	72	及格	29	100	优秀	4′21	64	及格	0					31	64	及格	0					65.4	0	65.4	及格
44	441	动物医学本19401	201940273	1	李文硕	1	2000-07-28	河北省承德市滦平县职业技术教育中心	178	75	100	正常	3640	66	及格	7.2	78	及格	220	64	及格	18	78	及格					4′4	50	不及格	0					21	100	优秀	1	74.7	1	75.7	及格
44	441	动物医学本19401	201940274	1	张天颖	2	1999-12-06	河北省承德市滦平县职业技术教育中心	160	47	100	正常	2900	76	及格	10.5	40	不及格	130	10	不及格	18	76	及格	5′45	0	不及格	0					38	70	及格	0					50	0	50	不及格
44	441	动物医学本19401	201940275	11	王国威	1	2000-01-14	河北省承德市隆化县龙华镇阳光心居1号楼1单元1402	172	65	100	正常	3600	66	及格	7.4	76	及格	235	72	及格	1	20	不及格					4′37	50	不及格	0					15	76	及格	0	66.9	0	66.9	及格
44	441	动物医学本19401	201940276	11	杨舰航	1	2000-12-01	河北省承德市丰宁满族自治县大阁镇园丁小区A栋432	178	69	100	正常	3670	66	及格	9.6	30	不及格	270	95	优秀	17	78	及格					3′49	76	及格	0					19	95	优秀	0	72.9	0	72.9	及格
44	441	动物医学本19401	201940277	11	修美娜	2	2000-03-20	河北省承德市丰宁满族自治县河东四新村355	165	50	100	正常	4200	100	优秀	9.5	66	及格	175	74	及格	21	85	良好	3′48	76	及格	0					33	66	及格	0					80.9	0	80.9	良好
44	441	动物医学本19401	201940278	1	李娜	2	2000-12-22	河北省三河市泃阳镇双塔村村委会	166	59	100	正常	3000	78	及格	10.9	20	不及格	161	66	及格	20	80	良好	4′43	40	不及格	0					30	62	及格	0					59.5	0	59.5	不及格
44	441	动物医学本19401	201940279	1	马旭	1	2001-03-13	河北省廊坊市三河市皇庄镇薄大宙村115号	178	70	100	正常	3666	66	及格	6.7	95	优秀	240	74	及格	21	85	良好					3′4	80	良好	0					18	90	优秀	0	84.8	0	84.8	良好
44	441	动物医学本19401	201940280	1	李佳煜	2	2000-11-22	河北省三河市泃阳镇新天地二期一号楼三单元1401	165	85	60	肥胖	4200	100	优秀	9.7	64	及格	155	62	及格	13	70	及格	5′28	0	不及格	0					26	50	不及格	0					55	0	55	不及格
44	441	动物医学本19401	201940281	1	李明昊	1	2000-12-29	河北省三河市杨庄镇肖庄子村	176	70	100	正常	3690	68	及格	7.1	78	及格	215	62	及格	20	85	良好					3′5	76	及格	0					19	95	优秀	0	80.2	0	80.2	良好
44	441	动物医学本19401	201940282	1	苏新瑞	1	2001-02-18	河北省三河市燕郊开发区大街星河皓月N2号楼1单元102室	174	62	100	正常	3780	68	及格	7.4	76	及格	220	64	及格	21	85	良好					4′5	50	不及格	0					13	68	及格	0	72.1	0	72.1	及格
44	441	动物医学本19401	201940283	1	唐涛	1	2000-10-05	河北省三河市新集镇刁庄村	173	65	100	正常	3600	66	及格	7	80	良好	240	74	及格	23	90	优秀					4′12	66	及格	0					15	76	及格	0	78.1	0	78.1	及格
44	441	动物医学本19401	201940284	1	徐佳丽	2	2001-07-10	河北省廊坊市三河市燕郊镇港中旅海泉湾一号楼一单元1101	154	47	100	正常	1810	0	不及格	9.3	68	及格	181	78	及格	18	76	及格	4′37	50	不及格	0					36	68	及格	0					60.8	0	60.8	及格
44	441	动物医学本19401	201940285	1	张金彪	1	2000-09-28	河北省三河市燕郊镇雷捷时代广场1期2号楼1912	176	65	100	正常	3700	68	及格	7.1	78	及格	240	74	及格	17	78	及格					4′1	68	及格	0					14	72	及格	0	76.8	0	76.8	及格
44	441	动物医学本19401	201940286	1	刘洁	2	2001-09-18	河北省衡水市武邑县丽景金城	155	50	100	正常	1900	20	不及格	10.1	60	及格	155	62	及格	27	100	优秀	4′25	62	及格	0					31	64	及格	0					65	0	65	及格
44	441	动物医学本19401	201940287	1	赵晓悦	2	2001-09-26	河北省衡水市武邑县韩庄镇大赵村	158	55	100	正常	3000	78	及格	9.5	66	及格	177	76	及格	27	100	优秀	4′28	60	及格	0					31	64	及格	0					75.9	0	75.9	及格
44	441	动物医学本19401	201940288	1	陈杨	2	2001-07-27	河北省辛集市东华路万达山水城九号楼一单元1602	165	65	100	正常	3200	85	良好	10.1	60	及格	141	30	不及格	5	40	不及格	4′35	50	不及格	0					30	62	及格	0					63	0	63	及格
44	441	动物医学本19401	201940289	1	李立瑾	2	2000-09-20	河北省石家庄市藁城市岗上镇内族村	150	57	80	超重	4200	100	优秀	10.4	50	不及格	151	50	不及格	29	100	优秀	5′18	10	不及格	0					22	30	不及格	0					57	0	57	不及格
44	441	动物医学本19401	201940290	1	岳昊雯	2	2001-07-04	河北省辛集市清河湾C1区2号楼1单元801室	169	85	60	肥胖	1830	0	不及格	11	20	不及格	171	72	及格	26	95	优秀	5′41	0	不及格	0					30	62	及格	0					35.9	0	35.9	不及格
44	442	动物医学本19402	201940291	1	钱亿宽	2	2000-12-24	河北省石家庄市正定县南楼乡厢同村	164	50	100	正常	2400	66	及格	8.6	76	及格	176	76	及格	17	76	及格	3′24	90	优秀	0					32	64	及格	0					79.7	0	79.7	及格
44	442	动物医学本19402	201940292	1	杜世凤	2	2000-04-30	河北省石家庄市鹿泉区寺家庄镇高迁新村城果小区	167	50	100	正常	2300	64	及格	8.8	74	及格	181	78	及格	23	90	优秀	4′12	68	及格	0					32	64	及格	0					76.2	0	76.2	及格
44	442	动物医学本19402	201940293	1	胡晓俊	2	2000-06-25	河北省石家庄市裕华区晶彩苑1号楼1单元2101	163	74	80	超重	2500	68	及格	9.8	64	及格	151	50	不及格	18	76	及格	4′38	50	不及格	0					29	62	及格	0					63.8	0	63.8	及格
44	442	动物医学本19402	201940294	1	王阅泽	1	2001-01-28	河北省石家庄市正定县西平乐乡东杜村太平路4号	174	80	80	超重	4600	80	良好	7.6	74	及格	225	66	及格	13	72	及格					4′36	50	不及格	0					11	60	及格	0	68.6	0	68.6	及格
44	442	动物医学本19402	201940295	1	刘哓磊	2	2001-02-23	河北省石家庄市行唐县南桥镇北龙岗村兴龙东街36号	166	58	100	正常	2500	68	及格	10.4	50	不及格	161	66	及格	18	76	及格	4′29	60	及格	0					28	60	及格	0					67.4	0	67.4	及格
44	442	动物医学本19402	201940296	1	纪思宇	2	2001-12-30	河北省石家庄市深泽县医院对面福顺堂药房中心店	164	50	100	正常	2100	60	及格	9.6	66	及格	161	66	及格	21	85	良好	4′21	64	及格	0					44	76	及格	0					72.7	0	72.7	及格
44	442	动物医学本19402	201940297	1	刘文静	2	2000-04-17	河北省石家庄市深泽县赵八乡吕村	162	50	100	正常	2300	64	及格	8.9	72	及格	181	78	及格	1	0	不及格	4′17	66	及格	0					27	60	及格	0					66	0	66	及格
44	442	动物医学本19402	201940298	1	刘泓妤	2	2001-11-17	河北省石家庄市赞皇县阳泽乡吕庄村	165	61	100	正常	2400	66	及格	9.1	70	及格	159	64	及格	27	100	优秀	4′46	40	不及格	0					27	60	及格	0					69.3	0	69.3	及格
44	442	动物医学本19402	201940299	1	陈泽瑶	2	2001-12-02	河北省石家庄市无极县郭庄镇崔家庄村	164	50	100	正常	2300	64	及格	8.6	76	及格	186	80	良好	7	60	及格	4′35	50	不及格	0					19	20	不及格	0					65.8	0	65.8	及格
44	442	动物医学本19402	201940300	1	陈梓萌	2	2001-02-23	河北省石家庄市元氏县南因镇东杜村	168	50	100	正常	2400	66	及格	8.9	72	及格	181	78	及格	31	100	优秀	3′47	78	及格	0					45	78	及格	0					80.5	0	80.5	良好
44	442	动物医学本19402	201940301	1	朱朔	2	2001-09-28	河北省石家庄市晋州市营里镇大尚村	166	51	100	正常	2300	64	及格	8.8	74	及格	180	78	及格	23	90	优秀	4′12	68	及格	0					33	66	及格	0					76.4	0	76.4	及格
44	442	动物医学本19402	201940302	1	闫永祺	2	2001-07-19	河北省唐山市路北区裕华嘉苑911楼7门601	168	65	100	正常	2300	64	及格	8.8	74	及格	161	66	及格	19	78	及格	4′28	60	及格	0					30	62	及格	0					72	0	72	及格
44	442	动物医学本19402	201940303	1	梁雨欣	2	2000-09-05	河北省唐山市丰润新军屯镇溪歌庄村沟北小区七排7号	167	78	60	肥胖	2400	66	及格	10.1	60	及格	161	66	及格	19	78	及格	4′52	40	不及格	0					30	62	及格	0					59.5	0	59.5	不及格
44	442	动物医学本19402	201940304	1	丁盼盼	2	2002-01-18	河北省唐山市曹妃甸区唐海镇曙光街23号光荣院	163	60	100	正常	2400	66	及格	9.4	68	及格	161	66	及格	24	90	优秀	4′08	68	及格	0					26	50	不及格	0					72.7	0	72.7	及格
44	442	动物医学本19402	201940305	1	李欣慧	2	2000-11-29	河北省唐山市曹妃甸区四季华庭29-1-501	170	50	100	正常	2000	40	不及格	10.7	30	不及格	171	72	及格	16	74	及格	3′54	74	及格	0					32	64	及格	0					62.8	0	62.8	及格
44	442	动物医学本19402	201940306	1	王荣乾	1	2001-11-29	河北省邯郸市永年区富强路幸福花园三单元903	176	70	100	正常	4875	85	良好	7.3	76	及格	215	62	及格	11	68	及格					4′45	50	不及格	0					8	30	不及格	0	69	0	69	及格
44	442	动物医学本19402	201940307	1	马晨阳	1	2000-07-17	河北省邯郸市邯山区电力小区1号楼3单元8号	180	56	80	低体重	5136	95	优秀	7.1	78	及格	245	76	及格	5	60	及格					4′42	50	不及格	0					11	60	及格	0	71.5	0	71.5	及格
44	442	动物医学本19402	201940308	1	苏星辉	1	2000-01-15	河北省邯郸市永年区小龙马乡北护驾村	177	58	100	正常	4560	80	良好	7.2	78	及格	220	64	及格	24	95	优秀					4′31	50	不及格	0					16	80	良好	0	76.5	0	76.5	及格
44	442	动物医学本19402	201940309	1	田若彤	2	1999-09-03	河北省邯郸市鸡泽县风正乡中风正村	163	49	100	正常	2200	62	及格	9.5	66	及格	145	40	不及格	24	90	优秀	4′12	68	及格	0					30	62	及格	0					70.3	0	70.3	及格
44	442	动物医学本19402	201940310	1	李微	2	2000-10-23	河北省邯郸市成安县李重村	170	63	100	正常	2600	70	及格	10.2	60	及格	181	78	及格	19	78	及格	4′37	50	不及格	0					25	50	不及格	0					68.1	0	68.1	及格
44	442	动物医学本19402	201940311	1	高晓龙	1	2000-04-20	河北省邯郸市大名县束馆镇东魏村	168	60	100	正常	4774	85	良好	7.2	78	及格	250	80	良好	27	100	优秀					3′58	72	及格	0					22	100	优秀	2	85.8	2	87.8	良好
44	442	动物医学本19402	201940312	1	李旋	2	2001-08-01	河北省邯郸市涉县西达镇台华村	167	55	100	正常	2400	66	及格	8.4	78	及格	181	78	及格	1	0	不及格	4′11	68	及格	0					25	50	不及格	0					66.9	0	66.9	及格
44	442	动物医学本19402	201940313	1	张健强	1	2001-04-24	河北省邯郸市涉县御湖天城12-2-1801	169	50	80	低体重	4560	80	良好	7.1	78	及格	220	64	及格	23	90	优秀					4′0	72	及格	0					16	80	良好	0	77.4	0	77.4	及格
44	442	动物医学本19402	201940314	1	杨慧杰	2	2000-08-28	河北省邯郸市涉县辽城乡石门村	159	52	100	正常	2100	60	及格	9.2	70	及格	161	66	及格	17	76	及格	3′46	78	及格	0					37	70	及格	0					74.8	0	74.8	及格
44	442	动物医学本19402	201940315	1	刘中刚	1	1998-10-30	河北省邯郸市邱县香城固镇南刘村	176	70	100	正常	4860	85	良好	7.2	78	及格	225	66	及格	17	78	及格					4′4	50	不及格	0					17	85	良好	0	76.3	0	76.3	及格
44	442	动物医学本19402	201940316	1	孙孟全	1	2001-05-10	河北省邯郸市馆陶县第一中学	173	49	80	低体重	4137	74	及格	7.5	74	及格	240	74	及格	19	80	良好					3′41	78	及格	0					16	80	良好	0	76.9	0	76.9	及格
44	442	动物医学本19402	201940317	1	曹帅斐	1	2000-11-16	河北省邯郸市魏县双庙乡曹也村101号	174	50	80	低体重	4760	85	良好	6.7	95	优秀	230	70	及格	7	64	及格					3′56	72	及格	0					14	72	及格	0	78.8	0	78.8	及格
44	442	动物医学本19402	201940319	1	聂爽爽	2	2001-05-22	河北省邢台市南和县怡馨家园19号楼2单元	173	50	80	低体重	2600	70	及格	10.2	60	及格	155	62	及格	13	70	及格	4′46	40	不及格	0					26	50	不及格	0					60.7	0	60.7	及格
44	442	动物医学本19402	201940320	1	张艺赢	2	2000-12-13	河北省邢台市威县北外大街曹连武烧鸡店	167	50	100	正常	2300	64	及格	8.1	80	良好	195	85	良好	12	68	及格	4′12	68	及格	0					13	0	不及格	0					69.5	0	69.5	及格
44	442	动物医学本19402	201940321	1	赵子佩	1	2001-05-18	河北省邢台市临城县东镇镇后留村	177	78	80	超重	4250	76	及格	7.1	78	及格	265	90	优秀	27	100	优秀					4′16	64	及格	0					13	68	及格	0	77.6	0	77.6	及格
44	442	动物医学本19402	201940322	1	王凤飞	2	2001-02-03	河北省邢台市内丘县南赛乡张公塔村	168	50	100	正常	2100	60	及格	9.5	66	及格	145	40	不及格	23	90	优秀	4′28	60	及格	0					29	62	及格	0					68.4	0	68.4	及格
44	442	动物医学本19402	201940323	1	刘洪晴	2	2000-10-02	河北省邢台市临西县尖冢镇西尖庄村	174	65	100	正常	2500	68	及格	9.5	66	及格	153	60	及格	21	85	良好	4′29	60	及格	0					30	62	及格	0					71.1	0	71.1	及格
44	442	动物医学本19402	201940324	1	牛晓娣	2	1999-02-05	河北省邢台市广宗县大平台乡东牛里庄村	155	60	80	超重	2100	60	及格	9.5	66	及格	135	20	不及格	23	90	优秀	4′29	60	及格	0					12	0	不及格	0					57.2	0	57.2	不及格
44	442	动物医学本19402	201940325	1	赵鹤然	1	2001-09-12	河北省保定市望都县祥和苑小区10号楼2单元1101室	178	60	100	正常	4750	85	良好	7.3	76	及格	240	74	及格	21	85	良好					4′07	68	及格	0					17	85	良好	0	80.9	0	80.9	良好
44	442	动物医学本19402	201940326	1	李家齐	1	2001-01-29	河北省保定市清苑区南大冉一村	174	55	100	正常	5325	100	优秀	7.7	72	及格	220	64	及格	23	90	优秀					5′03	40	不及格	0					25	100	优秀	5	77.8	5	82.8	良好
44	442	动物医学本19402	201940327	1	桑旭冬	1	2001-12-21	河北省保定市易县大龙华乡大龙华村国旗超市	180	58	100	正常	4650	85	良好	6.8	90	优秀	275	100	优秀	27	100	优秀					3′59	72	及格	0					22	100	优秀	2	90.2	2	92.2	优秀
44	442	动物医学本19402	201940328	1	张若斌	1	2001-08-09	河北省保定市曲阳县永宁中学	181	80	80	超重	4950	90	优秀	7.1	78	及格	250	80	良好	4	50	不及格					4′35	50	不及格	0					20	100	优秀	0	74.1	0	74.1	及格
44	442	动物医学本19402	201940329	1	郑运	1	2000-12-21	河北省涿州市高官庄镇台头村	185	88	80	超重	5050	95	优秀	7.5	74	及格	210	60	及格	13	72	及格					4′34	50	不及格	0					8	30	不及格	0	67.3	0	67.3	及格
44	442	动物医学本19402	201940330	1	刘刚	1	2001-02-02	河北省张家口市怀来县沙城镇奥林景泰31号楼1单元203	178	56	80	低体重	4750	85	良好	7.1	78	及格	235	72	及格	28	100	优秀					3′56	72	及格	0					16	80	良好	0	80	0	80	良好
44	443	动物医学本19403	201940331	1	张爽爽	2	2000-11-11	河北省秦皇岛市开发区长江西道66号	170	60	100	正常	2635	70	及格	9.4	68	及格	160	64	及格	1	0	不及格	4′48	40	不及格	0					30	62	及格	0					59.7	0	59.7	不及格
44	443	动物医学本19403	201940332	1	李婧淼	2	2000-12-11	河北省秦皇岛市开发区长江西道66号	168	75	80	超重	2655	72	及格	9.9	62	及格	180	78	及格	27.4	100	优秀	4′36	50	不及格	0					30	62	及格	0					69.2	0	69.2	及格
44	443	动物医学本19403	201940333	1	卢秦月	2	2001-07-18	河北省秦皇岛市昌黎县龙家店镇边封台村170号	162	45	80	低体重	2835	74	及格	9.3	68	及格	180	78	及格	34	100	优秀	4′08	68	及格	0					29	62	及格	0					74.3	0	74.3	及格
44	443	动物医学本19403	201940334	1	常伽翌	2	2001-08-01	河北省邯郸市亚太康乐苑5-1-10	165	60	100	正常	2630	70	及格	9.9	62	及格	147	50	不及格	21	85	良好	4′53	30	不及格	0					44	76	及格	0					65	0	65	及格
44	443	动物医学本19403	201940335	1	郭士森	1	2002-03-05	河北省邢台市柏乡县龙华乡邢村	178	63	100	正常	4949	90	优秀	7.5	74	及格	235	72	及格	29	100	优秀					4′51	40	不及格	0					11	60	及格	0	74.5	0	74.5	及格
44	443	动物医学本19403	201940336	1	焦渝丹	2	2000-04-21	河北省邢台市隆尧县大张庄乡焦家庄	158	40	80	低体重	2643	70	及格	11.4	0	不及格	155	62	及格	13	70	及格	4′4	50	不及格	0					30	62	及格	0					51.9	0	51.9	不及格
44	443	动物医学本19403	201940337	1	曹梦然	2	2001-12-13	河北省邢台市沙河市綦村镇西左村449号	159	48	100	正常	2680	72	及格	11.1	10	不及格	165	68	及格	20	80	良好	4′35	50	不及格	0					32	64	及格	0					59	0	59	不及格
44	443	动物医学本19403	201940339	1	靳朝阳	2	2001-01-07	河北省保定市满城区南韩村镇南辛庄村	172	58	100	正常	2655	72	及格	9.4	68	及格	157	62	及格	26	95	优秀	4′02	72	及格	0					33	66	及格	0					76.1	0	76.1	及格
44	443	动物医学本19403	201940341	1	王瑀彤	2	2001-09-04	河北省保定市涿州市桃园街道康丽小区南楼202	165	55	100	正常	1810	0	不及格	10.9	20	不及格	162	66	及格	10	64	及格	5′1	20	不及格	0					31	64	及格	0					42.4	0	42.4	不及格
44	443	动物医学本19403	201940342	1	卜亚琪	2	2001-07-22	河北省保定市唐县北店头乡西长店村	160	42	80	低体重	2645	70	及格	10.1	60	及格	167	70	及格	26	95	优秀	3′57	74	及格	0					26	50	不及格	0					70.8	0	70.8	及格
44	443	动物医学本19403	201940343	1	王怡彤	2	2000-03-17	河北省保定市容城县贾光乡西张楚村	157	54	100	正常	2730	72	及格	8.8	74	及格	163	66	及格	29	100	优秀	3′27	90	优秀	0					50	85	良好	0					83.7	0	83.7	良好
44	443	动物医学本19403	201940344	1	孙妍	2	2001-01-21	河北省保定市容城县沟西村北环路115号	157	48	100	正常	2675	72	及格	10.4	50	不及格	160	64	及格	5	40	不及格	4′34	50	不及格	0					28	60	及格	0					62.2	0	62.2	及格
44	443	动物医学本19403	201940345	1	冯心博	2	2001-10-10	河北省保定市易县高村镇中高村	158	41	80	低体重	1810	0	不及格	9.9	62	及格	140	30	不及格	1	0	不及格	4′35	50	不及格	0					25	50	不及格	0					42.4	0	42.4	不及格
44	443	动物医学本19403	201940346	1	王玉琬	2	2000-11-04	河北省涿州市高官庄镇永合庄村	169	62	100	正常	1790	0	不及格	10.3	50	不及格	145	40	不及格	17	76	及格	4′48	40	不及格	0					27	60	及格	0					50.6	0	50.6	不及格
44	443	动物医学本19403	201940347	1	张雨萱	2	2001-02-15	河北省保定市安国市河北安国中学637班张雨萱	165	58	100	正常	1900	20	不及格	10.1	60	及格	150	50	不及格	20	80	良好	4′47	40	不及格	0					30	62	及格	0					57.2	0	57.2	不及格
44	443	动物医学本19403	201940348	1	田祯	2	2001-04-19	河北省保定市高碑店市益民路37益民东区一号楼二单元402	168	75	80	超重	2870	76	及格	10.1	60	及格	130	10	不及格	34	100	优秀	5′3	0	不及格	0					31	64	及格	0					52.8	0	52.8	不及格
44	443	动物医学本19403	201940349	11	刘宏扬	1	2000-09-22	河北承德市双桥区西大街市医院行政办公楼415	180	62	100	正常	4900	90	优秀	7.5	74	及格	240	74	及格	29	100	优秀					4′51	40	不及格	0					12	64	及格	0	75.1	0	75.1	及格
44	443	动物医学本19403	201940350	11	王浩然	2	2000-11-11	河北省承德市隆化县汤头沟镇小沈屯村	158	54	100	正常	2685	72	及格	11.1	10	不及格	163	66	及格	27	100	优秀	4′48	40	不及格	0					21	30	不及格	0					55.4	0	55.4	不及格
44	443	动物医学本19403	201940351	11	刘文扬	1	2000-10-22	河北省承德市围场县克勒沟镇高家店村8组10号	170	63	100	正常	4575	80	良好	7.1	78	及格	230	70	及格	1	20	不及格					4′06	68	及格	0					22	100	优秀	2	75.2	2	77.2	及格
44	443	动物医学本19403	201940352	1	佟磊	1	1999-09-23	河北省沧州市沧县仵龙堂乡何官屯村	166	60	100	正常	4575	80	良好	7	80	良好	230	70	及格	17	78	及格					3′56	72	及格	0					18	90	优秀	0	81.2	0	81.2	良好
44	443	动物医学本19403	201940353	1	朱冠群	1	2000-12-02	河北省沧州市盐山县玫瑰花园二单元501	180	74	100	正常	4575	80	良好	7.3	76	及格	255	80	良好	27	100	优秀					4′16	64	及格	0					13	68	及格	0	79.8	0	79.8	及格
44	443	动物医学本19403	201940354	1	侯文月	2	2001-03-22	河北省沧州市青县清州镇侯营村永慧超市	163	44	80	低体重	2685	72	及格	10.3	50	不及格	135	20	不及格	30.7	100	优秀	4′37	50	不及格	0					25	50	不及格	0					59.8	0	59.8	不及格
44	443	动物医学本19403	201940355	1	宋祥华	2	2000-03-20	河北省沧州市青县木门店镇前仔仪村	163	51	100	正常	2500	68	及格	9.5	66	及格	170	72	及格	19	78	及格	4′05	70	及格	0					38	70	及格	0					74.4	0	74.4	及格
44	443	动物医学本19403	201940356	1	刘一頔	2	2001-03-30	河北省沧州市肃宁县付佐乡北石宝二分村162号	163	58	100	正常	2680	72	及格	8.9	72	及格	150	50	不及格	0	0	不及格	4′35	50	不及格	0					21	30	不及格	0					58.2	0	58.2	不及格
44	443	动物医学本19403	201940357	1	闫梦婷	2	2000-07-23	河北省沧州市肃宁县育英小区2号楼3单元	163	45	80	低体重	2737	72	及格	11.5	0	不及格	140	30	不及格	5	40	不及格	5′11	20	不及格	0					32	64	及格	0					40.2	0	40.2	不及格
44	443	动物医学本19403	201940358	1	姜龙雨	1	2000-06-29	河北省沧州市南皮县南皮县第一中学	177	60	100	正常	3875	70	及格	7.1	78	及格	240	74	及格	16	76	及格					4′2	64	及格	0					18	90	优秀	0	77.9	0	77.9	及格
44	443	动物医学本19403	201940359	1	周彪	1	2000-08-03	河北省沧州市任丘市石门桥镇东关张村34号	178	67	100	正常	4550	80	良好	6.7	95	优秀	250	80	良好	26	100	优秀					4′2	64	及格	0					10	50	不及格	0	81.8	0	81.8	良好
44	443	动物医学本19403	201940360	1	王嘉伊	1	2000-11-05	河北省任丘市石门桥镇西汜水村	181	86	80	超重	4875	85	良好	7.2	78	及格	230	70	及格	29	100	优秀					4′02	70	及格	0					16	80	良好	0	79.3	0	79.3	及格
44	443	动物医学本19403	201940361	1	甄雅珍	2	2001-04-26	河北省河间市卧佛堂镇孙村159号	172	70	100	正常	2835	74	及格	10.5	40	不及格	165	68	及格	33	100	优秀	4′34	50	不及格	0					30	62	及格	0					67.1	0	67.1	及格
44	443	动物医学本19403	201940362	1	杨泽昊	1	2000-12-13	河北省沧州市黄骅市羊儿庄镇陈庄村	176	79	80	超重	4650	85	良好	7.6	74	及格	215	62	及格	10	68	及格					5′0	40	不及格	0					6	10	不及格	0	61.5	0	61.5	及格
44	443	动物医学本19403	201940363	1	巩建勇	1	2000-06-09	河北省河间市城垣东路第一中学	171	68	100	正常	4585	80	良好	7.5	74	及格	230	70	及格	18	78	及格					4′23	62	及格	0					16	80	良好	0	77	0	77	及格
44	443	动物医学本19403	201940364	1	孟宪航	1	1999-11-03	河北省三河市新集镇大罗村	180	55	80	低体重	4250	76	及格	7.4	76	及格	250	80	良好	13	72	及格					4′13	66	及格	0					20	100	优秀	0	77	0	77	及格
44	443	动物医学本19403	201940365	11	杜泓延	1	2001-01-18	河北省廊坊市文安县孙氏镇龙街管区龙街村	174	60	100	正常	5137	95	优秀	7.4	76	及格	260	85	良好	30	100	优秀					3′59	72	及格	0					15	76	及格	0	85	0	85	良好
44	443	动物医学本19403	201940366	1	曲朔	1	2000-11-01	河北省沧州市献县东升路南书香苑3号楼1单401	178	61	100	正常	3800	70	及格	7.1	78	及格	240	74	及格	17	78	及格					4′2	64	及格	0					20	100	优秀	0	79.1	0	79.1	及格
44	443	动物医学本19403	201940367	1	杨江明	1	1998-02-17	河北省邯郸市武安市富强路矿苑小区3号楼5单元501	176	60	100	正常	4575	80	良好	6.7	95	优秀	255	80	良好	20	85	良好					4′0	72	及格	0					23	100	优秀	3	86.9	3	89.9	良好
44	443	动物医学本19403	201940368	1	李盛森	1	2000-03-09	河北省衡水市饶阳县五公镇五公村	170	75	80	超重	4275	76	及格	7.4	76	及格	215	62	及格	16	76	及格					4′34	50	不及格	0					15	76	及格	0	70	0	70	及格
44	443	动物医学本19403	201940369	1	刘宏利	1	2001-01-25	河北省定州市北环路领秀城北区六号楼	180	86	80	超重	5137	95	优秀	7.1	78	及格	255	80	良好	26	100	优秀					4′3	60	及格	0					10	50	不及格	0	76.8	0	76.8	及格
44	443	动物医学本19403	201940370	1	郭子昂	1	2000-10-06	河北省石家庄市辛集市南智邱镇大车城村	185	75	100	正常	4565	80	良好	7.4	76	及格	245	76	及格	1	20	不及格					4′33	50	不及格	0					21	100	优秀	1	71.8	1	72.8	及格
44	444	动物医学本19404	201940385	1	杨红彬	1	2001-07-20	河北省邯郸市科程水果批发市场益农门斜对面的牛肉板面王面馆	177	71	100	正常	4500	80	良好	7.1	78	及格	240	74	及格	1	20	不及格					4′3	60	及格	0					14	72	及格	0	71.2	0	71.2	及格
44	444	动物医学本19404	201940371	1	魏晓博	1	2000-11-05	河北省石家庄市长安区华清北街60号福华家园1-1-1705	187	78	100	正常	5000	90	优秀	7	80	良好	255	80	良好	17	78	及格					3′5	76	及格	0					15	76	及格	0	83.1	0	83.1	良好
44	444	动物医学本19404	201940372	1	郝培晰	1	2001-09-16	河北省石家庄市裕华区银通小区53-6-402	185	78	100	正常	4200	76	及格	7.3	76	及格	245	76	及格	1	20	不及格					5′25	30	不及格	0					3	0	不及格	0	57.2	0	57.2	不及格
44	444	动物医学本19404	201940373	1	张硕怡	1	2002-01-31	河北省石家庄市赞皇县南街花园	169	75	80	超重	4380	78	及格	7.8	72	及格	215	62	及格	18	78	及格					4′35	50	不及格	0					4	0	不及格	0	62.1	0	62.1	及格
44	444	动物医学本19404	201940374	1	邢子昆	1	1999-10-08	河北省石家庄赞皇县许亭乡巡检司村第四小区21号	173	75	80	超重	5000	90	优秀	7.7	72	及格	215	62	及格	11	68	及格					3′44	78	及格	0					8	30	不及格	0	71.5	0	71.5	及格
44	444	动物医学本19404	201940376	1	王润泽	1	1998-05-13	河北省石家庄市栾城区西营乡吴辛庄村南七条17号	176	70	100	正常	5000	90	优秀	7.1	78	及格	240	74	及格	10	68	及格					4′3	60	及格	0					13	68	及格	0	77.1	0	77.1	及格
44	444	动物医学本19404	201940377	1	吴昊	1	2000-09-17	河北省唐山市滦南县长凝镇前苏村237号	170	50	80	低体重	4000	72	及格	7.2	78	及格	235	72	及格	21	85	良好					4′05	70	及格	0					12	64	及格	0	74.5	0	74.5	及格
44	444	动物医学本19404	201940378	1	刘子钊	1	2001-02-27	河北省唐山市乐亭县古河乡东阁楼坨村	172	60	100	正常	4000	72	及格	7.2	78	及格	230	70	及格	20	85	良好					4′3	60	及格	0					7	20	不及格	0	70.9	0	70.9	及格
44	444	动物医学本19404	201940379	1	赵佳兴	1	2000-08-12	河北省唐山市乐亭县中堡镇北何庄村214号	175	63	100	正常	5000	90	优秀	6.9	85	良好	250	80	良好	11	68	及格					4′04	70	及格	0					12	64	及格	0	80.7	0	80.7	良好
44	444	动物医学本19404	201940380	1	安冬兴	1	2001-01-29	河北省唐山市乐亭县古河乡齐庄子村左十条2号	175	69	100	正常	5000	90	优秀	8	70	及格	230	70	及格	29	100	优秀					4′32	50	不及格	0					7	20	不及格	0	71.5	0	71.5	及格
44	444	动物医学本19404	201940381	1	李庆军	1	2000-08-01	河北省唐山市玉田县杨家板桥镇王贺郞铺村	175	56	100	正常	4000	72	及格	6.8	90	优秀	255	80	良好	29	100	优秀					3′5	76	及格	0					22	100	优秀	2	87	2	89	良好
44	444	动物医学本19404	201940382	1	袁张翅	1	2001-05-07	河北省迁安市天洋城1号楼1单元1403	172	70	100	正常	4200	76	及格	7.3	76	及格	220	64	及格	19	80	良好					4′31	50	不及格	0					8	30	不及格	0	69	0	69	及格
44	444	动物医学本19404	201940383	1	赵学浚	1	2000-12-27	河北省秦皇岛市海港区北部工业区田家沟村卫生室	182	62	100	正常	4000	72	及格	6.9	85	良好	255	80	良好	21	85	良好					4′26	60	及格	0					15	76	及格	0	78.9	0	78.9	及格
44	444	动物医学本19404	201940384	11	赵海洋	1	1999-05-17	北京市朝阳区广渠路21号金海国际9号楼05底商达宝利智能工学家具	178	88	80	超重	5300	100	优秀	7.1	78	及格	215	62	及格	21	85	良好					4′37	50	不及格	0					8	30	不及格	0	70.3	0	70.3	及格
44	444	动物医学本19404	201940386	1	崔子龙	1	2001-06-09	河北省邯郸市 邯山区代召乡堤南堡村	174	68	100	正常	5000	90	优秀	7.1	78	及格	230	70	及格	21	85	良好					4′02	70	及格	0					18	90	优秀	0	82.6	0	82.6	良好
44	444	动物医学本19404	201940387	1	袁宏鑫	1	2002-05-03	河北省邯郸市临漳县柳园镇李羊羔村18803300770	178	70	100	正常	5500	100	优秀	7.1	78	及格	250	80	良好	16	76	及格					3′59	72	及格	0					12	64	及格	0	82	0	82	良好
44	444	动物医学本19404	201940388	1	宋学桐	2	2001-05-27	河北省张家口市涿鹿县合符南区二期16号楼1单元1504室	168	73	80	超重	1790	0	不及格	9.9	62	及格	149	50	不及格	19	78	及格	5′05	20	不及格	0					35	68	及格	0					48	0	48	不及格
44	444	动物医学本19404	201940389	1	陈璐	2	2001-09-30	康保县盛世金水湾一号楼一单元802	160	40	80	低体重	1930	30	不及格	9	72	及格	140	30	不及格	20	80	良好	4′17	66	及格	0					44	76	及格	0					62.7	0	62.7	及格
44	444	动物医学本19404	201940390	1	梁郁洁	2	2001-01-13	河北省张家口市赤城县龙门所镇南村	160	65	80	超重	3000	78	及格	11.5	0	不及格	150	50	不及格	16	74	及格	4′34	50	不及格	0					32	64	及格	0					52.5	0	52.5	不及格
44	444	动物医学本19404	201940391	1	陈海瑜	2	2000-08-20	河北省张家口市尚义县妇幼保健院	165	58	100	正常	1780	0	不及格	10.4	50	不及格	160	64	及格	5	40	不及格	4′21	64	及格	0					32	64	及格	0					54.6	0	54.6	不及格
44	444	动物医学本19404	201940392	11	徐藤	2	2000-12-16	河北省承德市滦平县红旗镇红旗村	164	63.5	100	正常	3500	100	优秀	8.2	80	良好	177	76	及格	26	95	优秀	3′49	76	及格	0					37	70	及格	0					85.3	0	85.3	良好
44	444	动物医学本19404	201940393	1	王慧敏	2	2001-03-19	河南省驻马店市驿城区文明大道关庄三巷知味轩饭店	160	75	60	肥胖	3000	78	及格	12.8	0	不及格	153	60	及格	26	95	优秀	4′14	66	及格	0					6	0	不及格	0					49.4	0	49.4	不及格
44	444	动物医学本19404	201940394	1	牛俊韬	1	2001-02-14	北京市丰台北路鼎恒中心甲45号21层F室	183	83	80	超重	4500	80	良好	8.1	68	及格	230	70	及格	17	78	及格					3′54	74	及格	0					12	64	及格	0	73.6	0	73.6	及格
44	444	动物医学本19404	201940395	1	唐子瀛	2	2001-04-12	河北省廊坊市三河市燕郊技术开发区燕宁小区11-4-401室	170	65	100	正常	1940	30	不及格	9	72	及格	158	64	及格	17.2	76	及格	4′38	50	不及格	0					33	66	及格	0					64.5	0	64.5	及格
44	444	动物医学本19404	201940396	1	单业童	2	2001-03-29	河北省廊坊市霸州市关王堂村	162	50	100	正常	2100	60	及格	11.4	0	不及格	141	30	不及格	4	20	不及格	5′07	20	不及格	0					30	62	及格	0					39.2	0	39.2	不及格
44	444	动物医学本19404	201940397	1	赵琳	2	2001-12-17	河北省南宫市南街常锦胡同5号 博爱医院西邻18134385350	171	56	100	正常	3200	85	良好	8.5	76	及格	150	50	不及格	27	100	优秀	3′27	90	优秀	0					26	50	不及格	0					81	0	81	良好
44	444	动物医学本19404	201940398	1	李晶	2	2001-01-25	河北省衡水市桃城区郑家河沿镇李空城	162	48	100	正常	1810	0	不及格	8.8	74	及格	177	76	及格	1	0	不及格	3′46	78	及格	0					41	74	及格	0					60.4	0	60.4	及格
44	444	动物医学本19404	201940399	1	魏潇冰	2	2001-07-08	北京市大兴区旧宫镇庑殿家苑A区8号楼2单元802	160	72	60	肥胖	1720	0	不及格	10.7	30	不及格	151	50	不及格	19	78	及格	4′47	40	不及格	0					31	64	及格	0					42.2	0	42.2	不及格
44	444	动物医学本19404	201940400	1	陈诗雨	2	2001-09-09	河北省邢台市任县骆庄乡东盟台村	165	55	100	正常	3000	78	及格	10.2	60	及格	162	66	及格	20	80	良好	4′06	70	及格	0					29	62	及格	0					73.5	0	73.5	及格
44	444	动物医学本19404	201940401	1	张静雯	2	2000-08-06	河北省邢台市宁晋县繁荣村繁荣北街4号	163	65	80	超重	3000	78	及格	10.4	50	不及格	130	10	不及格	15.4	72	及格	4′46	40	不及格	0					30	62	及格	0					56.1	0	56.1	不及格
44	444	动物医学本19404	201940402	1	江羽晗	2	2001-08-06	河北省枣强县城市花园37号3单元402电话19831868077	160	55	100	正常	3000	78	及格	8.9	72	及格	190	85	良好	1	0	不及格	3′41	80	良好	0					38	70	及格	0					72.6	0	72.6	及格
44	444	动物医学本19404	201940404	1	陈伟伟	2	2001-03-06	河北省衡水市阜城县霞口镇后陈庄村172号	158	65	80	超重	3000	78	及格	10	62	及格	140	30	不及格	9.2	64	及格	4′5	40	不及格	0					32	64	及格	0					59.9	0	59.9	不及格
44	444	动物医学本19404	201940405	1	宋佳琴	2	2001-07-06	河北省衡水市阜城县古城镇人民政府 15930377863	168	85	60	肥胖	3000	78	及格	9.5	66	及格	130	10	不及格	17.4	76	及格	5′53	0	不及格	0					23	40	不及格	0					46.5	0	46.5	不及格
44	444	动物医学本19404	201940406	1	魏玉洁	2	2000-09-27	河北省衡水市深州市唐奉镇尤禅院村	158	57	100	正常	1930	30	不及格	9.6	66	及格	160	64	及格	20.6	80	良好	4′55	30	不及格	0					34	66	及格	0					59.7	0	59.7	不及格
44	444	动物医学本19404	201940407	1	满孟瑶	2	2001-04-07	河北省衡水市大冯营乡长官庄村	165	53	100	正常	3000	78	及格	8.9	72	及格	176	76	及格	27	100	优秀	3′37	80	良好	0					21	30	不及格	0					77.7	0	77.7	及格
44	444	动物医学本19404	201940408	1	刘玉桃	2	2001-03-27	山东省烟台市福山区福海路星河城	163	60	100	正常	1810	0	不及格	10.5	40	不及格	159	64	及格	5	40	不及格	4′38	50	不及格	0					26	50	不及格	0					48.4	0	48.4	不及格
44	444	动物医学本19404	201940410	1	张嘉倩	2	2000-09-27	河北省辛集市位伯镇镇头村镇南路15号	165	62	100	正常	1930	30	不及格	9.3	68	及格	167	70	及格	19	78	及格	3′46	78	及格	0					33	66	及格	0					70.1	0	70.1	及格
44	445	动植物检疫本19401	201940411	1	谢佳乐	2	2000-08-10	河北省石家庄市赵县职教中心旧家属院	165	50	100	正常	1720	0	不及格	9.9	62	及格	169	70	及格	24	90	优秀	4′05	70	及格	0					30	62	及格	0					63.6	0	63.6	及格
44	445	动植物检疫本19401	201940412	1	张校琨	2	2001-12-12	河北省石家庄市赵县王西章乡董西章村	158	51	100	正常	3200	85	良好	10.1	60	及格	170	72	及格	10	64	及格	4′29	60	及格	0					28	60	及格	0					71.3	0	71.3	及格
44	445	动植物检疫本19401	201940413	1	任素维	2	2000-08-09	河北省邯郸市大名县金滩镇北李庄村1组46号	161	50	100	正常	2600	70	及格	9.1	70	及格	180	78	及格	20	80	良好	4′23	62	及格	0					30	62	及格	0					73.9	0	73.9	及格
44	445	动植物检疫本19401	201940414	1	张紫嫣	2	2001-02-01	河北省邢台市柏乡县内步乡马村大队	160	52	100	正常	1700	0	不及格	9.3	68	及格	180	78	及格	1	0	不及格	4′25	62	及格	0					35	68	及格	0					55.6	0	55.6	不及格
44	445	动植物检疫本19401	201940415	1	赵林博	1	2000-11-18	河北省邢台市柏乡县柏乡镇万顺槐阳府小区10号楼5单元202室	162	52	100	正常	3800	70	及格	7.3	76	及格	200	40	不及格	20	85	良好					4′2	64	及格	0					16	80	良好	0	74	0	74	及格
44	445	动植物检疫本19401	201940416	1	回晓杰	2	2001-01-28	河北省邢台市柏乡县蓝岸明珠小区1号楼4单元201	173	75	80	超重	1800	0	不及格	10.2	60	及格	160	64	及格	21	85	良好	4′23	62	及格	0					35	68	及格	0					58.1	0	58.1	不及格
44	445	动植物检疫本19401	201940417	1	刘琳	2	2002-10-27	河北省邢台市柏乡县国色天香小区十一号楼一单元	165	53	100	正常	1183	0	不及格	11.1	10	不及格	140	30	不及格	20	80	良好	4′46	40	不及格	0					32	64	及格	0					42.4	0	42.4	不及格
44	445	动植物检疫本19401	201940418	1	秦艺萌	2	2002-04-17	河北省邢台市柏乡县西汪乡西汪村449号	165	55	100	正常	2821	74	及格	10.9	20	不及格	172	72	及格	19	78	及格	4′31	60	及格	0					30	62	及格	0					63.3	0	63.3	及格
44	445	动植物检疫本19401	201940419	1	周媛媛	2	1999-08-07	河北省滦平县滦平镇职业技术教育中心	158	50	100	正常	2872	76	及格	10.1	60	及格	172	72	及格	5	40	不及格	4′31	60	及格	0					33	66	及格	0					68.2	0	68.2	及格
44	445	动植物检疫本19401	201940420	11	杨佳	2	2001-05-17	河北省承德市隆化县张三营镇后街村	162	51	100	正常	2655	72	及格	10.4	50	不及格	160	64	及格	27	100	优秀	4′22	64	及格	0					30	62	及格	0					71.2	0	71.2	及格
44	445	动植物检疫本19401	201940421	11	李雪峰	2	2000-05-22	河北省承德市丰宁满族自治县大阁镇园丁小区A栋432	158	54	100	正常	2800	74	及格	8.7	74	及格	165	68	及格	28	100	优秀	4′17	66	及格	0					36	68	及格	0					77.7	0	77.7	及格
44	445	动植物检疫本19401	201940422	1	陈亚杰	2	2000-11-22	河北省三河市燕郊开发区大街中燕小区21栋4单元 502室	163	55	100	正常	2750	74	及格	8.7	74	及格	190	85	良好	19	78	及格	4′37	50	不及格	0					34	66	及格	0					73.8	0	73.8	及格
44	445	动植物检疫本19401	201940423	1	贾帧暄	2	2000-08-01	河北省三河市杨庄镇付各庄村	158	54	100	正常	2900	76	及格	10.5	40	不及格	172	72	及格	35	100	优秀	4′28	60	及格	0					35	68	及格	0					70.4	0	70.4	及格
44	445	动植物检疫本19401	201940424	1	刘松华	2	2001-12-16	河北省三河市皇庄镇龚庄子村	165	40	80	低体重	1900	20	不及格	9.6	66	及格	170	72	及格	23	90	优秀	4′28	60	及格	0					40	72	及格	0					63.6	0	63.6	及格
44	445	动植物检疫本19401	201940425	2	王嘉琦	2	2001-05-02	北京市海淀区清河街道安宁里南区7号楼一单元301	170	57	100	正常	2891	76	及格	9.1	70	及格	172	72	及格	24	90	优秀	4′37	50	不及格	0					30	62	及格	0					72.8	0	72.8	及格
44	445	动植物检疫本19401	201940426	1	吴天强	1	1999-05-25	河北省廊坊市三河市福鼎庄园3号楼一单元601	180	75	100	正常	4000	72	及格	7.6	74	及格	260	85	良好	18	78	及格					4′2	64	及格	0					12	64	及格	0	76.1	0	76.1	及格
44	445	动植物检疫本19401	201940427	1	许腾辉	1	2001-02-04	河北省廊坊市三河市新集镇小王庄村	175	70	100	正常	3900	70	及格	7.8	72	及格	255	80	良好	8	64	及格					4′29	60	及格	0					15	76	及格	0	73.9	0	73.9	及格
44	445	动植物检疫本19401	201940428	1	张乃及	2	2001-05-10	河北省三河市燕郊开发区大街普查队5号楼3单元303室	164	69	80	超重	2783	74	及格	9.3	68	及格	190	85	良好	16	74	及格	4′25	62	及格	0					30	62	及格	0					71.2	0	71.2	及格
44	445	动植物检疫本19401	201940429	2	周宇萌	2	2001-04-28	河北省廊坊市三河市燕郊经济开发区福成路45号交通驾校	165	50	100	正常	2964	78	及格	9.9	62	及格	203	95	优秀	11	66	及格	4′29	60	及格	0					25	50	不及格	0					72.2	0	72.2	及格
44	445	动植物检疫本19401	201940430	1	王傲诚	2	2000-05-01	河北省辛集市天山花园10号楼5单元301	166	66	80	超重	2689	72	及格	9.9	62	及格	150	50	不及格	16	74	及格	4′31	60	及格	0					32	64	及格	0					66	0	66	及格
44	446	动植物检疫本19402	201940431	1	杨兴琰	2	2002-01-26	河北省石家庄市新华区铁路32宿舍14号楼1单元501	167	60	100	正常	2475	68	及格	9.9	62	及格	185	80	良好	12	68	及格	4′06	70	及格	0					30	62	及格	0					72.6	0	72.6	及格
44	446	动植物检疫本19402	201940432	1	杨若晗	2	2001-11-26	河北省石家庄市藁城区廉州镇胜利东路尚东家园9号楼三单元502室	160	60	100	正常	1780	0	不及格	8.2	80	良好	190	85	良好	1	0	不及格	4′09	68	及格	0					30	62	及格	0					59.3	0	59.3	不及格
44	446	动植物检疫本19402	201940433	1	王梦珂	1	2000-10-24	河北省石家庄市栾城区栾城镇东不落营村北大街二胡同14号	174	70	100	正常	5001	90	优秀	9.3	40	不及格	177	0	不及格	26	100	优秀					4′2	64	及格	0					9	40	不及格	0	63.3	0	63.3	及格
44	446	动植物检疫本19402	201940434	1	张琳昱	2	2000-06-17	河北省石家庄市灵寿县灵寿镇人民西路121号	167	50	100	正常	2400	66	及格	10.2	60	及格	180	78	及格	21	85	良好	4′25	62	及格	0					21	30	不及格	0					68.6	0	68.6	及格
44	446	动植物检疫本19402	201940435	1	刘珊	2	2000-03-07	河北省石家庄市平山县平山镇北贾壁村北头街17号	164	50	100	正常	2475	68	及格	9.8	64	及格	160	64	及格	13	70	及格	4′59	30	不及格	0					35	68	及格	0					64.2	0	64.2	及格
44	446	动植物检疫本19402	201940436	1	齐冰倩	2	2000-05-21	河北省石家庄市井陉县孙庄乡洛阳村建军商店	164	60	100	正常	2021	50	不及格	9.9	62	及格	158	64	及格	21	85	良好	4′25	62	及格	0					35	68	及格	0					69	0	69	及格
44	446	动植物检疫本19402	201940437	1	陈悦	2	2001-01-01	河北省石家庄市平山县回舍镇南庄村	169	60	100	正常	1900	20	不及格	7.6	90	优秀	210	100	优秀	21	85	良好	4′09	68	及格	0					30	62	及格	0					74.3	0	74.3	及格
44	446	动植物检疫本19402	201940438	1	石若含	2	2001-03-20	河北省石家庄市元氏县向阳街迎宾小区一栋一单元501	166	48	100	正常	1900	20	不及格	7.7	85	良好	210	100	优秀	19	78	及格	4′16	66	及格	0					36	68	及格	0					72.8	0	72.8	及格
44	446	动植物检疫本19402	201940439	1	王资欢	2	2001-10-17	河北省晋州市市府街工行小区1号楼2单元103号	165	50	100	正常	1183	0	不及格	7.6	90	优秀	210	100	优秀	16	74	及格	4′15	66	及格	0					30	62	及格	0					69.8	0	69.8	及格
44	446	动植物检疫本19402	201940440	1	薛若楠	2	2002-01-17	河北省石家庄市新乐市彭家庄乡郭村向阳大街西八排四号	166	56	100	正常	1810	0	不及格	7.6	90	优秀	210	100	优秀	21	85	良好	3′59	72	及格	0					35	68	及格	0					72.7	0	72.7	及格
44	446	动植物检疫本19402	201940441	1	张淼	2	2000-07-29	河北省唐山市路北区韩城镇祥融家园D区112楼二单元901	170	85	60	肥胖	1900	20	不及格	8.3	78	及格	191	85	良好	17	76	及格	3′59	72	及格	0					34	66	及格	0					64.7	0	64.7	及格
44	446	动植物检疫本19402	201940442	1	李子怡	2	2001-08-10	河北省 曹妃甸区 建设大街 明珠小区 13栋 1单元 1001	165	78	60	肥胖	1830	0	不及格	7.6	90	优秀	210	100	优秀	3	10	不及格	4′25	62	及格	0					32	64	及格	0					56.8	0	56.8	不及格
44	446	动植物检疫本19402	201940443	1	刘书嘉	2	2001-08-22	河北省唐山市滦南县中红一品小区（北区）1号楼	158	50	100	正常	2165	62	及格	10.3	50	不及格	169	70	及格	21.5	85	良好	4′32	60	及格	0					35	68	及格	0					68.6	0	68.6	及格
44	446	动植物检疫本19402	201940444	1	肖康	1	2001-08-11	唐山市滦南县长凝镇东染各庄村112号	182	70	100	正常	3000	40	不及格	9.1	50	不及格	175	0	不及格	6	62	及格					3′55	74	及格	0					16	80	良好	0	60	0	60	及格
44	446	动植物检疫本19402	201940445	1	张子潇	1	2000-11-17	河北省唐山市滦南县扒齿港镇后于子林村	183	75	100	正常	3600	66	及格	9.2	50	不及格	250	80	良好	19	80	良好					3′59	72	及格	0					15	76	及格	0	72.9	0	72.9	及格
44	446	动植物检疫本19402	201940446	1	汪璐璐	2	2001-09-03	河北省唐山市乐亭县水韵名居9号楼3门502室	179	65	100	正常	2243	62	及格	8.1	80	良好	210	100	优秀	16	74	及格	4′2	64	及格	0					30	62	及格	0					76.7	0	76.7	及格
44	446	动植物检疫本19402	201940447	1	赵梓彤	2	2001-09-17	河北省唐山市迁西县喜峰路三福豪庭对面卓远陶瓷	164	52	100	正常	2323	64	及格	10	62	及格	182	80	良好	10	64	及格	4′34	50	不及格	0					30	62	及格	0					67.6	0	67.6	及格
44	446	动植物检疫本19402	201940448	11	谢琴娜	2	2000-06-28	河北省唐山市玉田县亮甲店镇林头屯乡闫庄子村15街1号	158	55	100	正常	2632	70	及格	9.3	68	及格	157	62	及格	23	90	优秀	4′34	50	不及格	0					28	60	及格	0					70.3	0	70.3	及格
44	446	动植物检疫本19402	201940449	1	张宁	1	2001-09-08	河北省唐山市杨店子镇北张庄村240号	180	60	100	正常	3600	66	及格	10.9	0	不及格	260	85	良好	17	78	及格					4′06	68	及格	0					15	76	及格	0	62.4	0	62.4	及格
44	446	动植物检疫本19402	201940450	1	张明涛	1	2000-12-06	河北省唐山市迁安市沙河驿镇代庄村	182	75	100	正常	3800	70	及格	10.3	0	不及格	250	80	良好	16	76	及格					4′26	60	及格	0					12	64	及格	0	59.5	0	59.5	不及格
44	446	动植物检疫本19402	201940451	1	杨博凯	1	2000-11-24	河北省，邯郸市，峰峰矿区，美雅小区，32号楼，	178	75	100	正常	3500	64	及格	9.7	20	不及格	260	85	良好	26	100	优秀					3′58	72	及格	0					15	76	及格	0	69.1	0	69.1	及格
44	446	动植物检疫本19402	201940452	1	栗梦飞	1	2000-11-12	河北省邯郸市丛台区中柳林北大街4号	175	78	80	超重	3650	66	及格	9.4	40	不及格	235	72	及格	9	66	及格					3′4	80	良好	0					10	50	不及格	0	64.7	0	64.7	及格
44	446	动植物检疫本19402	201940453	1	赵龙	1	2000-07-03	邯郸市肥乡区毛演堡乡赵庄	179	69	100	正常	3400	62	及格	9.2	50	不及格	240	74	及格	23	90	优秀					4′06	68	及格	0					12	64	及格	0	70.7	0	70.7	及格
44	446	动植物检疫本19402	201940454	1	王嘉驹	1	2001-05-12	河北省邯郸市涉县八五黄花脑生活区70#	174	68	100	正常	4570	80	良好	7.9	70	及格	250	80	良好	21	85	良好					4′16	64	及格	0					13	68	及格	0	77.1	0	77.1	及格
44	446	动植物检疫本19402	201940455	1	王新锐	2	2000-06-08	河北省邯郸市涉县涉城镇平安街道育才名都三号楼二单元	165	60	100	正常	1183	0	不及格	10	62	及格	210	100	优秀	4	20	不及格	4′2	64	及格	0					40	72	及格	0					59.4	0	59.4	不及格
44	446	动植物检疫本19402	201940456	1	贾姗姗	2	2000-10-07	河北省邯郸市鸡泽县双塔镇西双塔村生态路瑞东胡同26号	160	68	80	超重	1790	0	不及格	8.2	80	良好	190	85	良好	16	74	及格	4′15	66	及格	0					30	62	及格	0					63.3	0	63.3	及格
44	446	动植物检疫本19402	201940457	1	孙玲玲	2	2006-09-06	河北省邯郸市馆陶县文卫街馆陶县第一中学	168	75	80	超重	1780	0	不及格	7.5	95	优秀	170	72	及格	28	100	优秀	4′2	64	及格	0					29	62	及格	0					67.2	0	67.2	及格
44	446	动植物检疫本19402	201940458	1	张洁	2	2001-10-15	北京市顺义区天竺地区楼台村东环路十二条5号01号	167	60	100	正常	2586	70	及格	10	62	及格	165	68	及格	15	72	及格	5′1	20	不及格	0					30	62	及格	0					62.1	0	62.1	及格
44	446	动植物检疫本19402	201940459	1	刘雅辉	2	2000-02-05	河北省曲周县美食街御龙园小区7号楼13932088128	167	52	100	正常	2213	62	及格	9.9	62	及格	168	70	及格	16	74	及格	4′11	68	及格	0					30	62	及格	0					70.9	0	70.9	及格
44	446	动植物检疫本19402	201940461	1	郭雅楠	2	2001-11-04	河北省武安市管陶乡车谷村33号	165	50	100	正常	1780	0	不及格	7.9	85	良好	210	100	优秀	16	74	及格	4′29	60	及格	0					35	68	及格	0					68.2	0	68.2	及格
44	446	动植物检疫本19402	201940462	1	李佳宁	2	2000-12-07	河北省邯郸市武安市大同镇南冯昌村219号	165	52	100	正常	2560	70	及格	9.1	70	及格	160	64	及格	16	74	及格	4′2	64	及格	0					44	76	及格	0					73.7	0	73.7	及格
44	446	动植物检疫本19402	201940463	1	李茜	2	2000-12-18	河北省邯郸市武安市武安镇游览街1排12号2单元202室	165	52	100	正常	2275	64	及格	9.4	68	及格	180	78	及格	17	76	及格	4′25	62	及格	0					36	68	及格	0					72.8	0	72.8	及格
44	446	动植物检疫本19402	201940464	1	母佳淇	2	2001-10-08	河北省邢台市桥东区顺德路顺德市场西行五百米路北顺兴烟酒	168	50	100	正常	2350	66	及格	10.3	50	不及格	179	78	及格	19	78	及格	4′29	60	及格	0					22	30	不及格	0					65.5	0	65.5	及格
44	446	动植物检疫本19402	201940465	1	张燕	2	2000-09-07	河北省石家庄市长安区兆通镇十里铺小区5号楼1单元702	166	50	100	正常	2350	66	及格	10	62	及格	181	78	及格	23	90	优秀	4′27	62	及格	0					21	30	不及格	0					69.5	0	69.5	及格
44	446	动植物检疫本19402	201940466	1	齐雨欣	2	1999-02-06	河北省邢台市沙河市桥西区正招村30区11号	162	45	80	低体重	2527	68	及格	8.3	78	及格	166	68	及格	24	90	优秀	3′54	74	及格	0					27	60	及格	0					74.4	0	74.4	及格
44	446	动植物检疫本19402	201940467	1	赵京超	1	2000-02-02	河北省宁晋县北河庄镇和平村	182	75	100	正常	3320	62	及格	9.9	10	不及格	260	85	良好	7	64	及格					4′26	60	及格	0					10	50	不及格	0	58.2	0	58.2	不及格
44	446	动植物检疫本19402	201940468	1	潘树康	1	2000-09-08	河北省邢台市广宗县府前街33号县委组织部电教室	175	80	80	超重	3520	64	及格	10	10	不及格	230	70	及格	1	20	不及格					4′2	64	及格	0					16	80	良好	0	53.4	0	53.4	不及格
44	446	动植物检疫本19402	201940469	1	解伟杰	1	2001-06-04	河北省平乡县第一中学1610班	177	66	100	正常	3200	60	及格	10	10	不及格	235	72	及格	21	85	良好					4′26	60	及格	0					10	50	不及格	0	58.7	0	58.7	不及格
44	446	动植物检疫本19402	201940470	1	郭嘉豪	1	2001-08-08	河北省邢台市桥东区豫让桥镇南王段村410号	180	70	100	正常	3600	66	及格	10	10	不及格	240	74	及格	1	20	不及格					4′26	60	及格	0					12	64	及格	0	54.7	0	54.7	不及格
44	447	动植物检疫本19403	201940499	11	王亚欣	2	2000-03-26	河北省承德市围场县新拨镇岱尹上村	162	52	100	正常	2300	64	及格	8.4	78	及格	180	78	及格	17	76	及格	3′46	78	及格	0					32	64	及格	0					77.6	0	77.6	及格
44	447	动植物检疫本19403	201940500	1	范欣如	2	2000-03-10	北京市通州区宋庄镇小堡工业园嘉宇博峰机械有限公司院内	166	51.5	100	正常	1830	0	不及格	8.6	76	及格	178	76	及格	11	66	及格	3′37	80	良好	0					39	72	及格	0					67.6	0	67.6	及格
44	447	动植物检疫本19403	201940501	1	张启鹏	1	2001-04-17	河北省沧州市青县清州镇英伦国际小区13号楼2单902	179	65	100	正常	3600	66	及格	10	10	不及格	260	85	良好	30	100	优秀					4′12	66	及格	0					15	76	及格	0	66.2	0	66.2	及格
44	447	动植物检疫本19403	201940502	1	张照杰	1	2001-03-17	河北省沧州市青县城区会川桥南50米电视发射机房	180	60	100	正常	3300	60	及格	9.4	40	不及格	235	72	及格	24	95	优秀					4′06	68	及格	0					10	50	不及格	0	67.3	0	67.3	及格
44	447	动植物检疫本19403	201940506	1	沈芳宇	2	2001-03-12	河北省 沧州市黄骅市南大港产业园区国际华府6号楼5单	165	56	100	正常	3000	78	及格	9.3	68	及格	145	40	不及格	17	76	及格	4′5	40	不及格	0					21	30	不及格	0					62.9	0	62.9	及格
44	447	动植物检疫本19403	201940507	1	张玥晨	2	2001-06-13	河北省廊坊市阿尔卡迪亚小区华景园2-3-102室	168	60	100	正常	3000	78	及格	9.4	68	及格	151	50	不及格	1	0	不及格	4′51	40	不及格	0					31	64	及格	0					59.7	0	59.7	不及格
44	447	动植物检疫本19403	201940508	1	谷乐天	2	2001-04-07	河北省石家庄市井陉县小作镇赵西岭村	160	50	100	正常	1930	30	不及格	8.6	76	及格	156	62	及格	1	0	不及格	4′56	30	不及格	0					25	50	不及格	0					51.9	0	51.9	不及格
44	447	动植物检疫本19403	201940509	1	苏晨宇	2	2002-02-18	北京市西城区车站西街京铁和园A座南平房18732855990	163	46	100	正常	3200	85	良好	10	62	及格	178	76	及格	26	95	优秀	4′11	68	及格	0					13	0	不及格	0					70.8	0	70.8	及格
44	447	动植物检疫本19403	201940510	1	王紫琪	2	2001-10-01	河北省定州市号头庄乡东马头村	164	53	100	正常	3200	85	良好	8.7	74	及格	160	64	及格	20	80	良好	4′12	68	及格	0					21	30	不及格	0					73.5	0	73.5	及格
44	447	动植物检疫本19403	201940471	1	范雨欣	2	2002-01-09	河北省邢台市隆尧县森都花园7号楼1单元502	176	75	80	超重	1930	30	不及格	9.2	70	及格	160	64	及格	24	90	优秀	4′09	68	及格	0					38	70	及格	0					66.5	0	66.5	及格
44	447	动植物检疫本19403	201940472	1	郭鸿飞	1	2000-08-12	河北省隆尧县隆尧镇永兴村576号	182	65	100	正常	3600	66	及格	9.3	40	不及格	260	85	良好	30	100	优秀					4′2	64	及格	0					16	80	良好	0	72.2	0	72.2	及格
44	447	动植物检疫本19403	201940473	1	宋文慧	2	2000-01-12	河北省邢台市任县育才街任县中学	169	45	80	低体重	3000	78	及格	9	72	及格	151	50	不及格	16	74	及格	4′17	66	及格	0					31	64	及格	0					70.1	0	70.1	及格
44	447	动植物检疫本19403	201940474	1	王迎新	2	2002-01-01	河北省邢台市威县贺钊乡集小河村79号	165	55	100	正常	3000	78	及格	8.5	76	及格	185	80	良好	5	40	不及格	4′54	30	不及格	0					30	62	及格	0					66.1	0	66.1	及格
44	447	动植物检疫本19403	201940475	1	武雅彤	2	2001-06-01	河北省邢台市桥西区中兴路大街前炉子社区116号	163	52.5	100	正常	1810	0	不及格	8.7	74	及格	180	78	及格	18	76	及格	4′16	66	及格	0					45	78	及格	0					66.2	0	66.2	及格
44	447	动植物检疫本19403	201940476	1	荣艺珂	2	2001-04-19	河北省邢台市桥西区安联德国印象十二号楼一单元一层一号	160	50	100	正常	3000	78	及格	8.3	78	及格	188	80	良好	28	100	优秀	4′09	68	及格	0					50	85	良好	0					82.4	0	82.4	良好
44	447	动植物检疫本19403	201940477	1	赵阳	2	2000-11-01	河北省南宫市朝阳街金都华府2号楼一单元801	160	60	100	正常	3000	78	及格	9.9	62	及格	157	62	及格	8	62	及格	4′26	62	及格	0					26	50	不及格	0					68.9	0	68.9	及格
44	447	动植物检疫本19403	201940478	1	安鑫萌	1	2001-02-05	河北省沙河市柴关乡安河村	176	65	100	正常	3200	60	及格	9.1	50	不及格	250	80	良好	30	100	优秀					4′25	62	及格	0					10	50	不及格	0	69.4	0	69.4	及格
44	447	动植物检疫本19403	201940479	1	马雨薇	2	2002-03-24	河北省沙河市赵泗水村福门里小区路北小卖部	163	67.5	80	超重	1780	0	不及格	8.7	74	及格	187	80	良好	16	74	及格	4′49	40	不及格	0					36	68	及格	0					57	0	57	不及格
44	447	动植物检疫本19403	201940480	1	徐博轩	1	2001-02-23	河北省保定市徐水区安肃镇钢铁市场永发配件15931780395	175	65	100	正常	3600	66	及格	9.6	30	不及格	250	80	良好	1	20	不及格					4′26	60	及格	0					12	64	及格	0	59.3	0	59.3	不及格
44	447	动植物检疫本19403	201940481	1	李天涛	2	2000-05-03	河北保定唐县长古城乡大白尧村	163	55	100	正常	2600	70	及格	8.8	74	及格	157	62	及格	17	76	及格	4′32	60	及格	0					44	76	及格	0					73.7	0	73.7	及格
44	447	动植物检疫本19403	201940482	1	仲靓言	1	2000-11-13	河北省保定市涞源县第一中学	180	63	100	正常	3500	64	及格	9.9	10	不及格	260	85	良好	11	68	及格					4′06	68	及格	0					12	64	及格	0	61.9	0	61.9	及格
44	447	动植物检疫本19403	201940483	1	刘泽琳	2	2002-01-28	河北省保定市博野县裕景家园2号楼4单元401	168	65	100	正常	3000	78	及格	10.2	60	及格	155	62	及格	5	40	不及格	4′25	62	及格	0					26	50	不及格	0					66.3	0	66.3	及格
44	447	动植物检疫本19403	201940484	1	张佳怡	2	2001-10-11	河北省涿州市建设路2号新府阳光小区9号楼7单元301室	160	53	100	正常	2600	70	及格	10	62	及格	130	10	不及格	18	76	及格	4′54	30	不及格	0					38	70	及格	0					59.5	0	59.5	不及格
44	447	动植物检疫本19403	201940485	1	李金昊	2	2001-02-25	河北省保定市涿州市豆庄乡后塘村385号	165	52	100	正常	2600	70	及格	10.3	50	不及格	162	66	及格	21	85	良好	4′02	72	及格	0					30	62	及格	0					71.2	0	71.2	及格
44	447	动植物检疫本19403	201940486	1	李双凤	2	2001-08-21	河北省安国市石佛镇马村长安区44号13483204691	164	67	80	超重	2900	76	及格	10.1	60	及格	153	60	及格	9	62	及格	4′53	30	不及格	0					21	30	不及格	0					56.6	0	56.6	不及格
44	447	动植物检疫本19403	201940487	1	孟晨阳	2	2001-04-16	河北省安国市河北安国中学635班	164	51	100	正常	3000	78	及格	8.7	74	及格	190	85	良好	19	78	及格	4′16	66	及格	0					38	70	及格	0					78	0	78	及格
44	447	动植物检疫本19403	201940488	1	平一博	2	2001-07-23	河北省高碑店市东马营镇陈庄村50号	158	65	80	超重	1810	0	不及格	10.3	50	不及格	152	60	及格	21	85	良好	4′48	40	不及格	0					28	60	及格	0					50.5	0	50.5	不及格
44	447	动植物检疫本19403	201940489	1	王倩	2	2001-01-12	河北省高碑店市泗庄镇邓庄村	155	48	100	正常	3000	78	及格	9.4	68	及格	154	60	及格	19	78	及格	5′0	30	不及格	0					25	50	不及格	0					65.1	0	65.1	及格
44	447	动植物检疫本19403	201940490	1	任敏鹏	1	2000-01-03	河北省保定市白沟镇天成嘉园北区3号楼2单元1801室	175	65	100	正常	3600	66	及格	9.9	10	不及格	250	80	良好	5	60	及格					4′26	60	及格	0					10	50	不及格	0	57.9	0	57.9	不及格
44	447	动植物检疫本19403	201940491	1	王乃未	2	2000-11-08	河北省保定市高碑店市金都花园16号楼3单元1702	169	51.5	100	正常	3000	78	及格	10.1	60	及格	161	66	及格	1	0	不及格	4′08	68	及格	0					28	60	及格	0					64.9	0	64.9	及格
44	447	动植物检疫本19403	201940492	1	王伟	1	1999-08-29	河北省张家口市桥东区胜利北路街道工人村煤机家属楼底商宁伟五金土产	179	65	100	正常	3200	60	及格	10	10	不及格	240	74	及格	30	100	优秀					4′26	60	及格	0					12	64	及格	0	61.8	0	61.8	及格
44	447	动植物检疫本19403	201940493	1	裴心怡	2	2002-10-08	河北省张家口市沽源县天锦苑小区二号院五号楼六单元401室	166	50	100	正常	1810	0	不及格	10.1	60	及格	154	60	及格	8	62	及格	4′37	50	不及格	0					32	64	及格	0					55.6	0	55.6	不及格
44	447	动植物检疫本19403	201940494	1	程芳芳	2	1998-07-27	河北省张家口市涿鹿县涿鹿中学高三十九班	166	55	100	正常	2600	70	及格	9.6	66	及格	170	72	及格	6	50	不及格	4′33	50	不及格	0					24	40	不及格	0					64.9	0	64.9	及格
44	447	动植物检疫本19403	201940495	1	王高升	1	1998-10-22	河北省张家口市赤城县赤城镇香格里拉小区3号楼1单元1503	182	70	100	正常	3600	66	及格	9.9	10	不及格	230	70	及格	1	20	不及格					4′06	68	及格	0					13	68	及格	0	56.3	0	56.3	不及格
44	447	动植物检疫本19403	201940496	1	郜淑琴	2	2000-10-05	河北省张家口市赤城县后城镇西山村幸福路148号	158	52	100	正常	2600	70	及格	9.3	68	及格	177	76	及格	24	90	优秀	4′15	66	及格	0					34	66	及格	0					75.5	0	75.5	及格
44	447	动植物检疫本19403	201940497	11	杨雅明	2	2000-10-07	河北省承德市滦平县滦平一中新校区	160	53	100	正常	3000	78	及格	9.2	70	及格	160	64	及格	10	64	及格	3′55	74	及格	0					35	68	及格	0					75.1	0	75.1	及格
44	447	动植物检疫本19403	201940498	11	王慧潇	2	2000-02-04	河北省承德市丰宁满族自治县胡麻营镇后营子村	165	52	100	正常	2900	76	及格	9.9	62	及格	164	68	及格	24	90	优秀	4′09	68	及格	0					32	64	及格	0					74.6	0	74.6	及格
44	448	俄语本19401	201942688	1	刘桂名	2	2001-05-04	河北省衡水市安平县中心路进修学校楼下四海汽车	169.5	48	80	低体重	2800	74	及格	8.7	74	及格	190	85	良好	25	95	优秀	4′05	70	及格	0					40	72	及格	0					77.1	0	77.1	及格
44	448	俄语本19401	201942659	1	吴亚晗	2	2001-03-07	河北省石家庄市正定县三里屯社区八号楼一单元15830980464	167	50	100	正常	1900	20	不及格	9	72	及格	190	85	良好	7	60	及格	4′15	66	及格	0					47	80	良好	0					68.1	0	68.1	及格
44	448	俄语本19401	201942660	1	孙淑芹	2	2000-12-06	河北省唐山市玉田县石臼窝镇朱英铺村新村八街28号	169	50	100	正常	2800	74	及格	8.9	72	及格	190	85	良好	1	0	不及格	4′2	64	及格	0					32	64	及格	0					68.2	0	68.2	及格
44	448	俄语本19401	201942661	1	王梦丽	2	2000-11-28	河北省秦皇岛市昌黎县靖安镇港心村	169	55	100	正常	3000	78	及格	8.5	76	及格	180	78	及格	35	100	优秀	4′05	70	及格	0					37	70	及格	0					80.7	0	80.7	良好
44	448	俄语本19401	201942662	1	王璐敏	2	2001-09-29	河北省邯郸市肥乡县肥乡镇常耳寨村118号	162	48	100	正常	2785	74	及格	8.7	74	及格	172	72	及格	27	100	优秀	4′25	62	及格	0					24	40	不及格	0					74.5	0	74.5	及格
44	448	俄语本19401	201942663	1	岳鹏圆	2	2001-05-17	河北省邢台市威县开放西路413号港达国际D3三单元402	165	49	100	正常	2800	74	及格	8.6	76	及格	170	72	及格	28	100	优秀	4′25	62	及格	0					35	68	及格	0					77.7	0	77.7	及格
44	448	俄语本19401	201942664	1	王洋	2	2001-10-05	河北省保定市莲池区长城南大街968号卓雅豪庭小区4-2-1201	165	51	100	正常	2450	68	及格	9	72	及格	181	78	及格	23	90	优秀	4′29	60	及格	0					32	64	及格	0					74.8	0	74.8	及格
44	448	俄语本19401	201942665	1	秦子龙	1	2001-02-01	河北省保定市安新县安州镇东向阳村	175	65	100	正常	2600	20	不及格	8	70	及格	220	64	及格	12	70	及格					4′35	50	不及格	0					3	0	不及格	0	55.4	0	55.4	不及格
44	448	俄语本19401	201942666	1	边佑	2	2001-05-10	河北省涿州市清凉寺区长岭村	169	65	100	正常	1940	30	不及格	8.9	72	及格	185	80	良好	35	100	优秀	4′37	50	不及格	0					35	68	及格	0					68.7	0	68.7	及格
44	448	俄语本19401	201942667	1	刘涛	1	1999-08-05	河北省张家口市蔚县南留庄镇杜阳庄村	172	78	80	超重	1780	0	不及格	9.4	40	不及格	210	60	及格	10	68	及格					4′39	50	不及格	0					2	0	不及格	0	42.8	0	42.8	不及格
44	448	俄语本19401	201942668	3	王若曦	2	2001-03-06	河北省沧州市运河区浮阳南大道世纪金苑小区2号楼2单元701室	163	63	100	正常	2800	74	及格	8.5	76	及格	180	78	及格	25	95	优秀	4′22	64	及格	0					13	0	不及格	0					71.4	0	71.4	及格
44	448	俄语本19401	201942669	1	李肖	2	1999-11-09	献县第一中学北校区306班	167	66	100	正常	2980	78	及格	9.7	64	及格	165	68	及格	12	68	及格	4′46	40	不及格	0					50	85	良好	0					69.6	0	69.6	及格
44	448	俄语本19401	201942670	1	索彦宏	1	2000-08-03	河北省沧州市黄骅市辣椒炒肉北走，东面第一个路口	182	79	100	正常	3600	66	及格	8.4	66	及格	225	66	及格	8	64	及格					4′29	60	及格	0					5	0	不及格	0	63.1	0	63.1	及格
44	448	俄语本19401	201942671	1	俞家仪	2	2001-08-06	河北省廊坊市广阳区枣林路9号第十五中学	164	52	100	正常	2800	74	及格	8.7	74	及格	170	72	及格	23	90	优秀	4′21	64	及格	0					40	72	及格	0					77.1	0	77.1	及格
44	448	俄语本19401	201942672	11	史卫东	1	2001-03-19	河北省廊坊市大城县第一中学	175	69	100	正常	2900	40	不及格	9.8	20	不及格	225	66	及格	6	62	及格					4′34	50	不及格	0					6	10	不及格	0	48.8	0	48.8	不及格
44	448	俄语本19401	201942673	1	赵晓萌	2	1999-11-05	河北省张家口市蔚县蔚州镇吊桥	162	48	100	正常	1810	0	不及格	8.7	74	及格	180	78	及格	20	80	良好	4′19	64	及格	0					45	78	及格	0					66.2	0	66.2	及格
44	448	俄语本19401	201942674	1	张雅雯	2	2001-10-03	河北省石家庄市新华区和平西路478号2号楼1006	165	49	100	正常	2800	74	及格	8.8	74	及格	180	78	及格	20	80	良好	4′22	64	及格	0					21	30	不及格	0					72.5	0	72.5	及格
44	448	俄语本19401	201942675	1	刘雨昕	2	2000-09-24	河北省石家庄市元氏县槐阳镇双龙花园4号楼1单元502室	162	59	100	正常	1930	30	不及格	8.5	76	及格	170	72	及格	30	100	优秀	4′1	68	及格	0					43	76	及格	0					73.1	0	73.1	及格
44	448	俄语本19401	201942677	11	高宏利	2	2001-11-10	河北省唐山市遵化市文礼小区302栋4单元501	171	59	100	正常	2800	74	及格	8.2	80	良好	180	78	及格	20	80	良好	4′1	68	及格	0					41	74	及格	0					78.9	0	78.9	及格
44	448	俄语本19401	201942678	11	张一雪	2	2001-11-12	河北省唐山市迁安市丽都景苑10号楼2单元502室	170	70	80	超重	2750	74	及格	8.9	72	及格	180	78	及格	22	85	良好	4′46	40	不及格	0					39	72	及格	0					69	0	69	及格
44	448	俄语本19401	201942679	1	申亚晓	2	2001-04-21	河北省邯郸市成安县道东堡乡河疃三村18303205876	158	45	100	正常	1900	20	不及格	8.6	76	及格	185	80	良好	12	68	及格	4′25	62	及格	0					38	70	及格	0					67.4	0	67.4	及格
44	448	俄语本19401	201942680	1	李莎莎	2	2002-03-21	河北省邯郸市邯山区南堡乡常张策村东	163	45	80	低体重	1900	20	不及格	8.9	72	及格	200	90	优秀	1	0	不及格	4′14	66	及格	0					45	78	及格	0					59.4	0	59.4	不及格
44	448	俄语本19401	201942681	1	张仕琰	2	2001-01-04	河北省邯郸市武安市磁山镇磁山一街304号	163	45	80	低体重	2790	74	及格	8.6	76	及格	170	72	及格	35	100	优秀	4′19	64	及格	0					40	72	及格	0					75.5	0	75.5	及格
44	448	俄语本19401	201942682	1	张焕莹	2	1998-10-12	河北省邢台市桥西区金域首府10号楼1401	163	50	100	正常	3000	78	及格	8.5	76	及格	170	72	及格	25	95	优秀	4′37	50	不及格	0					42	74	及格	0					76	0	76	及格
44	448	俄语本19401	201942683	1	梁子怡	2	2000-08-28	河北省石家庄市高邑县现代城东区三号楼三单元402	163	48	100	正常	2700	72	及格	8.5	76	及格	210	100	优秀	0	0	不及格	4′16	66	及格	0					42	74	及格	0					71.6	0	71.6	及格
44	448	俄语本19401	201942684	1	薛美风	2	2000-12-20	河北省保定市竞秀区朝阳首府A区27号楼一单元201室	160	45	100	正常	2700	72	及格	8.6	76	及格	160	64	及格	19	78	及格	4′18	64	及格	0					44	76	及格	0					75.6	0	75.6	及格
44	448	俄语本19401	201942685	1	吉凯童	1	2000-04-13	河北省保定市满城区大册营镇下紫口村	170	65	100	正常	3200	60	及格	8.1	68	及格	220	64	及格	12	70	及格					4′29	60	及格	0					4	0	不及格	0	63	0	63	及格
44	448	俄语本19401	201942686	1	张浩淼	2	2000-05-18	河北省保定市安国市安国中学648班 15033830809	168	48	80	低体重	2800	74	及格	8.3	78	及格	190	85	良好	35	100	优秀	4′2	64	及格	0					21	30	不及格	0					73	0	73	及格
44	448	俄语本19401	201942687	1	林杰颖	2	2001-02-12	河北沧州吴桥县何庄乡东林村	161	50	100	正常	1930	30	不及格	8.7	74	及格	150	50	不及格	13	70	及格	4′18	64	及格	0					25	50	不及格	0					64.1	0	64.1	及格
44	449	法律事务专19301	201930001	1	姚艺超	2	2001-06-29	河北省石家庄市长安区跃进路143号阀二小区2单元203	168	50	100	正常	1900	20	不及格	8.7	74	及格	170	72	及格	23	90	优秀	4′38	50	不及格	0					36	68	及格	0					65.8	0	65.8	及格
44	449	法律事务专19301	201930002	1	张润茁	2	2001-01-19	河北省石家庄市桥西区师范街101号西宝嘉园3-3-301	167	63	100	正常	2590	70	及格	8.8	74	及格	160	64	及格	21	85	良好	3′57	74	及格	0					36	68	及格	0					76.8	0	76.8	及格
44	449	法律事务专19301	201930003	1	卢新颖	2	2001-05-02	河北省唐山市丰润区沙流河镇吕家洼村	165	52	100	正常	2960	78	及格	9.1	70	及格	160	64	及格	24	90	优秀	4′37	50	不及格	0					35	68	及格	0					72.9	0	72.9	及格
44	449	法律事务专19301	201930004	1	卢虹瑛	2	2001-05-27	河北省唐山市丰润区25小区206楼7门601	164	36	80	低体重	2800	74	及格	9.2	70	及格	170	72	及格	2	0	不及格	4′37	50	不及格	0					33	66	及格	0					60.9	0	60.9	及格
44	449	法律事务专19301	201930005	1	李佳宁	2	2000-03-15	河北省唐山市滦州市茨榆坨镇茨榆坨中街村10排8号	158	45	100	正常	1810	0	不及格	8.7	74	及格	160	64	及格	16	74	及格	4′12	68	及格	0					35	68	及格	0					64	0	64	及格
44	449	法律事务专19301	201930006	1	赵梦媛	2	2001-10-19	河北省唐山市滦南县祥润花园3-1-1702	169	53	100	正常	2200	62	及格	8.7	74	及格	180	78	及格	8	62	及格	4′01	72	及格	0					34	66	及格	0					74.1	0	74.1	及格
44	449	法律事务专19301	201930007	1	张庆	1	2000-07-20	河北省唐山市乐亭县大相各庄乡张火烧佛村	170	66	100	正常	2800	30	不及格	7.9	70	及格	230	70	及格	1	20	不及格					4′26	60	及格	0					7	20	不及格	0	56.5	0	56.5	不及格
44	449	法律事务专19301	201930008	1	吴新月	2	2002-01-01	河北省唐山市迁西县上营乡董家口村	160	48	100	正常	1900	20	不及格	8.3	78	及格	160	64	及格	11	66	及格	4′2	64	及格	0					12	0	不及格	0					59.4	0	59.4	不及格
44	449	法律事务专19301	201930009	1	王子怡	2	2002-02-04	河北省唐山市遵化市西留村乡西留村村委会	170	52	100	正常	2900	76	及格	8.3	78	及格	160	64	及格	7	60	及格	4′01	72	及格	0					13	0	不及格	0					68.8	0	68.8	及格
44	449	法律事务专19301	201930010	1	代佳蕊	2	2000-11-14	河北省秦皇岛市海港区杜庄镇代庄村29号	166	48	100	正常	1810	0	不及格	8.3	78	及格	160	64	及格	27	100	优秀	3′51	76	及格	0					13	0	不及格	0					62.2	0	62.2	及格
44	449	法律事务专19301	201930011	1	杨文颖	2	1999-11-28	河北省秦皇岛市青龙满族自治县凉水河乡沙岭村杨湾子	164	70	80	超重	1900	20	不及格	9	72	及格	180	78	及格	8	62	及格	4′11	68	及格	0					34	66	及格	0					63.6	0	63.6	及格
44	449	法律事务专19301	201930012	1	李聪	2	2001-05-28	河北省秦皇岛市卢龙县陈官屯乡大刘庄村	158	49	100	正常	1900	20	不及格	9.2	70	及格	170	72	及格	0	0	不及格	4′1	68	及格	0					17	10	不及格	0					53.8	0	53.8	不及格
44	449	法律事务专19301	201930013	1	智柄华	1	1999-06-27	河北省邯郸市邯山区陵西南大街72号甲19号楼3单元2号	177	70	100	正常	2900	40	不及格	9.8	20	不及格	180	0	不及格	20	85	良好					4′3	60	及格	0					10	50	不及格	0	50.5	0	50.5	不及格
44	449	法律事务专19301	201930014	1	古珊珊	2	2000-10-29	河北省邯郸市成安县第一中学	160	45	100	正常	2900	76	及格	9.2	70	及格	170	72	及格	23	90	优秀	3′51	76	及格	0					33	66	及格	0					78.4	0	78.4	及格
44	449	法律事务专19301	201930015	1	王小雨	2	2000-05-15	河北省邯郸市鸡泽县双塔镇柳林口村中心路10号	150	47	100	正常	1900	20	不及格	8.1	80	良好	160	64	及格	21	85	良好	4′11	68	及格	0					34	66	及格	0					69.1	0	69.1	及格
44	449	法律事务专19301	201930016	1	贾雨琰	2	2002-06-08	河北省邢台市隆尧县莲子镇镇贾庄村141号贾学彬家	160	59	100	正常	2900	76	及格	8.3	78	及格	160	64	及格	24	90	优秀	4′01	72	及格	0					34	66	及格	0					78.4	0	78.4	及格
44	449	法律事务专19301	201930017	1	张晓钰	2	2000-09-17	河北省邢台市巨鹿县官亭镇大潘庄村051号	164	66	80	超重	2900	76	及格	8.9	72	及格	170	72	及格	4	20	不及格	4′34	50	不及格	0					34	66	及格	0					63.6	0	63.6	及格
44	449	法律事务专19301	201930018	1	段晓萌	2	1999-06-27	河北省平乡县第一中学1606班	167	53	100	正常	1900	20	不及格	8.9	72	及格	160	64	及格	16	74	及格	4′1	68	及格	0					13	0	不及格	0					59.8	0	59.8	不及格
44	449	法律事务专19301	201930019	1	王雪然	2	2001-12-08	河北省沙河市柴关乡王脑村	163	53	100	正常	1900	20	不及格	8.2	80	良好	180	78	及格	10	64	及格	4′03	70	及格	0					33	66	及格	0					68.8	0	68.8	及格
44	449	法律事务专19301	201930020	1	史慧枭	2	2001-11-23	河北省保定市清苑区大庄镇史庄村011区006号	167	48	100	正常	2900	76	及格	8.3	78	及格	160	64	及格	15	72	及格	4′01	72	及格	0					34	66	及格	0					76.6	0	76.6	及格
44	449	法律事务专19301	201930021	1	王泽康	2	2001-05-04	河北省保定市莲池区利民路丽都风景6-1-1303	163	75	60	肥胖	1900	20	不及格	9.2	70	及格	160	64	及格	11	66	及格	4′44	40	不及格	0					35	68	及格	0					53.8	0	53.8	不及格
44	449	法律事务专19301	201930022	1	韩宁	2	2001-01-05	河北省保定市阜平县砂窝乡砂窝村	160	48	100	正常	2500	68	及格	9.2	70	及格	160	64	及格	27	100	优秀	4′11	68	及格	0					33	66	及格	0					75.8	0	75.8	及格
44	449	法律事务专19301	201930023	1	耿玉川	2	2000-06-30	河北省保定市阜平县砂窝乡全庄村	158	50	100	正常	1790	0	不及格	7.5	95	优秀	180	78	及格	1	0	不及格	3′48	76	及格	0					25	50	不及格	0					62	0	62	及格
44	449	法律事务专19301	201930024	1	李佳宁	2	1999-08-09	河北省保定市容城县北关村正义路90号（容华商店）	164	55	100	正常	2500	68	及格	7.6	90	优秀	170	72	及格	0	0	不及格	3′37	80	良好	0					11	0	不及格	0					66.4	0	66.4	及格
44	449	法律事务专19301	201930025	1	张金帅	2	2001-11-12	河北省保定市涞源县上庄乡上庄邮局	160	45	100	正常	1780	0	不及格	8.6	76	及格	170	72	及格	21	85	良好	3′52	76	及格	0					39	72	及格	0					68.3	0	68.3	及格
44	449	法律事务专19301	201930026	1	李孜	2	2001-11-04	河北省保定市曲阳县第一高级中学	159	70	80	超重	1500	0	不及格	8.6	76	及格	170	72	及格	15	72	及格	4′45	40	不及格	0					33	66	及格	0					56.2	0	56.2	不及格
44	449	法律事务专19301	201930027	1	李高凤	2	2000-01-14	河北省保定市顺平县河口乡坛山村	158	51	100	正常	2600	70	及格	8.7	74	及格	170	72	及格	24	90	优秀	4′29	60	及格	0					24	40	不及格	0					72.5	0	72.5	及格
44	449	法律事务专19301	201930028	1	邢玥	2	2000-06-26	河北省张家口市桥西区新村路福源阳光公寓10号楼1单元101	175	55	100	正常	2300	64	及格	8.6	76	及格	170	72	及格	35	100	优秀	4′44	40	不及格	0					39	72	及格	0					72.2	0	72.2	及格
44	449	法律事务专19301	201930029	1	马小萌	2	1999-10-13	河北省张家口市蔚县宋家庄镇邢家庄村	159	46	100	正常	2500	68	及格	8.5	76	及格	170	72	及格	22	85	良好	4′01	72	及格	0					34	66	及格	0					77.1	0	77.1	及格
44	449	法律事务专19301	201930030	1	石雨鑫	2	2000-07-11	河北省张家口市阳原县第二中学	165	68	80	超重	2210	62	及格	9.2	70	及格	170	72	及格	19	78	及格	4′15	66	及格	0					30	62	及格	0					69.7	0	69.7	及格
44	449	法律事务专19301	201930031	11	沙靖轩	2	2001-05-01	河北省承德市隆化县兴林佳园4号楼4单元702	160	56	100	正常	2800	74	及格	9.2	70	及格	160	64	及格	23	90	优秀	3′48	76	及格	0					36	68	及格	0					77.5	0	77.5	及格
44	449	法律事务专19301	201930032	2	孙贺	1	1999-12-04	河北省承德市隆化县隆化镇下洼子村东段270号	178	66	100	正常	3100	50	不及格	9.6	30	不及格	220	64	及格	12	70	及格					3′45	78	及格	0					12	64	及格	0	63.9	0	63.9	及格
44	449	法律事务专19301	201930033	1	李欣娜	2	1999-11-25	河北省承德市双桥区双峰寺镇干沟子村6组8号	160	55	100	正常	2500	68	及格	7.8	85	良好	180	78	及格	16	74	及格	3′46	78	及格	0					34	66	及格	0					79.6	0	79.6	及格
44	449	法律事务专19301	201930034	1	田文舒	2	2000-11-16	河北省沧州市运河区浮阳南大道孔雀城A区6号楼1单元401室	163	55	100	正常	2600	70	及格	7.9	85	良好	170	72	及格	20	80	良好	4′03	70	及格	0					33	66	及格	0					78.3	0	78.3	及格
44	449	法律事务专19301	201930035	1	崔晓洁	2	2001-11-21	河北省沧州市沧县风化店乡马台子村	166	44	80	低体重	2400	66	及格	8.2	80	良好	160	64	及格	22	85	良好	3′5	76	及格	0					34	66	及格	0					74.6	0	74.6	及格
44	449	法律事务专19301	201930036	1	姚美琪	2	2000-12-22	河北省沧州市青县清州镇泊渡口村5组56号	155	72	60	肥胖	1940	30	不及格	8.2	80	良好	160	64	及格	1	0	不及格	3′5	76	及格	0					31	64	及格	0					57.5	0	57.5	不及格
44	449	法律事务专19301	201930037	1	刘佳琪	2	2000-06-01	河北省沧州市 南皮县南皮镇崔称砣 93 号	168	60	100	正常	2500	68	及格	8.8	74	及格	170	72	及格	27	100	优秀	4′37	50	不及格	0					37	70	及格	0					74.2	0	74.2	及格
44	449	法律事务专19301	201930038	1	王晓娟	2	2001-08-25	河北省衡水市桃城区永安路1号（衡水市第十四中学西校区1626班）	164	50	100	正常	2600	70	及格	8.8	74	及格	160	64	及格	20	80	良好	4′03	70	及格	0					35	68	及格	0					75.5	0	75.5	及格
44	449	法律事务专19301	201930039	1	徐赫	2	2000-10-07	河北省衡水市安平县新盈街金源卫浴后邻	165	60	100	正常	2400	66	及格	8.3	78	及格	170	72	及格	0	0	不及格	3′52	76	及格	0					33	66	及格	0					69.5	0	69.5	及格
44	449	法律事务专19301	201930040	1	靳邵涵	2	2001-12-15	河北省衡水市安平县和平街工业园公寓北楼三单元301	168	46	80	低体重	2500	68	及格	8.3	78	及格	160	64	及格	21	85	良好	4′37	50	不及格	0					35	68	及格	0					69.5	0	69.5	及格
44	450	法医学本19501	201950001	1	李佳泽	1	2001-07-21	河北省石家庄市井陉矿区红房街东宿舍4栋1单元102	172	66	100	正常	4100	74	及格	7.2	78	及格	260	85	良好	0	10	不及格					3′45	78	及格	0					21	100	优秀	1	76.8	1	77.8	及格
44	450	法医学本19501	201950002	1	郝晓磊	2	2000-09-04	河北省石家庄市正定县新安镇七吉村吉星路76号	173	57	100	正常	1940	30	不及格	8.8	74	及格	220	100	优秀	9	62	及格	4′35	50	不及格	0					36	68	及格	0					67.3	0	67.3	及格
44	450	法医学本19501	201950003	1	杨婧怡	2	2002-09-01	河北省石家庄市行唐县龙州东大街 御苑北楼7单元202	175	62	100	正常	3000	78	及格	8.7	74	及格	210	100	优秀	4	20	不及格	3′55	74	及格	0					42	74	及格	0					75.7	0	75.7	及格
44	450	法医学本19501	201950004	1	刘影函	1	2001-10-22	河北省石家庄市灵寿县灵寿镇城东北街31号南楼西单元501号	175	75	80	超重	3200	60	及格	8.3	66	及格	230	70	及格	11	68	及格					4′28	60	及格	0					5	0	不及格	0	60	0	60	及格
44	450	法医学本19501	201950005	1	杨依欣	2	2001-07-25	河北省石家庄市灵寿县灵寿镇正南北大街3号住区1栋7单元502号	165	50	100	正常	3400	95	优秀	8.6	76	及格	190	85	良好	0	0	不及格	4′32	60	及格	0					32	64	及格	0					71.3	0	71.3	及格
44	450	法医学本19501	201950008	1	李欣健	1	2001-09-03	河北省唐山市开平区洼里镇古楼庄村	165	75	80	超重	3200	60	及格	9.7	20	不及格	160	0	不及格	0	10	不及格					4′29	60	及格	0					7	20	不及格	0	40	0	40	不及格
44	450	法医学本19501	201950009	1	安家兴	1	2001-07-05	河北省唐山市开平区开平镇上村北新街12条14号	175	55	100	正常	3600	66	及格	9.4	40	不及格	220	64	及格	13	72	及格					3′54	74	及格	0					10	50	不及格	0	66.3	0	66.3	及格
44	450	法医学本19501	201950010	1	穆庆翔	1	2001-10-17	唐山市迁西县东荒峪镇桃木峪村	165	50	100	正常	2000	0	不及格	9.3	40	不及格	180	0	不及格	1	20	不及格					4′27	60	及格	0					9	40	不及格	0	41	0	41	不及格
44	450	法医学本19501	201950011	1	轩宗圆	2	2001-04-16	河北省唐山市玉田县玉田镇幸福小区	185	65	100	正常	3000	78	及格	8.3	78	及格	210	100	优秀	1	0	不及格	4′15	66	及格	0					40	72	及格	0					72.7	0	72.7	及格
44	450	法医学本19501	201950012	1	朱佳鑫	1	2000-10-24	河北省邯郸市正西乡东高固村	180	85	80	超重	3600	66	及格	9.4	40	不及格	240	74	及格	2.5	40	不及格					4′23	62	及格	0					6	10	不及格	0	54.7	0	54.7	不及格
44	450	法医学本19501	201950013	1	张弛	1	2001-10-22	涉县教育体育局文广旅局办公室	175	70	100	正常	3700	68	及格	7.3	76	及格	230	70	及格	10	68	及格					4′17	64	及格	0					8	30	不及格	0	70	0	70	及格
44	450	法医学本19501	201950014	1	何晓慧	2	2001-04-21	河北省邢台市临城县临城镇东升村	170	85	60	肥胖	1930	30	不及格	9.4	68	及格	180	78	及格	0	0	不及格	4′25	62	及格	0					32	64	及格	0					53.7	0	53.7	不及格
44	450	法医学本19501	201950015	1	赵恒阳	1	2001-12-22	河北省 邢台市 柏乡县 南滑二村	175	55	100	正常	4000	72	及格	7.7	72	及格	220	64	及格	17	78	及格					4′34	50	不及格	0					10	50	不及格	0	69.4	0	69.4	及格
44	450	法医学本19501	201950016	1	张晶晶	2	2001-08-12	北京市丰台区南苑乡槐房南里300号古船油脂厂	175	80	80	超重	1940	30	不及格	8.4	78	及格	210	100	优秀	0	0	不及格	4′35	50	不及格	0					35	68	及格	0					58.9	0	58.9	不及格
44	450	法医学本19501	201950017	1	王嘉康	1	2000-12-27	河北省沙河市尚贤村王路科门诊	170	60	100	正常	4100	74	及格	9.1	50	不及格	200	40	不及格	0	10	不及格					4′25	62	及格	0					10	50	不及格	0	58.5	0	58.5	不及格
44	450	法医学本19501	201950018	1	刘梦涵	1	2000-09-07	河北省保定市莲池区三丰中路46号保定第一中学	178	65	100	正常	3000	40	不及格	9.3	40	不及格	220	64	及格	5	60	及格					4′41	50	不及格	0					10	50	不及格	0	56.4	0	56.4	不及格
44	450	法医学本19501	201950019	11	钱途	2	2001-07-29	河北省保定市清苑区中医院对面瀛香阁	160	65	80	超重	4200	100	优秀	10.3	50	不及格	180	78	及格	6	50	不及格	4′58	30	不及格	0					33	66	及格	0					62.4	0	62.4	及格
44	450	法医学本19501	201950020	1	韩晓	2	2002-03-22	河北省保定市徐水区馨园小区0号楼一单元501	175	55	100	正常	3200	85	良好	7.9	85	良好	220	100	优秀	0	0	不及格	4′35	50	不及格	0					36	68	及格	0					71.5	0	71.5	及格
44	450	法医学本19501	201950021	1	蔡鑫豪	1	2001-06-30	河北省保定市定兴县定兴镇佶地国际D区蔡树青卫生室	175	70	100	正常	4600	80	良好	9.5	30	不及格	260	85	良好	35	100	优秀					3′45	78	及格	0					5	0	不及格	0	67.1	0	67.1	及格
44	450	法医学本19501	201950022	1	曹天宇	1	2002-04-11	河北省保定市河北安国中学623班曹天宇	165	60	100	正常	3200	60	及格	9.3	40	不及格	190	20	不及格	35	100	优秀					4′23	62	及格	0					6	10	不及格	0	57.4	0	57.4	不及格
44	450	法医学本19501	201950023	1	张晋睿	1	2001-09-27	河北省怀安县柴沟堡镇文馨小区一号楼四单元401室	166	60	100	正常	2700	30	不及格	9.3	40	不及格	165	0	不及格	0	10	不及格					4′18	64	及格	0					7	20	不及格	0	43.3	0	43.3	不及格
44	450	法医学本19501	201950024	1	任晓飞	1	2001-06-10	河北省张家口市张北县张北县第一中学	170	65	100	正常	3000	40	不及格	7.5	74	及格	230	70	及格	11	68	及格					3′54	74	及格	0					20	100	优秀	0	74.4	0	74.4	及格
44	450	法医学本19501	201950025	1	马柏卉	2	2000-12-29	河北省张家口市张北县张北镇弘丰城27号楼1单元302室	166	60	100	正常	1780	0	不及格	8.6	76	及格	170	72	及格	16	74	及格	4′32	60	及格	0					32	64	及格	0					63.2	0	63.2	及格
44	450	法医学本19501	201950026	11	刘泽洋	1	2001-01-29	河北省承德市隆化县汤头沟镇小偏坡营村牛肚沟80号	165	65	100	正常	3000	40	不及格	9.8	20	不及格	210	60	及格	10	68	及格					4′28	60	及格	0					5	0	不及格	0	49.8	0	49.8	不及格
44	450	法医学本19501	201950027	1	王思洁	2	2001-04-18	河北省廊坊市廊坊一中家属楼3号楼1单元101	170	65	100	正常	1810	0	不及格	8.9	72	及格	200	90	优秀	25	95	优秀	4′37	50	不及格	0					32	64	及格	0					64.3	0	64.3	及格
44	450	法医学本19501	201950028	1	王子铮	1	2002-05-06	河北省任县县城东方花园东区2-1-502	172	55	100	正常	3500	64	及格	9.4	40	不及格	220	64	及格	11	68	及格					4′16	64	及格	0					10	50	不及格	0	63.6	0	63.6	及格
44	450	法医学本19501	201950029	1	沙晶晶	2	2001-11-20	河北省 衡水市 阜城县 码头镇 邓庄村	157	45	100	正常	2500	68	及格	10	62	及格	185	80	良好	15	72	及格	4′37	50	不及格	0					32	64	及格	0					69.2	0	69.2	及格
44	450	法医学本19501	201950030	1	宫垧菁	2	2001-09-18	河北省衡水市深州市东安庄乡&middot;徐家左村	167	60	100	正常	1940	30	不及格	10.3	50	不及格	180	78	及格	17	76	及格	4′28	60	及格	0					32	64	及格	0					63.3	0	63.3	及格
44	451	法医学本19502	201950031	1	张迪	2	2000-12-15	河北省石家庄市无极县东侯坊乡北东阳村西后街36号	160	57	100	正常	1830	0	不及格	8.9	72	及格	200	90	优秀	1	0	不及格	4′03	70	及格	0					41	74	及格	0					59.8	0	59.8	不及格
44	451	法医学本19502	201950032	1	高晨旭	1	2001-05-10	河北省保定市涿州市开发区阳光大街30号金天利多田野金属加工有限公	179	80	80	超重	4500	80	良好	10.9	0	不及格	195	30	不及格	3.4	50	不及格					5′55	10	不及格	0					5	0	不及格	0	34	0	34	不及格
44	451	法医学本19502	201950034	1	周嘉辰	1	2001-03-09	河北省石家庄市行唐县市同乡西塔子庄四季干鲜果品店	175	76	80	超重	4700	85	良好	9.8	20	不及格	265	90	优秀	5	60	及格					4′26	60	及格	0					8	30	不及格	0	58.8	0	58.8	不及格
44	451	法医学本19502	201950035	1	樊金雨	1	2001-02-24	河北省石家庄新乐市邯郸镇大流村	173	70	100	正常	4400	80	良好	9.7	20	不及格	255	80	良好	2.5	40	不及格					4′25	62	及格	0					6	10	不及格	0	56.4	0	56.4	不及格
44	451	法医学本19502	201950036	1	李祎龙	1	2001-07-02	河北省唐山市丰南区西葛镇成人学校	175	64	100	正常	4800	85	良好	8.4	66	及格	235	72	及格	6	62	及格					4′5	50	不及格	0					4	0	不及格	0	64.4	0	64.4	及格
44	451	法医学本19502	201950037	1	高君妍	2	2001-02-13	河北省唐山市丰南区黑沿子镇黑东村5排15号	165	63	100	正常	2300	64	及格	10.4	50	不及格	200	90	优秀	17	76	及格	4′49	40	不及格	0					36	68	及格	0					66	0	66	及格
44	451	法医学本19502	201950038	1	董一丁	1	2001-06-27	河北省唐山市丰南区黄各庄镇公庄子村	177	50	80	低体重	4000	72	及格	9.4	40	不及格	255	80	良好	5	60	及格					4′14	66	及格	0					10	50	不及格	0	63	0	63	及格
44	451	法医学本19502	201950039	1	贠大力	1	2000-05-21	河北省唐山市迁西县白庙子乡西贠庄村	165	55	100	正常	3500	64	及格	9.7	20	不及格	215	62	及格	10	68	及格					4′3	60	及格	0					5	0	不及格	0	53.6	0	53.6	不及格
44	451	法医学本19502	201950040	1	芦洋	1	2000-12-19	河北省唐山市玉田县杨家套乡前黄坨村	185	80	100	正常	5000	90	优秀	9.4	40	不及格	220	64	及格	10	68	及格					4′3	60	及格	0					4	0	不及格	0	61.7	0	61.7	及格
44	451	法医学本19502	201950041	1	杨皓月	2	2001-08-18	河北省邯郸市邯山区隆德园1-2-15	163	50	100	正常	2500	68	及格	10	62	及格	178	76	及格	16	74	及格	4′34	50	不及格	0					45	78	及格	0					70.4	0	70.4	及格
44	451	法医学本19502	201950042	1	李笑然	2	2001-10-07	河北省邯郸市磁县鑫家园小区	170	65	100	正常	1900	20	不及格	9.7	64	及格	180	78	及格	35	100	优秀	4′04	70	及格	0					40	72	及格	0					69.8	0	69.8	及格
44	451	法医学本19502	201950043	1	马林靖	1	1999-09-29	北京市昌平区清秀园北区11楼2单元502	177	65	100	正常	4400	80	良好	9.2	50	不及格	200	40	不及格	5	60	及格					4′34	50	不及格	0					5	0	不及格	0	57	0	57	不及格
44	451	法医学本19502	201950045	1	孙宝怡	2	2000-12-28	河北省保定市清苑区温仁镇良寨村顺民街14号	160	60	100	正常	2800	74	及格	10.5	40	不及格	180	78	及格	1	0	不及格	4′45	40	不及格	0					40	72	及格	0					57.1	0	57.1	不及格
44	451	法医学本19502	201950046	1	李汭垚	2	2001-09-01	河北省保定市顺平县蒲金路平安家园24号楼一单元401	160	55	100	正常	2700	72	及格	9.9	62	及格	190	85	良好	24	90	优秀	4′28	60	及格	0					30	62	及格	0					73.9	0	73.9	及格
44	451	法医学本19502	201950047	1	董乐雪	2	2000-11-01	河北省保定市高碑店市香邑溪墅玫瑰园8号楼803	160	45	100	正常	2600	70	及格	9.9	62	及格	190	85	良好	23	90	优秀	4′17	66	及格	0					30	62	及格	0					74.8	0	74.8	及格
44	451	法医学本19502	201950048	1	王斌	1	2000-10-27	河北省张家口市张北县第一中学	172	70	100	正常	3500	64	及格	9.2	50	不及格	225	66	及格	10	68	及格					4′29	60	及格	0					6	10	不及格	0	61	0	61	及格
44	451	法医学本19502	201950050	1	施新誉	1	2001-07-17	河北省张家口市宣化区赵川镇小村村委会	175	65	100	正常	4500	80	良好	9.9	10	不及格	215	62	及格	1	20	不及格					5′16	30	不及格	0					5	0	不及格	0	43.2	0	43.2	不及格
44	451	法医学本19502	201950051	1	赵天	1	2001-12-21	河北省张家口市桥东区纬一路纬一花园底商中国银行盛华西大街支行	172	65	100	正常	4700	85	良好	9.2	50	不及格	225	66	及格	16	76	及格					3′45	78	及格	0					10	50	不及格	0	72.5	0	72.5	及格
44	451	法医学本19502	201950052	1	谢佳琛	1	2001-06-28	河北省张家口市桥西区西坝岗路天宝中苑一号楼一单元503室	188	85	80	超重	5500	100	优秀	10	10	不及格	220	64	及格	5	60	及格					4′3	60	及格	0					3	0	不及格	0	53.4	0	53.4	不及格
44	451	法医学本19502	201950053	1	张嘉豪	1	2000-10-30	河北省献县第一中学北校区620班	175	55	100	正常	5800	100	优秀	7.9	70	及格	265	90	优秀	0	10	不及格					3′57	72	及格	0					20	100	优秀	0	78.4	0	78.4	及格
44	451	法医学本19502	201950054	1	宁航	1	2001-03-16	河北省沧州市黄骅市新海路东段岐口海鲜	180	85	80	超重	5000	90	优秀	9.4	40	不及格	240	74	及格	16	76	及格					4′31	50	不及格	0					6	10	不及格	0	59.5	0	59.5	不及格
44	451	法医学本19502	201950055	1	宿鑫璇	2	2000-05-21	河北省邯郸市复兴区户村镇宿庄村长寿路94号	165	60	100	正常	1900	20	不及格	10.5	40	不及格	175	74	及格	16	74	及格	4′05	70	及格	0					40	72	及格	0					62	0	62	及格
44	451	法医学本19502	201950056	1	宋瑞雪	2	2001-12-07	河北省衡水市枣强县唐林乡唐林村	165	60	100	正常	2700	72	及格	10.8	30	不及格	180	78	及格	1	0	不及格	4′17	66	及格	0					35	68	及格	0					59.6	0	59.6	不及格
44	451	法医学本19502	201950057	1	窦天予	2	2000-12-29	河北省沧州市运河区凤凰城C区七号楼二单元1201	168	70	80	超重	2500	68	及格	11.9	0	不及格	160	64	及格	13	70	及格	4′44	40	不及格	0					40	72	及格	0					50.8	0	50.8	不及格
44	451	法医学本19502	201950058	1	钟士辉	1	2000-06-29	河北省保定市涞源县阳光小区4号楼3单元402	180	75	100	正常	5200	100	优秀	9.3	40	不及格	210	60	及格	6	62	及格					5′1	40	不及格	0					5	0	不及格	0	58.2	0	58.2	不及格
44	451	法医学本19502	201950059	1	刘凡	2	2001-10-31	河北省定州市杨家庄乡南角羊村	170	62	100	正常	2400	66	及格	11	20	不及格	170	72	及格	25	95	优秀	4′37	50	不及格	0					40	72	及格	0					62.8	0	62.8	及格
44	451	法医学本19502	201950060	1	张扬	2	2001-02-26	河北省保定市高阳县现代城三期6号楼1单元802	160	52	100	正常	2800	74	及格	9.3	68	及格	175	74	及格	6	50	不及格	4′45	40	不及格	0					40	72	及格	0					67.3	0	67.3	及格
44	452	汉语国际本19401	201942929	1	王家明	2	2001-01-15	河北省石家庄市桥西区建国路669号尚品佳苑11号楼1单元1402	163	45	80	低体重	2500	68	及格	9	72	及格	190	85	良好	5	40	不及格	4′53	30	不及格	0					38	70	及格	0					62.1	0	62.1	及格
44	452	汉语国际本19401	201942930	1	石悦悦	2	1999-12-26	河北省石家庄市鹿泉区翠玉华府2号楼二单元202	159	53	100	正常	1900	20	不及格	8.8	74	及格	175	74	及格	35	100	优秀	4′21	64	及格	0					31	64	及格	0					69.4	0	69.4	及格
44	452	汉语国际本19401	201942931	1	田甜	2	2001-02-04	河北省唐山市西山道1号市委办公室	170	54	100	正常	2700	72	及格	10.5	40	不及格	155	62	及格	35	100	优秀	4′37	50	不及格	0					45	78	及格	0					67.8	0	67.8	及格
44	452	汉语国际本19401	201942932	1	冯雪婷	2	2000-12-04	河北省唐山市丰润区11小区403楼9单元301室	172	60	100	正常	1780	0	不及格	9	72	及格	165	68	及格	22	85	良好	4′13	66	及格	0					45	78	及格	0					65.7	0	65.7	及格
44	452	汉语国际本19401	201942933	1	张满新	2	2000-12-05	河北省唐山市曹妃甸区唐海镇心海假日6号楼4单元601	157	50	100	正常	2000	40	不及格	10.2	60	及格	150	50	不及格	35	100	优秀	4′5	40	不及格	0					37	70	及格	0					63	0	63	及格
44	452	汉语国际本19401	201942934	11	蔡禄达	2	2001-02-21	河北省唐山市滦南县宋道口镇杜土村028号	163	45	80	低体重	2500	68	及格	9.6	66	及格	170	72	及格	35	100	优秀	4′35	50	不及格	0					21	30	不及格	0					65.6	0	65.6	及格
44	452	汉语国际本19401	201942935	1	张力文	2	2001-03-27	河北省唐山市迁西县人民医院病理科5723043	163	62	100	正常	2700	72	及格	9.5	66	及格	170	72	及格	9	62	及格	4′2	64	及格	0					14	0	不及格	0					65.2	0	65.2	及格
44	452	汉语国际本19401	201942936	1	侯厶月	2	2000-02-19	河北省唐山市玉田县虹桥镇赵庄村惠民商店	163	75	60	肥胖	2700	72	及格	10.2	60	及格	155	62	及格	8	62	及格	5′0	30	不及格	0					37	70	及格	0					57.2	0	57.2	不及格
44	452	汉语国际本19401	201942937	11	陈璐	2	2000-05-07	河北省唐山市玉田县郭家桥乡陈郎头铺村	167	58	100	正常	2000	40	不及格	9.9	62	及格	180	78	及格	18	76	及格	4′03	70	及格	0					11	0	不及格	0					62.8	0	62.8	及格
44	452	汉语国际本19401	201942938	11	邓傲楠	2	2001-07-10	河北省遵化市马兰峪镇马兰关一村	167	50	100	正常	3000	78	及格	9.8	64	及格	165	68	及格	11	66	及格	4′0	72	及格	0					35	68	及格	0					74.1	0	74.1	及格
44	452	汉语国际本19401	201942939	1	张洪月	2	2001-01-18	河北省唐山市迁西县上营乡董家口村176号	168	53	100	正常	2500	68	及格	10	62	及格	160	64	及格	1	0	不及格	4′45	40	不及格	0					38	70	及格	0					59	0	59	不及格
44	452	汉语国际本19401	201942940	1	姜可心	2	2000-05-26	河北省秦皇岛市卢龙县卢龙镇小王庄村69号	165	64	100	正常	2600	70	及格	10	62	及格	155	62	及格	3	10	不及格	4′56	30	不及格	0					42	74	及格	0					58.5	0	58.5	不及格
44	452	汉语国际本19401	201942941	1	郭鑫月	2	2000-08-15	河北省邯郸市复兴区阳春小区9-3-12	165	64	100	正常	3000	78	及格	8.5	76	及格	210	100	优秀	15	72	及格	4′54	30	不及格	0					47	80	良好	0					73.1	0	73.1	及格
44	452	汉语国际本19401	201942942	1	韩彩雅	2	2000-11-20	河北省邯郸市丛台区东风街12号院2号楼2单元7号	160	62	80	超重	1800	0	不及格	9.5	66	及格	155	62	及格	2	0	不及格	4′1	68	及格	0					47	80	良好	0					53	0	53	不及格
44	452	汉语国际本19401	201942943	1	周琳琳	2	2001-10-26	河北省邯郸市丛台区万浩吉祥小区4号楼1单元5层501	172	58	100	正常	3000	78	及格	8.8	74	及格	195	85	良好	17	76	及格	4′13	66	及格	0					12	0	不及格	0					70.8	0	70.8	及格
44	452	汉语国际本19401	201942944	1	王博	1	2001-07-11	河北省邯郸市涉县偏城镇西庄村1组17号	183	62	100	正常	4500	80	良好	7.8	72	及格	243	76	及格	7	64	及格					4′57	40	不及格	0					9	40	不及格	0	67.4	0	67.4	及格
44	452	汉语国际本19401	201942945	1	王倩	2	2002-03-12	河北省邢台市隆尧县尹村镇王村219号	161	55	100	正常	2400	66	及格	9	72	及格	170	72	及格	18	76	及格	4′21	64	及格	0					40	72	及格	0					74.1	0	74.1	及格
44	452	汉语国际本19401	201942946	1	赵双慧	2	2001-06-03	河北省邢台市清河县王官庄镇大堤村006号	160	70	80	超重	2500	68	及格	9.7	64	及格	151	50	不及格	1	0	不及格	4′56	30	不及格	0					38	70	及格	0					53	0	53	不及格
44	452	汉语国际本19401	201942947	1	赵子涵	2	2001-02-19	河北省邢台市隆尧县魏家庄镇公子后村400号	156	58	100	正常	3000	78	及格	9.5	66	及格	160	64	及格	4	20	不及格	4′37	50	不及格	0					42	74	及格	0					65.7	0	65.7	及格
44	452	汉语国际本19401	201942948	11	孙颖	2	2000-01-10	河北省保定市莲池区桥西街117号院2栋5单元501号	160	65	80	超重	3200	85	良好	9.9	62	及格	155	62	及格	17	76	及格	4′25	62	及格	0					40	72	及格	0					70.6	0	70.6	及格
44	452	汉语国际本19401	201942949	1	田可心	2	2000-11-26	河北省保定市徐水区长城北大街5405号	158	45	100	正常	1720	0	不及格	9.6	66	及格	170	72	及格	1	0	不及格	4′37	50	不及格	0					40	72	及格	0					52.6	0	52.6	不及格
44	452	汉语国际本19401	201942950	1	王晶	2	2000-05-06	河北省保定市涞源县涞源镇福源小区十五栋三单元102	160	45	100	正常	3000	78	及格	9.7	64	及格	160	64	及格	25	95	优秀	4′22	64	及格	0					40	72	及格	0					75.4	0	75.4	及格
44	452	汉语国际本19401	201942951	1	王鑫淼	2	2001-06-15	河北省涿州市车辆管理所一号大厅	162	45	80	低体重	2700	72	及格	9.9	62	及格	170	72	及格	4	20	不及格	4′35	50	不及格	0					12	0	不及格	0					54.4	0	54.4	不及格
44	452	汉语国际本19401	201942952	1	李佳慧	2	2001-02-01	河北省承德市双桥区双峰寺镇甸子村	165	55	100	正常	1810	0	不及格	9.8	64	及格	185	80	良好	7	60	及格	4′38	50	不及格	0					40	72	及格	0					59	0	59	不及格
44	452	汉语国际本19401	201942953	1	庄圣琪	2	2000-05-23	河北省承德市兴隆县雾灵山乡陶家台村	159	42	80	低体重	2600	70	及格	10	62	及格	155	62	及格	18	76	及格	4′54	30	不及格	0					38	70	及格	0					61.7	0	61.7	及格
44	452	汉语国际本19401	201942954	2	史文婧	2	2001-09-19	河北省承德市隆化县盛城名家九号楼一单元1303	168	75	80	超重	2800	74	及格	9.9	62	及格	180	78	及格	12	68	及格	4′25	62	及格	0					23	40	不及格	0					66.5	0	66.5	及格
44	452	汉语国际本19401	201942955	1	张岩飞	2	2000-09-06	河北省承德市隆化县唐三营镇唐北村	165	75	80	超重	2900	76	及格	9.5	66	及格	155	62	及格	5	40	不及格	4′15	66	及格	0					38	70	及格	0					67	0	67	及格
44	452	汉语国际本19401	201942956	1	陈淇	2	2000-09-29	河北省沧州市青县金牛镇双庄科村	164	57	100	正常	2600	70	及格	10.5	40	不及格	170	72	及格	13	70	及格	4′46	40	不及格	0					36	68	及格	0					62.5	0	62.5	及格
44	452	汉语国际本19401	201942957	1	付新宇	2	2001-04-23	河北省沧州市盐山县西车站前50米小智慧幼儿园	156	42	100	正常	1800	0	不及格	9.5	66	及格	150	50	不及格	22	85	良好	4′04	70	及格	0					25	50	不及格	0					60.7	0	60.7	及格
44	452	汉语国际本19401	201942959	1	曹雪菲	2	2000-10-15	河北省沧州市献县第一中学北校区630班	160	42	80	低体重	2000	40	不及格	9.3	68	及格	180	78	及格	3	10	不及格	4′11	68	及格	0					40	72	及格	0					61.2	0	61.2	及格
44	452	汉语国际本19401	201942960	1	马雅婷	2	2001-03-02	河北省沧州市任丘市中华路凯旋城7号楼二单元1104	176	54	100	正常	2800	74	及格	9.8	64	及格	160	64	及格	17	76	及格	4′22	64	及格	0					14	0	不及格	0					65.7	0	65.7	及格
44	452	汉语国际本19401	201942961	1	孙琳琳	2	2001-05-01	河北省沧州市黄骅市金都雅居小区E1一单元2202	158	43	100	正常	2400	66	及格	8.8	74	及格	165	68	及格	22	85	良好	4′35	50	不及格	0					37	70	及格	0					72	0	72	及格
44	452	汉语国际本19401	201942962	1	马玉风	2	2001-03-08	衡水市桃城区宁安路1号（衡水市第十四中学西校区）1626班	158	75	60	肥胖	1790	0	不及格	9.6	66	及格	151	50	不及格	9	62	及格	4′4	50	不及格	0					38	70	及格	0					50.4	0	50.4	不及格
44	452	汉语国际本19401	201942963	1	郭静霏	2	2001-10-09	河北省邢台市桥西区永康街296号御景澜湾11-2-1302	167	70	80	超重	2500	68	及格	10	62	及格	150	50	不及格	7	60	及格	4′37	50	不及格	0					38	70	及格	0					62.6	0	62.6	及格
44	452	汉语国际本19401	201942964	1	楚辞	2	2000-12-11	河北省保定市蠡县县医院小区	155	42	100	正常	2700	72	及格	9.6	66	及格	165	68	及格	22	85	良好	4′02	72	及格	0					38	70	及格	0					75.7	0	75.7	及格
44	452	汉语国际本19401	201942966	1	吴家荣	2	2001-10-16	河北衡水枣强贵和御府八号楼一单元701室.13231822228	164	52	100	正常	1830	0	不及格	9.8	64	及格	175	74	及格	19	78	及格	4′15	66	及格	0					45	78	及格	0					64	0	64	及格
44	452	汉语国际本19401	201942967	1	赵伟华	2	2001-04-29	上海市宝山区沪太路4332号兴明建材市场c区3050-10	165	53	100	正常	2600	70	及格	10.2	60	及格	160	64	及格	5	40	不及格	4′35	50	不及格	0					38	70	及格	0					64.9	0	64.9	及格
44	452	汉语国际本19401	201942968	1	孙雪媚	2	2002-03-13	河北省定州市南城区仝家庄村	160	43	80	低体重	2600	70	及格	9.5	66	及格	170	72	及格	10	64	及格	4′14	66	及格	0					38	70	及格	0					69.5	0	69.5	及格
44	453	汉语言本19401	201942969	1	梁晖	2	2001-12-03	河北省石家庄市新华区新文里小区19号楼二单元403室	159	54	100	正常	2600	70	及格	9.3	68	及格	160	64	及格	17	76	及格	4′36	50	不及格	0					38	70	及格	0					70.1	0	70.1	及格
44	453	汉语言本19401	201942970	1	龙亚男	2	2001-01-15	建明南路5号人民政府宿舍4号楼2单元301	165	55	100	正常	2700	72	及格	10.5	40	不及格	165	68	及格	13	70	及格	5′34	0	不及格	0					35	68	及格	0					54.4	0	54.4	不及格
44	453	汉语言本19401	201942971	1	武曼雨	2	2001-06-20	河北省石家庄市藁城区丘头镇徐村继开路288号	157	52	100	正常	1900	20	不及格	9.3	68	及格	162	66	及格	12	68	及格	5′0	30	不及格	0					23	40	不及格	0					55	0	55	不及格
44	453	汉语言本19401	201942972	1	胡彦珍	2	2000-01-02	河北省石家庄市鹿泉区上庄镇台头村台州怡园四号楼二单元502	172	58	100	正常	1780	0	不及格	8	80	良好	225	100	优秀	0	0	不及格	3′27	90	优秀	0					12	0	不及格	0					59	0	59	不及格
44	453	汉语言本19401	201942973	1	代思可	2	2001-11-19	河北省石家庄市栾城区楼底镇楼底村	165	60	100	正常	3200	85	良好	8.6	76	及格	191	85	良好	2	0	不及格	4′1	68	及格	0					30	62	及格	0					71.3	0	71.3	及格
44	453	汉语言本19401	201942974	1	赵雨	2	2000-06-25	河北省石家庄市井陉县威州镇北固底村	161	58	100	正常	2100	60	及格	10	62	及格	162	66	及格	1	0	不及格	5′06	20	不及格	0					31	64	及格	0					53.4	0	53.4	不及格
44	453	汉语言本19401	201942975	1	李晴	2	1999-12-06	河北省保定市清苑区光明中街建华胡同87号12号楼2单元101号	164	63	100	正常	3000	78	及格	8.9	72	及格	173	74	及格	18	76	及格	3′35	85	良好	0					35	68	及格	0					79.9	0	79.9	及格
44	453	汉语言本19401	201942976	1	关禧康	1	1999-12-11	河北省石家庄市裕华区槐中路482号14栋3单元303号	178	65	100	正常	3200	60	及格	7.5	74	及格	235	72	及格	1	20	不及格					4′54	40	不及格	0					10	50	不及格	0	61	0	61	及格
44	453	汉语言本19401	201942977	1	郜茜茜	2	2001-09-20	河北省石家庄市正定县正定镇燕赵北大街嘉冠商城二号楼一单元2502	177	57	100	正常	2900	76	及格	10.4	50	不及格	177	76	及格	19	78	及格	4′46	40	不及格	0					32	64	及格	0					66.2	0	66.2	及格
44	453	汉语言本19401	201942978	1	赵诗雨	2	2001-09-06	河北省石家庄市正定县燕赵北大街福里小区一号楼一单元901室	167	54	100	正常	1930	30	不及格	10.4	50	不及格	178	76	及格	0	0	不及格	4′52	40	不及格	0					38	70	及格	0					52.1	0	52.1	不及格
44	453	汉语言本19401	201942979	1	周辰颖	2	2000-10-13	河北省石家庄市正定县正定镇北贾村南马路4号	156	50	100	正常	2400	66	及格	10.4	50	不及格	161	66	及格	17	76	及格	4′46	40	不及格	0					40	72	及格	0					64.3	0	64.3	及格
44	453	汉语言本19401	201942980	1	刘家盛	1	2002-09-30	河北省平山县平山镇中贾壁村	171	68	100	正常	3200	60	及格	9.5	30	不及格	220	64	及格	2.5	40	不及格					5′3	30	不及格	0					7	20	不及格	0	48.4	0	48.4	不及格
44	453	汉语言本19401	201942981	1	马昭璇	2	2001-12-06	河北省晋州市东里庄镇崔家庄村	168	62	100	正常	3200	85	良好	10.5	40	不及格	172	72	及格	13	70	及格	4′25	62	及格	0					36	68	及格	0					69.2	0	69.2	及格
44	453	汉语言本19401	201942982	1	韩丛艺	2	2001-07-24	河北省唐山市路北区韩城镇宋禾麻庄二村村委会	165	62	100	正常	1790	0	不及格	9.7	64	及格	181	78	及格	1	0	不及格	4′34	50	不及格	0					42	74	及格	0					53	0	53	不及格
44	453	汉语言本19401	201942983	1	崔凯君	2	2001-07-24	河北省唐山市海港经济开发区泰和小区114栋2门401号	160	50	100	正常	1720	0	不及格	8.8	74	及格	192	85	良好	17	76	及格	4′52	40	不及格	0					32	64	及格	0					60.3	0	60.3	及格
44	453	汉语言本19401	201942984	1	孙巧月	2	2000-02-17	河北省唐山市丰南区大新庄镇柳林二村	166	65	100	正常	3200	85	良好	8.8	74	及格	182	80	良好	18	76	及格	4′55	30	不及格	0					30	62	及格	0					70.3	0	70.3	及格
44	453	汉语言本19401	201942985	2	刘海霞	2	2000-12-25	河北省唐山市丰润区杨官林镇黄家屯村前街4排57号	172	67	100	正常	2800	74	及格	7.5	95	优秀	171	72	及格	4	20	不及格	4′24	62	及格	0					40	72	及格	0					73.9	0	73.9	及格
44	453	汉语言本19401	201942986	1	贺奕铭	2	2001-11-11	河北省唐山市滦县滦河街道办事处友谊里龙盛花园B6楼东门401号	165	61	100	正常	3000	78	及格	9.7	64	及格	180	78	及格	35	100	优秀	4′37	50	不及格	0					30	62	及格	0					73.5	0	73.5	及格
44	453	汉语言本19401	201942987	1	周佳琦	2	2001-10-08	河北省唐山市乐亭县御景嘉园西区117栋2门602	173	58	100	正常	3200	85	良好	9.6	66	及格	171	72	及格	6	50	不及格	4′37	50	不及格	0					30	62	及格	0					69.4	0	69.4	及格
44	453	汉语言本19401	201942988	1	付兆慧	2	2001-03-10	河北省唐山市迁西县白庙子乡横河村	164	58	100	正常	2600	70	及格	10.2	60	及格	172	72	及格	17	76	及格	4′27	62	及格	0					35	68	及格	0					71.5	0	71.5	及格
44	453	汉语言本19401	201942989	1	王亚娜	2	2001-03-30	河北省邯郸市武安康二城镇陶一矿区	161	47	100	正常	2200	62	及格	9.5	66	及格	166	68	及格	5	40	不及格	4′27	62	及格	0					15	0	不及格	0					60.7	0	60.7	及格
44	453	汉语言本19401	201942990	1	李文涵	2	2001-07-18	河北省邯郸市复兴区复兴路101号铁三局家属院2号楼2单元4号	166	55	100	正常	2400	66	及格	8.6	76	及格	182	80	良好	18	76	及格	4′16	66	及格	0					38	70	及格	0					75.9	0	75.9	及格
44	453	汉语言本19401	201942991	1	平俊玲	2	2001-03-21	河北省邯郸市馆陶县王桥乡北孙店东村	162	60	100	正常	1900	20	不及格	9.7	64	及格	170	72	及格	17	76	及格	4′52	40	不及格	0					23	40	不及格	0					57.6	0	57.6	不及格
44	453	汉语言本19401	201942992	1	苗雨晴	2	2000-01-22	河北省邯郸市临漳县砖寨营乡砖寨营村友好街5号	162	41	80	低体重	2500	68	及格	10.1	60	及格	155	62	及格	12	68	及格	5′04	20	不及格	0					30	62	及格	0					57.4	0	57.4	不及格
44	453	汉语言本19401	201942993	1	王宇宁	1	2001-06-11	河北省邯郸市丛台区丛台路205号仁达花园8-3-12	181	73	100	正常	4500	80	良好	10.2	0	不及格	230	70	及格	10	68	及格					4′11	66	及格	0					8	30	不及格	0	57	0	57	不及格
44	453	汉语言本19401	201942994	1	石晓亚	2	2000-10-24	河北省邯郸市大名县大名镇天雄路1号大名一中	156	44	100	正常	2300	64	及格	8.8	74	及格	179	78	及格	11	66	及格	3′27	90	优秀	0					13	0	不及格	0					71.8	0	71.8	及格
44	453	汉语言本19401	201942997	1	常宋垚	2	2001-12-09	河北省邯郸市磁县大营村顺良巷4号	170	68	100	正常	1830	0	不及格	9.8	64	及格	162	66	及格	6	50	不及格	5′0	30	不及格	0					36	68	及格	0					52.2	0	52.2	不及格
44	453	汉语言本19401	201942998	1	孟夏钰	2	2000-07-10	河北省邯郸市广平县广平镇西关南村	167	61	100	正常	2300	64	及格	10.3	50	不及格	140	30	不及格	18	76	及格	4′27	62	及格	0					34	66	及格	0					64.2	0	64.2	及格
44	453	汉语言本19401	201942999	1	程荣荣	2	2002-03-20	河北省邯郸市魏县野拐乡霍家庄村	166	55	100	正常	2600	70	及格	9.8	64	及格	178	76	及格	12	68	及格	4′27	62	及格	0					44	76	及格	0					72.7	0	72.7	及格
44	453	汉语言本19401	201943000	1	曹怡凡	2	1998-08-17	河北省邯郸市魏县大马村乡曹堤村	158	46	100	正常	3000	78	及格	10.9	20	不及格	167	70	及格	35	100	优秀	3′48	76	及格	0					12	0	不及格	0					62.9	0	62.9	及格
44	453	汉语言本19401	201943001	1	闫雨欣	2	2000-09-11	河北省邯郸市魏县魏城镇白仕望村	159	55	100	正常	2600	70	及格	9.3	68	及格	171	72	及格	19	78	及格	3′48	76	及格	0					38	70	及格	0					76.3	0	76.3	及格
44	453	汉语言本19401	201943002	1	陈蒙	2	2000-08-30	河北省邯郸市曲周县依庄乡东路庄村	163	48	100	正常	2500	68	及格	9.3	68	及格	173	74	及格	19	78	及格	4′2	64	及格	0					21	30	不及格	0					69.8	0	69.8	及格
44	453	汉语言本19401	201943003	1	赵可堉	2	2001-02-09	河北省武安市北环路杜庄岗东西土山派出所	157	46	100	正常	3000	78	及格	9.3	68	及格	173	74	及格	19	78	及格	4′52	40	不及格	0					48	80	良好	0					71.5	0	71.5	及格
44	453	汉语言本19401	201943004	1	杜佳	2	2001-11-01	河北省邯郸市武安市大同镇南冯昌村	167	65	100	正常	2500	68	及格	10.6	40	不及格	149	50	不及格	5	40	不及格	4′37	50	不及格	0					45	78	及格	0					60	0	60	及格
44	453	汉语言本19401	201943006	1	刘培宇	1	2001-02-19	河北省邢台市任县书香苑西门8-6平常发艺	175	58	100	正常	3200	60	及格	10.7	0	不及格	255	80	良好	11	68	及格					5′01	40	不及格	0					9	40	不及格	0	50.8	0	50.8	不及格
44	453	汉语言本19401	201943007	11	池新宇	2	2001-06-09	河北省承德市承德县人民检察院	167	54	100	正常	1900	20	不及格	10.9	20	不及格	151	50	不及格	0	0	不及格	4′06	70	及格	0					40	72	及格	0					48.2	0	48.2	不及格
44	453	汉语言本19401	201943008	1	朱漫	2	2000-11-16	河北省承德市兴隆县雾灵山乡梨树沟村12组402号	170	79	80	超重	1720	0	不及格	10.1	60	及格	167	70	及格	13	70	及格	4′58	30	不及格	0					40	72	及格	0					51.2	0	51.2	不及格
44	454	汉语言本19402	201943009	1	鞠瑜翰	2	2001-09-30	河北省邢台市桥西区金石家园6号楼2单元501室	175	60	100	正常	3000	78	及格	10.2	60	及格	160	64	及格	4	20	不及格	4′32	60	及格	0					35	68	及格	0					65.9	0	65.9	及格
44	454	汉语言本19402	201943010	1	刘亚冰	2	2002-01-25	河北省邢台市邢台县羊范镇王村	168	45	80	低体重	1830	0	不及格	9.5	66	及格	180	78	及格	18	76	及格	4′52	40	不及格	0					36	68	及格	0					55.4	0	55.4	不及格
44	454	汉语言本19402	201943012	1	郝玉皎	2	2000-11-15	河北省邢台市邢台县浆水中学	165	49	100	正常	1940	30	不及格	9.3	68	及格	190	85	良好	17	76	及格	3′33	85	良好	0					13	0	不及格	0					66.2	0	66.2	及格
44	454	汉语言本19402	201943013	1	赵晨旭	1	2001-08-29	河北省邢台市临城县圣景小区1号楼B1-1-402	175	65	100	正常	7000	100	优秀	8.1	68	及格	260	85	良好	17	78	及格					4′47	50	不及格	0					9	40	不及格	0	73.9	0	73.9	及格
44	454	汉语言本19402	201943014	1	甄旭泽	2	2001-01-03	河北省石家庄市赞皇县赞皇镇见守村15128158113	166	48	100	正常	1780	0	不及格	9.3	68	及格	180	78	及格	19	78	及格	4′19	64	及格	0					36	68	及格	0					63.8	0	63.8	及格
44	454	汉语言本19402	201943015	1	赵玉	2	2001-10-06	河北省邢台市柏乡县固城店镇北小京村	160	45	100	正常	2800	74	及格	9.4	68	及格	160	64	及格	13	70	及格	4′37	50	不及格	0					39	72	及格	0					70.3	0	70.3	及格
44	454	汉语言本19402	201943016	1	谷宁宁	2	2001-11-08	河北省邢台市广宗县冯家寨乡侯家寨村18603195771	152	51	100	正常	2800	74	及格	9.7	64	及格	150	50	不及格	18	76	及格	3′54	74	及格	0					38	70	及格	0					73.3	0	73.3	及格
44	454	汉语言本19402	201943017	1	韩硕	2	2000-05-20	河北省邢台市威县经济开发区晨光大街12号河北万特木制品公司	155	52	100	正常	2700	72	及格	10	62	及格	150	50	不及格	17	76	及格	3′48	76	及格	0					36	68	及格	0					72.8	0	72.8	及格
44	454	汉语言本19402	201943018	1	周境垚	2	2001-08-18	河北省邢台县会宁镇南良舍村	155	48	100	正常	2700	72	及格	10	62	及格	155	62	及格	1	0	不及格	4′32	60	及格	0					35	68	及格	0					63.2	0	63.2	及格
44	454	汉语言本19402	201943020	1	侯佳乐	2	2001-09-12	河北省邢台市桥东区留村乡善北村506号	170	53	100	正常	2900	76	及格	9.9	62	及格	170	72	及格	17	76	及格	4′34	50	不及格	0					34	66	及格	0					70.2	0	70.2	及格
44	454	汉语言本19402	201943021	1	林建瓴	1	2001-04-12	河北省保定市莲池区大迪小区1号楼4单元502	180	80	80	超重	5200	100	优秀	9.1	50	不及格	220	64	及格	15	74	及格					5′2	30	不及格	0					3	0	不及格	0	56.8	0	56.8	不及格
44	454	汉语言本19402	201943022	1	孙玉溶	2	2000-06-17	河北省保定市阜平县三岭会村	157	58	100	正常	1940	30	不及格	9.7	64	及格	170	72	及格	10	64	及格	4′32	60	及格	0					34	66	及格	0					64.5	0	64.5	及格
44	454	汉语言本19402	201943023	1	甄鑫华	2	2000-05-05	河北省保定市唐县仁厚镇野牛村12号	159	46	100	正常	1780	0	不及格	8.4	78	及格	185	80	良好	1	0	不及格	3′25	90	优秀	0					35	68	及格	0					63.4	0	63.4	及格
44	454	汉语言本19402	201943024	1	雷雨涵	2	2001-06-27	河北省保定市高阳县宏润温泉花园小区北门一期9号楼3单元301	161	50	100	正常	1780	0	不及格	9.4	68	及格	170	72	及格	19	78	及格	4′32	60	及格	0					29	62	及格	0					61.8	0	61.8	及格
44	454	汉语言本19402	201943025	1	田雨虹	2	2001-03-12	河北省保定市易县易州镇北市村74号	165	54	100	正常	1810	0	不及格	9.4	68	及格	175	74	及格	18	76	及格	3′33	85	良好	0					37	70	及格	0					67.6	0	67.6	及格
44	454	汉语言本19402	201943026	1	刘琳	2	2001-03-11	河北省保定市雄县文昌大街富城东街医西东家属院06号	162	52	100	正常	2900	76	及格	9.5	66	及格	150	50	不及格	11	66	及格	3′54	74	及格	0					38	70	及格	0					73	0	73	及格
44	454	汉语言本19402	201943027	1	刘思远	1	2000-09-06	河北省保定市雄县龙湾镇大步村2组301号	175	69	100	正常	4500	80	良好	9.1	50	不及格	225	66	及格	0	10	不及格					5′36	20	不及格	0					3	0	不及格	0	48.6	0	48.6	不及格
44	454	汉语言本19402	201943028	1	赵佳琳	2	2001-01-02	河北省保定市雄县雄州镇十里铺村	169	60	100	正常	3000	78	及格	8.4	78	及格	200	90	优秀	35	100	优秀	4′19	64	及格	0					40	72	及格	0					81.3	0	81.3	良好
44	454	汉语言本19402	201943029	1	孙梦	2	2000-11-06	河北省保定市刁窝乡小义和庄村	170	60	100	正常	3000	78	及格	9.4	68	及格	170	72	及格	12	68	及格	4′4	50	不及格	0					35	68	及格	0					71.1	0	71.1	及格
44	454	汉语言本19402	201943030	1	邢思宇	2	2002-02-28	河北省保定市河北安国中学639班邢思宇	165	49	100	正常	1930	30	不及格	8.9	72	及格	190	85	良好	15	72	及格	3′48	76	及格	0					13	0	不及格	0					64.8	0	64.8	及格
44	454	汉语言本19402	201943031	1	赵润甜	2	2001-11-08	河北省安国市河北安国中学639班	156	55	100	正常	2900	76	及格	8.9	72	及格	195	85	良好	0	0	不及格	4′55	30	不及格	0					14	0	不及格	0					55.3	0	55.3	不及格
44	454	汉语言本19402	201943032	1	韩佳琪	2	2000-12-22	河北省保定市河北安国中学641班	170	50	100	正常	1780	0	不及格	8.8	74	及格	175	74	及格	18	76	及格	3′48	76	及格	0					25	50	不及格	0					65	0	65	及格
44	454	汉语言本19402	201943033	1	李天甜	2	2002-01-12	河北省安国市河北安国中学643班	163	48	100	正常	2900	76	及格	8.9	72	及格	199	90	优秀	0	0	不及格	3′48	76	及格	0					38	70	及格	0					72	0	72	及格
44	454	汉语言本19402	201943034	1	范冰冰	2	2000-10-13	河北省高碑店一中家属楼超市	165	49	100	正常	3500	100	优秀	8.2	80	良好	190	85	良好	20	80	良好	3′48	76	及格	0					37	70	及格	0					84.7	0	84.7	良好
44	454	汉语言本19402	201943035	1	靳文渊	2	1999-06-30	河北省张家口市蔚县南留庄镇田庄村	160	50	100	正常	3000	78	及格	10	62	及格	167	70	及格	5	40	不及格	3′48	76	及格	0					21	30	不及格	0					68.3	0	68.3	及格
44	454	汉语言本19402	201943036	1	王雪芹	2	2001-02-03	河北省张家口市张北县张北一中	157	50	100	正常	1930	30	不及格	10.9	20	不及格	172	72	及格	35	100	优秀	3′48	76	及格	0					31	64	及格	0					62.3	0	62.3	及格
44	454	汉语言本19402	201943037	1	王帅雨	2	2000-07-08	河北省张家口市崇礼县西甸子村伊甸庄园11号楼5单元401	161	53	100	正常	2900	76	及格	8.7	74	及格	169	70	及格	27	100	优秀	3′23	90	优秀	0					14	0	不及格	0					76.2	0	76.2	及格
44	454	汉语言本19402	201943038	1	李志福	1	2000-04-05	河北省张家口市阳原县西城镇一中家属楼7号楼丁单元	183	65	100	正常	4800	85	良好	8.7	62	及格	250	80	良好	10	68	及格					4′47	50	不及格	0					6	10	不及格	0	65.9	0	65.9	及格
44	454	汉语言本19402	201943039	1	李健	1	2001-06-09	河北省张家口市涿鹿县栾庄乡黄土坡村	165	63	100	正常	4700	85	良好	8.1	68	及格	230	70	及格	0	10	不及格					5′32	20	不及格	0					4	0	不及格	0	53.4	0	53.4	不及格
44	454	汉语言本19402	201943040	11	程鑫尧	2	2000-11-24	河北省承德市滦平县滦平县第一中学	158	49	100	正常	2800	74	及格	8.9	72	及格	150	50	不及格	19	78	及格	3′48	76	及格	0					38	70	及格	0					75.5	0	75.5	及格
44	454	汉语言本19402	201943041	11	李伶彦	2	1999-10-22	河北省承德市滦平县第一中学	163	50	100	正常	2800	74	及格	10.2	60	及格	135	20	不及格	5	40	不及格	4′19	64	及格	0					40	72	及格	0					64.1	0	64.1	及格
44	454	汉语言本19402	201943042	11	高一婧	2	2000-07-15	河北省承德市丰宁县大阁镇华泽街宏森家园一号楼8单元0702	163	54	100	正常	2900	76	及格	9.7	64	及格	154	60	及格	19	78	及格	4′43	40	不及格	0					31	64	及格	0					67.4	0	67.4	及格
44	454	汉语言本19402	201943043	11	郑文静	2	2000-03-10	河北省承德市围场满族自治县城子乡	165	58	100	正常	1810	0	不及格	8.9	72	及格	192	85	良好	7	60	及格	3′24	90	优秀	0					35	68	及格	0					68.7	0	68.7	及格
44	454	汉语言本19402	201943044	11	冯硕	2	2000-01-09	河北省承德市围场满族蒙古族自治县税务局	169	65	100	正常	2900	76	及格	10.7	30	不及格	130	10	不及格	17	76	及格	5′4	0	不及格	0					32	64	及格	0					47.4	0	47.4	不及格
44	454	汉语言本19402	201943045	11	司雪弈	2	2002-01-13	河北省承德市兴隆县统计局225室	162	60	100	正常	2900	76	及格	8.9	72	及格	172	72	及格	19	78	及格	4′27	62	及格	0					33	66	及格	0					74.8	0	74.8	及格
44	454	汉语言本19402	201943046	1	马新宇	2	2001-03-21	河北省承德市双桥区世界城二区二十三号楼底商世纪佳园宾馆	160	54	100	正常	3000	78	及格	9	72	及格	160	64	及格	35	100	优秀	3′48	76	及格	0					38	70	及格	0					79.7	0	79.7	及格
44	454	汉语言本19402	201943047	1	武美悦	2	2000-12-02	河北省沧州市运河区小王庄镇西花园村兴隆超市	157	48	100	正常	2800	74	及格	10.7	30	不及格	162	66	及格	25	95	优秀	3′33	85	良好	0					25	50	不及格	0					70.2	0	70.2	及格
44	454	汉语言本19402	201943048	1	杜寒池	2	2001-03-26	河北省沧州市新华区鼓楼上城小区二号楼1603	174	65	100	正常	2700	72	及格	9.7	64	及格	160	64	及格	15	72	及格	4′28	60	及格	0					30	62	及格	0					70.4	0	70.4	及格
44	455	汉语言本19403	201943049	1	田杰	2	2000-11-14	河北省沧州市青县金牛镇大杜庄	160	45	100	正常	1940	30	不及格	10.5	40	不及格	180	78	及格	30	100	优秀	3′55	74	及格	0					50	85	良好	0					68.6	0	68.6	及格
44	455	汉语言本19403	201943050	1	宗文	2	2000-06-03	河北省沧州市青县木门店镇后吴召村	168	51	100	正常	1790	0	不及格	9.2	70	及格	180	78	及格	12	68	及格	4′08	68	及格	0					42	74	及格	0					64.6	0	64.6	及格
44	455	汉语言本19403	201943051	1	吴秀燕	2	1998-05-25	河北省沧州市海兴县高湾镇小黄庄村132号	160	75	60	肥胖	2500	68	及格	10.2	60	及格	130	10	不及格	4	20	不及格	4′25	62	及格	0					35	68	及格	0					53.4	0	53.4	不及格
44	455	汉语言本19403	201943052	1	林飞燕	2	2001-02-25	河北省沧州市盐山县龙海路富丽城小区五号楼13111777686	163	46	100	正常	2600	70	及格	10	62	及格	130	10	不及格	0	0	不及格	4′08	68	及格	0					41	74	及格	0					59.9	0	59.9	不及格
44	455	汉语言本19403	201943053	1	张雅楠	2	2001-01-10	河北省沧州市盐山县边务乡大吴村197号	168	70	80	超重	1810	0	不及格	10.5	40	不及格	130	10	不及格	15	72	及格	4′35	50	不及格	0					40	72	及格	0					45.4	0	45.4	不及格
44	455	汉语言本19403	201943054	1	潘美宇	2	2002-02-06	河北省南皮县潞灌乡潞灌村	169	60	100	正常	1790	0	不及格	9	72	及格	165	68	及格	10	64	及格	4′1	68	及格	0					38	70	及格	0					63.2	0	63.2	及格
44	455	汉语言本19403	201943055	1	段佳彤	2	1999-08-16	河北省沧州市献县第一中学北校区	163	48	100	正常	2500	68	及格	9	72	及格	165	68	及格	22	85	良好	3′45	78	及格	0					42	74	及格	0					77.9	0	77.9	及格
44	455	汉语言本19403	201943056	1	赵晓寒	1	2001-11-20	河北省献县第一中学北校区629班赵晓寒18832775885	180	55	80	低体重	3500	64	及格	8	70	及格	235	72	及格	0	10	不及格					5′06	40	不及格	0					11	60	及格	0	57.8	0	57.8	不及格
44	455	汉语言本19403	201943057	1	冯美雪	2	2000-04-05	河北省沧州市南皮县乌马营镇大坊子村	163	55	100	正常	1810	0	不及格	9	72	及格	150	50	不及格	0	0	不及格	4′0	72	及格	0					47	80	良好	0					56.8	0	56.8	不及格
44	455	汉语言本19403	201943058	1	廖佳卉	2	2001-02-16	河北省沧州市任丘市华油渤海南区75栋3单元401室	162	39	80	低体重	2600	70	及格	10.5	40	不及格	150	50	不及格	17	76	及格	4′1	68	及格	0					33	66	及格	0					63.3	0	63.3	及格
44	455	汉语言本19403	201943059	1	李子童	2	2001-12-03	河北省任丘市新华路栀子花幼儿园	162	41	80	低体重	2600	70	及格	9	72	及格	185	80	良好	17	76	及格	4′08	68	及格	0					40	72	及格	0					73.3	0	73.3	及格
44	455	汉语言本19403	201943060	1	熊安娜	2	2001-06-26	河北省任丘市会战南道华北石油供应小区东区4栋5单元202室	164	54	100	正常	1810	0	不及格	9	72	及格	160	64	及格	35	100	优秀	4′02	72	及格	0					40	72	及格	0					67.4	0	67.4	及格
44	455	汉语言本19403	201943061	1	王博佳	2	2000-09-27	河北省任丘市麻家务镇北马庄村	168	62	100	正常	2700	72	及格	10.3	50	不及格	155	62	及格	0	0	不及格	4′2	64	及格	0					14	0	不及格	0					54.8	0	54.8	不及格
44	455	汉语言本19403	201943062	1	孙彤彤	2	2001-02-27	河北省沧州市黄骅市开发区铁道南鸿承公司门卫处	175	65	100	正常	3200	85	良好	8.8	74	及格	160	64	及格	10	64	及格	4′1	68	及格	0					30	62	及格	0					75.1	0	75.1	及格
44	455	汉语言本19403	201943063	1	孙茜茜	2	2000-11-18	河北省沧州市河间市第一中学	157	44	100	正常	1900	20	不及格	8.5	76	及格	170	72	及格	2	0	不及格	3′48	76	及格	0					38	70	及格	0					62.6	0	62.6	及格
44	455	汉语言本19403	201943064	1	孙莎	2	2000-10-01	河北省沧州市河间市第一中学	162	52	100	正常	2500	68	及格	8.8	74	及格	185	80	良好	20	80	良好	4′15	66	及格	0					45	78	及格	0					77	0	77	及格
44	455	汉语言本19403	201943065	1	李畅	2	2001-12-01	河北省廊坊市广阳区枣林路9号第十五中学13831669348	168	57	100	正常	1830	0	不及格	9.5	66	及格	150	50	不及格	19	78	及格	4′1	68	及格	0					38	70	及格	0					61.6	0	61.6	及格
44	455	汉语言本19403	201943066	1	陈嘉玟	2	2000-11-08	河北省固安县太阳公园二期22号楼1单元801	166	56	100	正常	1830	0	不及格	10.3	50	不及格	160	64	及格	19	78	及格	4′1	68	及格	0					40	72	及格	0					60	0	60	及格
44	455	汉语言本19403	201943067	11	冀超	2	2001-03-20	河北省廊坊市安次区光明西道汇源名居20楼2单元2302	160	44	100	正常	2600	70	及格	9	72	及格	170	72	及格	17	76	及格	3′49	76	及格	0					40	72	及格	0					77.1	0	77.1	及格
44	455	汉语言本19403	201943068	1	邢台钊	1	2001-05-29	河北省霸州市胜芳镇香槟花园A16一单元401	172	55	100	正常	4000	72	及格	8.1	68	及格	232	70	及格	2	30	不及格					5′3	30	不及格	0					11	60	及格	0	61.4	0	61.4	及格
44	455	汉语言本19403	201943069	1	于千仟	2	2003-01-05	河北省廊坊市香河县富态家园4号楼2003	173	70	100	正常	2500	68	及格	9.9	62	及格	160	64	及格	22	85	良好	4′35	50	不及格	0					45	78	及格	0					70.3	0	70.3	及格
44	455	汉语言本19403	201943070	1	张子怡	2	2001-03-09	河北省廊坊市香河县刘宋镇西太平庄村	175	57	100	正常	3000	78	及格	9.5	66	及格	180	78	及格	10	64	及格	3′4	80	良好	0					35	68	及格	0					76.9	0	76.9	及格
44	455	汉语言本19403	201943071	1	李美晔	2	2000-02-24	河北省廊坊市 大城县大城一中	165	67	80	超重	1720	0	不及格	10.3	50	不及格	150	50	不及格	17	76	及格	3′56	74	及格	0					40	72	及格	0					56.6	0	56.6	不及格
44	455	汉语言本19403	201943072	1	赵旭	1	2000-05-08	河北省廊坊市大城县第一中学	177	61	100	正常	4000	72	及格	7.9	70	及格	233	70	及格	0	10	不及格					5′46	20	不及格	0					11	60	及格	0	57.8	0	57.8	不及格
44	455	汉语言本19403	201943073	1	兰晓	2	2000-05-11	河北省廊坊市霸州市胜芳镇武平东路一公里路北金典轧钢制管厂	156	52	100	正常	2433	66	及格	8.8	74	及格	195	85	良好	3	10	不及格	3′47	78	及格	0					33	66	及格	0					71.4	0	71.4	及格
44	455	汉语言本19403	201943074	1	袁永博	1	2000-12-29	河北省霸州市杨芬港镇三村	168	62	100	正常	4000	72	及格	7.9	70	及格	231	70	及格	2	30	不及格					5′14	30	不及格	0					10	50	不及格	0	60.8	0	60.8	及格
44	455	汉语言本19403	201943075	1	祖晓乐	2	2000-06-21	河北省邢台市平乡县丰州镇中华路建设银行对面香满园餐厅	154	47	100	正常	2600	70	及格	9	72	及格	150	50	不及格	4	20	不及格	3′44	78	及格	0					38	70	及格	0					69.5	0	69.5	及格
44	455	汉语言本19403	201943076	1	张聪颖	2	2000-07-31	河北省阳原县县政府大楼443房间	163	64	80	超重	2300	64	及格	10.2	60	及格	150	50	不及格	13	70	及格	4′15	66	及格	0					38	70	及格	0					65.8	0	65.8	及格
44	455	汉语言本19403	201943077	1	陈越男	2	2001-04-30	河北省衡水市冀州区西苑小区5号楼2单元3楼	160	50	100	正常	1900	20	不及格	9	72	及格	160	64	及格	17	76	及格	3′55	74	及格	0					37	70	及格	0					68.2	0	68.2	及格
44	455	汉语言本19403	201943078	1	孟搏甲	1	2001-03-22	河北省张家口市涿鹿县隆都路祥和苑有为会计15103338969	170	60	100	正常	4000	72	及格	8.1	68	及格	225	66	及格	19	80	良好					6′0	10	不及格	0					10	50	不及格	0	61	0	61	及格
44	455	汉语言本19403	201943079	1	王飞	1	2001-03-21	河北省衡水市故城县夏庄镇魏庄村	170	50	80	低体重	4000	72	及格	7.9	70	及格	219	64	及格	0	10	不及格					5′31	20	不及格	0					10	50	不及格	0	53.2	0	53.2	不及格
44	455	汉语言本19403	201943080	1	石超	1	2001-07-07	河北省衡水市桃城区新华东路480号2栋1单元602室	170	55	100	正常	4000	72	及格	9.3	40	不及格	232	70	及格	19	80	良好					5′36	20	不及格	0					10	50	不及格	0	57.8	0	57.8	不及格
44	455	汉语言本19403	201943081	1	武家欣	2	1999-10-29	河北省张家口市宣化区宣府大街135长青小区11-1-602	173	82	80	超重	1810	0	不及格	8.9	72	及格	158	64	及格	12	68	及格	4′0	72	及格	0					37	70	及格	0					61	0	61	及格
44	455	汉语言本19403	201943082	1	徐丹熠	2	2000-07-01	河北省河间市城垣东路3号交通运输局	160	62	80	超重	3000	78	及格	9.2	70	及格	140	30	不及格	13	70	及格	4′46	40	不及格	0					23	40	不及格	0					59.7	0	59.7	不及格
44	455	汉语言本19403	201943083	1	韩暄	2	2001-02-12	河北省衡水市桃城区大麻森乡韩麻森村三区272号	165	44	80	低体重	2300	64	及格	8.9	72	及格	185	80	良好	19	78	及格	3′58	72	及格	0					40	72	及格	0					73.4	0	73.4	及格
44	455	汉语言本19403	201943084	1	夏荣靖	2	2000-04-17	河北省衡水市枣强县新屯镇新屯中学	166	43	80	低体重	3200	85	良好	10.2	60	及格	160	64	及格	35	100	优秀	4′06	70	及格	0					37	70	及格	0					74.2	0	74.2	及格
44	455	汉语言本19403	201943085	1	申钰滢	2	2000-03-22	山东省青岛市城阳区惜福镇东铁村喜盈门双驼轮胎北宿舍	165	52	100	正常	2500	68	及格	8.8	74	及格	160	64	及格	0	0	不及格	3′2	95	优秀	0					14	0	不及格	0					65.4	0	65.4	及格
44	455	汉语言本19403	201943086	1	李涵琪	2	2001-06-27	河北省邢台市桥东区泉南东大街紫晶观邸9号楼1单元202室	170	69	100	正常	2550	70	及格	9.5	66	及格	140	30	不及格	12	68	及格	4′22	64	及格	0					36	68	及格	0					68.1	0	68.1	及格
44	455	汉语言本19403	201943087	1	王伟	2	2000-01-25	河北省衡水市安平县马店镇西长堤村	162	54	100	正常	1900	20	不及格	9	72	及格	165	68	及格	0	0	不及格	3′44	78	及格	0					40	72	及格	0					62	0	62	及格
44	455	汉语言本19403	201943088	1	贾紫晴	2	2001-04-05	河北省定州市杨家庄乡大洼里村586号	160	50	100	正常	2500	68	及格	8.9	72	及格	170	72	及格	4	20	不及格	4′2	64	及格	0					45	78	及格	0					69.4	0	69.4	及格
44	456	护理学本19401	201940951	1	王洋	1	2000-09-26	河北省廊坊市大城县大祥连村吉祥小区	183	77	100	正常	4981	90	优秀	7.1	78	及格	280	100	优秀	19	80	良好					4′4	50	不及格	0					8	30	不及格	0	75.1	0	75.1	及格
44	456	护理学本19401	201940952	1	周倩薇	2	2000-06-19	河北省保定市博野县小店镇周于庄	165	66	80	超重	2323	64	及格	9	72	及格	170	72	及格	18	76	及格	4′55	30	不及格	0					30	62	及格	0					63	0	63	及格
44	456	护理学本19401	201940953	1	容婷婷	2	1999-12-05	河北省保定市高阳县北关胖子水果店	157	88	60	肥胖	2200	62	及格	10	62	及格	160	64	及格	8	62	及格	4′51	40	不及格	0					33	66	及格	0					57.9	0	57.9	不及格
44	456	护理学本19401	201940954	1	马文军	2	2001-03-26	河北省唐山市路南区广场街万达广场三楼汉拿山	163	55	100	正常	2323	64	及格	8.3	78	及格	170	72	及格	16	74	及格	4′52	40	不及格	0					25	50	不及格	0					67.8	0	67.8	及格
44	456	护理学本19401	201940955	1	周囡胜男	2	1999-08-30	河北省唐山市丰润区同安小区205楼二门602	157	66	80	超重	1998	40	不及格	8.8	74	及格	199	90	优秀	0	0	不及格	4′06	70	及格	0					35	68	及格	0					62.6	0	62.6	及格
44	456	护理学本19401	201940956	1	丁文鑫	2	2000-11-10	山东省威海市环翠区张村镇迪尚服装厂	165	70	80	超重	2323	64	及格	9.8	64	及格	170	72	及格	8	62	及格	4′44	40	不及格	0					31	64	及格	0					62.2	0	62.2	及格
44	456	护理学本19401	201940957	1	马超颖	2	2000-06-08	河北省秦皇岛市昌黎县马坨店乡小林上村	161	60	100	正常	2400	66	及格	8.3	78	及格	160	64	及格	13	70	及格	4′44	40	不及格	0					35	68	及格	0					68.7	0	68.7	及格
44	456	护理学本19401	201940958	1	高国亮	1	2001-08-02	河北省邯郸市临漳县杜村乡贺村中心街北一胡同15号	164	60	100	正常	2323	0	不及格	7.8	72	及格	222	66	及格	1	20	不及格					4′4	50	不及格	0					5	0	不及格	0	48	0	48	不及格
44	456	护理学本19401	201940959	1	郝晓宇	2	1996-04-07	河北省邯郸市临漳县南三环电力局对过 15833046834	161	60	100	正常	2375	66	及格	10.5	40	不及格	170	72	及格	35	100	优秀	4′4	50	不及格	0					32	64	及格	0					66.5	0	66.5	及格
44	456	护理学本19401	201940960	1	何艳莹	2	2000-12-29	河北省邯郸市临漳县孙陶镇三宗庙村 17713060535	164	70	80	超重	2345	64	及格	10.5	40	不及格	170	72	及格	24	90	优秀	4′35	50	不及格	0					14	0	不及格	0					55.8	0	55.8	不及格
44	456	护理学本19401	201940961	1	张梦楠	1	2000-10-29	河北省邯郸市临漳县杜村集乡杜村集村15231000239	177	57	100	正常	4993	90	优秀	8	70	及格	199	30	不及格	0	10	不及格					4′2	64	及格	0					5	0	不及格	0	59.3	0	59.3	不及格
44	456	护理学本19401	201940962	1	王然然	2	2002-12-24	河北省邯郸市磁县职教家属楼东楼1号楼四单元501	161	58	100	正常	1780	0	不及格	10.7	30	不及格	160	64	及格	18	76	及格	4′45	40	不及格	0					44	76	及格	0					50.6	0	50.6	不及格
44	456	护理学本19401	201940963	1	薛晓妍	2	2001-06-03	河北省邯郸市磁县磁州镇北开河村	157	60	80	超重	1810	0	不及格	10.7	30	不及格	155	62	及格	35	100	优秀	4′25	62	及格	0					40	72	及格	0					53.8	0	53.8	不及格
44	456	护理学本19401	201940964	1	张宁宁	2	2000-09-14	河北省邯郸市邯山区台城乡中郝村	170	58	100	正常	2403	66	及格	8.3	78	及格	188	80	良好	2	0	不及格	5′22	10	不及格	0					41	74	及格	0					57.9	0	57.9	不及格
44	456	护理学本19401	201940965	1	陈晓伟	2	2001-10-09	河北省邯郸市磁县光禄镇曲沟村	166	56	100	正常	1900	20	不及格	8	80	良好	200	90	优秀	8	62	及格	4′4	50	不及格	0					43	76	及格	0					66.8	0	66.8	及格
44	456	护理学本19401	201940966	1	贾莹	2	2001-01-16	河北省武安市武安镇东长远村280号	158	48	100	正常	1848	0	不及格	8.3	78	及格	190	85	良好	4	20	不及格	5′0	30	不及格	0					44	76	及格	0					54.7	0	54.7	不及格
44	456	护理学本19401	201940967	1	王佳敏	2	2001-03-21	河北省邯郸市武安市西土山乡西土山西街270号	159	58	100	正常	1810	0	不及格	10.5	40	不及格	160	64	及格	35	100	优秀	4′46	40	不及格	0					37	70	及格	0					54.4	0	54.4	不及格
44	456	护理学本19401	201940968	1	王凯莹	2	2001-07-19	河北省邯郸市武安市西土山乡西土山西街107号	161	49	100	正常	2203	62	及格	9.2	70	及格	188	80	良好	0	0	不及格	5′23	0	不及格	0					42	74	及格	0					53.7	0	53.7	不及格
44	456	护理学本19401	201940969	1	王培静	2	2000-10-18	河北省武安市武安镇安泰小区12号楼1501	155	50	100	正常	2525	68	及格	8.3	78	及格	165	68	及格	7	60	及格	4′36	50	不及格	0					21	30	不及格	0					66.6	0	66.6	及格
44	456	护理学本19401	201940970	1	韩晓燕	2	2000-08-07	河北省邯郸市武安市康宿村	150	41	100	正常	2120	60	及格	9.2	70	及格	170	72	及格	5	40	不及格	5′23	0	不及格	0					40	72	及格	0					56.4	0	56.4	不及格
44	456	护理学本19401	201940971	1	史宁波	2	2000-10-15	河北省邯郸市武安市大同镇小屯村长安街4巷6号	165	66	80	超重	2525	68	及格	9.7	64	及格	188	80	良好	3	10	不及格	4′25	62	及格	0					40	72	及格	0					63.6	0	63.6	及格
44	456	护理学本19401	201940972	1	尹凯璐	2	2001-01-09	河北省邯郸市武安市淑村镇上流泉村	162	52	100	正常	2365	66	及格	8.3	78	及格	160	64	及格	35	100	优秀	4′46	40	不及格	0					35	68	及格	0					71.7	0	71.7	及格
44	456	护理学本19401	201940973	1	张璐	2	2001-03-07	河北省武安市塔西路长椿街三栋二楼西溪水吧	161	60	100	正常	2275	64	及格	11	20	不及格	188	80	良好	18	76	及格	4′13	66	及格	0					23	40	不及格	0					61.4	0	61.4	及格
44	456	护理学本19401	201940974	1	王晓阳	2	2000-11-07	河北省武安市摩托大世界西侧三排一号	164	56	100	正常	2525	68	及格	10	62	及格	160	64	及格	0	0	不及格	4′5	40	不及格	0					45	78	及格	0					59.8	0	59.8	不及格
44	456	护理学本19401	201940975	1	张学玉	2	2001-09-27	河北省邯郸市邯郸县尚壁镇东孙庄村关中路植民巷3号	160	59	100	正常	2127	60	及格	8.3	78	及格	140	30	不及格	15	72	及格	4′59	30	不及格	0					40	72	及格	0					63	0	63	及格
44	456	护理学本19401	201940976	1	赵明英	2	2000-11-11	河北省邯郸市武安市光明书香苑一号楼二单元1901	160	49	100	正常	2525	68	及格	11	20	不及格	188	80	良好	15	72	及格	4′5	40	不及格	0					13	0	不及格	0					52.4	0	52.4	不及格
44	456	护理学本19401	201940977	1	高文欣	2	2000-08-13	河北省邢台市南和县史召乡西高庄302号	163	55	100	正常	2126	60	及格	11	20	不及格	160	64	及格	35	100	优秀	4′44	40	不及格	0					43	76	及格	0					60	0	60	及格
44	456	护理学本19401	201940978	1	李铄	2	2001-04-29	河北省邢台市南和县史召乡李牌508号{15075933615}	161	53	100	正常	2222	62	及格	8.3	78	及格	188	80	良好	19	78	及格	4′32	60	及格	0					39	72	及格	0					74.9	0	74.9	及格
44	456	护理学本19401	201940979	1	岳姿玲	2	2002-04-26	河北省邢台市南和县职教中心	163	57	100	正常	2217	62	及格	10	62	及格	140	30	不及格	16	74	及格	4′52	40	不及格	0					12	0	不及格	0					55.1	0	55.1	不及格
44	456	护理学本19401	201940980	1	周欣华	2	2002-09-24	河北省邢台市南和县职教中心	174	52	100	正常	2500	68	及格	10.5	40	不及格	155	62	及格	2	0	不及格	4′44	40	不及格	0					38	70	及格	0					54.4	0	54.4	不及格
44	456	护理学本19401	201940981	1	窦博迪	2	2001-09-23	河北省邢台市沙河市赞善办福益村后街17号	163	56	100	正常	2325	64	及格	8.3	78	及格	150	50	不及格	35	100	优秀	4′31	60	及格	0					36	68	及格	0					74	0	74	及格
44	456	护理学本19401	201940982	1	胡亚美	2	1999-02-08	河北省邢台市南和县史召乡胡牌村	153	56	100	正常	2300	64	及格	11	20	不及格	155	62	及格	35	100	优秀	6′0	0	不及格	0					44	76	及格	0					52.4	0	52.4	不及格
44	456	护理学本19401	201940983	1	吴美佳	2	1998-10-20	河北省邢台市南和县职教中心	160	50	100	正常	2333	64	及格	8.3	78	及格	155	62	及格	19	78	及格	4′44	40	不及格	0					40	72	及格	0					69.4	0	69.4	及格
44	457	护理学本19402	201940986	1	亢文欣	2	1998-09-09	河北省唐山市丰润区同安小区205楼二门602	163	55	100	正常	1600	0	不及格	9.6	66	及格	165	68	及格	19	78	及格	4′44	40	不及格	0					44	76	及格	0					58.4	0	58.4	不及格
44	457	护理学本19402	201940987	1	赵涛	1	2001-10-24	河北省邯郸市临漳县章里集乡冢上村13241236581	170	60	100	正常	2900	40	不及格	7.5	74	及格	211	60	及格	1	20	不及格					4′11	66	及格	0					6	10	不及格	0	58	0	58	不及格
44	457	护理学本19402	201940988	1	赵桐	1	2001-01-03	河北省邯郸市临漳县公安小区 15097658379	170	65	100	正常	2600	20	不及格	9.2	50	不及格	205	50	不及格	16	76	及格					5′11	30	不及格	0					5	0	不及格	0	46.6	0	46.6	不及格
44	457	护理学本19402	201940989	1	赵欣彤	2	2001-07-24	河北省邯郸市磁县高臾镇西玉曹村19931034021	168	62	100	正常	1600	0	不及格	9.6	66	及格	160	64	及格	19	78	及格	4′25	62	及格	0					38	70	及格	0					61.8	0	61.8	及格
44	457	护理学本19402	201940990	1	刘圆	2	2001-04-26	河北省邯郸市邯山区高臾镇中马头村	160	47	100	正常	1600	0	不及格	10.2	60	及格	160	64	及格	35	100	优秀	4′25	62	及格	0					38	70	及格	0					62.8	0	62.8	及格
44	457	护理学本19402	201940991	1	马迎迎	2	2000-03-16	河北省邯郸市磁县磁州镇纪家庄	164	57	100	正常	1600	0	不及格	9.8	64	及格	155	62	及格	16	74	及格	4′25	62	及格	0					40	72	及格	0					61	0	61	及格
44	457	护理学本19402	201940992	1	高华	2	2000-03-18	河北省邯郸市邯山区花管营乡东城营村	163	60	100	正常	1400	0	不及格	9.8	64	及格	150	50	不及格	3	10	不及格	4′45	40	不及格	0					33	66	及格	0					48.4	0	48.4	不及格
44	457	护理学本19402	201940993	1	郝倩倩	2	1999-09-04	河北省邯郸市磁县南城乡北南城村	160	56	100	正常	1600	0	不及格	9.6	66	及格	160	64	及格	18	76	及格	4′46	40	不及格	0					14	0	不及格	0					50.2	0	50.2	不及格
44	457	护理学本19402	201940994	1	陈玉帅	1	2000-04-25	河南省洛阳市偃师市新大张北门步行街天德茶叶店	175	55	100	正常	3700	68	及格	7.9	70	及格	211	60	及格	26	100	优秀					3′43	78	及格	0					9	40	不及格	0	74.8	0	74.8	及格
44	457	护理学本19402	201940995	1	郭晓辉	2	2001-02-06	河北省武安市西土山乡郭家岭村	166	65	100	正常	1600	0	不及格	9.7	64	及格	165	68	及格	16	74	及格	4′46	40	不及格	0					34	66	及格	0					56.6	0	56.6	不及格
44	457	护理学本19402	201940996	1	王紫怡	2	2000-11-28	河北省邯郸市武安市大同镇王里店村	163	57	100	正常	1600	0	不及格	9.8	64	及格	160	64	及格	35	100	优秀	4′26	62	及格	0					35	68	及格	0					63.4	0	63.4	及格
44	457	护理学本19402	201940997	1	袁湘怡	2	2000-03-29	河北省邯郸市肥乡县五期14号楼6单元301	165	50	100	正常	1600	0	不及格	9.2	70	及格	165	68	及格	18	76	及格	4′25	62	及格	0					12	0	不及格	0					55.8	0	55.8	不及格
44	457	护理学本19402	201940998	1	赵双	2	2000-12-31	河北省武安市徘徊镇茶口村100号	170	63	100	正常	2500	68	及格	10.1	60	及格	150	50	不及格	18	76	及格	4′37	50	不及格	0					35	68	及格	0					66.6	0	66.6	及格
44	457	护理学本19402	201940999	1	曹星娟	2	2001-12-13	河北省武安市邑城镇曹湾村44号	159	47	100	正常	2200	62	及格	10.1	60	及格	155	62	及格	18	76	及格	4′25	62	及格	0					23	40	不及格	0					66.5	0	66.5	及格
44	457	护理学本19402	201941000	1	靳清月	2	2000-08-31	河北省邯郸市武安市上团城乡崇义三街村	165	57	100	正常	2400	66	及格	10.1	60	及格	150	50	不及格	13	70	及格	4′28	60	及格	0					40	72	及格	0					68.1	0	68.1	及格
44	457	护理学本19402	201941001	1	李嘉欣	2	2000-12-06	河北省武安市伯延镇南文章村	158	51	100	正常	2430	66	及格	10.1	60	及格	160	64	及格	35	100	优秀	4′19	64	及格	0					40	72	及格	0					73.3	0	73.3	及格
44	457	护理学本19402	201941002	1	刘鸿	2	2000-12-09	河北省武安市高坡新村7号楼4单元	155	50	100	正常	1930	30	不及格	9.3	68	及格	192	85	良好	1	0	不及格	4′09	68	及格	0					45	78	及格	0					63	0	63	及格
44	457	护理学本19402	201941003	1	白静	2	2000-09-01	河北省武安市午汲镇上泉村12号	164	49	100	正常	2500	68	及格	10.2	60	及格	175	74	及格	5	40	不及格	4′01	72	及格	0					25	50	不及格	0					68	0	68	及格
44	457	护理学本19402	201941004	1	李亚然	2	2000-11-20	河北省武安市大同镇南冯昌村852号	162	50	100	正常	2300	64	及格	9.8	64	及格	150	50	不及格	5	40	不及格	4′46	40	不及格	0					21	30	不及格	0					57.4	0	57.4	不及格
44	457	护理学本19402	201941005	1	周思璐	2	1999-08-09	河北省武安市建设大街残联家属院南楼西单元西户401	169	70	80	超重	2400	66	及格	9.8	64	及格	155	62	及格	1	0	不及格	4′5	40	不及格	0					13	0	不及格	0					48.9	0	48.9	不及格
44	457	护理学本19402	201941006	1	陈桢珍	2	2000-12-14	河北省邯郸市武安市武安镇东关街安康医院加油站背后2排3号	158	47	100	正常	2200	62	及格	9.8	64	及格	155	62	及格	6	50	不及格	4′28	60	及格	0					40	72	及格	0					67.5	0	67.5	及格
44	457	护理学本19402	201941007	1	冯彬	2	2001-10-10	河北省武安市西土山乡西土山村西街	160	51	100	正常	2300	64	及格	9.9	62	及格	135	20	不及格	16	74	及格	4′28	60	及格	0					38	70	及格	0					65.4	0	65.4	及格
44	457	护理学本19402	201941008	1	郭瀚婷	2	2001-05-18	河北省武安市午汲镇东广村村东武安市第一人民医院科教科	165	77	60	肥胖	2300	64	及格	9.9	62	及格	140	30	不及格	14	70	及格	4′35	50	不及格	0					38	70	及格	0					58	0	58	不及格
44	457	护理学本19402	201941009	1	郭凯丽	2	2001-06-20	河北省武安市西寺庄乡中寨村260号	165	49	100	正常	2800	74	及格	9.5	66	及格	195	85	良好	18	76	及格	4′08	68	及格	0					40	72	及格	0					76.2	0	76.2	及格
44	457	护理学本19402	201941010	1	马婧	2	2001-06-25	河北省武安市淑村镇北三乡村	160	60	100	正常	2600	70	及格	9.8	64	及格	162	66	及格	7	60	及格	4′26	62	及格	0					36	68	及格	0					70.1	0	70.1	及格
44	457	护理学本19402	201941011	1	张晓冉	2	2001-02-07	河北省武安市店子村店子大队	172	59	100	正常	2100	60	及格	10.2	60	及格	172	72	及格	19	78	及格	4′01	72	及格	0					34	66	及格	0					72	0	72	及格
44	457	护理学本19402	201941012	1	刘莹	2	1999-10-14	河北省邢台市南和县职教中心	163	58	100	正常	1800	0	不及格	9.6	66	及格	176	76	及格	18	76	及格	4′03	70	及格	0					13	0	不及格	0					57.4	0	57.4	不及格
44	457	护理学本19402	201941013	1	师默涵	2	2000-11-03	河北省邢台市南和县职教中心	168	57	100	正常	2600	70	及格	10.2	60	及格	165	68	及格	1	0	不及格	4′29	60	及格	0					34	66	及格	0					62.9	0	62.9	及格
44	457	护理学本19402	201941014	1	尹一卓	2	2001-08-28	河北省邢台市南和县职教中心	163	66	80	超重	2300	64	及格	10.3	50	不及格	145	40	不及格	18	76	及格	4′46	40	不及格	0					40	72	及格	0					58.4	0	58.4	不及格
44	457	护理学本19402	201941015	1	赵慧婷	2	2001-04-01	河北省邢台市威县高公庄乡前苏庄村133号	160	60	100	正常	2100	60	及格	10.1	60	及格	150	50	不及格	16	74	及格	4′35	50	不及格	0					38	70	及格	0					65.4	0	65.4	及格
44	457	护理学本19402	201941016	1	王明宇	2	2000-07-27	河北省沙河市青田翡翠城6栋3单元402	165	49	100	正常	2500	68	及格	9.3	68	及格	178	76	及格	35	100	优秀	4′15	66	及格	0					42	74	及格	0					77	0	77	及格
44	457	护理学本19402	201940984	1	李静	2	2001-05-25	河北省张家口市怀来县桑园镇歪头山村	158	45	100	正常	1600	0	不及格	9.4	68	及格	170	72	及格	1	0	不及格	4′26	62	及格	0					44	76	及格	0					55.8	0	55.8	不及格
44	457	护理学本19402	201940985	1	皇甫素玲	2	2000-06-05	河北省唐山市丰润区杨官林镇黄家屯村	154	52	100	正常	1600	0	不及格	9.6	66	及格	155	62	及格	35	100	优秀	4′35	50	不及格	0					37	70	及格	0					61.4	0	61.4	及格
44	458	护理学本19403	201941017	1	马佳园	2	1999-02-06	河北省邯郸市永年区曲陌乡故城村十区65号	162	55	100	正常	2450	68	及格	9	72	及格	170	72	及格	10	64	及格	4′4	50	不及格	0					28	60	及格	0					69.2	0	69.2	及格
44	458	护理学本19403	201941018	1	苗亚丁	2	1997-07-06	河北省邯郸市永年区东杨庄乡茹佐村4站12区004号	161	53	100	正常	2375	66	及格	9	72	及格	170	72	及格	1	0	不及格	3′5	76	及格	0					31	64	及格	0					68.1	0	68.1	及格
44	458	护理学本19403	201941019	1	陈英	2	1999-11-06	河北省邯郸市临漳县杜村集乡梅庄村15297516265	163	55	100	正常	2413	66	及格	10.2	60	及格	176	76	及格	10.2	64	及格	4′35	50	不及格	0					16	0	不及格	0					60.9	0	60.9	及格
44	458	护理学本19403	201941020	1	康三三	2	2000-11-27	河北省邯郸市临漳县砖寨营乡前屯15081023565	151	48	100	正常	2275	64	及格	9.9	62	及格	190	85	良好	10.9	66	及格	3′2	95	优秀	0					35	68	及格	0					77.9	0	77.9	及格
44	458	护理学本19403	201941021	1	李雅敏	2	2002-03-16	河北省邯郸市讲武城镇东陈村	163	55	100	正常	2275	64	及格	9.2	70	及格	182	80	良好	12	68	及格	4′01	72	及格	0					32	64	及格	0					74.2	0	74.2	及格
44	458	护理学本19403	201941022	1	宋子怡	2	2001-09-10	河北省邯郸市邯山区花官营乡东城营村	164	54	100	正常	2375	66	及格	10.2	60	及格	190	85	良好	1	0	不及格	4′02	72	及格	0					35	68	及格	0					66.6	0	66.6	及格
44	458	护理学本19403	201941023	1	王晓楠	2	2001-04-07	河北省邯郸市磁县陶泉乡北王庄村	163	55	100	正常	2365	66	及格	10	62	及格	180	78	及格	7.5	60	及格	4′1	68	及格	0					30	62	及格	0					70.9	0	70.9	及格
44	458	护理学本19403	201941024	1	张梓潮	2	1999-09-01	河北省邯郸市磁县高臾镇甘草营村	170	58	100	正常	2375	66	及格	9	72	及格	190	85	良好	4	20	不及格	4′11	68	及格	0					40	72	及格	0					70.6	0	70.6	及格
44	458	护理学本19403	201941025	1	刘同	2	2000-10-17	河北省邯郸市武安市武安镇半壁街四眼井胡同9号	166	55	100	正常	2143	60	及格	9.7	64	及格	190	85	良好	1	0	不及格	4′32	60	及格	0					25	50	不及格	0					62.3	0	62.3	及格
44	458	护理学本19403	201941026	1	刘颖超	2	1999-08-12	河北省邯郸市武安市光明新城二号楼二单元1302	159	53	100	正常	2365	66	及格	11	20	不及格	150	50	不及格	1	0	不及格	4′32	60	及格	0					33	66	及格	0					52.5	0	52.5	不及格
44	458	护理学本19403	201941027	1	刘佳	2	2001-08-08	河北省邯郸市武安市上团城乡南营井村	162	50	100	正常	2352	66	及格	9.2	70	及格	190	85	良好	14	70	及格	3′3	85	良好	0					15	0	不及格	0					71.4	0	71.4	及格
44	458	护理学本19403	201941028	1	孟龙窈	2	2001-02-20	河北省武安市淑村镇野河村609号	167	55	100	正常	2450	68	及格	10.5	40	不及格	146	40	不及格	10.5	66	及格	4′14	66	及格	0					24	40	不及格	0					61	0	61	及格
44	458	护理学本19403	201941029	1	牛雅慧	2	2000-10-14	河北省武安市桥西路图书馆对面戴尔电脑金钻店	160	47	100	正常	2133	60	及格	9	72	及格	169	70	及格	2	0	不及格	4′01	72	及格	0					34	66	及格	0					66.4	0	66.4	及格
44	458	护理学本19403	201941030	1	申景景	2	1999-11-23	河北省邯郸市武安市朝阳街向阳胡同8号	157	59	100	正常	2323	64	及格	9	72	及格	190	85	良好	20.3	80	良好	3′5	76	及格	0					38	70	及格	0					77.7	0	77.7	及格
44	458	护理学本19403	201941031	1	史笑瑜	2	2001-12-25	河北省武安市西土山乡西土山村	164	55	100	正常	2571	70	及格	9	72	及格	160	64	及格	1	0	不及格	4′05	70	及格	0					29	62	及格	0					66.5	0	66.5	及格
44	458	护理学本19403	201941032	1	徐梦丹	2	2001-06-15	河北省邯郸市武安市后马路路东第一家公牛门市	159	61	80	超重	2572	70	及格	9	72	及格	173	74	及格	3	10	不及格	4′01	72	及格	0					30	62	及格	0					65.9	0	65.9	及格
44	458	护理学本19403	201941033	1	赵可心	2	2000-09-16	河北省邯郸市武安市丽都小区八号楼一单元102	159	52	100	正常	2323	64	及格	9.2	70	及格	169	70	及格	3	10	不及格	3′5	76	及格	0					34	66	及格	0					68.4	0	68.4	及格
44	458	护理学本19403	201941034	1	程佳怡	2	2001-03-21	河北省武安市武安镇白鹤关街石家湾8号	159	55	100	正常	2365	66	及格	9	72	及格	182	80	良好	5	40	不及格	4′01	72	及格	0					40	72	及格	0					72.9	0	72.9	及格
44	458	护理学本19403	201941035	1	黄可丹	2	2001-01-26	河北省邯郸市武安市上团城乡中营井村	160	55	100	正常	2314	64	及格	9	72	及格	177	76	及格	3	10	不及格	4′02	72	及格	0					35	68	及格	0					68.8	0	68.8	及格
44	458	护理学本19403	201941036	1	雷紫炫	2	2001-03-15	河北省武安市建华街别墅巷11号	159	48	100	正常	2323	64	及格	10.2	60	及格	190	85	良好	1	0	不及格	4′21	64	及格	0					26	50	不及格	0					62.9	0	62.9	及格
44	458	护理学本19403	201941037	1	李栋妹	2	2001-04-08	河北省武安市西寺庄乡北庄村312号	177	55	100	正常	2453	68	及格	10	62	及格	194	85	良好	1	0	不及格	4′05	70	及格	0					34	66	及格	0					66.7	0	66.7	及格
44	458	护理学本19403	201941038	1	刘海悦	2	2001-01-31	河北省武安市武安镇白鹤关街石家湾8号	161	57	100	正常	2351	66	及格	9	72	及格	173	74	及格	17.3	76	及格	4′06	70	及格	0					25	50	不及格	0					73.3	0	73.3	及格
44	458	护理学本19403	201941039	1	万风涛	1	2000-12-30	河北省邯郸市武安市金都商场	173	83	80	超重	1780	0	不及格	7.5	74	及格	203	40	不及格	16	76	及格					5′02	40	不及格	0					2	0	不及格	0	46.4	0	46.4	不及格
44	458	护理学本19403	201941040	1	王冰	2	2000-11-11	河北省武安市午汲镇格村478号	155	45	100	正常	2275	64	及格	10	62	及格	153	60	及格	19	78	及格	3′5	76	及格	0					31	64	及格	0					72.4	0	72.4	及格
44	458	护理学本19403	201941041	1	王佳铭	2	2001-10-19	河北省邯郸市磁县磁州镇兴仁街	156	55	100	正常	2021	50	不及格	9.2	70	及格	177	76	及格	18	76	及格	3′51	76	及格	0					24	40	不及格	0					70.9	0	70.9	及格
44	458	护理学本19403	201941042	1	李佳星	2	2001-11-29	河北省武安市邑城镇中阳苑村	160	48	100	正常	2323	64	及格	9	72	及格	188	80	良好	35	100	优秀	4′44	40	不及格	0					29	62	及格	0					71.2	0	71.2	及格
44	458	护理学本19403	201941043	1	李世晓	2	2001-10-05	河北省武安市邑城镇中阳苑	162	78	60	肥胖	2132	60	及格	11.2	10	不及格	145	40	不及格	21.6	85	良好	4′31	60	及格	0					20	20	不及格	0					46.5	0	46.5	不及格
44	458	护理学本19403	201941044	1	任建月	2	2000-07-08	河北省邯郸市复兴区箭岭东区22号楼四单元802	160	55	100	正常	2333	64	及格	10	62	及格	170	72	及格	35	100	优秀	4′44	40	不及格	0					34	66	及格	0					68.8	0	68.8	及格
44	458	护理学本19403	201941045	1	吴永柯	2	2001-08-18	河北省邯郸市魏县明珠小区十五号楼三单元五楼西户	165	49	100	正常	2425	66	及格	9	72	及格	188	80	良好	5	40	不及格	4′34	50	不及格	0					34	66	及格	0					67.9	0	67.9	及格
44	458	护理学本19403	201941046	1	杨培晓	2	2001-02-16	河北省武安市邑城镇杨屯村26号	161	49	100	正常	2025	50	不及格	10.7	30	不及格	181	78	及格	17	76	及格	4′44	40	不及格	0					24	40	不及格	0					55.9	0	55.9	不及格
44	458	护理学本19403	201941047	1	韩昊举	1	2001-03-31	河北省邢台市沙河市梧桐路东光七胡同一号	171	55	100	正常	2233	0	不及格	7.3	76	及格	220	64	及格	6	62	及格					4′5	50	不及格	0					2	0	不及格	0	52.8	0	52.8	不及格
44	458	护理学本19403	201941048	1	张蒙	2	1998-12-24	河北省保定市涞水县明义乡董家庄村	173	81	80	超重	2623	70	及格	9	72	及格	188	80	良好	6	50	不及格	4′32	60	及格	0					22	30	不及格	0					64.9	0	64.9	及格
44	458	护理学本19403	201941049	1	江浩然	1	2000-01-31	河北省保定市安国市阳光逸景小区13-2-202	177	74.6	100	正常	2233	0	不及格	7.4	76	及格	257	80	良好	20.7	85	良好					5′02	40	不及格	0					4	0	不及格	0	54.7	0	54.7	不及格
44	458	护理学本19403	201941050	1	魏哲	2	1999-07-08	河北省衡水市故城县郑口镇盛世名城11号楼2单元402	160	55	100	正常	2265	64	及格	11	20	不及格	160	64	及格	16	74	及格	4′44	40	不及格	0					22	30	不及格	0					53.4	0	53.4	不及格
44	459	护理学本19404	201941051	1	张子涵	2	2002-01-05	河北省石家庄市藁城区增村镇城元村	171	63	100	正常	2400	66	及格	9	72	及格	188	80	良好	8	62	及格	4′05	70	及格	0					30	62	及格	0					73.7	0	73.7	及格
44	459	护理学本19404	201941052	1	魏梓佳	2	2001-11-27	河北省石家庄市藁城区增村镇东桥寨村	161	57	100	正常	2232	62	及格	9.3	68	及格	183	80	良好	17.4	76	及格	3′4	80	良好	0					35	68	及格	0					76.3	0	76.3	及格
44	459	护理学本19404	201941053	1	吴紫妍	2	2001-01-16	河北省石家庄市鹿泉区铜冶镇西良厢村吴庄大街六巷10号	161	55	100	正常	2300	64	及格	9.5	66	及格	170	72	及格	16	74	及格	4′44	40	不及格	0					31	64	及格	0					66.8	0	66.8	及格
44	459	护理学本19404	201941054	1	王军发	1	2000-11-17	河北省石家庄市行唐县九口子乡鳌鱼村鏊泰枣业对过	171	61	100	正常	4250	76	及格	9.1	50	不及格	188	10	不及格	1	20	不及格					3′4	80	良好	0					1	0	不及格	0	55.4	0	55.4	不及格
44	459	护理学本19404	201941055	1	陈柞栋	1	2001-11-06	河北省石家庄市深泽县河北农哈哈机械集团	178	68	100	正常	2222	0	不及格	7.3	76	及格	217	62	及格	17	78	及格					4′19	64	及格	0					5	0	不及格	0	57	0	57	不及格
44	459	护理学本19404	201941056	1	杜芝梦	2	2001-04-21	河北省石家庄市邯邰镇赤堠村繁盛北街路东二排十七号	163	52	100	正常	2200	62	及格	9.5	66	及格	178	76	及格	6	50	不及格	3′46	78	及格	0					3	0	不及格	0					65.7	0	65.7	及格
44	459	护理学本19404	201941057	1	边迎雪	2	2001-01-05	河北省新乐市马头铺镇南齐同村北街路三片25号	161	55	100	正常	2037	50	不及格	9	72	及格	188	80	良好	4	20	不及格	4′44	40	不及格	0					34	66	及格	0					61.5	0	61.5	及格
44	459	护理学本19404	201941058	1	徐欣然	2	2001-01-18	汀流河镇东徐村小窦庄南5条3号	154	45	100	正常	2222	62	及格	8.7	74	及格	161	66	及格	9.4	64	及格	3′58	72	及格	0					30	62	及格	0					72.7	0	72.7	及格
44	459	护理学本19404	201941059	1	肖文	2	2001-02-02	河北省唐山市乐亭县姜各庄镇后程庄村	151	46	100	正常	1975	40	不及格	9.4	68	及格	162	66	及格	4.2	30	不及格	4′4	50	不及格	0					30	62	及格	0					60.4	0	60.4	及格
44	459	护理学本19404	201941060	1	李阳	2	2001-07-09	河北省邯郸市磁县讲武城镇东陈村一组23号	159	40	80	低体重	1970	40	不及格	9	72	及格	188	80	良好	8	62	及格	4′44	40	不及格	0					30	62	及格	0					60.8	0	60.8	及格
44	459	护理学本19404	201941061	1	赵丽云	2	2000-10-25	河北省邯郸市曲周县侯村镇侯村	159	55	100	正常	2222	62	及格	9.4	68	及格	168	70	及格	19	78	及格	4′18	64	及格	0					34	66	及格	0					72.1	0	72.1	及格
44	459	护理学本19404	201941062	1	杜晓乾	2	2001-04-07	河北省邯郸市武安市大同镇南冯昌村	168	72	80	超重	2553	70	及格	8.7	74	及格	175	74	及格	13	70	及格	4′22	64	及格	0					32	64	及格	0					70.9	0	70.9	及格
44	459	护理学本19404	201941063	1	石春盼	2	2000-12-31	河北省武安市大同镇大同村	157	42	80	低体重	2322	64	及格	9	72	及格	188	80	良好	5	40	不及格	4′44	40	不及格	0					30	62	及格	0					62.2	0	62.2	及格
44	459	护理学本19404	201941064	1	贵晨冉	2	2001-09-22	河北省邢台市临城县西竖镇西柏畅村1号	164	58	100	正常	3200	85	良好	8.3	78	及格	188	80	良好	20	80	良好	4′1	68	及格	0					29	62	及格	0					79.2	0	79.2	及格
44	459	护理学本19404	201941065	1	刘培良	1	2000-01-17	邢台市巨鹿县堤村乡刘酒务村	177	55	80	低体重	4200	76	及格	8.1	68	及格	222	66	及格	4.5	60	及格					4′28	60	及格	0					5	0	不及格	0	61.6	0	61.6	及格
44	459	护理学本19404	201941066	1	李雪可	2	2000-04-18	河北省邢台市临西县奥淇超市南菜市西口南行50米路西冰美人日化	163	65	80	超重	2400	66	及格	8.3	78	及格	183	80	良好	8	62	及格	4′44	40	不及格	0					31	64	及格	0					66.1	0	66.1	及格
44	459	护理学本19404	201941067	1	霍心月	2	2003-01-24	河北省邢台市桥西区富水嘉园A区22号楼3单元401	163	57	100	正常	2323	64	及格	9	72	及格	188	80	良好	35	100	优秀	4′36	50	不及格	0					30	62	及格	0					73.2	0	73.2	及格
44	459	护理学本19404	201941068	1	周梦露	2	2000-06-21	河北省保定市雄县朱各庄乡王祥村23区132号	160	55	100	正常	2070	60	及格	9.1	70	及格	167	70	及格	13	70	及格	3′53	74	及格	0					35	68	及格	0					73.6	0	73.6	及格
44	459	护理学本19404	201941069	1	李凌婧	2	2000-11-28	保定市徐水区水利局宏兴中路64号	160	63	80	超重	2275	64	及格	9.6	66	及格	150	50	不及格	21.5	85	良好	4′44	40	不及格	0					30	62	及格	0					62.5	0	62.5	及格
44	459	护理学本19404	201941070	1	马紫涵	2	2001-09-15	河北省保定市安国市安国中学637班	159	48	100	正常	1810	0	不及格	9.5	66	及格	188	80	良好	20.6	80	良好	4′05	70	及格	0					33	66	及格	0					64.8	0	64.8	及格
44	459	护理学本19404	201941071	1	陈曦	2	2000-08-10	河北省张家口市宣化区车站北街9号院4号楼3单元402号	158	55	100	正常	2265	64	及格	9	72	及格	188	80	良好	14	70	及格	4′25	62	及格	0					43	76	及格	0					74	0	74	及格
44	459	护理学本19404	201941072	11	王超	2	2000-01-01	河北省承德市丰宁满族自治县土城镇四间房村	171	70	100	正常	2600	70	及格	9.1	70	及格	188	80	良好	8	62	及格	4′44	40	不及格	0					30	62	及格	0					67.9	0	67.9	及格
44	459	护理学本19404	201941073	1	韩雪	2	2000-08-13	河北省沧州市青县华联凤城十五号楼一单元101	160	66	80	超重	1790	0	不及格	9.1	70	及格	142	40	不及格	1	0	不及格	3′47	78	及格	0					24	40	不及格	0					49.6	0	49.6	不及格
44	459	护理学本19404	201941074	1	宫梦菲	2	2000-05-18	河北省沧州市肃宁县城内村东城坡小区15号 13373378768	155	55	100	正常	1780	0	不及格	9	72	及格	168	70	及格	10.9	66	及格	3′58	72	及格	0					30	62	及格	0					63.6	0	63.6	及格
44	459	护理学本19404	201941075	1	张静	2	2000-12-09	河北省沧州市沧县李天木乡军马站村	163	71	80	超重	1780	0	不及格	8.9	72	及格	188	80	良好	1	0	不及格	4′44	40	不及格	0					26	50	不及格	0					47.4	0	47.4	不及格
44	459	护理学本19404	201941076	1	张雪楠	2	2001-06-26	河北省廊坊市文安县孙氏镇龙街管区韩村	165	55	100	正常	1720	0	不及格	8.2	80	良好	172	72	及格	18	76	及格	4′32	60	及格	0					33	66	及格	0					64.4	0	64.4	及格
44	459	护理学本19404	201941077	1	马聪聪	2	2001-07-06	河北省衡水市枣强县恩察镇恩察村	168	58	100	正常	3000	78	及格	9	72	及格	188	80	良好	14	70	及格	4′34	50	不及格	0					30	62	及格	0					72.3	0	72.3	及格
44	459	护理学本19404	201941078	1	刘晓然	2	1999-04-29	河北省张家口市宣化区京西江南东区2号楼2单元401	170	55	100	正常	2551	70	及格	9.4	68	及格	171	72	及格	8	62	及格	4′44	40	不及格	0					35	68	及格	0					67.3	0	67.3	及格
44	459	护理学本19404	201941079	1	朱飞	2	2000-06-24	河北省衡水市饶阳县朱池村	163	60	100	正常	2550	70	及格	10.2	60	及格	181	78	及格	16	74	及格	3′4	80	良好	0					30	62	及格	0					74.9	0	74.9	及格
44	459	护理学本19404	201941080	1	翟宇娇	2	2001-03-17	河北省衡水市深州市渠道管理所家属楼二号楼四单元202	170	55	100	正常	1183	0	不及格	9	72	及格	180	78	及格	19	78	及格	3′56	74	及格	0					30	62	及格	0					66	0	66	及格
44	460	护理学本19405	201941100	1	梁晴	2	2002-07-03	北京市昌平区城南街道清朗园20号楼1-2层底商愉阳盲人按摩	154	51	100	正常	2235	62	及格	10	62	及格	160	64	及格	10	64	及格	4′03	70	及格	0					28	60	及格	0					69.5	0	69.5	及格
44	460	护理学本19405	201941101	1	张昕宁	2	2000-10-19	河北省承德市围场满族蒙古族自治县民政小区2号楼1单元402室	163	65	80	超重	1930	30	不及格	9.7	64	及格	165	68	及格	4	20	不及格	4′34	50	不及格	0					40	72	及格	0					55.3	0	55.3	不及格
44	460	护理学本19405	201941102	1	杨心雨	1	2000-03-12	河北省沧州市吴桥县安陵镇张皋村	163	55	100	正常	3842	70	及格	7.5	74	及格	225	66	及格	1	20	不及格					4′5	50	不及格	0					4	0	不及格	0	58.9	0	58.9	不及格
44	460	护理学本19405	201941103	1	张占伟	1	2000-09-25	河北省沧州市吴桥县于集镇丁庄村	183	75	100	正常	3232	60	及格	7.7	72	及格	275	100	优秀	14	74	及格					4′57	40	不及格	0					7	20	不及格	0	65.8	0	65.8	及格
44	460	护理学本19405	201941104	1	郭正洁	2	2000-11-13	河北省沧州市新华区建设北大道恒顺花园18号楼2单201	163	48	100	正常	2015	50	不及格	10.2	60	及格	150	50	不及格	19	78	及格	4′34	50	不及格	0					37	70	及格	0					64.3	0	64.3	及格
44	460	护理学本19405	201941105	1	史俊雅	2	2000-09-15	河北省沧州市河间市第一中学	165	55	100	正常	2381	66	及格	9.4	68	及格	180	78	及格	1	0	不及格	4′46	40	不及格	0					41	74	及格	0					61.7	0	61.7	及格
44	460	护理学本19405	201941106	1	贾晨琰	2	2001-09-04	河北省衡水市冀州区码头李中心卫生院	170	70	80	超重	1720	0	不及格	9.1	70	及格	170	72	及格	8	62	及格	4′34	50	不及格	0					31	64	及格	0					55.8	0	55.8	不及格
44	460	护理学本19405	201941107	1	翟玉婷	2	2000-04-30	河北省张家口市蔚县宋家庄镇吕家庄村西大院39号	165	70	80	超重	2545	68	及格	10.2	60	及格	175	74	及格	35	100	优秀	4′18	64	及格	0					35	68	及格	0					71.2	0	71.2	及格
44	460	护理学本19405	201941108	1	李尚	2	2001-12-26	河北省衡水市景县龙华镇安居一区6号楼3单元201	160	55	100	正常	2222	62	及格	9.4	68	及格	160	64	及格	18	76	及格	4′44	40	不及格	0					30	62	及格	0					66.1	0	66.1	及格
44	460	护理学本19405	201941109	1	马佳妮	2	2000-08-01	河北省定州市叮咛店镇西张谦村13463255616	166	50	100	正常	2345	64	及格	9.1	70	及格	160	64	及格	18	76	及格	3′58	72	及格	0					12	0	不及格	0					67	0	67	及格
44	460	护理学本19405	201941110	1	张文佳	2	2000-08-18	河北省保定市定州市明月店镇沟里村198号	173	78	80	超重	2222	62	及格	10.6	40	不及格	155	62	及格	6	50	不及格	4′23	62	及格	0					33	66	及格	0					59.5	0	59.5	不及格
44	460	护理学本19405	201941081	1	张钰启	2	2000-11-17	河北省石家庄市鹿泉区上庄镇钟家庄村朝阳街西二巷9号	169	57	100	正常	2396	66	及格	8.6	76	及格	180	78	及格	12	68	及格	4′44	40	不及格	0					45	78	及格	0					70.5	0	70.5	及格
44	460	护理学本19405	201941082	1	崔晓玉	2	2000-12-12	河北省石家庄市平山县东方明珠5号楼3单元601	165	63	100	正常	2541	68	及格	9	72	及格	155	62	及格	20	80	良好	4′23	62	及格	0					30	62	及格	0					72.4	0	72.4	及格
44	460	护理学本19405	201941083	1	吕幸朗	1	2001-10-18	河北省晋州市马于镇吕家营村顺利巷15号	177	55	80	低体重	3232	60	及格	9.1	50	不及格	222	66	及格	0	10	不及格					4′29	60	及格	0					5	0	不及格	0	50.6	0	50.6	不及格
44	460	护理学本19405	201941084	1	周光磊	1	2000-10-30	河北省秦皇岛市抚宁区抚宁镇田各庄中街村54号	174	54	80	低体重	4718	85	良好	9.1	50	不及格	220	64	及格	27	100	优秀					4′28	60	及格	0					4	0	不及格	0	63.1	0	63.1	及格
44	460	护理学本19405	201941085	1	顾瑞娜	2	1999-04-08	河北省唐山市丰润区任各庄镇乡居假日	166	57	100	正常	2323	64	及格	8.2	80	良好	185	80	良好	18	76	及格	4′32	60	及格	0					45	78	及格	0					76	0	76	及格
44	460	护理学本19405	201941086	1	白菲	2	2001-03-07	河北省邯郸市临漳县章里集镇肖城寨村	162	58	100	正常	2419	66	及格	9	72	及格	222	100	优秀	16	74	及格	4′01	72	及格	0					24	40	不及格	0					75.1	0	75.1	及格
44	460	护理学本19405	201941087	1	王紫瑶	2	2000-12-14	河北省石家庄邯郸市涉县平安街道龙观天下11号楼302	160	55	100	正常	2140	60	及格	9	72	及格	160	64	及格	5	40	不及格	4′32	60	及格	0					30	62	及格	0					67	0	67	及格
44	460	护理学本19405	201941088	1	焦文超	1	2001-12-21	河北省邯郸市广平县米兰小区门口拔丝蛋糕门市（固话2666113）	172	69	100	正常	3232	60	及格	9.1	50	不及格	222	66	及格	27	100	优秀					4′57	40	不及格	0					4	0	不及格	0	58.6	0	58.6	不及格
44	460	护理学本19405	201941089	1	武昊	1	2000-11-20	河北省邯郸市武安市丽都小区三号楼西单元101室	175	79	80	超重	4774	85	良好	9.1	50	不及格	225	66	及格	2	30	不及格					4′28	60	及格	0					1	0	不及格	0	56.4	0	56.4	不及格
44	460	护理学本19405	201941090	1	连世玉	1	2001-02-05	河北省武安市徘徊镇顺义庄村	177	55	80	低体重	1790	0	不及格	9.1	50	不及格	200	40	不及格	17.5	78	及格					5′3	30	不及格	0					1	0	不及格	0	39.8	0	39.8	不及格
44	460	护理学本19405	201941091	1	侯程瑞	1	2000-09-17	河北省邢台市南和县河郭乡张相村（15227627385）	174	68	100	正常	3232	60	及格	7.1	78	及格	225	66	及格	19	80	良好					4′25	62	及格	0					3	0	不及格	0	66.6	0	66.6	及格
44	460	护理学本19405	201941092	1	李卓	2	2000-08-20	河北省邢台市隆尧县东良镇高村85号	155	43	100	正常	2136	60	及格	7.8	85	良好	160	64	及格	17	76	及格	3′57	74	及格	0					46	78	及格	0					77.6	0	77.6	及格
44	460	护理学本19405	201941093	1	魏媛媛	2	2001-06-06	河北省邢台市柏乡县祥和花苑小区门岗	168	55	100	正常	1940	30	不及格	10	62	及格	160	64	及格	19	78	及格	4′32	60	及格	0					39	72	及格	0					65.3	0	65.3	及格
44	460	护理学本19405	201941094	1	丁梦媛	2	2001-10-13	河北省南和县武装部住宅楼后面红楼西边单元201	168	50	100	正常	2417	66	及格	9	72	及格	180	78	及格	16	74	及格	3′2	95	优秀	0					42	74	及格	0					80.9	0	80.9	良好
44	460	护理学本19405	201941095	1	刘柳	2	2000-11-04	河北省邢台市宁晋县贾家口镇小刘村	158	53	100	正常	2635	70	及格	10.1	60	及格	160	64	及格	26	95	优秀	4′32	60	及格	0					34	66	及格	0					72	0	72	及格
44	460	护理学本19405	201941096	1	杨瑞轩	1	2001-09-27	河北省邢台市清河县三羊东街建行家属楼	165	55	100	正常	3232	60	及格	8	70	及格	215	62	及格	1	20	不及格					4′28	60	及格	0					1	0	不及格	0	58.2	0	58.2	不及格
44	460	护理学本19405	201941097	1	李诺	2	2001-01-15	河北省保定市莲池区恒祥北大街721号5栋1单元803号	164	65	80	超重	2449	66	及格	9.9	62	及格	163	66	及格	19	78	及格	4′09	68	及格	0					40	72	及格	0					69.5	0	69.5	及格
44	460	护理学本19405	201941098	1	崔紫萱	2	2000-11-16	河北省保定市清苑区阎庄乡南阎庄	156	50	100	正常	1949	30	不及格	10.2	60	及格	165	68	及格	1	0	不及格	4′34	50	不及格	0					37	70	及格	0					55.3	0	55.3	不及格
44	460	护理学本19405	201941099	1	张午龙	1	2001-09-27	河北省保定市徐水区高林村镇丁庄村	173	55	100	正常	3232	60	及格	7.2	78	及格	225	66	及格	14	74	及格					4′28	60	及格	0					4	0	不及格	0	65.6	0	65.6	及格
44	461	护理专19301	201930121	1	高思雨	2	2001-01-12	河北省石家庄市平安南大街133号20号楼2单元501	162	76	60	肥胖	2400	66	及格	11	20	不及格	155	62	及格	5	40	不及格	4′41	50	不及格	0					20	20	不及格	0					45.1	0	45.1	不及格
44	461	护理专19301	201930122	1	丁霄雯	2	2001-05-25	河北省石家庄市新华区中华北大街乾园8号楼2单元301	163	50	100	正常	2300	64	及格	12.2	0	不及格	185	80	良好	12	68	及格	4′31	60	及格	0					30	62	及格	0					57.6	0	57.6	不及格
44	461	护理专19301	201930123	1	李朝阳	2	2000-12-03	石家庄市新华区广源路2号6栋1单元202室	168	65	100	正常	2500	68	及格	9.5	66	及格	210	100	优秀	28	100	优秀	4′01	72	及格	0					40	72	及格	0					80	0	80	良好
44	461	护理专19301	201930124	1	郝星宇	2	2000-11-05	河北省石家庄市裕华区阿里山大街15号恒大绿洲小区5-2-3303	163	57	100	正常	1930	30	不及格	9.3	68	及格	190	85	良好	22	85	良好	4′03	70	及格	0					36	68	及格	0					70.9	0	70.9	及格
44	461	护理专19301	201930125	1	陈国强	1	2001-07-01	河北省石家庄市行唐县市同乡西南庄村	175	69	100	正常	4100	74	及格	8.3	66	及格	210	60	及格	15	74	及格					4′32	50	不及格	0					4	0	不及格	0	62.7	0	62.7	及格
44	461	护理专19301	201930126	1	刘晓阳	1	2000-02-19	河北省石家庄市灵寿县青同镇甄朱乐村	171	70	100	正常	4300	78	及格	7.4	76	及格	270	95	优秀	15	74	及格					3′58	72	及格	0					12	64	及格	0	79.6	0	79.6	及格
44	461	护理专19301	201930127	1	张倩	2	2000-04-28	河北省石家庄市元氏县前仙乡后仙村	156	42	100	正常	2375	66	及格	9.5	66	及格	160	64	及格	5	40	不及格	4′06	70	及格	0					30	62	及格	0					68.7	0	68.7	及格
44	461	护理专19301	201930128	1	曹嘉欢	2	2001-11-13	河北省石家庄市元氏县宋曹镇南苏村	161	57	100	正常	2500	68	及格	9.3	68	及格	180	78	及格	16	74	及格	3′56	74	及格	0					21	30	不及格	0					71.8	0	71.8	及格
44	461	护理专19301	201930129	1	耿艳	2	2001-05-11	河北省石家庄市赵县范庄镇孝友村创业街西一巷43号	163	57	100	正常	2300	64	及格	9.6	66	及格	175	74	及格	1	0	不及格	4′28	60	及格	0					30	62	及格	0					63.4	0	63.4	及格
44	461	护理专19301	201930130	1	梁红妹	2	2001-01-22	河北省唐山市海港开发区港荣街与港欣街交叉口A楼3号金享足道	161	57	100	正常	2000	40	不及格	10.7	30	不及格	140	30	不及格	12	68	及格	4′04	70	及格	0					37	70	及格	0					57.8	0	57.8	不及格
44	461	护理专19301	201930131	1	刘佳鹭	1	2001-08-25	河北省唐山市迁西县罗家屯镇罗家屯一村	174	60	100	正常	4500	80	良好	7.6	74	及格	240	74	及格	10	68	及格					4′12	66	及格	0					14	72	及格	0	76.4	0	76.4	及格
44	461	护理专19301	201930132	1	马新宇	2	2001-03-14	河北省唐山市玉田县杨家板桥镇小河口村永胜街33号	170	75	80	超重	3200	85	良好	9.7	64	及格	160	64	及格	12	68	及格	4′07	70	及格	0					33	66	及格	0					71.3	0	71.3	及格
44	461	护理专19301	201930133	1	高浩然	1	2001-09-07	河北省唐山遵化市田园社区3单元501	173	56	100	正常	4700	85	良好	7.4	76	及格	250	80	良好	22	90	优秀					3′59	72	及格	0					15	76	及格	0	82	0	82	良好
44	461	护理专19301	201930134	1	李美琴	2	2000-03-30	河北省遵化市堡子店镇南小庄村振兴街44号	157	49	100	正常	2100	60	及格	9.5	66	及格	180	78	及格	15	72	及格	4′03	70	及格	0					32	64	及格	0					72.6	0	72.6	及格
44	461	护理专19301	201930135	11	任书樊	1	2001-06-14	河北省秦皇岛市青龙满族自治县土门子乡土门子村	170	65	100	正常	3800	70	及格	7.3	76	及格	220	64	及格	1	20	不及格					4′04	70	及格	0					10	50	不及格	0	68.1	0	68.1	及格
44	461	护理专19301	201930136	1	左景云	2	2001-08-25	河北省秦皇岛市昌黎县龙家店镇西刁坨村	156	50	100	正常	2100	60	及格	9.3	68	及格	180	78	及格	19	78	及格	3′55	74	及格	0					38	70	及格	0					75	0	75	及格
44	461	护理专19301	201930137	1	康金辉	2	2001-10-15	河北省秦皇岛市卢龙县刘家营乡桑园村	150	46	100	正常	2400	66	及格	10.2	60	及格	180	78	及格	18	76	及格	4′31	60	及格	0					36	68	及格	0					71.1	0	71.1	及格
44	461	护理专19301	201930139	1	李军	1	2002-08-20	河北省邯郸市邯山区马庄乡赵都新城福和园3号楼	171	75	80	超重	4100	74	及格	7.6	74	及格	225	66	及格	10	68	及格					5′1	40	不及格	0					6	10	不及格	0	60.3	0	60.3	及格
44	461	护理专19301	201930140	1	袁敬淼	2	2000-12-14	河北省邯郸市鸡泽县吴官营乡西于口村	165	47	100	正常	2300	64	及格	9.9	62	及格	175	74	及格	12	68	及格	3′57	74	及格	0					21	30	不及格	0					69	0	69	及格
44	461	护理专19301	201930141	1	李晓雪	2	2001-01-01	河北省邯郸市魏县大辛庄乡李辛庄村	158	59	100	正常	2300	64	及格	10.4	50	不及格	155	62	及格	1	0	不及格	4′28	60	及格	0					35	68	及格	0					59.6	0	59.6	不及格
44	461	护理专19301	201930142	1	王小赛	1	2000-12-02	河北省邢台市桥东区全都城27号楼	173	69	100	正常	3900	70	及格	8	70	及格	210	60	及格	9	66	及格					4′07	68	及格	0					12	64	及格	0	72.1	0	72.1	及格
44	461	护理专19301	201930143	1	薛鑫宇	2	2001-06-28	河北省邢台市隆尧县尹村镇前杨村	158	45	100	正常	2300	64	及格	10.4	50	不及格	165	68	及格	16	74	及格	4′44	40	不及格	0					30	62	及格	0					63	0	63	及格
44	461	护理专19301	201930144	1	张茜	2	2000-09-05	河北省邢台市内丘县城胜利西路139号河北内丘中学	158	53	100	正常	2300	64	及格	9.4	68	及格	180	78	及格	4	20	不及格	4′06	70	及格	0					50	85	良好	0					70.5	0	70.5	及格
44	461	护理专19301	201930145	1	冯焕宇	1	2000-07-26	河北省邢台市清河县连庄镇西张宽村258号	174	57	100	正常	4000	72	及格	9.1	50	不及格	235	72	及格	6	62	及格					4′31	50	不及格	0					15	76	及格	0	66.8	0	66.8	及格
44	461	护理专19301	201930146	1	赵嘉豪	1	2001-09-12	河北省邢台市沙河市清华园一期3G4单501	176	66	100	正常	4700	85	良好	7.5	74	及格	235	72	及格	11	68	及格					4′04	70	及格	0					12	64	及格	0	76.9	0	76.9	及格
44	461	护理专19301	201930147	1	付亚金	2	2000-12-15	河北省保定市清苑区望亭乡固上村	171	56	100	正常	2400	66	及格	10.2	60	及格	185	80	良好	24	90	优秀	4′18	64	及格	0					35	68	及格	0					73.5	0	73.5	及格
44	461	护理专19301	201930148	1	甄若楠	2	2001-10-05	河北省保定市涞水县义安镇栗村栗丰街163号	160	63	80	超重	2100	60	及格	12	0	不及格	155	62	及格	7	60	及格	4′32	60	及格	0					32	64	及格	0					51.6	0	51.6	不及格
44	461	护理专19301	201930149	1	朱婷	2	1999-11-09	河北省保定市容城县城关镇王果庄村香房南路28号	158	47	100	正常	2000	40	不及格	11.8	0	不及格	165	68	及格	12	68	及格	4′29	60	及格	0					37	70	及格	0					53.6	0	53.6	不及格
44	461	护理专19301	201930150	1	朱静	2	1999-09-30	河北省保定市容城县南张镇沙河村管道路	171	70	100	正常	2400	66	及格	11.7	0	不及格	170	72	及格	1	0	不及格	4′45	40	不及格	0					31	64	及格	0					46.5	0	46.5	不及格
44	461	护理专19301	201930151	1	赵轩	2	2000-08-10	河北省保定市涞源县联大凯旋城	162	61	100	正常	2100	60	及格	11.4	0	不及格	145	40	不及格	18	76	及格	4′45	40	不及格	0					20	20	不及格	0					45.6	0	45.6	不及格
44	461	护理专19301	201930152	1	曹洗颖	2	2001-01-11	河北省保定市蠡县留史镇南白楼村	150	45	100	正常	2000	40	不及格	11.7	0	不及格	165	68	及格	12	68	及格	4′54	30	不及格	0					30	62	及格	0					46.8	0	46.8	不及格
44	461	护理专19301	201930153	1	赵慧琪	2	2000-10-20	河北省宣化区李家堡乡周家窑村手机18831323972	153	53	100	正常	2350	66	及格	10.1	60	及格	170	72	及格	11	66	及格	4′04	70	及格	0					33	66	及格	0					71.3	0	71.3	及格
44	461	护理专19301	201930154	1	刘丽文	2	2001-04-25	河北省张家口市桥东区南站街道纬三路高新店华耐家具	153	48	100	正常	2200	62	及格	9.9	62	及格	170	72	及格	18	76	及格	4′19	64	及格	0					32	64	及格	0					70.7	0	70.7	及格
44	461	护理专19301	201930155	1	屈泓羽	2	2000-12-30	河北省张家口市蔚县黄梅乡黄梅村	157	52	100	正常	2500	68	及格	10.9	20	不及格	150	50	不及格	15	72	及格	4′26	62	及格	0					35	68	及格	0					60.6	0	60.6	及格
44	461	护理专19301	201930156	1	郝静	2	2001-02-21	河北省张家口市张北县张北一中	156	52	100	正常	2500	68	及格	9.6	66	及格	180	78	及格	8	62	及格	3′56	74	及格	0					33	66	及格	0					73.8	0	73.8	及格
44	461	护理专19301	201930157	1	梁晓艳	2	2000-09-14	内蒙古包头火车站西侧，铁路派出所对面，吉客来饭店	160	59	100	正常	2100	60	及格	10.1	60	及格	170	72	及格	5	40	不及格	4′22	64	及格	0					25	50	不及格	0					65	0	65	及格
44	461	护理专19301	201930158	11	李一鸣	2	2001-10-08	河北省承德市承德县惠民小区2期6号楼一单元114	171	83	60	肥胖	2600	70	及格	11.4	0	不及格	145	40	不及格	15	72	及格	4′35	50	不及格	0					25	50	不及格	0					45.7	0	45.7	不及格
44	461	护理专19301	201930159	1	刘卓颖	2	2001-11-18	河北省衡水市安平县马店镇	160	53	100	正常	2000	40	不及格	10.9	20	不及格	160	64	及格	1	0	不及格	4′31	60	及格	0					30	62	及格	0					49.6	0	49.6	不及格
44	461	护理专19301	201930160	1	牟燕清	2	2000-12-26	河北省衡水市故城县坊庄乡潘屯村	166	57	100	正常	2300	64	及格	9.9	62	及格	175	74	及格	15	72	及格	4′03	70	及格	0					40	72	及格	0					72.8	0	72.8	及格
44	461	护理专19301	201930161	1	赵蕊	2	2001-01-13	河北省衡水市阜城县 霞口镇赵庄村25号	157	54	100	正常	2300	64	及格	10.9	20	不及格	130	10	不及格	1	0	不及格	4′38	50	不及格	0					30	62	及格	0					45.8	0	45.8	不及格
44	461	护理专19301	201930162	1	张朔宁	2	2000-12-23	河北省定州市爵仕山北区7号楼二单元501	165	77	60	肥胖	2500	68	及格	10.8	30	不及格	160	64	及格	13	70	及格	4′32	60	及格	0					34	66	及格	0					57.2	0	57.2	不及格
44	461	护理专19301	201930163	1	赵雨	2	2000-05-02	河北省保定市定州市大辛庄镇齐堡村	163	60	100	正常	1930	30	不及格	9.8	64	及格	180	78	及格	18	76	及格	4′32	60	及格	0					32	64	及格	0					66.1	0	66.1	及格
44	461	护理专19301	201930164	1	李州	2	2001-02-04	河北省定州市高蓬镇南李家庄村	157	61	80	超重	2400	66	及格	10.6	40	不及格	130	10	不及格	5	40	不及格	4′34	50	不及格	0					31	64	及格	0					51.3	0	51.3	不及格
44	461	护理专19301	201930165	1	贾琳靖	2	2001-02-03	河北省定州市商业北街金田小区南行100米路西避风塘	163	51	100	正常	2000	40	不及格	9	72	及格	195	85	良好	7	60	及格	4′26	62	及格	0					35	68	及格	0					69.1	0	69.1	及格
44	462	护理专19302	201930166	1	高泽茹	2	2001-10-14	河北省石家庄市行唐县独羊岗乡北差取村稻香街3号	154	51	100	正常	2400	66	及格	10.5	40	不及格	165	68	及格	22	85	良好	3′45	78	及格	0					27	60	及格	0					69.8	0	69.8	及格
44	462	护理专19302	201930167	1	王照泽	2	2001-10-07	河北省石家庄市行唐县玉亭乡西玉亭村	157	56	100	正常	2400	66	及格	10.5	40	不及格	200	90	优秀	0	0	不及格	3′45	78	及格	0					37	70	及格	0					64.5	0	64.5	及格
44	462	护理专19302	201930168	1	邹桐佳	2	2001-05-13	河北省唐山市路南区逸品园7楼1门901	160	52.6	100	正常	2200	62	及格	8.6	76	及格	180	78	及格	15	72	及格	4′02	72	及格	0					40	72	及格	0					76.1	0	76.1	及格
44	462	护理专19302	201930169	1	王明慧	2	2001-03-18	河北省唐山市迁西县丰泽家园34号3单元902	156	52	100	正常	2300	64	及格	9.5	66	及格	180	78	及格	16	74	及格	3′55	74	及格	0					30	62	及格	0					74	0	74	及格
44	462	护理专19302	201930170	1	代欣怡	2	2001-04-07	河北省唐山市玉田县玉花园小区C3栋三单元505	161	46	100	正常	2300	64	及格	10.4	50	不及格	175	74	及格	16	74	及格	4′1	68	及格	0					40	72	及格	0					70.2	0	70.2	及格
44	462	护理专19302	201930171	1	李思瑶	2	2000-11-21	河北省秦皇岛市抚宁区茶棚乡前石河村	157	55	100	正常	2500	68	及格	10.2	60	及格	175	74	及格	15	72	及格	4′05	70	及格	0					38	70	及格	0					72.8	0	72.8	及格
44	462	护理专19302	201930172	1	王新宇	2	2001-07-22	河北省秦皇岛市卢龙县印庄乡李家窝铺村	155	44.8	100	正常	2200	62	及格	10.5	40	不及格	185	80	良好	8	62	及格	3′53	74	及格	0					39	72	及格	0					68.5	0	68.5	及格
44	462	护理专19302	201930173	1	刘艺帆	2	2000-10-26	河北省邯郸市魏县魏城镇町上村迎民胡同43号	161	52	100	正常	2400	66	及格	10.2	60	及格	160	64	及格	12	68	及格	4′45	40	不及格	0					23	40	不及格	0					62.1	0	62.1	及格
44	462	护理专19302	201930174	1	张鑫鑫	2	1999-03-15	河北省邯郸市魏县边马乡东吕村忠信路12号	158	52	100	正常	2400	66	及格	10.2	60	及格	170	72	及格	15	72	及格	4′06	70	及格	0					40	72	及格	0					72.5	0	72.5	及格
44	462	护理专19302	201930175	1	李佳	2	2002-11-09	河北省邢台市威县美食街大都会欧洲城48号楼4单元102	163	53	100	正常	2550	70	及格	12	0	不及格	160	64	及格	9	62	及格	4′0	72	及格	0					30	62	及格	0					58.7	0	58.7	不及格
44	462	护理专19302	201930176	1	吴文晴	2	2002-01-18	河北省邢台市南宫市段芦头镇西康村	161	66	80	超重	2400	66	及格	10.6	40	不及格	140	30	不及格	12	68	及格	4′11	68	及格	0					27	60	及格	0					59.3	0	59.3	不及格
44	462	护理专19302	201930177	1	张志森	1	2000-11-13	河北省保定市清苑区白团乡白城三村4区27号	175	74	80	超重	5100	95	优秀	8.3	66	及格	235	72	及格	4	50	不及格					4′3	60	及格	0					5	0	不及格	0	63.7	0	63.7	及格
44	462	护理专19302	201930178	1	刘璐	2	2000-07-31	河北省保定市王林口镇西王林口村	156	66	80	超重	2500	68	及格	9.6	66	及格	160	64	及格	13	70	及格	4′13	66	及格	0					38	70	及格	0					69	0	69	及格
44	462	护理专19302	201930179	1	郭洵	1	2001-02-27	河北省保定市徐水区滨河路源祥小区4号楼2单元401	178	78	80	超重	4100	74	及格	9.4	40	不及格	220	64	及格	15	74	及格					4′14	66	及格	0					5	0	不及格	0	58.1	0	58.1	不及格
44	462	护理专19302	201930180	1	岳小力	2	2000-04-27	河北省保定市徐水区安肃镇岳家营村	165	50	100	正常	2200	62	及格	8.1	80	良好	180	78	及格	24	90	优秀	3′5	76	及格	0					46	78	及格	0					80.1	0	80.1	良好
44	462	护理专19302	201930181	1	张可心	2	2001-05-09	北京市丰台区草桥东路八号院京东便利店	153	47	100	正常	2300	64	及格	9.4	68	及格	170	72	及格	5	40	不及格	4′05	70	及格	0					30	62	及格	0					69.6	0	69.6	及格
44	462	护理专19302	201930183	1	秦京	2	2001-04-26	河北省保定市唐县盛世豪庭7号楼2单元1104	157	66	80	超重	2400	66	及格	9.2	70	及格	165	68	及格	19	78	及格	4′05	70	及格	0					30	62	及格	0					70.7	0	70.7	及格
44	462	护理专19302	201930184	1	王鹏	1	2001-04-02	河北省保定市易县易州镇东关新村A区10号楼二单元1501	175	54	80	低体重	5000	90	优秀	8	70	及格	220	64	及格	2.5	40	不及格					4′08	68	及格	0					10	50	不及格	0	68.5	0	68.5	及格
44	462	护理专19302	201930185	1	李若彤	2	2000-12-28	河北省保定市蠡县广场小区7号楼2单元1502	157	47	100	正常	2400	66	及格	9.5	66	及格	155	62	及格	22	85	良好	4′01	72	及格	0					32	64	及格	0					73.6	0	73.6	及格
44	462	护理专19302	201930186	1	张佳妹	2	2001-09-12	河北省保定市蠡县北郭丹镇北郭丹村15132435266	166	65	100	正常	2800	74	及格	12	0	不及格	150	50	不及格	24	90	优秀	4′32	60	及格	0					39	72	及格	0					59.3	0	59.3	不及格
44	462	护理专19302	201930187	1	王伟强	1	2000-09-26	河北省保定市顺平县蒲阳镇龙湾缔景小区15号楼1单元302	178	69	100	正常	5500	100	优秀	7.2	78	及格	250	80	良好	3.8	50	不及格					3′55	74	及格	0					10	50	不及格	0	78.4	0	78.4	及格
44	462	护理专19302	201930188	1	王雨茜	2	2001-12-16	河北省保定市涿州市清凉寺区晨光路27号	165	64	100	正常	2400	66	及格	10.8	30	不及格	150	50	不及格	13	70	及格	4′32	60	及格	0					30	62	及格	0					61.1	0	61.1	及格
44	462	护理专19302	201930189	1	陈孟	1	2001-03-02	河北省安国市安国中学635班陈孟	177	65	100	正常	4000	72	及格	8.1	68	及格	220	64	及格	12	70	及格					4′3	60	及格	0					2	0	不及格	0	64.8	0	64.8	及格
44	462	护理专19302	201930190	1	周研	2	1999-10-27	河北省保定市涿州市清凉寺区河北地税局对面富顺饭店	167	62	100	正常	2800	74	及格	9.8	64	及格	150	50	不及格	29	100	优秀	4′13	66	及格	0					35	68	及格	0					73.9	0	73.9	及格
44	462	护理专19302	201930191	1	王心怡	2	2001-02-05	河北省张家口市桥西区新华前街华新园小区三期63号楼1单元1203	161	62.1	80	超重	2400	66	及格	10.6	40	不及格	130	10	不及格	15	72	及格	3′57	74	及格	0					14	0	不及格	0					52.9	0	52.9	不及格
44	462	护理专19302	201930192	1	张超	1	2001-02-21	河北省张家口市宣化区南关街道东土关街7号院3号楼4单元502	190	68	100	正常	2900	40	不及格	8	70	及格	250	80	良好	10	68	及格					4′12	66	及格	0					4	0	不及格	0	63	0	63	及格
44	462	护理专19302	201930193	1	尹树梅	2	2000-09-29	河北省张家口市张北县第一中学	155	51	100	正常	2300	64	及格	10.7	30	不及格	170	72	及格	22	85	良好	3′56	74	及格	0					35	68	及格	0					67.9	0	67.9	及格
44	462	护理专19302	201930194	1	张亚辉	1	2000-01-31	河北省承德市双桥区汇水湾小区30号楼2单元10楼1002	170	53	100	正常	5300	100	优秀	7.2	78	及格	250	80	良好	10	68	及格					4′02	70	及格	0					12	64	及格	0	80.8	0	80.8	良好
44	462	护理专19302	201930195	2	丁新爽	2	2000-12-17	河北省承德市隆化县职教中心	168	62	100	正常	2600	70	及格	9.2	70	及格	190	85	良好	27	100	优秀	3′45	78	及格	0					32	64	及格	0					80	0	80	良好
44	462	护理专19302	201930196	1	张丽	2	2000-11-28	河北省沧州市东光县龙王李乡龙王李村邮政快递	160	57	100	正常	2400	66	及格	11.1	10	不及格	180	78	及格	22	85	良好	4′0	72	及格	0					38	70	及格	0					64.6	0	64.6	及格
44	462	护理专19302	201930197	1	周晓爱	2	2001-07-20	河北省沧州市献县第一中学北校区625班	162.5	60.6	100	正常	2400	66	及格	9.6	66	及格	170	72	及格	0	0	不及格	4′0	72	及格	0					27	60	及格	0					65.7	0	65.7	及格
44	462	护理专19302	201930198	1	刘娟娟	2	2000-03-14	河北省沧州市河间市瀛洲镇河间市第一中学	160	47	100	正常	2450	68	及格	9.4	68	及格	175	74	及格	27	100	优秀	4′0	72	及格	0					35	68	及格	0					77.4	0	77.4	及格
44	462	护理专19302	201930199	1	杜宇晴	2	2000-12-25	河北省廊坊市大城县第一中学	170	58	100	正常	2500	68	及格	9	72	及格	180	78	及格	23	90	优秀	3′58	72	及格	0					12	0	不及格	0					70.8	0	70.8	及格
44	462	护理专19302	201930200	3	辛雨菲	2	2000-06-27	河北省廊坊市文安县兴隆宫镇回回营村	163	46	100	正常	2400	66	及格	10	62	及格	165	68	及格	23	90	优秀	3′5	76	及格	0					27	60	及格	0					74.3	0	74.3	及格
44	462	护理专19302	201930201	3	张娜莎	2	2001-02-21	河北省廊坊市大厂回族自治县大厂镇大马庄村317号	160	49	100	正常	2340	64	及格	11	20	不及格	165	68	及格	0	0	不及格	4′31	60	及格	0					26	50	不及格	0					52.4	0	52.4	不及格
44	462	护理专19302	201930202	1	于金都	1	2000-02-13	河北省廊坊市霸州市杨芬港镇褚西村	175	69	100	正常	5000	90	优秀	8.1	68	及格	200	40	不及格	7	64	及格					4′29	60	及格	0					5	0	不及格	0	64.5	0	64.5	及格
44	462	护理专19302	201930203	1	彭翔宇	2	2000-07-09	河北省沧州市中心医院门诊部（15903175819）	173	76	80	超重	2400	66	及格	11	20	不及格	130	10	不及格	7	60	及格	4′31	60	及格	0					33	66	及格	0					51.5	0	51.5	不及格
44	462	护理专19302	201930204	1	李冰	2	2001-03-17	河北省枣强县大营镇后艾村	159	48	100	正常	2400	66	及格	9.7	64	及格	160	64	及格	22	85	良好	4′32	60	及格	0					11	0	不及格	0					64.6	0	64.6	及格
44	462	护理专19302	201930205	1	王迪	2	2000-03-16	河北省文安县文安镇国泰东道和谐小区南楼4-301	160	60	100	正常	2600	70	及格	9.4	68	及格	200	90	优秀	24	90	优秀	4′03	70	及格	0					35	68	及格	0					77.9	0	77.9	及格
44	462	护理专19302	201930206	1	郭梦思	2	2000-01-30	河北省邯郸市邯山区南环路以北兴和路以南陵西南大街西侧思特利汇鑫湾	162	55	100	正常	2400	66	及格	10.4	50	不及格	165	68	及格	15	72	及格	4′02	72	及格	0					40	72	及格	0					70.5	0	70.5	及格
44	462	护理专19302	201930207	1	王申	2	2000-04-20	河北省衡水市安平县安平镇东城国际6号楼一单元	162	57	100	正常	2600	70	及格	11.4	0	不及格	150	50	不及格	15	72	及格	4′03	70	及格	0					30	62	及格	0					57.9	0	57.9	不及格
44	462	护理专19302	201930208	1	王泽熙	1	2001-05-07	河北省衡水市武强县东方名座1号楼2单元302	179	75	100	正常	4000	72	及格	7.8	72	及格	220	64	及格	2.5	40	不及格					4′3	60	及格	0					3	0	不及格	0	62.6	0	62.6	及格
44	462	护理专19302	201930209	1	张海洋	1	2002-10-01	河北省保定市定州市东亭镇东亭村1110号	179	80	80	超重	4500	80	良好	7.8	72	及格	245	76	及格	12	70	及格					4′1	68	及格	0					6	10	不及格	0	67.6	0	67.6	及格
44	462	护理专19302	201930210	1	张曼	2	2001-03-16	河北省邢台市宁晋县四芝兰镇北齐庄村东风路17号	163	57	100	正常	2300	64	及格	10.6	40	不及格	170	72	及格	2	0	不及格	4′45	40	不及格	0					35	68	及格	0					54.6	0	54.6	不及格
44	463	护理专19303	201930211	1	谷晗迪	2	2002-02-25	河北省石家庄市藁城区常安镇北周卦村	163	51	100	正常	2400	66	及格	10.3	50	不及格	180	78	及格	16	74	及格	4′45	40	不及格	0					30	62	及格	0					64.3	0	64.3	及格
44	463	护理专19303	201930213	1	张子跃	1	2000-12-13	河北省唐山市丰润区十二小区三号楼五门502室	181	64	100	正常	4300	78	及格	7	80	良好	265	90	优秀	27	100	优秀					4′05	70	及格	0					15	76	及格	0	83.3	0	83.3	良好
44	463	护理专19303	201930214	1	贾旭	2	2000-12-29	河北省唐山市乐亭县乐安街道水悦华庭39栋15-02	172	71	80	超重	2400	66	及格	10.3	50	不及格	165	68	及格	18	76	及格	4′45	40	不及格	0					34	66	及格	0					60.9	0	60.9	及格
44	463	护理专19303	201930215	1	张学颖	2	2000-09-20	河北省唐山市玉田县潮落窝乡小赵官庄村	160	54	100	正常	2400	66	及格	11	20	不及格	155	62	及格	15	72	及格	4′37	50	不及格	0					25	50	不及格	0					57.3	0	57.3	不及格
44	463	护理专19303	201930216	1	薄世群	1	2000-04-03	河北省成安县青云大街55号成安县中医院张莉萍收	180	88	80	超重	4300	78	及格	7.3	76	及格	255	80	良好	0	10	不及格					4′32	50	不及格	0					7	20	不及格	0	59.9	0	59.9	不及格
44	463	护理专19303	201930217	1	陈金格	2	2001-03-16	河北省邯郸市邯山区贸易路113号院4栋2单元2号	162	71	80	超重	2400	66	及格	10.1	60	及格	165	68	及格	8	62	及格	5′0	30	不及格	0					30	62	及格	0					59.1	0	59.1	不及格
44	463	护理专19303	201930218	1	杨娇娇	2	2001-11-04	河北省邯郸市复兴区纺机院九号楼三单元	155	60	80	超重	2300	64	及格	10.2	60	及格	190	85	良好	23	90	优秀	4′45	40	不及格	0					35	68	及格	0					65.9	0	65.9	及格
44	463	护理专19303	201930219	1	范国龙	1	1999-03-05	河北省邯郸市涉县偏店乡范家井村7组18号	165	54	100	正常	4200	76	及格	7.8	72	及格	220	64	及格	4	50	不及格					4′36	50	不及格	0					10	50	不及格	0	67.2	0	67.2	及格
44	463	护理专19303	201930220	1	王鹏	1	2000-05-11	河北省邯郸市磁县路村营乡张家店村2街98号	179	71	100	正常	4350	78	及格	7.6	74	及格	245	76	及格	2	30	不及格					4′45	50	不及格	0					16	80	良好	0	70.1	0	70.1	及格
44	463	护理专19303	201930221	1	郭梦莹	2	2000-02-18	河北省武安市西土山乡西湖村814号	167	58	100	正常	2400	66	及格	9.6	66	及格	160	64	及格	5	40	不及格	4′45	40	不及格	0					27	60	及格	0					62.5	0	62.5	及格
44	463	护理专19303	201930222	1	郝然	2	1999-06-17	河北省邯郸市武安市花园二区贺宁平价超市	160	50	100	正常	2000	40	不及格	9.4	68	及格	150	50	不及格	10	64	及格	4′34	50	不及格	0					25	50	不及格	0					61	0	61	及格
44	463	护理专19303	201930223	1	王怡卿	2	2000-03-11	河北省邢台市桥东区大梁庄村57号	162	47	100	正常	2350	66	及格	9.6	66	及格	165	68	及格	3	10	不及格	4′29	60	及格	0					32	64	及格	0					64.3	0	64.3	及格
44	463	护理专19303	201930224	1	王梦迪	2	2000-11-25	河北省保定市涞水县牌角村李家庄7号	157	49	100	正常	2400	66	及格	10.2	60	及格	170	72	及格	10	64	及格	4′28	60	及格	0					26	50	不及格	0					67.5	0	67.5	及格
44	463	护理专19303	201930226	1	王紫燕	2	2001-08-22	河北省保定市徐水区大因镇大西张前街村二区105号	152	54	100	正常	2350	66	及格	9.8	64	及格	170	72	及格	15	72	及格	4′45	40	不及格	0					35	68	及格	0					66.9	0	66.9	及格
44	463	护理专19303	201930227	1	房奕纯	2	2001-06-22	河北省保定市高阳县中央尚花园7号楼1703	161	47	100	正常	2400	66	及格	8.8	74	及格	180	78	及格	8	62	及格	4′18	64	及格	0					41	74	及格	0					73.9	0	73.9	及格
44	463	护理专19303	201930228	1	袁婉金	2	2001-02-16	河北省保定市容城县八于乡西堑村复兴西路南3巷6号	167	65	100	正常	3000	78	及格	9.2	70	及格	165	68	及格	3	10	不及格	5′0	30	不及格	0					30	62	及格	0					60.7	0	60.7	及格
44	463	护理专19303	201930229	1	李欣然	2	2001-08-26	河北省涞源县东内环锦绣花园3号楼6单元	164	61	100	正常	2400	66	及格	11	20	不及格	150	50	不及格	16	74	及格	4′35	50	不及格	0					36	68	及格	0					58.1	0	58.1	不及格
44	463	护理专19303	201930230	1	杨璐曼	2	2000-09-02	河北省保定市曲阳县第五高级中学	150	43	100	正常	2300	64	及格	9.6	66	及格	165	68	及格	11	66	及格	4′45	40	不及格	0					25	50	不及格	0					64.2	0	64.2	及格
44	463	护理专19303	201930231	1	李雪晴	2	2000-11-04	河北省保定市雄县朱各庄镇高庄村	161	63	80	超重	2500	68	及格	9.6	66	及格	165	68	及格	11	66	及格	5′25	0	不及格	0					32	64	及格	0					55.2	0	55.2	不及格
44	463	护理专19303	201930232	1	郭江多	2	2000-04-18	河北省张家口市赤城县大海陀乡新华街75号	157	42	80	低体重	2300	64	及格	9.3	68	及格	180	78	及格	3	10	不及格	4′45	40	不及格	0					30	62	及格	0					58.2	0	58.2	不及格
44	463	护理专19303	201930233	1	吕馨怡	2	2001-11-01	河北省张家口市蔚县西合营中学	166	53	100	正常	2500	68	及格	9.4	68	及格	170	72	及格	16	74	及格	4′32	60	及格	0					30	62	及格	0					71.6	0	71.6	及格
44	463	护理专19303	201930234	11	孙淼	2	2001-03-15	河北省承德市隆化县隆化镇北厂子胡同大拇指西饼坊	164	60	100	正常	2400	66	及格	8.7	74	及格	185	80	良好	2	0	不及格	4′45	40	不及格	0					30	62	及格	0					61.9	0	61.9	及格
44	463	护理专19303	201930235	1	闫瑶瑶	2	2001-03-08	河北省沧州市肃宁县万里镇小闫庄村	161	70	80	超重	2340	64	及格	11	20	不及格	150	50	不及格	15	72	及格	4′45	40	不及格	0					30	62	及格	0					52	0	52	不及格
44	463	护理专19303	201930236	1	李丹	2	2000-12-04	河北省廊坊市安次区龙河高新区西孟村	166	51	100	正常	2400	66	及格	10.2	60	及格	185	80	良好	11	66	及格	4′26	62	及格	0					40	72	及格	0					71.1	0	71.1	及格
44	463	护理专19303	201930237	1	蒋雅君	2	2000-10-02	河北省廊坊市文安县大柳河镇西码头村	162	70	80	超重	2400	66	及格	10	62	及格	150	50	不及格	35	100	优秀	4′35	50	不及格	0					35	68	及格	0					66.1	0	66.1	及格
44	463	护理专19303	201930238	1	王俊茹	2	2001-08-17	河北省衡水市故城县建国镇巩庄村	162	50	100	正常	2400	66	及格	9.6	66	及格	180	78	及格	12	68	及格	4′35	50	不及格	0					25	50	不及格	0					67.7	0	67.7	及格
44	463	护理专19303	201930239	1	边鑫蕊	2	2001-12-13	河北省定州市东留春乡西留春村	166	65	100	正常	2800	74	及格	9.9	62	及格	160	64	及格	11	66	及格	4′46	40	不及格	0					31	64	及格	0					65.9	0	65.9	及格
44	463	护理专19303	201930240	1	周梓雯	2	2000-10-26	河北省定州市西城区蔡庄子村北街22号	165	58	100	正常	2400	66	及格	9.6	66	及格	170	72	及格	13	70	及格	4′35	50	不及格	0					32	64	及格	0					68.7	0	68.7	及格
44	464	护理专19304	201930241	1	范慧萍	2	2000-12-31	河北省石家庄市井陉矿区西岗头村阳光园24号楼1单元102	155	60	80	超重	2400	66	及格	8.9	72	及格	145	40	不及格	4	20	不及格	4′32	60	及格	0					42	74	及格	0					61.7	0	61.7	及格
44	464	护理专19304	201930242	1	李卓	2	2000-11-22	河北省石家庄市藁城区廉州镇西垒下村	160	65	80	超重	2400	66	及格	10.3	50	不及格	135	20	不及格	16	74	及格	4′44	40	不及格	0					32	64	及格	0					55.7	0	55.7	不及格
44	464	护理专19304	201930243	1	曹志超	2	2001-04-06	河北省石家庄市正定县正定镇西南街赵云路育德巷2号	164	61	100	正常	2400	66	及格	9.2	70	及格	175	74	及格	22	85	良好	4′31	60	及格	0					28	60	及格	0					72.8	0	72.8	及格
44	464	护理专19304	201930244	1	李梦源	2	2001-12-20	河北省石家庄市无极县里城道乡东西侯村	168	59	100	正常	2400	66	及格	9.1	70	及格	185	80	良好	10	64	及格	3′54	74	及格	0					27	60	及格	0					74.1	0	74.1	及格
44	464	护理专19304	201930245	1	赵紫妍	2	2001-08-01	河北省唐山市丰南区钱营镇史庄子村一区26号	162	60	100	正常	2700	72	及格	10	62	及格	180	78	及格	4	20	不及格	4′58	30	不及格	0					28	60	及格	0					60	0	60	及格
44	464	护理专19304	201930246	1	李宇璠	2	2000-10-20	河北省秦皇岛市卢龙县木井镇朱家桥村	155	47	100	正常	2300	64	及格	9.5	66	及格	165	68	及格	16	74	及格	4′57	30	不及格	0					25	50	不及格	0					63	0	63	及格
44	464	护理专19304	201930247	1	张萌	2	2000-10-12	河北省秦皇岛市海港区西岗镇秦皇半岛五区3-2-1202	163	58	100	正常	2100	60	及格	9.6	66	及格	165	68	及格	12	68	及格	4′4	50	不及格	0					25	50	不及格	0					65.8	0	65.8	及格
44	464	护理专19304	201930248	1	宋敏蕊	2	2001-09-29	邯郸市峰峰矿区平安小区13楼后平房	167	59	100	正常	2300	64	及格	9.6	66	及格	170	72	及格	13	70	及格	4′34	50	不及格	0					25	50	不及格	0					67	0	67	及格
44	464	护理专19304	201930249	1	陈紫涵	2	2002-03-18	河北省邯郸市成安县迎宾南大街平安苑一单元201	158	54	100	正常	2200	62	及格	10	62	及格	145	40	不及格	18	76	及格	4′49	40	不及格	0					22	30	不及格	0					59.3	0	59.3	不及格
44	464	护理专19304	201930250	1	李阳	2	2000-11-27	河北省邯郸市涉县涉城镇北岗村	158	54	100	正常	2000	40	不及格	10	62	及格	155	62	及格	5	40	不及格	4′45	40	不及格	0					28	60	及格	0					57.6	0	57.6	不及格
44	464	护理专19304	201930251	1	张晶博	2	2001-10-19	河北省石家庄市赞皇县院头镇北花园村	170	59	100	正常	2000	40	不及格	9.6	66	及格	170	72	及格	7	60	及格	4′32	60	及格	0					24	40	不及格	0					63.4	0	63.4	及格
44	464	护理专19304	201930252	1	张泽翠	2	2002-01-09	河北省邢台市隆尧县隆尧镇锦观城1号楼1单元102	165	62	100	正常	2000	40	不及格	8.7	74	及格	170	72	及格	15	72	及格	4′22	64	及格	0					28	60	及格	0					69	0	69	及格
44	464	护理专19304	201930253	1	王硕	2	2001-08-10	河北省邢台市南宫市段芦头镇王桂景饭店	155	43	100	正常	2300	64	及格	10.3	50	不及格	150	50	不及格	15	72	及格	4′4	50	不及格	0					28	60	及格	0					62.8	0	62.8	及格
44	464	护理专19304	201930254	1	张成珂	2	2000-11-09	河北省邢台市隆尧县文化广电体育和旅游局	167	58	100	正常	2400	66	及格	9.6	66	及格	160	64	及格	12	68	及格	4′5	40	不及格	0					26	50	不及格	0					64.3	0	64.3	及格
44	464	护理专19304	201930255	1	周晶	2	2001-09-28	河北省沙河市柴关乡柴关村	151	49	100	正常	2100	60	及格	11.2	10	不及格	140	30	不及格	9	62	及格	4′28	60	及格	0					25	50	不及格	0					52.2	0	52.2	不及格
44	464	护理专19304	201930256	1	李康阳	2	2001-06-08	河北省保定市裕华东路212号河北大学附属医院	167	53	100	正常	2400	66	及格	9.4	68	及格	160	64	及格	6	50	不及格	4′4	50	不及格	0					30	62	及格	0					66.1	0	66.1	及格
44	464	护理专19304	201930257	1	董嘉柔	2	2001-04-15	河北省保定市清苑区北店乡林水屯村	158	64	80	超重	2300	64	及格	9.8	64	及格	155	62	及格	4	20	不及格	4′57	30	不及格	0					20	20	不及格	0					50.6	0	50.6	不及格
44	464	护理专19304	201930258	1	房轶男	2	2001-06-22	河北省保定市高阳县中央尚花园7号楼1703	157	54	100	正常	2300	64	及格	8.9	72	及格	155	62	及格	8	62	及格	4′32	60	及格	0					24	40	不及格	0					67.4	0	67.4	及格
44	464	护理专19304	201930259	1	郭佳	2	2000-05-06	河北省保定市涞源县走马驿镇北城子村703号	155	52	100	正常	2300	64	及格	10	62	及格	185	80	良好	9	62	及格	4′45	40	不及格	0					30	62	及格	0					65.4	0	65.4	及格
44	464	护理专19304	201930260	1	刘佳聪	1	2001-03-19	河北省保定市蠡县范蠡东路范蠡大观A区6号楼1单元1403室	166	60	100	正常	3900	70	及格	8.1	68	及格	245	76	及格	6	62	及格					4′45	50	不及格	0					20	100	优秀	0	72.9	0	72.9	及格
44	464	护理专19304	201930261	1	吕晗	1	2001-03-29	河北省保定市安国市宏泰小区升洋冷食	174	69	100	正常	4200	76	及格	7.7	72	及格	230	70	及格	0	10	不及格					5′0	40	不及格	0					7	20	不及格	0	58.8	0	58.8	不及格
44	464	护理专19304	201930262	1	冯倩	2	2001-11-10	河北省保定市安国市河北安国中学644班	169	55	100	正常	2100	60	及格	11	20	不及格	150	50	不及格	16	74	及格	4′47	40	不及格	0					25	50	不及格	0					53.4	0	53.4	不及格
44	464	护理专19304	201930263	1	张雪曼	2	2000-06-20	河北省张家口市阳原县西城镇西关门	166	55	100	正常	2100	60	及格	9.6	66	及格	175	74	及格	15	72	及格	4′45	40	不及格	0					22	30	不及格	0					62.8	0	62.8	及格
44	464	护理专19304	201930264	1	芦慧敏	2	2000-11-29	河北省张家口市张北县兴华南区北底商20号（本地肉铺）	162	44	80	低体重	2100	60	及格	9.9	62	及格	160	64	及格	13	70	及格	4′4	50	不及格	0					39	72	及格	0					64	0	64	及格
44	464	护理专19304	201930265	1	陈思佳	2	2000-07-28	河北省张家口市柴沟堡镇文苑新区底商小陈诊所	158	50	100	正常	2100	60	及格	11.2	10	不及格	175	74	及格	6	50	不及格	4′31	60	及格	0					38	70	及格	0					57.4	0	57.4	不及格
44	464	护理专19304	201930266	1	刘莉	2	2001-07-01	河北省献县第一中学北校区644班。	161	55	100	正常	2100	60	及格	9.6	66	及格	165	68	及格	5	40	不及格	4′41	50	不及格	0					30	62	及格	0					64.2	0	64.2	及格
44	464	护理专19304	201930267	11	戴晓蕾	1	2001-04-16	北京市顺义区河南村圆通快递	170	76	80	超重	4300	78	及格	7.6	74	及格	250	80	良好	15	74	及格					4′5	50	不及格	0					12	64	及格	0	70.3	0	70.3	及格
44	464	护理专19304	201930268	1	武雪梅	2	2002-01-08	河北省廊坊市永清县刘街乡乔街村	168	66	100	正常	2450	68	及格	9.6	66	及格	175	74	及格	16	74	及格	5′4	0	不及格	0					31	64	及格	0					59.6	0	59.6	不及格
44	464	护理专19304	201930270	1	王亚晴	2	2000-04-01	河北省邯郸市邯山区美的城广厦苑 15532092747	166	60	100	正常	2300	64	及格	11.2	10	不及格	165	68	及格	11	66	及格	4′47	40	不及格	0					31	64	及格	0					54.4	0	54.4	不及格
44	465	化学本19401	201941522	1	王紫慧	2	2000-04-16	河北省唐山市乐亭县长芦大清河盐场17号楼3单元401	167	65	100	正常	2375	66	及格	10.3	50	不及格	184	80	良好	16	74	及格	3′59	72	及格	0					30	62	及格	0					70.9	0	70.9	及格
44	465	化学本19401	201941523	15	张珊	2	2000-03-24	河北省唐山市遵化市怡园小区张玉玲诊所	161	61	100	正常	2375	66	及格	11.2	10	不及格	173	74	及格	22	85	良好	4′08	68	及格	0					32	64	及格	0					62.8	0	62.8	及格
44	465	化学本19401	201941524	1	马宁研	2	2001-08-17	河北省迁安市迁安镇沙河子村	157	55	100	正常	1900	20	不及格	10	62	及格	150	50	不及格	0	0	不及格	3′2	95	优秀	0					30	62	及格	0					60.6	0	60.6	及格
44	465	化学本19401	201941525	1	史旭洋	1	2000-04-18	河北省邯郸市肥乡区毛演堡乡崔庄村	176	74	100	正常	4225	76	及格	8.2	68	及格	230	70	及格	13	72	及格					4′12	66	及格	0					6	10	不及格	0	68.4	0	68.4	及格
44	465	化学本19401	201941526	1	刘祎涵	2	2000-03-14	河北省邯郸市峰峰矿区滏河湾三号楼1047号15133073225	166	69	80	超重	2143	60	及格	10.6	40	不及格	168	70	及格	22.5	90	优秀	4′09	68	及格	0					32	64	及格	0					65	0	65	及格
44	465	化学本19401	201941527	1	姜晓敬	2	2001-05-01	河北省邯郸市肥乡区东北庄村	156	48	100	正常	2413	66	及格	9.6	66	及格	160	64	及格	20	80	良好	3′2	95	优秀	0					30	62	及格	0					77.7	0	77.7	及格
44	465	化学本19401	201941528	1	赵英杰	2	2000-09-10	河北省邯郸市涉县关防乡岭底村村委会,	154	48	100	正常	2275	64	及格	10.5	40	不及格	220	100	优秀	20	80	良好	4′04	70	及格	0					40	72	及格	0					71.8	0	71.8	及格
44	465	化学本19401	201941529	1	孟嘉凝	2	2001-08-20	河北省邯郸市邱县邱城镇马固孟街村	162	53	100	正常	2450	68	及格	10	62	及格	150	50	不及格	25	95	优秀	3′54	74	及格	0					30	62	及格	0					73.1	0	73.1	及格
44	465	化学本19401	201941530	1	史运鹏	2	2002-02-09	河北省保定市定州市兴华西路与明月街交叉路口果聚果业水果店	165	55	100	正常	2465	68	及格	9.2	70	及格	178	76	及格	6	50	不及格	4′18	64	及格	0					30	62	及格	0					70.8	0	70.8	及格
44	465	化学本19401	201941531	1	窦徐芳	2	2001-07-14	河北邢台市桥东区东卫生街181号开元支行家属院5号楼3单元603	168	70	80	超重	1900	20	不及格	8.3	78	及格	160	64	及格	17	76	及格	4′31	60	及格	0					33	66	及格	0					63.2	0	63.2	及格
44	465	化学本19401	201941532	1	韩笑	2	2000-04-07	河北省邢台市桥东区春雷花园19号楼1单元	170	60	100	正常	2750	74	及格	9.9	62	及格	175	74	及格	20	80	良好	4′27	62	及格	0					30	62	及格	0					72.5	0	72.5	及格
44	465	化学本19401	201941533	1	赵子博	2	2000-12-14	河北省邢台市柏乡县百合园小区4号楼2单元401室	165	47	100	正常	2365	66	及格	9.1	70	及格	205	95	优秀	22	85	良好	3′2	95	优秀	0					34	66	及格	0					82.5	0	82.5	良好
44	465	化学本19401	201941534	1	赵曼曼	2	2000-09-01	河北省邢台市桥西区葛家庄居民楼3号楼	168	66	100	正常	2650	72	及格	10.4	50	不及格	176	76	及格	22	85	良好	4′32	60	及格	0					40	72	及格	0					71.1	0	71.1	及格
44	465	化学本19401	201941535	1	赵瑶瑶	2	2001-08-27	河北省邢台市临城县东镇镇后留村	161	52	100	正常	1930	30	不及格	9.8	64	及格	175	74	及格	24	90	优秀	4′13	66	及格	0					34	66	及格	0					68.5	0	68.5	及格
44	465	化学本19401	201941536	1	邢瑞阳	2	2001-05-15	河北省邢台市内丘县龙海尚品27号楼一单元301	159	48	100	正常	2265	64	及格	9.8	64	及格	170	72	及格	35	100	优秀	4′34	50	不及格	0					25	50	不及格	0					69.6	0	69.6	及格
44	465	化学本19401	201941537	1	郑晓文	2	2001-12-13	河北省邢台市内丘县胜利西路139号	162	60	100	正常	2157	62	及格	9.5	66	及格	164	68	及格	20	80	良好	3′2	95	优秀	0					11	0	不及格	0					71.3	0	71.3	及格
44	465	化学本19401	201941538	1	潘倩倩	2	2001-01-12	河北省邢台市广宗县冯家寨乡侯家寨村	162	52	100	正常	2465	68	及格	9.1	70	及格	160	64	及格	35	100	优秀	4′28	60	及格	0					33	66	及格	0					74.2	0	74.2	及格
44	465	化学本19401	201941539	11	王振	1	2000-08-03	河北省承德市围场县丽水湾8号楼二单元2103室	172	67	100	正常	4200	76	及格	8.2	68	及格	210	60	及格	17	78	及格					4′15	66	及格	0					11	60	及格	0	73	0	73	及格
44	465	化学本19401	201941540	1	段井重	1	1999-09-28	河北省廊坊市里坦镇娘娘庄村南街2巷034号	180	68	100	正常	4100	74	及格	8.2	68	及格	220	64	及格	22	90	优秀					4′42	50	不及格	0					12	64	及格	0	71.5	0	71.5	及格
44	465	化学本19401	201941501	1	王瑞虹	2	2000-11-14	河北省石家庄市桥西区东风路66号华夏家园B区2号楼2单元402号	166	50	100	正常	2365	66	及格	7.5	95	优秀	170	72	及格	26.5	100	优秀	4′28	60	及格	0					34	66	及格	0					79.7	0	79.7	及格
44	465	化学本19401	201941502	1	侯嘉宁	2	2001-03-16	河北省石家庄市新华区合作路统计局宿舍490号1号楼4单元302	161	46	100	正常	2314	64	及格	10.4	50	不及格	155	62	及格	35	100	优秀	4′31	60	及格	0					35	68	及格	0					69.6	0	69.6	及格
44	465	化学本19401	201941503	1	徐秋硕	2	2001-01-06	北京市顺义区天竺镇楼台村东环路二条一号	170	81	60	肥胖	1790	0	不及格	9.6	66	及格	220	100	优秀	7	60	及格	4′36	50	不及格	0					25	50	不及格	0					53.2	0	53.2	不及格
44	465	化学本19401	201941504	1	张容萁	2	2001-11-06	河北省石家庄市桥西区槐安路与城角街交叉口天佑家园14-2003	169	68	100	正常	2458	68	及格	10.3	50	不及格	163	66	及格	0	0	不及格	4′04	70	及格	0					36	68	及格	0					62.6	0	62.6	及格
44	465	化学本19401	201941505	1	李欣童	2	2001-07-15	河北省石家庄市井陉城富达山庄6号楼1单元302	170	66	100	正常	1930	30	不及格	9.4	68	及格	170	72	及格	22	85	良好	3′2	95	优秀	0					32	64	及格	0					74.2	0	74.2	及格
44	465	化学本19401	201941506	1	付娆	2	2001-05-01	河北省石家庄市南桥镇故郡村	160	49	100	正常	2467	68	及格	7.5	95	优秀	160	64	及格	35	100	优秀	4′42	50	不及格	0					31	64	及格	0					77	0	77	及格
44	465	化学本19401	201941507	1	罗旭	2	2001-02-01	河北省石家庄市灵寿县灵寿镇胡庄村新民居	168	55	100	正常	2350	66	及格	11.6	0	不及格	165	68	及格	20	80	良好	4′55	30	不及格	0					28	60	及格	0					51.7	0	51.7	不及格
44	465	化学本19401	201941508	1	孙雅楠	2	2001-11-01	河北省石家庄市灵寿县西环雅园小区8号楼4单元202	168	54	100	正常	2365	66	及格	10.4	50	不及格	220	100	优秀	20	80	良好	4′21	64	及格	0					30	62	及格	0					71.9	0	71.9	及格
44	465	化学本19401	201941509	1	赵敏越	2	2000-11-16	河北省石家庄市灵寿县青同镇下邵村文明北街东3排18号	160	55	100	正常	2365	66	及格	9.1	70	及格	160	64	及格	1	0	不及格	4′03	70	及格	0					35	68	及格	0					66.1	0	66.1	及格
44	465	化学本19401	201941510	1	赵佳奇	2	2000-12-27	河北省石家庄市深泽县赵八乡下梨园村	167	53	100	正常	2214	62	及格	7.5	95	优秀	195	85	良好	22.5	90	优秀	3′58	72	及格	0					34	66	及格	0					81.8	0	81.8	良好
44	465	化学本19401	201941511	1	任雪珂	2	2000-01-16	河北省石家庄市平山县岗南镇城子沟村	156	60	80	超重	3200	85	良好	11.1	10	不及格	154	60	及格	0	0	不及格	4′49	40	不及格	0					33	66	及格	0					47.4	0	47.4	不及格
44	465	化学本19401	201941512	1	李晓倩	2	2001-10-20	河北省石家庄市元氏县赵同乡墨池村光明街70号	160	53	100	正常	2375	66	及格	10.4	50	不及格	180	78	及格	35	100	优秀	3′2	95	优秀	0					31	64	及格	0					78.1	0	78.1	及格
44	465	化学本19401	201941513	1	于佳诺	2	2001-12-10	河北省石家庄市新乐市县医院西中国人寿保险公司新乐支公司	166	55	100	正常	2365	66	及格	10.4	50	不及格	140	30	不及格	22	85	良好	4′45	40	不及格	0					30	62	及格	0					60.6	0	60.6	及格
44	465	化学本19401	201941514	1	李玉龙	1	2001-06-22	河北省石家庄市新乐市承安镇邯村	165	72	80	超重	4175	76	及格	10.2	0	不及格	220	64	及格	0	10	不及格					4′0	72	及格	0					8	30	不及格	0	48.2	0	48.2	不及格
44	465	化学本19401	201941515	1	徐月赢	2	2001-06-06	河北省唐山市开平区越河镇东王盼庄村付2排6号	165	63	100	正常	2365	66	及格	8.4	78	及格	150	50	不及格	0	0	不及格	4′32	60	及格	0					30	62	及格	0					63.7	0	63.7	及格
44	465	化学本19401	201941516	1	崔宇鑫	1	2001-07-25	河北省唐山市丰南区德馨花园24号楼二单元601	186	80	100	正常	4450	80	良好	10.2	0	不及格	228	68	及格	0	10	不及格					4′23	62	及格	0					8	30	不及格	0	50.2	0	50.2	不及格
44	465	化学本19401	201941517	11	唐欣然	2	2001-05-12	河北省唐山市丰润区紫草坞村	164	54	100	正常	2231	62	及格	10.4	50	不及格	160	64	及格	14	70	及格	4′09	68	及格	0					35	68	及格	0					68.1	0	68.1	及格
44	465	化学本19401	201941518	1	郝秋玉	2	1999-12-08	河北省唐山市滦州市雷庄镇郝家院头村	160	66	80	超重	2300	64	及格	11.2	10	不及格	220	100	优秀	22	85	良好	4′04	70	及格	0					30	62	及格	0					62.3	0	62.3	及格
44	465	化学本19401	201941519	1	李欣雨	2	2001-07-10	河北省唐山市滦州市古马镇潘庄村10排19号	157	49	100	正常	2275	64	及格	8.3	78	及格	155	62	及格	4	20	不及格	3′53	74	及格	0					40	72	及格	0					70.4	0	70.4	及格
44	465	化学本19401	201941520	1	李月颖	2	2000-03-13	河北省唐山市滦州市响嘡镇姜庄村	161	50	100	正常	2300	64	及格	8.5	76	及格	190	85	良好	22	85	良好	3′52	76	及格	0					35	68	及格	0					78.8	0	78.8	及格
44	465	化学本19401	201941521	1	杜小涵	2	2001-01-10	河北省唐山市滦南县扒齿港镇杜平坨村	170	51	100	正常	2121	60	及格	9.5	66	及格	165	68	及格	0	0	不及格	4′1	68	及格	0					33	66	及格	0					64.2	0	64.2	及格
44	466	化学本19402	201941541	1	苗一泉	1	2001-11-16	河北省邢台市隆尧县紫祥苑7号楼一单元101	184	75	100	正常	4565	80	良好	8.2	68	及格	220	64	及格	1	20	不及格					3′58	72	及格	0					7	20	不及格	0	65.4	0	65.4	及格
44	466	化学本19402	201941542	1	曾清华	2	2001-11-30	河北省保定市安新县芦庄乡芦庄村芦庄中学1院30号	156	65	80	超重	2126	60	及格	10.2	60	及格	160	64	及格	31	100	优秀	4′45	40	不及格	0					31	64	及格	0					63.8	0	63.8	及格
44	466	化学本19402	201941543	1	张银杰	2	2001-03-06	河北省保定市易县梁格庄镇五里庄村226号	161	48	100	正常	1976	40	不及格	8.3	78	及格	160	64	及格	20	80	良好	3′2	95	优秀	0					31	64	及格	0					76.4	0	76.4	及格
44	466	化学本19402	201941544	1	王兴伟	2	1999-09-10	河北省曲阳县第一高级中学	160	62	80	超重	2127	60	及格	10.2	60	及格	160	64	及格	29	100	优秀	4′32	60	及格	0					25	50	不及格	0					66.4	0	66.4	及格
44	466	化学本19402	201941545	1	郭子皎	2	2000-01-02	河北省保定市曲阳永宁中学	165	48	100	正常	1976	40	不及格	10.2	60	及格	160	64	及格	35	100	优秀	4′22	64	及格	0					22	30	不及格	0					65.2	0	65.2	及格
44	466	化学本19402	201941546	1	陈墨桐	2	2001-01-27	河北省保定市博野县程委镇耿庄村3区14号	169	55	100	正常	2460	68	及格	9.2	70	及格	155	62	及格	20	80	良好	4′06	70	及格	0					28	60	及格	0					73.4	0	73.4	及格
44	466	化学本19402	201941547	1	郭鹏雪	2	2001-04-26	河北省保定市雄县昝岗镇西河岗村	158	51	100	正常	2265	64	及格	10.7	30	不及格	150	50	不及格	7	60	及格	3′2	95	优秀	0					32	64	及格	0					67	0	67	及格
44	466	化学本19402	201941548	1	任彩云	2	1999-03-22	河北省张几口市宣化区府城南大街工程家属院27号楼	160	66	80	超重	2255	64	及格	10.2	60	及格	165	68	及格	20	80	良好	4′23	62	及格	0					33	66	及格	0					67.4	0	67.4	及格
44	466	化学本19402	201941549	1	蔡佳文	2	2000-11-30	河北省张家口市蔚县蔚州镇金海居32号楼1单元502	163	64	80	超重	2200	62	及格	10.2	60	及格	168	70	及格	6	50	不及格	4′45	40	不及格	0					25	50	不及格	0					58.3	0	58.3	不及格
44	466	化学本19402	201941550	1	左骏涛	1	2000-07-04	河北省张家口市赤城县雕鹗镇雕鹗村富民街33号	173	82	80	超重	3200	60	及格	9.1	50	不及格	175	0	不及格	16	76	及格					4′2	64	及格	0					6	10	不及格	0	52.4	0	52.4	不及格
44	466	化学本19402	201941551	1	梁仕龙	1	2000-08-29	河北省承德市兴隆县李家营镇苗家营村	180	59	100	正常	4200	76	及格	8.2	68	及格	222	66	及格	1	20	不及格					4′48	50	不及格	0					5	0	不及格	0	58.6	0	58.6	不及格
44	466	化学本19402	201941552	11	李珊	2	2000-07-12	河北省承德市平泉市第一中学（校本部）	166	50	100	正常	1943	30	不及格	9.3	68	及格	165	68	及格	17	76	及格	4′08	68	及格	0					14	0	不及格	0					61.1	0	61.1	及格
44	466	化学本19402	201941553	1	邵艳辉	2	2001-11-04	河北省承德市平泉市平泉一中校本部	167	55	100	正常	2475	68	及格	11	20	不及格	145	40	不及格	13	70	及格	3′2	95	优秀	0					20	20	不及格	0					61.2	0	61.2	及格
44	466	化学本19402	201941554	11	岳鹏	1	1999-11-19	河北省承德市围场县围场镇金都花园一号楼二单元1003	181	82	80	超重	4961	90	优秀	8	70	及格	220	64	及格	1	20	不及格					4′48	50	不及格	0					10	50	不及格	0	62.9	0	62.9	及格
44	466	化学本19402	201941555	1	刘淑慧	2	2000-10-02	献县一中北校区理四班刘淑慧同学收	163	55	100	正常	2375	66	及格	11.1	10	不及格	155	62	及格	17	76	及格	4′45	40	不及格	0					33	66	及格	0					55.3	0	55.3	不及格
44	466	化学本19402	201941556	1	王昕	2	2002-02-22	河北省沧州市献县第一中学北校区理五班王昕收	158	55	100	正常	2450	68	及格	10.2	60	及格	165	68	及格	35	100	优秀	4′43	40	不及格	0					30	62	及格	0					68.2	0	68.2	及格
44	466	化学本19402	201941557	1	刘欣雨	2	2001-08-30	河北省泊头市齐桥镇清河头村1号	160	66	80	超重	2365	66	及格	10.9	20	不及格	163	66	及格	21	85	良好	4′22	64	及格	0					30	62	及格	0					60	0	60	及格
44	466	化学本19402	201941558	1	梁安琪	2	2001-11-11	河北省保定市安新县刘李庄镇梁庄村工农大街3号	155	47.5	100	正常	1849	0	不及格	9.6	66	及格	160	64	及格	10	64	及格	4′16	66	及格	0					30	62	及格	0					60.4	0	60.4	及格
44	466	化学本19402	201941559	1	魏子晴	2	2001-12-29	河北省廊坊市广阳区群乐里3单301	170	75	80	超重	2672	72	及格	8.5	76	及格	172	72	及格	1	0	不及格	4′0	72	及格	0					33	66	及格	0					66.2	0	66.2	及格
44	466	化学本19402	201941560	1	王晔	2	2000-10-18	河北省廊坊市文安县兴隆宫镇小龙华村学校北街西北五胡同8号	163	60	100	正常	2194	62	及格	8.3	78	及格	164	68	及格	24	90	优秀	4′23	62	及格	0					25	50	不及格	0					73.1	0	73.1	及格
44	466	化学本19402	201941561	1	姚丽嘉	2	2001-03-02	河北省廊坊市香河县第一中学	160	43	80	低体重	2123	60	及格	9.3	68	及格	176	76	及格	25	95	优秀	3′2	95	优秀	0					25	50	不及格	0					75.7	0	75.7	及格
44	466	化学本19402	201941562	1	马书函	2	1999-06-17	北京朝阳鹿港嘉苑50号院底商13391642153	168	66	100	正常	1921	20	不及格	10.2	60	及格	170	72	及格	11	66	及格	4′19	64	及格	0					30	62	及格	0					62.8	0	62.8	及格
44	466	化学本19402	201941563	1	肖孟珊	2	2001-02-27	河北省廊坊市大城县大城一中	160	46	100	正常	2343	64	及格	9.6	66	及格	192	85	良好	3	10	不及格	3′55	74	及格	0					24	40	不及格	0					66.1	0	66.1	及格
44	466	化学本19402	201941564	1	郭梦家	2	2001-06-11	河北省廊坊市文安县北光洲村	150	77	60	肥胖	2265	64	及格	8.3	78	及格	164	68	及格	10	64	及格	3′2	95	优秀	0					22	30	不及格	0					69.4	0	69.4	及格
44	466	化学本19402	201941565	1	孙琳	2	2001-12-20	北京市通州区马驹桥新海市场五号厅西门宝国海鲜	168	47	80	低体重	2365	66	及格	8.5	76	及格	165	68	及格	1	0	不及格	4′4	50	不及格	0					20	20	不及格	0					55.9	0	55.9	不及格
44	466	化学本19402	201941566	11	张子怡	2	2000-11-07	北京市朝阳区金盏乡东窑村476号	168	58	100	正常	2375	66	及格	9.9	62	及格	160	64	及格	4	20	不及格	4′32	60	及格	0					48	80	良好	0					65.7	0	65.7	及格
44	466	化学本19402	201941567	1	张雪	2	2001-02-24	河北省张家口市蔚县代王城镇四村	165	52	100	正常	1930	30	不及格	10.4	50	不及格	165	68	及格	17	76	及格	4′34	50	不及格	0					22	30	不及格	0					56.9	0	56.9	不及格
44	466	化学本19402	201941568	1	闫宇昕	2	2000-12-22	河北省邯郸市峰峰矿区春光西区19号楼2单元	166	47	80	低体重	2465	68	及格	8.7	74	及格	186	80	良好	35	100	优秀	3′48	76	及格	0					33	66	及格	0					76.8	0	76.8	及格
44	466	化学本19402	201941569	1	魏欣雪	2	2001-03-01	河北省邯郸市永年区临洺关镇迎宾东大街海城国际公寓3号楼	160	50	100	正常	2365	66	及格	10	62	及格	180	78	及格	35	100	优秀	4′53	30	不及格	0					37	70	及格	0					68.1	0	68.1	及格
44	466	化学本19402	201941571	1	刘雪晴	2	2000-05-01	河北省沧州市东光县卫健局	160	50	100	正常	2365	66	及格	10.1	60	及格	165	68	及格	13	70	及格	4′21	64	及格	0					31	64	及格	0					69.9	0	69.9	及格
44	466	化学本19402	201941572	1	周爱瑶	2	2000-05-21	河北省邢台市宁晋县耿庄桥镇长路乡南周家庄	170	54	100	正常	2036	50	不及格	10.3	50	不及格	130	10	不及格	7	60	及格	3′2	95	优秀	0					22	30	不及格	0					61.5	0	61.5	及格
44	466	化学本19402	201941573	1	杨冰悦	2	2002-01-06	河北省邯郸市馆陶县南徐村乡北郭庄村	160	66	80	超重	2307	64	及格	10.3	50	不及格	185	80	良好	20	80	良好	3′52	76	及格	0					29	62	及格	0					69	0	69	及格
44	466	化学本19402	201941574	1	毕凯玥	2	2000-07-17	山东省东营市广饶县大王镇李乔西恒丰生活区4号楼一单元105	156	55	100	正常	2153	62	及格	11.4	0	不及格	155	62	及格	17	76	及格	4′03	70	及格	0					17	10	不及格	0					53.1	0	53.1	不及格
44	466	化学本19402	201941575	1	孙嘉祯	2	2000-02-16	河北省沧州市盐山县盐山镇千童小区十号楼四单元301	166	55	100	正常	2450	68	及格	8.3	78	及格	170	72	及格	29	100	优秀	4′03	70	及格	0					30	62	及格	0					78.2	0	78.2	及格
44	466	化学本19402	201941576	1	李爽	2	2002-06-18	河北省邯郸市大名县旧治乡三里店村运管站南邻	155	59	80	超重	2365	66	及格	10.3	50	不及格	145	40	不及格	17	76	及格	4′32	60	及格	0					29	62	及格	0					61.7	0	61.7	及格
44	466	化学本19402	201941577	1	杨梦宇	2	2000-08-21	河北省沧州市新华区建设北街交通局宿舍26号楼二单元303	172	61	100	正常	2437	66	及格	8.9	72	及格	180	78	及格	1	0	不及格	4′1	68	及格	0					30	62	及格	0					66.9	0	66.9	及格
44	466	化学本19402	201941578	1	安梦婷	2	2000-09-12	河北省故城县郑口镇星河湾22楼2单元201	165	56	100	正常	2169	62	及格	9	72	及格	168	70	及格	0	0	不及格	4′07	70	及格	0					25	50	不及格	0					64.7	0	64.7	及格
44	466	化学本19402	201941579	1	孙晓倩	2	1998-11-25	河北省衡水市阜城县漫河乡塘坊村77号	166	64	100	正常	2375	66	及格	10.6	40	不及格	152	60	及格	4	20	不及格	4′17	66	及格	0					24	40	不及格	0					58.1	0	58.1	不及格
44	466	化学本19402	201941580	1	张一丹	2	2001-05-07	河北省定州市东亭镇东庞村287号	165	57	100	正常	2375	66	及格	10.5	40	不及格	158	64	及格	35	100	优秀	4′21	64	及格	0					20	20	不及格	0					64.1	0	64.1	及格
44	467	环境设计本19401	201944171	1	孙一森	1	2000-12-24	石家庄市新市南路203号经贸大学南院教工宿舍2号楼2单元402	175	80	80	超重	3750	68	及格	7.9	70	及格	260	85	良好	23	90	优秀					4′3	60	及格	0					6	10	不及格	0	66.7	0	66.7	及格
44	467	环境设计本19401	201944172	1	陈嘉诚	1	2000-09-28	河北省石家庄市桥西区红旗大街176号210室	175	51	80	低体重	3700	68	及格	8.2	68	及格	230	70	及格	9	66	及格					5′02	40	不及格	0					10	50	不及格	0	62.4	0	62.4	及格
44	467	环境设计本19401	201944173	1	刘翠萍	2	2001-07-26	河北省石家庄市裕华区体育南大街308号怀特装饰城一号馆c区1-7	162	52	100	正常	2150	62	及格	9.2	70	及格	170	72	及格	25	95	优秀	4′25	62	及格	0					36	68	及格	0					74.2	0	74.2	及格
44	467	环境设计本19401	201944174	1	甄喜莹	2	2000-01-22	河北省石家庄市无极县幸福二街东边第三家（路北）	170	85	60	肥胖	2250	64	及格	8.9	72	及格	165	68	及格	25	95	优秀	4′37	50	不及格	0					35	68	及格	0					66.1	0	66.1	及格
44	467	环境设计本19401	201944175	1	董丽娟	2	2001-05-27	河北省唐山市曹妃甸区桥西街海丰里398号	165	48	100	正常	2140	60	及格	9.7	64	及格	164	68	及格	14	70	及格	4′15	66	及格	0					32	64	及格	0					70.2	0	70.2	及格
44	467	环境设计本19401	201944176	1	马晓涵	2	2001-01-02	河北省唐山市曹妃甸区九农场西青坨村410号	165	43	80	低体重	2000	40	不及格	9.8	64	及格	155	62	及格	35	100	优秀	4′32	60	及格	0					31	64	及格	0					65.4	0	65.4	及格
44	467	环境设计本19401	201944177	1	刘佳佳	2	1999-06-22	河北省唐山市遵化市东新庄镇假日阳光超市旁永通通讯	156	43	100	正常	1800	0	不及格	10	62	及格	149	50	不及格	19	78	及格	4′25	62	及格	0					34	66	及格	0					59.2	0	59.2	不及格
44	467	环境设计本19401	201944178	11	李帆	1	2000-12-18	河北省秦皇岛市海港区铁新里13栋4单元5楼西室	178	83	80	超重	3500	64	及格	9.2	50	不及格	220	64	及格	1	20	不及格					5′3	30	不及格	0					7	20	不及格	0	48	0	48	不及格
44	467	环境设计本19401	201944179	11	杨欣怡	2	2000-09-09	河北省秦皇岛市海港区珠江道泰和家园16栋3单元5号	160	50	100	正常	2450	68	及格	9.2	70	及格	175	74	及格	11	66	及格	4′16	66	及格	0					34	66	及格	0					73	0	73	及格
44	467	环境设计本19401	201944180	1	郭欣梅	2	1999-01-22	河北省秦皇岛市昌黎县荒佃庄乡南小营村	160	46	100	正常	2650	72	及格	9.2	70	及格	174	74	及格	12	68	及格	4′32	60	及格	0					36	68	及格	0					72.8	0	72.8	及格
44	467	环境设计本19401	201944181	1	常佳慧	2	2001-05-18	河北省邯郸市丛台区东柳东街创鑫阳光城三期阳光嘉园9-1-9	160	60	100	正常	2100	60	及格	10	62	及格	165	68	及格	14	70	及格	4′25	62	及格	0					31	64	及格	0					69	0	69	及格
44	467	环境设计本19401	201944182	1	王涵	2	2001-11-20	河北省邯郸市曲周县盛世凤城9号楼2单元502	164	53	100	正常	2200	62	及格	9	72	及格	171	72	及格	2	0	不及格	4′19	64	及格	0					28	60	及格	0					64.7	0	64.7	及格
44	467	环境设计本19401	201944183	1	马思豪	1	1999-10-01	河北省邢台市柏乡县柏乡镇金颐园小区5号楼3单元	165	65	100	正常	3760	68	及格	8	70	及格	230	70	及格	3.4	50	不及格					4′3	60	及格	0					8	30	不及格	0	66.2	0	66.2	及格
44	467	环境设计本19401	201944184	1	吴雨璇	2	2001-06-15	河北省保定市 莲池区 西关大街 北二胡同 二单元 14号楼401	165	60	100	正常	2450	68	及格	8.8	74	及格	181	78	及格	6	50	不及格	4′24	62	及格	0					34	66	及格	0					71.8	0	71.8	及格
44	467	环境设计本19401	201944185	1	李培智	1	2001-01-29	河北省保定市涞水县波峰中学185班宋东杰老师	159	50	100	正常	2000	0	不及格	9.1	50	不及格	160	0	不及格	0	10	不及格					4′12	66	及格	0					12	64	及格	0	45.6	0	45.6	不及格
44	467	环境设计本19401	201944187	1	陈磊	1	1999-03-20	河北省保定市涞源县涞源第一中学	175	65	100	正常	3600	66	及格	7.5	74	及格	240	74	及格	11	68	及格					4′25	62	及格	0					11	60	及格	0	72.3	0	72.3	及格
44	467	环境设计本19401	201944188	1	仝淼	2	2001-03-10	河北省保定市望都县温泉花园2号楼五单元402室	161	50	100	正常	2180	62	及格	9.2	70	及格	155	62	及格	9	62	及格	4′25	62	及格	0					34	66	及格	0					69.7	0	69.7	及格
44	467	环境设计本19401	201944189	1	刘帅	1	2001-08-03	河北省保定市蠡县蠡吾镇范蠡大观B区2号楼2单元1101室	185	78	100	正常	3800	70	及格	8.3	66	及格	240	74	及格	13	72	及格					5′5	20	不及格	0					6	10	不及格	0	58.3	0	58.3	不及格
44	467	环境设计本19401	201944190	1	李嘉晟	1	2000-11-13	河北省保定市雄县雄州镇南市场中鑫街v7	172	65	100	正常	3675	66	及格	8.1	68	及格	220	64	及格	1	20	不及格					5′1	40	不及格	0					7	20	不及格	0	56.9	0	56.9	不及格
44	467	环境设计本19401	201944191	1	王俊杰	1	2000-10-11	河北省张家口市桥西区明德北西沙河大街3号底商北方口腔	175	70	100	正常	3680	68	及格	7	80	良好	245	76	及格	14	74	及格					4′05	70	及格	0					15	76	及格	0	77.8	0	77.8	及格
44	467	环境设计本19401	201944192	1	王丹	2	2001-11-28	北京市大兴区黄村镇狼垡一村商业中心南30米大福名剪	162	77	60	肥胖	2500	68	及格	9	72	及格	165	68	及格	12	68	及格	4′25	62	及格	0					36	68	及格	0					66.4	0	66.4	及格
44	467	环境设计本19401	201944193	1	高鑫怡	2	2000-09-10	河北省张家口市阳原县蓝郡小区	158	45	100	正常	2654	72	及格	9.7	64	及格	155	62	及格	7	60	及格	4′44	40	不及格	0					29	62	及格	0					65	0	65	及格
44	467	环境设计本19401	201944194	1	贺思懿	2	2001-06-29	河北省 廊坊市 三河市 燕郊开发区 美林湾48号楼2单元1002	167	55	100	正常	2541	68	及格	9.5	66	及格	154	60	及格	14	70	及格	4′24	62	及格	0					35	68	及格	0					70.6	0	70.6	及格
44	467	环境设计本19401	201944195	1	同家玉	2	2000-12-19	河北省衡水市桃城区宁安路1号衡水市十四中学西校区	171	80	80	超重	2600	70	及格	8.9	72	及格	164	68	及格	4	20	不及格	4′19	64	及格	0					36	68	及格	0					65.3	0	65.3	及格
44	468	会计专19301	201930391	1	李心怡	2	2001-04-11	河北省石家庄市元氏县黑水河乡旷村	160	65	80	超重	2500	68	及格	8.3	78	及格	160	64	及格	0	0	不及格	3′59	72	及格	0					39	72	及格	0					65.8	0	65.8	及格
44	468	会计专19301	201930392	1	王静	2	2000-10-02	河北省唐山市丰南区西葛镇刘各庄村二区74号	158	66	80	超重	2650	72	及格	10.3	50	不及格	174	74	及格	8	62	及格	4′18	64	及格	0					40	72	及格	0					66.4	0	66.4	及格
44	468	会计专19301	201930393	1	轩平平	2	2000-05-26	河北省唐山市玉田县石臼窝镇孟三庄村后大街50号	166	65	100	正常	2500	68	及格	9.4	68	及格	158	64	及格	3	10	不及格	4′11	68	及格	0					35	68	及格	0					66.6	0	66.6	及格
44	468	会计专19301	201930394	1	纪天慧	2	2001-01-20	河北省秦皇岛市海港区珠江道街道和平里前进新村47栋4单元102室	161	46	100	正常	2600	70	及格	8.9	72	及格	156	62	及格	3	10	不及格	3′58	72	及格	0					35	68	及格	0					68.3	0	68.3	及格
44	468	会计专19301	201930395	1	魏欣荣	2	2001-10-02	河北省邯郸市大名县大名镇天雄路1号大名一中	153	44	100	正常	2700	72	及格	8.7	74	及格	176	76	及格	13	70	及格	3′54	74	及格	0					34	66	及格	0					76.6	0	76.6	及格
44	468	会计专19301	201930396	1	张亚星	1	2001-04-21	河北省邯郸市邱县古城营乡刘坡村3组33号	178	63	100	正常	5000	90	优秀	8	70	及格	235	72	及格	10	68	及格					3′5	76	及格	0					10	50	不及格	0	76.7	0	76.7	及格
44	468	会计专19301	201930397	1	秦瑞峰	1	2001-01-19	河北省邯郸市曲周县新中医院康复中心	176	58	100	正常	4200	76	及格	7	80	良好	250	80	良好	26	100	优秀					4′08	68	及格	0					14	72	及格	0	81.2	0	81.2	良好
44	468	会计专19301	201930398	1	胡玉川	2	2000-01-28	河北省宁晋县纪昌庄乡纪昌庄村	162	58	100	正常	1940	30	不及格	9.4	68	及格	220	100	优秀	11	66	及格	3′2	95	优秀	0					30	62	及格	0					74.9	0	74.9	及格
44	468	会计专19301	201930399	1	袁冰	2	2000-01-09	河北省邢台市宁晋县大陆村镇雷家庄村幸福街27号	164	54	100	正常	1790	0	不及格	10.1	60	及格	160	64	及格	23	90	优秀	5′0	30	不及格	0					33	66	及格	0					55	0	55	不及格
44	468	会计专19301	201930400	1	冯雅	2	2001-01-10	河北省保定市清苑区温仁镇王盘村	157	47	100	正常	2600	70	及格	8.3	78	及格	205	95	优秀	23	90	优秀	3′57	74	及格	0					30	62	及格	0					80.6	0	80.6	良好
44	468	会计专19301	201930401	1	庞爽	2	2000-09-12	河北省保定市雄县龙湾镇西狄头村2组104号	166	57	100	正常	2600	70	及格	9.8	64	及格	165	68	及格	3	10	不及格	4′08	68	及格	0					11	0	不及格	0					59.7	0	59.7	不及格
44	468	会计专19301	201930402	1	李世朋	2	2000-09-05	河北省保定市唐县盛世豪庭	167	60	100	正常	1810	0	不及格	8.3	78	及格	185	80	良好	3	10	不及格	4′11	68	及格	0					30	62	及格	0					59.4	0	59.4	不及格
44	468	会计专19301	201930403	1	韩灿	2	2001-12-26	河北省曲阳县第一高级中学	155	46	100	正常	2500	68	及格	9.1	70	及格	192	85	良好	10	64	及格	3′59	72	及格	0					33	66	及格	0					75.1	0	75.1	及格
44	468	会计专19301	201930404	1	张佳雪	2	2002-01-06	河北省保定市曲阳永宁中学	157	66	80	超重	4200	100	优秀	9.8	64	及格	153	60	及格	11	66	及格	4′33	50	不及格	0					21	30	不及格	0					65.4	0	65.4	及格
44	468	会计专19301	201930405	1	李秀秀	2	2000-02-01	河北省张家口市蔚县宋家庄镇北口村	163	55	100	正常	2700	72	及格	10.3	50	不及格	184	80	良好	4	20	不及格	3′2	95	优秀	0					33	66	及格	0					71.4	0	71.4	及格
44	468	会计专19301	201930406	1	周浩	1	1999-10-26	河北省沧州市沧县高川乡南马坦村	180	65	100	正常	6500	100	优秀	7.1	78	及格	235	72	及格	22	90	优秀					3′5	76	及格	0					15	76	及格	0	84.6	0	84.6	良好
44	468	会计专19301	201930407	1	周建荣	2	2000-03-08	河北省沧州市冯家口镇车官屯村之文超市	158	41	80	低体重	2500	68	及格	8.3	78	及格	220	100	优秀	20	80	良好	3′59	72	及格	0					13	0	不及格	0					70.2	0	70.2	及格
44	468	会计专19301	201930408	1	董翠蒙	2	2000-07-24	河北省任丘市辛中驿镇南张庄	168	58	100	正常	2700	72	及格	9.1	70	及格	180	78	及格	16	74	及格	3′59	72	及格	0					33	66	及格	0					76	0	76	及格
44	468	会计专19301	201930409	1	齐佳美	2	2001-10-05	河北省衡水市安平县程油子乡北里村	163	58	100	正常	2500	68	及格	10.1	60	及格	184	80	良好	22	85	良好	4′45	40	不及格	0					26	50	不及格	0					66.7	0	66.7	及格
44	468	会计专19301	201930410	1	王莹莹	2	2001-01-23	河北省衡水市深州市大堤镇南堤上村	158	48	100	正常	2000	40	不及格	10	62	及格	155	62	及格	20	80	良好	3′54	74	及格	0					33	66	及格	0					69	0	69	及格
44	468	会计专19301	201930411	1	冯世洁	2	2001-04-12	河北省石家庄市长安区南村镇南村和顺巷5号	164	55	100	正常	2500	68	及格	9.8	64	及格	176	76	及格	23	90	优秀	4′33	50	不及格	0					36	68	及格	0					71.4	0	71.4	及格
44	468	会计专19301	201930412	1	聂玉改	2	2001-11-14	河北省藁城区常安镇北周卦村	160	48	100	正常	2600	70	及格	8.3	78	及格	177	76	及格	0	0	不及格	3′5	76	及格	0					30	62	及格	0					70.1	0	70.1	及格
44	468	会计专19301	201930413	1	田梦凡	2	2000-09-16	河北省石家庄市鹿泉区银山花园北区18号楼1单元301	166	51	100	正常	2500	68	及格	8.7	74	及格	178	76	及格	35	100	优秀	3′2	95	优秀	0					30	62	及格	0					82.8	0	82.8	良好
44	468	会计专19301	201930414	1	王甜雨	2	2000-10-25	河北省邯郸市磁县黄沙镇南黄沙三街	153	47	100	正常	1810	0	不及格	9.8	64	及格	160	64	及格	20	80	良好	4′33	50	不及格	0					20	20	不及格	0					54.2	0	54.2	不及格
44	468	会计专19301	201930415	1	王可	2	2001-02-13	河北省邯郸市馆陶县第一中学	164	65	80	超重	2500	68	及格	9.5	66	及格	183	80	良好	3	10	不及格	4′34	50	不及格	0					33	66	及格	0					61	0	61	及格
44	468	会计专19301	201930417	1	张玲玲	2	2001-09-05	河北省武安市徘徊镇新安村	165	72	80	超重	2700	72	及格	8	80	良好	152	60	及格	23	90	优秀	4′22	64	及格	0					27	60	及格	0					72.6	0	72.6	及格
44	468	会计专19301	201930418	1	王佳诺	2	2000-11-20	河北省邢台市任县辛店镇象牙寨村896号	153	53	100	正常	2600	70	及格	8.4	78	及格	182	80	良好	22	85	良好	4′04	70	及格	0					14	0	不及格	0					71.6	0	71.6	及格
44	468	会计专19301	201930419	1	杨博一	2	2000-12-07	河北省保定市莲池区恒祥北大街北三环东良村	163	66	80	超重	2500	68	及格	9.2	70	及格	151	50	不及格	16	74	及格	4′45	40	不及格	0					33	66	及格	0					63.2	0	63.2	及格
44	468	会计专19301	201930420	1	李云飞	1	2001-12-13	河北省保定市涞水县义安镇波峰中学190班	176	65	100	正常	3600	66	及格	8.3	66	及格	195	30	不及格	22	90	优秀					3′5	76	及格	0					12	64	及格	0	71.7	0	71.7	及格
44	468	会计专19301	201930421	1	刘晓玉	2	2001-04-15	河北省保定市涞水县涞水镇汇通雅苑1号楼3单元1302	168	51	100	正常	2500	68	及格	8.3	78	及格	168	70	及格	23	90	优秀	4′11	68	及格	0					28	60	及格	0					76.4	0	76.4	及格
44	468	会计专19301	201930422	1	崔思凡	2	2001-12-08	河北省保定市易县安格庄乡南头村249号	168	54	100	正常	1900	20	不及格	9.8	64	及格	220	100	优秀	20	80	良好	4′08	68	及格	0					21	30	不及格	0					65.4	0	65.4	及格
44	468	会计专19301	201930423	1	岳振腾	1	2001-02-24	河北省保定市蠡县大百尺镇百尺村	168	63	100	正常	3700	68	及格	8.3	66	及格	210	60	及格	2	30	不及格					3′5	76	及格	0					16	80	良好	0	70.6	0	70.6	及格
44	468	会计专19301	201930424	1	肖蒙	2	2001-10-17	河北省安国市安国中学646班	161	70	80	超重	2600	70	及格	10	62	及格	182	80	良好	12	68	及格	3′2	95	优秀	0					27	60	及格	0					74.7	0	74.7	及格
44	468	会计专19301	201930425	1	许鹏程	2	2000-10-10	河北省张家口怀来县沙城镇时代广场绿源电动车13780232589	166	45	80	低体重	2500	68	及格	7.5	95	优秀	180	78	及格	20	80	良好	3′49	76	及格	0					29	62	及格	0					78.4	0	78.4	及格
44	468	会计专19301	201930426	3	刘凯程	1	2000-11-26	河北省沧州市新华区欣欣家园4号楼2单元101室	178	71	100	正常	5700	100	优秀	9.1	50	不及格	195	30	不及格	13	72	及格					4′31	50	不及格	0					13	68	及格	0	67	0	67	及格
44	468	会计专19301	201930427	1	杨艺	2	2001-06-02	河北省沧州市盐山县盐山镇韩桥村	162	58	100	正常	2600	70	及格	9.2	70	及格	160	64	及格	10	64	及格	4′1	68	及格	0					28	60	及格	0					71.9	0	71.9	及格
44	468	会计专19301	201930428	1	杨洪英	2	2000-12-13	河北省沧州市黄骅市开发区昌骅大街北汽五号门	160	46	100	正常	1780	0	不及格	8.8	74	及格	187	80	良好	16	74	及格	3′51	76	及格	0					40	72	及格	0					67.6	0	67.6	及格
44	468	会计专19301	201930429	1	张雪莲	2	2000-04-29	河北省沧州市河间市第一中学	161	44	80	低体重	2600	70	及格	9.9	62	及格	168	70	及格	22	85	良好	4′25	62	及格	0					27	60	及格	0					68.8	0	68.8	及格
44	468	会计专19301	201930430	1	段爱香	2	2000-10-22	河北省衡水市安平县西两洼乡西里屯村343号	155	65	80	超重	2500	68	及格	9.7	64	及格	145	40	不及格	35	100	优秀	5′0	30	不及格	0					33	66	及格	0					61.6	0	61.6	及格
44	469	计算机本19401	201943289	1	许可	1	2000-12-02	河北省石家庄市长安区胜利北街178号神州嘉园11-4-201	170	60	100	正常	2200	0	不及格	7.6	74	及格	230	70	及格	0	10	不及格					4′25	62	及格	0					6	10	不及格	0	51.2	0	51.2	不及格
44	469	计算机本19401	201943290	1	黄静泽	1	2001-03-07	河北省石家庄市桥西区振岗路118号以岭家属院2号楼4单元602室	175	55	100	正常	2500	10	不及格	7.5	74	及格	252	80	良好	2.3	40	不及格					4′5	50	不及格	0					3	0	不及格	0	53.3	0	53.3	不及格
44	469	计算机本19401	201943291	1	时晓彤	2	2002-08-14	河北省石家庄市元氏县北正乡鹿台村	160	57	100	正常	2500	68	及格	10	62	及格	166	68	及格	1	0	不及格	4′47	40	不及格	0					21	30	不及格	0					55.4	0	55.4	不及格
44	469	计算机本19401	201943292	1	杨松贺	1	2001-06-27	河北省晋州市槐树镇管洽村北中东路67号	183	85	80	超重	2200	0	不及格	7.3	76	及格	260	85	良好	1.4	30	不及格					3′48	76	及格	0					7	20	不及格	0	55.9	0	55.9	不及格
44	469	计算机本19401	201943293	1	孟祥宇	1	2001-07-25	河北省唐山市丰润区九小区207栋3门403号	173	75	80	超重	2200	0	不及格	8.2	68	及格	210	60	及格	1	20	不及格					4′3	60	及格	0					3	0	不及格	0	45.6	0	45.6	不及格
44	469	计算机本19401	201943294	1	郑乘源	1	2000-10-28	河北省唐山市滦县自来水公司	185	78	100	正常	2000	0	不及格	7.6	74	及格	220	64	及格	1	20	不及格					4′25	62	及格	0					2	0	不及格	0	50.6	0	50.6	不及格
44	469	计算机本19401	201943295	1	孟颖	2	2001-03-20	河北省唐山市滦南县南堡镇廒上渔业村	166	51	100	正常	1183	0	不及格	10.3	50	不及格	165	68	及格	16	74	及格	5′1	20	不及格	0					28	60	及格	0					49.2	0	49.2	不及格
44	469	计算机本19401	201943296	1	李嘉怡	2	2002-02-17	河北省遵化市铁厂镇平台村铁平道7排5号	162	62	100	正常	3100	80	良好	8.6	76	及格	194	85	良好	8	62	及格	4′45	40	不及格	0					18	10	不及格	0					65.9	0	65.9	及格
44	469	计算机本19401	201943297	1	崔朝	1	2001-01-10	河北省邯郸市成安县成安一中新校区	170	70	80	超重	2500	10	不及格	7.5	74	及格	258	85	良好	15	74	及格					4′0	72	及格	0					5	0	不及格	0	58.6	0	58.6	不及格
44	469	计算机本19401	201943298	1	田瑶瑶	2	2000-12-03	河北省邯郸市成安县第一中学新校区	163	65	80	超重	1930	30	不及格	10	62	及格	170	72	及格	13	70	及格	5′44	0	不及格	0					22	30	不及格	0					46.1	0	46.1	不及格
44	469	计算机本19401	201943299	1	常佳颖	2	2001-10-08	河北省邯郸市磁县瑞鼎国际3号楼2单元1301	156	41	80	低体重	3000	78	及格	10.6	40	不及格	185	80	良好	13	70	及格	3′54	74	及格	0					23	40	不及格	0					65.5	0	65.5	及格
44	469	计算机本19401	201943300	1	魏佳怡	2	2001-01-21	河北省邯郸市武安市盛景园小区二期	160	49	100	正常	2400	66	及格	10.8	30	不及格	170	72	及格	1	0	不及格	5′44	0	不及格	0					23	40	不及格	0					42.1	0	42.1	不及格
44	469	计算机本19401	201943301	1	杨源源	1	2000-08-03	河北省邢台市桥东区西大街新华南路芙蓉花园向东路南200米利民门诊	176	66	100	正常	2200	0	不及格	7	80	良好	242	76	及格	1	20	不及格					3′55	74	及格	0					3	0	不及格	0	55.4	0	55.4	不及格
44	469	计算机本19401	201943302	1	李梦瑶	2	2002-05-05	河北省邢台市内丘县金店镇清修村107号	157	60	80	超重	2800	74	及格	10.3	50	不及格	150	50	不及格	20	80	良好	5′44	0	不及格	0					20	20	不及格	0					48.1	0	48.1	不及格
44	469	计算机本19401	201943303	1	郭甲倩	2	2002-02-21	河北省邢台市任县碧水澜湾小区27号楼1单元701室	160	45	100	正常	3000	78	及格	9.3	68	及格	162	66	及格	20	80	良好	4′38	50	不及格	0					20	20	不及格	0					66.9	0	66.9	及格
44	469	计算机本19401	201943304	1	张向宇	1	2001-07-24	河北省邢台市清河县朝晖花园	170	70	80	超重	2000	0	不及格	8.3	66	及格	205	50	不及格	2.5	40	不及格					5′1	40	不及格	0					1	0	不及格	0	42.2	0	42.2	不及格
44	469	计算机本19401	201943305	1	纪楚洋	1	2001-04-09	河北省邢台市沙河市白塔镇白塔村开元小区2栋1单元202	171	70	100	正常	1900	0	不及格	8	70	及格	210	60	及格	11	68	及格					5′33	20	不及格	0					1	0	不及格	0	45.8	0	45.8	不及格
44	469	计算机本19401	201943306	1	武奥骏	1	2001-07-05	河北省保定市莲池区北沟头村乾畅电子五金	178	80	80	超重	2200	0	不及格	7.3	76	及格	240	74	及格	10	68	及格					3′35	80	良好	0					3	0	不及格	0	57.4	0	57.4	不及格
44	469	计算机本19401	201943307	1	陈梦龙	1	2000-11-19	河北省保定市清苑区温仁镇付庄村村委会	179	80	80	超重	2200	0	不及格	7.8	72	及格	245	76	及格	1	20	不及格					4′25	62	及格	0					1	0	不及格	0	48.4	0	48.4	不及格
44	469	计算机本19401	201943308	1	安紫辉	2	2001-03-26	河北省保定市望都县赵庄乡十里铺村031号	159	45	100	正常	2400	66	及格	10.3	50	不及格	160	64	及格	20	80	良好	4′55	30	不及格	0					20	20	不及格	0					57.3	0	57.3	不及格
44	469	计算机本19401	201943309	1	王欢	2	2001-03-11	河北省保定市易县凌云册乡凌云册村	162	43	80	低体重	2500	68	及格	8.6	76	及格	185	80	良好	27	100	优秀	5′1	20	不及格	0					27	60	及格	0					65.4	0	65.4	及格
44	469	计算机本19401	201943310	1	杨舒淋	2	2000-05-23	河北省保定市曲阳永宁中学	166	46	80	低体重	2700	72	及格	12.8	0	不及格	160	64	及格	26	95	优秀	4′22	64	及格	0					26	50	不及格	0					56.5	0	56.5	不及格
44	469	计算机本19401	201943311	1	安阳	2	2003-06-18	河北省曲阳县第一高级中学	168	47	80	低体重	2300	64	及格	10.1	60	及格	168	70	及格	26	95	优秀	4′17	66	及格	0					26	50	不及格	0					68.3	0	68.3	及格
44	469	计算机本19401	201943312	1	振威	1	1999-07-01	河北省保定市高碑店市高碑店一中	183	73	100	正常	2200	0	不及格	7.2	78	及格	245	76	及格	12	70	及格					3′33	80	良好	0					8	30	不及格	0	64.2	0	64.2	及格
44	469	计算机本19401	201943313	1	谢建峰	1	2002-02-06	河北省张家口市康保县怡景新城8号楼4单元202南区	182	72	100	正常	1940	0	不及格	7.2	78	及格	230	70	及格	17	78	及格					4′2	64	及格	0					1	0	不及格	0	58.2	0	58.2	不及格
44	469	计算机本19401	201943314	1	张越	1	2001-10-12	河北省张家口市怀安县渡口堡乡渡口堡村34号	177	54	80	低体重	1900	0	不及格	7.5	74	及格	240	74	及格	9	66	及格					4′4	50	不及格	0					2	0	不及格	0	50.8	0	50.8	不及格
44	469	计算机本19401	201943315	1	张旭东	1	2000-11-08	河北省张家口市怀来县存瑞镇东梁新民居109栋6单元101室	180	60	100	正常	2200	0	不及格	8.2	68	及格	236	72	及格	10	68	及格					3′48	76	及格	0					6	10	不及格	0	58.8	0	58.8	不及格
44	469	计算机本19401	201943316	1	喇思博	1	2000-11-03	河北省张家口市怀来县沙城镇五街中科豪庭4号楼一单元503	180	75	100	正常	2300	0	不及格	7.2	78	及格	245	76	及格	13	72	及格					4′2	64	及格	0					3	0	不及格	0	58.2	0	58.2	不及格
44	469	计算机本19401	201943317	1	夏蔚	2	2001-03-19	河北省张家口市蔚县常宁乡司街村	162	56	100	正常	2400	66	及格	10.5	40	不及格	164	68	及格	19	78	及格	4′29	60	及格	0					21	30	不及格	0					62.5	0	62.5	及格
44	469	计算机本19401	201943318	1	王朔晗	1	2001-10-31	河北省沧州市肃宁县万里镇万里完小	174	69	100	正常	2200	0	不及格	7.6	74	及格	255	80	良好	2.5	40	不及格					4′25	62	及格	0					10	50	不及格	0	59.2	0	59.2	不及格
44	469	计算机本19401	201943319	1	李阳阳	1	2000-09-12	河北省沧州市献县第一中学北校区639班	180	62	100	正常	2200	0	不及格	7.2	78	及格	245	76	及格	0	10	不及格					3′25	90	优秀	0					5	0	不及格	0	57.2	0	57.2	不及格
44	469	计算机本19401	201943321	1	毕雅婷	2	2000-04-03	河北省泊头市交河镇金粮家园1号楼4单元402	158	69	80	超重	2450	68	及格	9.6	66	及格	163	66	及格	20	80	良好	4′59	30	不及格	0					20	20	不及格	0					58	0	58	不及格
44	469	计算机本19401	201943322	1	顾志豪	1	2001-11-10	河北省河间市河间市第一中学	175	60	100	正常	2000	0	不及格	6.9	85	良好	235	72	及格	4	50	不及格					3′18	95	优秀	0					11	60	及格	0	69.2	0	69.2	及格
44	469	计算机本19401	201943323	1	郭浩天	1	2001-11-04	河北省廊坊市广阳区枣林路9号廊坊市第十五中15133428255	170	62	100	正常	2100	0	不及格	7.2	78	及格	255	80	良好	17	78	及格					3′55	74	及格	0					6	10	不及格	0	62.2	0	62.2	及格
44	469	计算机本19401	201943325	1	李硕	2	2001-06-24	河北省邢台市威县贺钊乡小王庄村47号	163	52	100	正常	3000	78	及格	9.5	66	及格	174	74	及格	26	95	优秀	4′33	50	不及格	0					26	50	不及格	0					71.8	0	71.8	及格
44	469	计算机本19401	201943326	1	张欢	2	2001-10-09	河北省邢台市隆尧县魏家庄镇张汪村91号	168	52	100	正常	2700	72	及格	9	72	及格	170	72	及格	27	100	优秀	4′37	50	不及格	0					27	60	及格	0					73.4	0	73.4	及格
44	469	计算机本19401	201943327	1	滕国旭	1	2000-11-19	河北省清河县油坊镇滕蒿林村79号	178	80	80	超重	2200	0	不及格	7	80	良好	232	70	及格	4	50	不及格					4′55	40	不及格	0					1	0	不及格	0	48	0	48	不及格
44	469	计算机本19401	201943328	1	边关帅	1	2001-06-04	河北省定州市迎泰新城A区3号楼2单元904	180	72	100	正常	2200	0	不及格	7.6	74	及格	230	70	及格	4	50	不及格					3′55	74	及格	0					1	0	不及格	0	56.6	0	56.6	不及格
44	469	计算机本19401	201943329	1	李乐彤	1	2000-01-26	河北省辛集市辛集镇孤马营村	170	78	80	超重	1830	0	不及格	8.2	68	及格	215	62	及格	3	40	不及格					5′28	30	不及格	0					1	0	不及格	0	41.8	0	41.8	不及格
44	470	计算机本19402	201943330	1	赵泽航	1	2000-11-24	河北省石家庄市长安区西兆通镇西兆通村香水湾小区8-1-502	175	62	100	正常	3800	70	及格	7.5	74	及格	240	74	及格	24	95	优秀					4′1	68	及格	0					7	20	不及格	0	72.8	0	72.8	及格
44	470	计算机本19402	201943331	1	吴梦柯	2	2002-01-23	河北省石家庄市行唐县翟营乡吴磁沟村南大街93号	169	54	100	正常	3200	85	良好	9	72	及格	187	80	良好	6	50	不及格	4′47	40	不及格	0					30	62	及格	0					69.3	0	69.3	及格
44	470	计算机本19402	201943332	1	袁晨泰	1	1999-04-15	河北省石家庄市裕华区方村镇方村文强路71号	173	75	80	超重	5000	90	优秀	7.6	74	及格	220	64	及格	1	20	不及格					3′56	72	及格	0					1	0	不及格	0	63.1	0	63.1	及格
44	470	计算机本19402	201943333	1	胡天博	1	2000-09-23	河北省正定县城 府西街 洪济路 雅馨家园 2号楼1单元502室	179	70	100	正常	4500	80	良好	7.1	78	及格	230	70	及格	10	68	及格					3′45	78	及格	0					4	0	不及格	0	72	0	72	及格
44	470	计算机本19402	201943334	1	陈世杰	1	2001-10-08	河北省新乐市承安镇西五楼村南北大街东12排7号	172	60	100	正常	3700	68	及格	7.7	72	及格	235	72	及格	21	85	良好					3′58	72	及格	0					8	30	不及格	0	72.7	0	72.7	及格
44	470	计算机本19402	201943335	1	周金宇	1	2001-07-18	河北省唐山市丰润区石各庄镇小令公庄村	173	75	80	超重	3500	64	及格	7.7	72	及格	215	62	及格	0	10	不及格					4′15	66	及格	0					2	0	不及格	0	56.4	0	56.4	不及格
44	470	计算机本19402	201943337	1	孙世朋	1	2001-04-26	河北省邯郸市磁县路村营乡北郭村九组2号	172	85	60	肥胖	1830	0	不及格	9.3	40	不及格	220	64	及格	21	85	良好					5′3	30	不及格	0					1	0	不及格	0	37.9	0	37.9	不及格
44	470	计算机本19402	201943338	1	巩文慧	2	2001-07-29	河北省武安市新兴铸管股份公司炼铁部巩永果	160	43	80	低体重	2900	76	及格	9	72	及格	165	68	及格	1	0	不及格	4′27	62	及格	0					34	66	及格	0					63.6	0	63.6	及格
44	470	计算机本19402	201943339	1	邵瑞	2	2001-03-06	河北省邢台市临城县西竖镇东竖村111号	158	47	100	正常	2500	68	及格	8.6	76	及格	170	72	及格	20	80	良好	4′12	68	及格	0					35	68	及格	0					76	0	76	及格
44	470	计算机本19402	201943340	1	谢玉薇	2	2000-10-26	河北省邢台市南和县史召乡梁牌	170	50	100	正常	2900	76	及格	10.5	40	不及格	165	68	及格	20	80	良好	4′38	50	不及格	0					32	64	及格	0					65.6	0	65.6	及格
44	470	计算机本19402	201943341	1	王子怡	2	2001-06-13	河北省保定市清苑区石桥乡胡指挥村一区怡园胡同202号	160	57	100	正常	3000	78	及格	8.4	78	及格	175	74	及格	21	85	良好	3′42	80	良好	0					33	66	及格	0					80.8	0	80.8	良好
44	470	计算机本19402	201943342	1	时岩	2	2001-04-27	河北省涿州市清凉街道龙马家园小区	164	57	100	正常	3000	78	及格	10.3	50	不及格	165	68	及格	21	85	良好	4′29	60	及格	0					37	70	及格	0					71	0	71	及格
44	470	计算机本19402	201943343	1	张靖宇	2	2000-10-20	河北省保定市高阳县庞佐乡庄头村	163	58	100	正常	2900	76	及格	10.5	40	不及格	165	68	及格	1	0	不及格	5′44	0	不及格	0					35	68	及格	0					48	0	48	不及格
44	470	计算机本19402	201943344	1	孙悦	2	2000-04-01	河北省保定市涞源县阁院路224号涞源县第一中学	167	60	100	正常	2600	70	及格	9	72	及格	170	72	及格	20	80	良好	4′33	50	不及格	0					33	66	及格	0					71.7	0	71.7	及格
44	470	计算机本19402	201943345	11	伊航	1	2002-01-27	河北省保定市易县惠东小区16号楼1单元1604室	178	72	100	正常	4000	72	及格	10.2	0	不及格	243	76	及格	0	10	不及格					4′1	68	及格	0					5	0	不及格	0	48	0	48	不及格
44	470	计算机本19402	201943347	1	梁贵阳	1	2001-02-22	河北省保定市曲阳永宁中学	165	50	100	正常	1720	0	不及格	10.3	0	不及格	210	60	及格	15	74	及格					4′25	62	及格	0					2	0	不及格	0	40.8	0	40.8	不及格
44	470	计算机本19402	201943348	1	宋晴	2	2000-06-27	河北省涿州市百尺竿乡西豆家庄村270号	162	44	80	低体重	2500	68	及格	8.8	74	及格	170	72	及格	20	80	良好	3′5	76	及格	0					37	70	及格	0					74.4	0	74.4	及格
44	470	计算机本19402	201943349	1	胡强	1	2000-05-23	河北省保定市涿州市冠云路仙颐园小区4号楼5单元502	176	79	80	超重	1900	0	不及格	10.2	0	不及格	210	60	及格	2	30	不及格					5′3	30	不及格	0					1	0	不及格	0	27	0	27	不及格
44	470	计算机本19402	201943350	1	张庆喜	1	2001-12-02	河北省保定市安国市河北安国中学621班	172	87	60	肥胖	3200	60	及格	10.2	0	不及格	180	0	不及格	5	60	及格					4′35	50	不及格	0					1	0	不及格	0	34	0	34	不及格
44	470	计算机本19402	201943351	1	胡硕楠	1	2001-05-31	河北省廊坊市广阳区廊坊经济技术开发区交口廊和坊金融家	175	79	80	超重	1183	0	不及格	10.5	0	不及格	220	64	及格	9	66	及格					4′25	62	及格	0					2	0	不及格	0	37.4	0	37.4	不及格
44	470	计算机本19402	201943352	1	张涛	1	2000-03-11	河北省沧州市沧县黄递铺乡张武扬村8号	180	60	100	正常	3800	70	及格	10.2	0	不及格	213	60	及格	9	66	及格					4′1	68	及格	0					8	30	不及格	0	54.7	0	54.7	不及格
44	470	计算机本19402	201943353	1	范延顺	1	2001-01-28	河北省沧州市孟村回族自治县新店镇张官店村德兴斋饭店对过	178	71	100	正常	3600	66	及格	10.2	0	不及格	235	72	及格	0	10	不及格					4′55	40	不及格	0					3	0	不及格	0	41.1	0	41.1	不及格
44	470	计算机本19402	201943354	1	邱华霄	1	2001-02-15	河北省沧州市运河区南陈屯乡东屯村	178	80	80	超重	5500	100	优秀	10.2	0	不及格	215	62	及格	10	68	及格					4′05	70	及格	0					3	0	不及格	0	54	0	54	不及格
44	470	计算机本19402	201943355	1	李宗贺	1	2000-06-03	天津市大港区港西街远景一村五号楼四单元101室	170	67	100	正常	2900	40	不及格	10.3	0	不及格	213	60	及格	2	30	不及格					5′0	40	不及格	0					2	0	不及格	0	38	0	38	不及格
44	470	计算机本19402	201943356	1	李梦宇	2	2001-09-29	河北省吴桥县百度小区26号楼1单201室	167	65	100	正常	2500	68	及格	9.6	66	及格	165	68	及格	20	80	良好	4′29	60	及格	0					30	62	及格	0					71.4	0	71.4	及格
44	470	计算机本19402	201943357	1	刘闰枝	2	2001-06-30	河北省沧州市沟店铺乡东丁村	165	55	100	正常	3000	78	及格	10.8	30	不及格	165	68	及格	20	80	良好	5′33	0	不及格	0					32	64	及格	0					53.9	0	53.9	不及格
44	470	计算机本19402	201943358	1	马立佳	2	2000-08-14	河北省沧州市河间市第一中学	160	52	100	正常	3000	78	及格	10.2	60	及格	165	68	及格	22	85	良好	3′54	74	及格	0					38	70	及格	0					75.8	0	75.8	及格
44	470	计算机本19402	201943359	1	赵硕	1	2001-02-27	河北省廊坊市三河市紫竹湾一期六号楼二单元九零五	181	76	100	正常	1830	0	不及格	10.7	0	不及格	213	60	及格	10	68	及格					5′3	30	不及格	0					1	0	不及格	0	33.8	0	33.8	不及格
44	470	计算机本19402	201943360	1	王一帆	2	2002-09-14	河北省廊坊市大城县第一中学	165	61	100	正常	3300	85	良好	9	72	及格	165	68	及格	20	80	良好	4′4	50	不及格	0					35	68	及格	0					73.8	0	73.8	及格
44	470	计算机本19402	201943361	1	张波	1	2000-04-21	河北省廊坊市大城县第一中学	178	55	80	低体重	5200	100	优秀	10.2	0	不及格	230	70	及格	12	70	及格					4′1	68	及格	0					12	64	及格	0	61	0	61	及格
44	470	计算机本19402	201943362	1	郭华富	1	2001-04-28	河北省廊坊市霸州市大何庄村村委会	183	70	100	正常	4700	85	良好	10.2	0	不及格	265	90	优秀	2	30	不及格					4′0	72	及格	0					15	76	及格	0	61.8	0	61.8	及格
44	470	计算机本19402	201943363	1	王洁飞	1	2001-10-18	河北省邢台市南宫市东进街久福大院	173	57	100	正常	4200	76	及格	10.2	0	不及格	230	70	及格	5	60	及格					3′38	80	良好	0					11	60	及格	0	61.4	0	61.4	及格
44	470	计算机本19402	201943364	1	赵博鑫	2	2000-02-17	石家庄市桥西区中华南大街启程苑三号楼2003	168	47	80	低体重	3000	78	及格	9	72	及格	170	72	及格	20	80	良好	4′04	70	及格	0					31	64	及格	0					73.7	0	73.7	及格
44	470	计算机本19402	201943365	1	冯晓冰	1	2000-09-15	河北省衡水市阜城县建桥乡后徐村	180	75	100	正常	4600	80	良好	10.5	0	不及格	213	60	及格	13	72	及格					5′2	30	不及格	0					2	0	不及格	0	46.2	0	46.2	不及格
44	470	计算机本19402	201943366	1	孙儒鹏	1	2001-08-31	河北省衡水市故城县郑口镇中华街南首518涮肉坊	177	80	80	超重	5000	90	优秀	10.9	0	不及格	245	76	及格	0	10	不及格					4′1	68	及格	0					2	0	不及格	0	47.7	0	47.7	不及格
44	470	计算机本19402	201943367	1	崔佳雯	2	2001-01-30	河北省沧州市吴桥县东宋门乡刘桐村22号	155	42	100	正常	2800	74	及格	10	62	及格	170	72	及格	1	0	不及格	4′57	30	不及格	0					32	64	及格	0					58.1	0	58.1	不及格
44	470	计算机本19402	201943368	1	邢煊赫	1	2000-12-20	河北省沧州市东光县崇文铭筑7号楼2单元	181	60	100	正常	3900	70	及格	10.7	0	不及格	250	80	良好	1	20	不及格					4′2	64	及格	0					7	20	不及格	0	50.3	0	50.3	不及格
44	471	计算机网络专19301	201930581	1	倪晗旭	1	2001-03-12	河北省石家庄市裕华区湘江道179号太行嘉苑7号楼2单元2504	185	80	100	正常	5000	90	优秀	7.6	74	及格	220	64	及格	6	62	及格					4′21	62	及格	0					6	10	不及格	0	69.3	0	69.3	及格
44	471	计算机网络专19301	201930582	1	张科蛟	1	2001-06-04	河北省石家庄市鹿泉区城东小区西区13-403	180	71	100	正常	5800	100	优秀	7.8	72	及格	220	64	及格	5	60	及格					4′15	66	及格	0					5	0	不及格	0	70	0	70	及格
44	471	计算机网络专19301	201930583	1	翟雅宁	1	2001-10-23	河北省晋州市总十庄镇孔目庄村	170	60	100	正常	4500	80	良好	7.5	74	及格	215	62	及格	11	68	及格					4′03	70	及格	0					12	64	及格	0	75.2	0	75.2	及格
44	471	计算机网络专19301	201930584	1	庞盈凡	2	2000-09-24	河北省唐山市丰润区火石营镇庞庄村	165	73	80	超重	1900	20	不及格	7.7	85	良好	190	85	良好	5	40	不及格	4′21	64	及格	0					39	72	及格	0					64.5	0	64.5	及格
44	471	计算机网络专19301	201930585	1	沈鸿芳	2	2000-01-02	唐山市玉田县亮甲店镇沙沟村	151	48	100	正常	3132	80	良好	8.2	80	良好	160	64	及格	19	78	及格	4′07	70	及格	0					45	78	及格	0					79	0	79	及格
44	471	计算机网络专19301	201930586	11	王美玉	2	1999-08-21	河北省秦皇岛市北戴河区滨海小区40-1-402	167	50	100	正常	2500	68	及格	7.7	85	良好	180	78	及格	23	90	优秀	3′49	76	及格	0					42	74	及格	0					81.6	0	81.6	良好
44	471	计算机网络专19301	201930587	1	连佳腾	1	1998-08-20	河北省邯郸市永年区东杨庄乡杨庄村	179	60	100	正常	4000	72	及格	7.9	70	及格	230	70	及格	1	20	不及格					4′26	60	及格	0					7	20	不及格	0	62.8	0	62.8	及格
44	471	计算机网络专19301	201930588	1	陈豪	1	2001-06-22	河北省邯郸市丛台区南吕固乡皮条屯村	175	59	100	正常	4200	76	及格	7.4	76	及格	230	70	及格	16	76	及格					4′3	60	及格	0					9	40	不及格	0	72.2	0	72.2	及格
44	471	计算机网络专19301	201930589	1	张驰	2	2001-01-19	河北省邯郸市邱县古城营乡南营村	153	45	100	正常	2500	68	及格	8.4	78	及格	160	64	及格	22	85	良好	4′2	64	及格	0					13	0	不及格	0					68.5	0	68.5	及格
44	471	计算机网络专19301	201930590	1	房建龙	1	2001-02-20	河北省邯郸市魏县魏城镇魏州东路436号	170	59	100	正常	4100	74	及格	7.4	76	及格	220	64	及格	1	20	不及格					4′12	66	及格	0					7	20	不及格	0	64.9	0	64.9	及格
44	471	计算机网络专19301	201930591	1	王焱焱	2	2000-06-19	河北省武安市北安庄乡南安庄村	160	51	100	正常	1940	30	不及格	8.4	78	及格	160	64	及格	1	0	不及格	4′21	64	及格	0					44	76	及格	0					61.9	0	61.9	及格
44	471	计算机网络专19301	201930592	1	王佳乐	1	2000-11-20	河北省邢台市桥西区张宽街道邢煤工人村102号楼4单元402	171	65	100	正常	4900	90	优秀	7.4	76	及格	210	60	及格	16	76	及格					4′3	60	及格	0					9	40	不及格	0	73.3	0	73.3	及格
44	471	计算机网络专19301	201930593	1	路蕙斌	1	2000-07-08	河北省邢台市邢台县路罗镇	177	71	100	正常	5000	90	优秀	7.5	74	及格	230	70	及格	2	30	不及格					4′3	60	及格	0					5	0	不及格	0	65.3	0	65.3	及格
44	471	计算机网络专19301	201930594	1	李玲玲	2	1999-02-07	河北省邢台市广宗县葫芦乡燕红龙村	167	60	100	正常	2600	70	及格	9.1	70	及格	160	64	及格	22	85	良好	4′21	64	及格	0					36	68	及格	0					74	0	74	及格
44	471	计算机网络专19301	201930596	1	孟杉杉	2	2001-07-28	河北省邢台市巨鹿县西街超市19831909095	157	49	100	正常	2500	68	及格	8.7	74	及格	160	64	及格	1	0	不及格	4′22	64	及格	0					41	74	及格	0					66.6	0	66.6	及格
44	471	计算机网络专19301	201930597	1	郑腾达	1	2002-01-22	河北省邢台市桥东区留村乡善下北村	172	53	100	正常	4100	74	及格	7.6	74	及格	220	64	及格	16	76	及格					4′26	60	及格	0					5	0	不及格	0	66.9	0	66.9	及格
44	471	计算机网络专19301	201930598	1	高诺	2	2000-10-26	河北省保定市涞水县龙门乡岭东村西街15号	166	64	100	正常	3000	78	及格	8.5	76	及格	160	64	及格	1	0	不及格	4′21	64	及格	0					40	72	及格	0					68.3	0	68.3	及格
44	471	计算机网络专19301	201930599	1	魏靖民	1	2001-12-05	河北省保定市易县裴山镇裴山村西街	180	65	100	正常	4000	72	及格	7.2	78	及格	230	70	及格	1	20	不及格					4′1	68	及格	0					4	0	不及格	0	64	0	64	及格
44	471	计算机网络专19301	201930600	1	赵亚伟	1	1999-10-30	河北省保定市易县大龙华乡小寨村105号	182	69	100	正常	6000	100	优秀	7.4	76	及格	250	80	良好	13	72	及格					4′1	68	及格	0					11	60	及格	0	80	0	80	良好
44	471	计算机网络专19301	201930601	1	李静莎	2	2000-11-16	河北省保定市顺平县白云乡白西庄村	160	48	100	正常	2700	72	及格	8.6	76	及格	156	62	及格	22	85	良好	4′2	64	及格	0					23	40	不及格	0					72.5	0	72.5	及格
44	471	计算机网络专19301	201930602	1	任利文	1	2000-09-29	河北省张家口市康保县南菜园	171	75	80	超重	5000	90	优秀	7.6	74	及格	210	60	及格	1	20	不及格					4′26	60	及格	0					3	0	不及格	0	60.3	0	60.3	及格
44	471	计算机网络专19301	201930603	1	康伟娜	2	1999-08-16	北京市密云县季庄学府花园北门霸王牛肉店	163	55	100	正常	1930	30	不及格	9	72	及格	170	72	及格	20	80	良好	4′13	66	及格	0					33	66	及格	0					68.9	0	68.9	及格
44	471	计算机网络专19301	201930604	1	刘晨雅	2	2000-10-19	河北省河间市城垣东路第一中学	165	45	80	低体重	1900	20	不及格	9	72	及格	156	62	及格	35	100	优秀	4′46	40	不及格	0					40	72	及格	0					60.8	0	60.8	及格
44	471	计算机网络专19301	201930605	1	孙旺来	1	2001-09-28	河北省廊坊市安次区京汉君庭16号楼1单元1701	182	60	100	正常	4000	72	及格	7.1	78	及格	220	64	及格	7	64	及格					4′33	50	不及格	0					5	0	不及格	0	64.2	0	64.2	及格
44	471	计算机网络专19301	201930606	1	闫秋慧	2	2000-03-15	河北省廊坊市香河县渠口镇魏家滩村（17713161715）	164	47	100	正常	2800	74	及格	8.6	76	及格	170	72	及格	20	80	良好	4′46	40	不及格	0					36	68	及格	0					71.3	0	71.3	及格
44	471	计算机网络专19301	201930607	1	卢泓坤	1	2000-12-09	河北省廊坊市文安县左各庄镇河西村东路291号	183	80	100	正常	5000	90	优秀	7.4	76	及格	221	64	及格	1.4	30	不及格					4′1	68	及格	0					7	20	不及格	0	68.7	0	68.7	及格
44	471	计算机网络专19301	201930608	1	陈义平	1	1999-07-18	河北省沧州市南皮县寨子镇东街	178	61	100	正常	4200	76	及格	7.1	78	及格	212	60	及格	10	68	及格					4′3	60	及格	0					4	0	不及格	0	66.8	0	66.8	及格
44	471	计算机网络专19301	201930609	1	焦春芳	2	2001-07-28	河北省衡水市故城县武官寨镇北半屯村	160	54	100	正常	2100	60	及格	8.8	74	及格	160	64	及格	7	60	及格	4′21	64	及格	0					34	66	及格	0					70.6	0	70.6	及格
44	471	计算机网络专19301	201930610	1	李阳光	2	2001-01-23	河北省定州市北门街河北农资连锁店	155	49	100	正常	2400	66	及格	8.7	74	及格	170	72	及格	5	40	不及格	4′16	66	及格	0					38	70	及格	0					71.1	0	71.1	及格
44	472	经济与金融本19401	201941217	1	杨士雅	2	2001-01-16	石家庄市裕华区建通街塔南路交口现代城2-1-1301	160	60	100	正常	1830	0	不及格	10	62	及格	170	72	及格	0	0	不及格	4′45	40	不及格	0					38	70	及格	0					49.6	0	49.6	不及格
44	472	经济与金融本19401	201941218	1	戎丽贞	2	2001-01-25	石家庄市新华区新苑路新苑小区15-4-401	158	45	100	正常	1900	20	不及格	10.5	40	不及格	147	50	不及格	1	0	不及格	4′37	50	不及格	0					35	68	及格	0					47.8	0	47.8	不及格
44	472	经济与金融本19401	201941219	1	任满继	1	2001-08-15	河北石家庄市桥西区开泰街90号23栋1单元101号	170	60	100	正常	4500	80	良好	6.7	95	优秀	235	72	及格	3	40	不及格					3′59	72	及格	0					10	50	不及格	0	76.6	0	76.6	及格
44	472	经济与金融本19401	201941220	1	李冰瑜	2	2001-09-06	河北省石家庄市赵县赵州镇府前街1号县政府办公室	163	48	100	正常	2300	64	及格	8.7	74	及格	160	64	及格	0	0	不及格	4′05	70	及格	0					36	68	及格	0					66.6	0	66.6	及格
44	472	经济与金融本19401	201941221	1	梁鹏丽	2	2001-02-20	河北省石家庄市井陉县微水镇金宸家园小区二号楼	160	52	100	正常	2800	74	及格	8	80	良好	165	68	及格	5	40	不及格	4′09	68	及格	0					38	70	及格	0					73.5	0	73.5	及格
44	472	经济与金融本19401	201941222	1	王建康	1	2000-10-26	河北省石家庄市长安区沿西小区11楼3-103	177	62	100	正常	5900	100	优秀	6.6	100	优秀	265	90	优秀	18	78	及格					3′37	80	良好	0					14	72	及格	0	90	0	90	优秀
44	472	经济与金融本19401	201941223	1	侯彦婷	2	2001-02-20	河北省张家口市蔚县蔚州镇康居家园20号楼5单元402	160	46	100	正常	2600	70	及格	9.2	70	及格	152	60	及格	20	80	良好	4′14	66	及格	0					33	66	及格	0					73.3	0	73.3	及格
44	472	经济与金融本19401	201941224	1	康德旺	1	2001-02-22	河北省石家庄市正定县曲阳桥乡上曲阳村创新路114号	170	60	100	正常	3900	70	及格	7.6	74	及格	240	74	及格	22	90	优秀					4′23	62	及格	0					5	0	不及格	0	69.1	0	69.1	及格
44	472	经济与金融本19401	201941225	1	尹潇溦	2	2001-07-17	河北省唐山市迁西县华都丽城1251	158	50	100	正常	3200	85	良好	9.2	70	及格	150	50	不及格	9	62	及格	4′45	40	不及格	0					30	62	及格	0					67.2	0	67.2	及格
44	472	经济与金融本19401	201941226	1	姜漫	2	2001-02-22	河北省唐山市遵化市新店子镇峪口村	155	49	100	正常	2700	72	及格	8.7	74	及格	160	64	及格	20	80	良好	4′32	60	及格	0					12	0	不及格	0					67	0	67	及格
44	472	经济与金融本19401	201941227	1	刘仕霖	1	2001-06-13	河北省迁安市木厂口镇淞沪社区B3一单元	173	75	80	超重	4000	72	及格	7.4	76	及格	235	72	及格	1	20	不及格					4′23	62	及格	0					5	0	不及格	0	59.6	0	59.6	不及格
44	472	经济与金融本19401	201941228	11	刘佳爽	1	2003-04-20	河北省秦皇岛市青龙满族自治县育龙湾一期，7号楼1单元202	178	55	80	低体重	4100	74	及格	8.2	68	及格	235	72	及格	19	80	良好					4′32	50	不及格	0					8	30	不及格	0	64.9	0	64.9	及格
44	472	经济与金融本19401	201941229	1	孙煊程	1	2003-03-16	河北省秦皇岛市卢龙县花溪地13号楼1单元401	170	65	100	正常	4500	80	良好	8.2	68	及格	230	70	及格	1	20	不及格					4′33	50	不及格	0					10	50	不及格	0	64.6	0	64.6	及格
44	472	经济与金融本19401	201941230	1	程思杰	2	2001-09-22	河北省邯郸市魏县牙里镇胡村店	162	50	100	正常	2800	74	及格	10	62	及格	155	62	及格	20	80	良好	4′31	60	及格	0					36	68	及格	0					71.5	0	71.5	及格
44	472	经济与金融本19401	201941232	1	路杰	2	2000-12-09	河北省南宫市天铭院9号楼3单元1802	168	56	100	正常	2600	70	及格	7.6	90	优秀	207	95	优秀	20	80	良好	3′4	80	良好	0					14	0	不及格	0					77	0	77	及格
44	472	经济与金融本19401	201941233	1	夏天晴	2	2003-09-24	河北省邢台市隆尧县柴荣街联通家园2单元302	170	57	100	正常	2250	64	及格	8.5	76	及格	168	70	及格	18	76	及格	4′07	70	及格	0					40	72	及格	0					75.6	0	75.6	及格
44	472	经济与金融本19401	201941234	1	徐阳清	2	2002-01-27	河北省 邢台市南和县郝桥镇西徐庄	160	44	100	正常	2900	76	及格	9.4	68	及格	160	64	及格	18	76	及格	4′32	60	及格	0					15	0	不及格	0					66	0	66	及格
44	472	经济与金融本19401	201941235	1	马思丹	2	2001-09-26	河北省邢台市巨鹿县广电小区一单元302	157	50	100	正常	2700	72	及格	10.2	60	及格	150	50	不及格	6	50	不及格	4′19	64	及格	0					32	64	及格	0					67	0	67	及格
44	472	经济与金融本19401	201941237	1	任佳淇	1	2001-10-12	河北省保定市徐水区安肃镇顺鑫苑小区4号楼3单元602	176	75	80	超重	5400	100	优秀	7.2	78	及格	230	70	及格	5	60	及格					4′25	62	及格	0					15	76	及格	0	75.6	0	75.6	及格
44	472	经济与金融本19401	201941238	1	史永媚	2	2000-04-11	河北省保定市定兴县肖村乡东肖村向阳区11号	160	50	100	正常	2800	74	及格	8.5	76	及格	172	72	及格	16	74	及格	3′53	74	及格	0					40	72	及格	0					77.9	0	77.9	及格
44	472	经济与金融本19401	201941239	1	张文雪	2	2000-12-17	河北省高碑店市兴华路街道迎宾路33号北库小镇一层呷哺呷哺	174	63	100	正常	2800	74	及格	8.6	76	及格	170	72	及格	0	0	不及格	4′14	66	及格	0					35	68	及格	0					68.5	0	68.5	及格
44	472	经济与金融本19401	201941240	1	王淼	1	2000-10-20	河北省高碑店市高碑店一中	183	70	100	正常	6300	100	优秀	6.6	100	优秀	270	95	优秀	20	85	良好					3′36	80	良好	0					15	76	及格	0	91.6	0	91.6	优秀
44	472	经济与金融本19401	201941241	1	陈亚如	2	2000-08-14	河北省张家口市宣化区顾家营镇大堡子村	160	53	100	正常	2500	68	及格	8.3	78	及格	163	66	及格	13	70	及格	4′19	64	及格	0					32	64	及格	0					73.6	0	73.6	及格
44	472	经济与金融本19401	201941242	1	田晓庆	2	2000-01-25	河北省张家口市万全区交通局	169	55	100	正常	2500	68	及格	8.3	78	及格	185	80	良好	20	80	良好	4′09	68	及格	0					46	78	及格	0					78.2	0	78.2	及格
44	472	经济与金融本19401	201941243	1	李静	2	2000-05-08	河北省承德市承德县头沟镇木匠沟村	170	65	100	正常	2700	72	及格	9.1	70	及格	169	70	及格	1	0	不及格	4′14	66	及格	0					37	70	及格	0					67	0	67	及格
44	472	经济与金融本19401	201941245	1	张扬	2	2001-05-07	北京市石景山区老山街道玉泉路19号乙高能物理研究所13号厅	169	49	100	正常	1790	0	不及格	8.4	78	及格	186	80	良好	3	10	不及格	3′46	78	及格	0					47	80	良好	0					63.2	0	63.2	及格
44	472	经济与金融本19401	201941246	1	范博文	2	2000-06-03	河北省定州市北环路悦明园小区底商电信公司312室	162	52	100	正常	2500	68	及格	9	72	及格	166	68	及格	4	20	不及格	4′07	70	及格	0					37	70	及格	0					69.4	0	69.4	及格
44	472	经济与金融本19401	201941247	1	李梦敏	2	2001-06-13	河北省石家庄市长安区建北街道北辰小区1号楼1单元3002	155	50	100	正常	2990	78	及格	9.8	64	及格	176	76	及格	18	76	及格	4′17	66	及格	0					33	66	及格	0					74.5	0	74.5	及格
44	472	经济与金融本19401	201941248	1	梁艳梅	2	2001-03-17	河北省石家庄市平山县寨北乡宅北村西北岸三号	155	52	100	正常	2400	66	及格	9	72	及格	170	72	及格	18	76	及格	4′28	60	及格	0					38	70	及格	0					73.1	0	73.1	及格
44	472	经济与金融本19401	201941249	1	晁佳欣	2	2001-02-11	河北省唐山市滦南县柏各庄镇喑牛淀村	167	60	100	正常	3000	78	及格	9.2	70	及格	180	78	及格	16	74	及格	4′45	40	不及格	0					30	62	及格	0					70.1	0	70.1	及格
44	472	经济与金融本19401	201941250	1	张秋丽	2	2000-08-09	河北省唐山市乐亭县庞各庄乡马陈庄村	168	43	80	低体重	1810	0	不及格	7.9	85	良好	184	80	良好	21	85	良好	3′4	80	良好	0					50	85	良好	0					70	0	70	及格
44	472	经济与金融本19401	201941251	1	靳金月	2	2001-03-05	河北省秦皇岛市青龙满族自治县三星口乡谷丈子村	162	54	100	正常	1830	0	不及格	8.2	80	良好	193	85	良好	0	0	不及格	3′48	76	及格	0					40	72	及格	0					61.9	0	61.9	及格
44	472	经济与金融本19401	201941252	1	杨凯	1	2001-05-15	河北省邯郸市邯山区马头镇关东洼村东小门胡同12号内1号	181	82	80	超重	5000	90	优秀	7.7	72	及格	221	64	及格	14	74	及格					4′29	60	及格	0					4	0	不及格	0	65.7	0	65.7	及格
44	472	经济与金融本19401	201941253	1	郭丹丹	2	1999-09-20	河北省邯郸市临漳县南东坊镇武学村	168	54	100	正常	2900	76	及格	8.5	76	及格	177	76	及格	25	95	优秀	3′5	76	及格	0					25	50	不及格	0					78.9	0	78.9	及格
44	472	经济与金融本19401	201941254	1	卢菲菲	2	2001-04-07	河北省邯郸市永年区张西堡镇豆下乡村	172	55	100	正常	2800	74	及格	8.8	74	及格	170	72	及格	24	90	优秀	4′09	68	及格	0					43	76	及格	0					78.3	0	78.3	及格
44	472	经济与金融本19401	201941255	1	陈伟伟	1	2001-02-16	河北省邯郸市涉县合章乡白芟村	170	49	80	低体重	3700	68	及格	7.6	74	及格	240	74	及格	2.5	40	不及格					4′24	62	及格	0					15	76	及格	0	68.4	0	68.4	及格
44	472	经济与金融本19401	201941257	1	王梓婵	2	2001-10-25	河北省沙河市白塔镇贾庄村45号	156	47	100	正常	2700	72	及格	9.5	66	及格	145	40	不及格	16	74	及格	4′36	50	不及格	0					38	70	及格	0					67.4	0	67.4	及格
44	472	经济与金融本19401	201941258	1	张曼	2	2000-06-24	河北省保定市唐县北罗镇钓鱼台村	157	48	100	正常	2700	72	及格	8.2	80	良好	162	66	及格	18	76	及格	4′28	60	及格	0					34	66	及格	0					74.6	0	74.6	及格
44	473	经济与金融本19402	201941259	1	陈鹏珍	2	2001-06-20	河北省石家庄市行唐县市同乡西南庄村新光北路51号	157	52	100	正常	3100	80	良好	9.3	68	及格	172	72	及格	20	80	良好	4′15	66	及格	0					29	62	及格	0					75.2	0	75.2	及格
44	473	经济与金融本19402	201941260	1	魏纪正	2	2001-02-06	河北省 石家庄市灵寿县狗台乡索阜安村中大街东十一排九号	158	52	100	正常	3000	78	及格	8.6	76	及格	193	85	良好	4	20	不及格	4′15	66	及格	0					30	62	及格	0					71.8	0	71.8	及格
44	473	经济与金融本19402	201941261	1	郭佳怡	2	2001-08-18	河北省石家庄市高邑县东张村	160	47	100	正常	1780	0	不及格	9	72	及格	153	60	及格	8	62	及格	4′45	40	不及格	0					27	60	及格	0					55.6	0	55.6	不及格
44	473	经济与金融本19402	201941262	1	张子瑜	2	2001-07-14	河北省石家庄市平山县北石桥村	168	50	100	正常	3000	78	及格	9.6	66	及格	148	50	不及格	10	64	及格	4′03	70	及格	0					24	40	不及格	0					69.3	0	69.3	及格
44	473	经济与金融本19402	201941263	1	潘鑫怡	2	2001-02-24	河北省唐山市滦南县中天上河城西区九栋一单元1003	160	48	100	正常	3000	78	及格	9.3	68	及格	163	66	及格	35	100	优秀	4′19	64	及格	0					34	66	及格	0					76.3	0	76.3	及格
44	473	经济与金融本19402	201941264	11	孙宏宇	2	2001-05-18	河北省唐山市乐亭县姜各庄镇九间房村11排11号	167	64	100	正常	3200	85	良好	10.3	50	不及格	184	80	良好	1	0	不及格	4′24	62	及格	0					36	68	及格	0					65	0	65	及格
44	473	经济与金融本19402	201941265	1	张晔伊	2	2002-12-10	河北省邯郸市丛台区幸福路66号2-3	155	52	100	正常	1900	20	不及格	10.1	60	及格	152	60	及格	20	80	良好	4′48	40	不及格	0					50	85	良好	0					60.5	0	60.5	及格
44	473	经济与金融本19402	201941266	1	张紫晴	2	2000-08-08	河北省邯郸市成安县辛义乡	173	53	100	正常	1930	30	不及格	9.5	66	及格	165	68	及格	10	64	及格	5′13	10	不及格	0					36	68	及格	0					54.7	0	54.7	不及格
44	473	经济与金融本19402	201941267	1	任晓栎	2	2001-07-20	河北省邯郸市成安县 道东堡乡曲村	168	54	100	正常	1790	0	不及格	9.8	64	及格	150	50	不及格	19	78	及格	5′13	10	不及格	0					36	68	及格	0					49.4	0	49.4	不及格
44	473	经济与金融本19402	201941268	1	赵乐乐	2	2002-01-08	河北省邯郸市 曲周县侯村镇东高固村254号	160	50	100	正常	1790	0	不及格	9.5	66	及格	152	60	及格	29	100	优秀	4′0	72	及格	0					37	70	及格	0					65.6	0	65.6	及格
44	473	经济与金融本19402	201941269	1	刘静	2	2000-11-29	河北省南宫市段芦头镇前和生村	156	43	100	正常	1810	0	不及格	9.1	70	及格	172	72	及格	1	0	不及格	3′42	80	良好	0					26	50	不及格	0					57.2	0	57.2	不及格
44	473	经济与金融本19402	201941270	1	胡鑫媛	2	2001-02-14	河北省保定市定兴县佶地国际D2区一号楼二单元302室	160	50	100	正常	3000	78	及格	9.5	66	及格	160	64	及格	14	70	及格	4′25	62	及格	0					29	62	及格	0					71.9	0	71.9	及格
44	473	经济与金融本19402	201941271	1	李淑怡	2	2000-01-26	河北省保定市曲阳永宁中学	160	70	80	超重	3000	78	及格	9.5	66	及格	162	66	及格	7	60	及格	4′2	64	及格	0					31	64	及格	0					68.7	0	68.7	及格
44	473	经济与金融本19402	201941272	1	杜芹芹	2	2000-03-26	河北省涿州市高官庄镇辛庄村	158	45	100	正常	3050	80	良好	8.8	74	及格	186	80	良好	5	40	不及格	3′53	74	及格	0					41	74	及格	0					76	0	76	及格
44	473	经济与金融本19402	201941273	1	韩琪	2	2000-11-06	河北省安国市河北安国中学624班	165	55	100	正常	3000	78	及格	9.3	68	及格	185	80	良好	6	50	不及格	4′0	72	及格	0					14	0	不及格	0					67.7	0	67.7	及格
44	473	经济与金融本19402	201941274	1	张子贤	2	2001-11-14	白沟时代第一城底商蔚蓝庭中药美容会所（十字路口南行50米路东）	164	52	100	正常	3100	80	良好	9	72	及格	174	74	及格	14	70	及格	3′59	72	及格	0					31	64	及格	0					76.6	0	76.6	及格
44	473	经济与金融本19402	201941275	1	赵崇皓	1	2001-04-03	河北省张家口市桥西区祭风台街绿景逸苑小区4号楼1单元301室	180	75	100	正常	3700	68	及格	8	70	及格	240	74	及格	13	72	及格					4′3	60	及格	0					7	20	不及格	0	67.8	0	67.8	及格
44	473	经济与金融本19402	201941276	1	陈浩博	1	2000-12-15	河北省唐山市路南区女织寨乡大洪桥文明楼2号楼3单元401	171	70	100	正常	4500	80	良好	7.8	72	及格	225	66	及格	0	10	不及格					4′2	64	及格	0					5	0	不及格	0	61.8	0	61.8	及格
44	473	经济与金融本19402	201941277	11	赵晶	1	2000-09-25	河北省承德市滦平县人民检察院	183	70	100	正常	5100	95	优秀	7	80	良好	240	74	及格	0	10	不及格					3′39	80	良好	0					15	76	及格	0	77.3	0	77.3	及格
44	473	经济与金融本19402	201941278	2	王海昕	1	1999-10-21	河北省承德市围场县河东民族街128号畜牧局家属楼西单元602室	172	65	100	正常	4400	80	良好	7.1	78	及格	235	72	及格	0	10	不及格					4′25	62	及格	0					12	64	及格	0	69.6	0	69.6	及格
44	473	经济与金融本19402	201941279	10	张华来	1	2000-11-17	河北省承德市围场满族蒙古族自治县二建底商安厦装潢门市	173	65	100	正常	5000	90	优秀	6.7	95	优秀	240	74	及格	18	78	及格					4′01	70	及格	0					20	100	优秀	0	86.7	0	86.7	良好
44	473	经济与金融本19402	201941280	1	时佳帅	1	2000-02-03	河北省沧州市河间市北石槽乡齐会村	178	72	100	正常	5500	100	优秀	7.2	78	及格	245	76	及格	18	78	及格					4′25	62	及格	0					20	100	优秀	0	83.4	0	83.4	良好
44	473	经济与金融本19402	201941281	1	郭书月	2	1999-10-09	河北省石家庄市新华区联盟路联强生活小区70号楼2单元401	165	52	100	正常	1830	0	不及格	8.9	72	及格	173	74	及格	16	74	及格	4′05	70	及格	0					35	68	及格	0					65	0	65	及格
44	473	经济与金融本19402	201941282	1	谷子含	2	2002-02-28	河北省衡水市冀州区南午村镇谷王庄村	162	50	100	正常	3000	78	及格	9.7	64	及格	154	60	及格	0	0	不及格	4′03	70	及格	0					21	30	不及格	0					62.5	0	62.5	及格
44	473	经济与金融本19402	201941283	1	祝诚义	1	2001-02-20	河北省邢台市广宗县广宗镇建设街远东小区2号楼4单元402室	180	65	100	正常	4000	72	及格	7.8	72	及格	230	70	及格	18	78	及格					4′09	68	及格	0					16	80	良好	0	76.6	0	76.6	及格
44	473	经济与金融本19402	201941284	1	马家驹	1	2001-08-27	河北省深州市长江西路园林街20号农行村一号楼三单元102	176	69	100	正常	5500	100	优秀	8.2	68	及格	210	60	及格	14	74	及格					4′3	60	及格	0					7	20	不及格	0	71	0	71	及格
44	473	经济与金融本19402	201941285	1	王雪菲	2	2000-04-15	河北省张家口市桥西区高家屯天秀花园小区小兵驿站	169	50	100	正常	1900	20	不及格	9.4	68	及格	167	70	及格	12	68	及格	4′2	64	及格	0					15	0	不及格	0					58.2	0	58.2	不及格
44	473	经济与金融本19402	201941286	1	刘皇鑫	2	2000-10-26	河北省深州市西周堡村006号	167	56	100	正常	3000	78	及格	8.8	74	及格	190	85	良好	8	62	及格	3′47	78	及格	0					31	64	及格	0					78.2	0	78.2	及格
44	473	经济与金融本19402	201941287	1	孟亚楠	2	2001-02-13	河北省深州市东安庄乡清辉头村90号	165	51	100	正常	3000	78	及格	9.4	68	及格	138	30	不及格	16	74	及格	4′0	72	及格	0					47	80	良好	0					73.1	0	73.1	及格
44	473	经济与金融本19402	201941288	1	陈梦	2	2001-08-26	河北省深州市辰时镇辛村538号	169	48	80	低体重	1940	30	不及格	8.9	72	及格	172	72	及格	18	76	及格	4′25	62	及格	0					39	72	及格	0					65.3	0	65.3	及格
44	473	经济与金融本19402	201941289	1	钱佳怡	2	2001-09-22	河北省保定市望都县望都镇紫光竹阁小区7号楼1单元202室	162	52	100	正常	1930	30	不及格	8.9	72	及格	158	64	及格	8	62	及格	4′03	70	及格	0					21	30	不及格	0					63.5	0	63.5	及格
44	473	经济与金融本19402	201941290	1	李莹	2	2001-06-28	河北省保定市雄县米家务乡米北庄村7区36号	159	48	100	正常	3000	78	及格	8.7	74	及格	160	64	及格	20	80	良好	3′59	72	及格	0					34	66	及格	0					76.9	0	76.9	及格
44	473	经济与金融本19402	201941291	1	平梓颖	2	2002-04-21	河北省保定市安国中学647班--18830241946	167	46	80	低体重	1900	20	不及格	9.2	70	及格	163	66	及格	20	80	良好	4′19	64	及格	0					12	0	不及格	0					56.4	0	56.4	不及格
44	473	经济与金融本19402	201941292	1	唐旭日	2	2001-04-27	河北省张家口市涿鹿县涿鹿中学	160	54	100	正常	1810	0	不及格	10	62	及格	157	62	及格	13	70	及格	4′35	50	不及格	0					36	68	及格	0					57.4	0	57.4	不及格
44	473	经济与金融本19402	201941293	11	吴亚洁	2	2000-09-04	河北省围场县杨家湾乡小洼村10组66号	160	45	100	正常	1940	30	不及格	9.4	68	及格	172	72	及格	18	76	及格	4′24	62	及格	0					23	40	不及格	0					64.3	0	64.3	及格
44	473	经济与金融本19402	201941294	1	赵雪	2	2001-01-22	河北省任丘市永丰路办事处荷花村	161	48	100	正常	3000	78	及格	9.6	66	及格	170	72	及格	10	64	及格	4′19	64	及格	0					31	64	及格	0					72.7	0	72.7	及格
44	473	经济与金融本19402	201941295	1	何闹	1	2001-03-14	河北省沧州市河间市第一中学	170	76	80	超重	5000	90	优秀	7.8	72	及格	220	64	及格	18	78	及格					4′24	62	及格	0					5	0	不及格	0	66.5	0	66.5	及格
44	473	经济与金融本19402	201941296	1	王诗雨	2	2000-08-24	河北省廊坊市安次区江南水郡小区20号楼2单元1202	163	55	100	正常	1900	20	不及格	9.2	70	及格	187	80	良好	20	80	良好	3′56	74	及格	0					32	64	及格	0					69.2	0	69.2	及格
44	473	经济与金融本19402	201941297	1	张莹	2	2001-06-23	河北省廊坊市香河县新华大街蓝山庭苑2号楼一单元2001	163	48	100	正常	3000	78	及格	9.4	68	及格	188	80	良好	27	100	优秀	4′06	70	及格	0					40	72	及格	0					79.5	0	79.5	及格
44	473	经济与金融本19402	201941298	1	马欣茹	2	2000-10-07	河北省张家口市桥西区四方台沟9号澳之杰汽车修理有限公司	158	52	100	正常	1720	0	不及格	8.6	76	及格	180	78	及格	18	76	及格	3′56	74	及格	0					41	74	及格	0					67.8	0	67.8	及格
44	473	经济与金融本19402	201941299	1	孙秋菊	2	2001-09-03	河北省衡水市故城县夏庄镇小化村	168	68	80	超重	1790	0	不及格	9.2	70	及格	156	62	及格	16	74	及格	4′35	50	不及格	0					31	64	及格	0					56	0	56	不及格
44	473	经济与金融本19402	201941300	1	周雪来	1	2001-01-09	河北省衡水市景县青兰乡东周庄	178	66	100	正常	4500	80	良好	7.8	72	及格	230	70	及格	1	20	不及格					4′32	50	不及格	0					7	20	不及格	0	62.4	0	62.4	及格
44	474	酒店管理本19401	201940511	1	李昊杨	1	2001-01-14	石家庄桥西区润泽园10号楼4单元201	181	78	100	正常	2200	0	不及格	7.4	76	及格	220	64	及格	13	72	及格					4′23	62	及格	0					11	60	及格	0	62.2	0	62.2	及格
44	474	酒店管理本19401	201940512	1	杨星宇	1	2001-03-29	河北省石家庄市藁城区增村镇增村	172	70	100	正常	2100	0	不及格	7.2	78	及格	230	70	及格	16	76	及格					4′25	62	及格	0					12	64	及格	0	64	0	64	及格
44	474	酒店管理本19401	201940513	1	苗红岩	1	2001-03-02	河北省石家庄市鹿泉市大李庄村	171	55	100	正常	2600	20	不及格	7.6	74	及格	220	64	及格	1	20	不及格					4′01	70	及格	0					12	64	及格	0	61.6	0	61.6	及格
44	474	酒店管理本19401	201940514	1	王鹏	1	2000-05-11	河北省石家庄市平山县岗南镇郭家庄村	193	70	100	正常	4000	72	及格	7.1	78	及格	240	74	及格	18	78	及格					3′37	80	良好	0					14	72	及格	0	79.8	0	79.8	及格
44	474	酒店管理本19401	201940515	1	王丽	2	2001-08-09	河北省新乐市长寿街道办事处吴家庄村伏羲大街东27排4号	160	48	100	正常	3000	78	及格	10.9	20	不及格	170	72	及格	16	74	及格	4′12	68	及格	0					36	68	及格	0					65.7	0	65.7	及格
44	474	酒店管理本19401	201940517	11	梁美玉	2	2000-12-24	河北省唐山遵化市平安城镇姚各庄村	170	65	100	正常	3200	85	良好	9.7	64	及格	155	62	及格	17	76	及格	4′03	70	及格	0					12	0	不及格	0					68.3	0	68.3	及格
44	474	酒店管理本19401	201940518	1	张美玉	2	2001-03-07	河北省秦皇岛市卢龙县潘庄镇赵各庄村186号	160	65	80	超重	1183	0	不及格	10	62	及格	170	72	及格	1	0	不及格	4′11	68	及格	0					37	70	及格	0					52.2	0	52.2	不及格
44	474	酒店管理本19401	201940520	1	崔莹莹	2	2001-05-16	河北省邯郸市永年区西河庄乡李八寨村	167	50	100	正常	1780	0	不及格	9.2	70	及格	182	80	良好	16	74	及格	3′56	74	及格	0					45	78	及格	0					67	0	67	及格
44	474	酒店管理本19401	201940521	1	刘树彬	1	2001-04-02	河北省邯郸市临漳县临漳镇王明寨新民居1号楼2单元401室	175	60	100	正常	3300	60	及格	7.1	78	及格	240	74	及格	16	76	及格					4′0	72	及格	0					13	68	及格	0	75.8	0	75.8	及格
44	474	酒店管理本19401	201940522	1	刘世鹏	1	1998-08-18	河北省邯郸市大名县大名镇天雄路1号大名一中	178	70	100	正常	2900	40	不及格	9.4	40	不及格	240	74	及格	5	60	及格					4′21	62	及格	0					12	64	及格	0	61.2	0	61.2	及格
44	474	酒店管理本19401	201940523	1	杨江	1	1999-10-08	河北省邯郸市涉县井店镇二街村12组6号	180	66	100	正常	3000	40	不及格	8.1	68	及格	260	85	良好	18	78	及格					3′37	80	良好	0					14	72	及格	0	74.1	0	74.1	及格
44	474	酒店管理本19401	201940524	1	白伟娜	2	2001-08-29	河北省邯郸市鸡泽县双塔镇东三陵村	166	50	100	正常	3000	78	及格	9.6	66	及格	159	64	及格	16	74	及格	3′52	76	及格	0					52	85	良好	0					77.4	0	77.4	及格
44	474	酒店管理本19401	201940525	1	赵朋姿	2	2001-05-28	河本省邢台市临城县东镇镇中羊泉东村30号	165	48	100	正常	1790	0	不及格	9.6	66	及格	165	68	及格	13	70	及格	3′58	72	及格	0					46	78	及格	0					64.2	0	64.2	及格
44	474	酒店管理本19401	201940526	1	王晓杰	1	2001-12-22	河北省邢台市内丘县城胜利西路139号河北内丘中学	173	69	100	正常	2200	0	不及格	8.1	68	及格	220	64	及格	18	78	及格					4′26	60	及格	0					9	40	不及格	0	58.8	0	58.8	不及格
44	474	酒店管理本19401	201940527	1	白泽茜	2	2001-10-24	河北省邢台市南和县河郭乡左村631号	160	45	100	正常	2800	74	及格	10.3	50	不及格	150	50	不及格	18	76	及格	4′2	64	及格	0					13	0	不及格	0					61.5	0	61.5	及格
44	474	酒店管理本19401	201940528	1	姚楠	2	2000-08-06	河北省邢台市沙河市清华园小区一期高5栋3单元1001	160	43	80	低体重	3000	78	及格	9.5	66	及格	158	64	及格	18	76	及格	4′08	68	及格	0					34	66	及格	0					71.1	0	71.1	及格
44	474	酒店管理本19401	201940529	1	赵思琪	2	2000-11-23	河北省保定市清苑区田各庄村	167	51	100	正常	3000	78	及格	10.5	40	不及格	159	64	及格	16	74	及格	3′52	76	及格	0					50	85	良好	0					72.2	0	72.2	及格
44	474	酒店管理本19401	201940530	1	郝宇晗	2	2001-01-04	河北省保定市南市区金叶小区2号楼2单元303	165	65	100	正常	3000	78	及格	9.3	68	及格	158	64	及格	17	76	及格	4′28	60	及格	0					35	68	及格	0					73.1	0	73.1	及格
44	474	酒店管理本19401	201940531	1	申梦晗	2	2000-12-16	河北省保定市清苑区清苑镇郎庄村55号	160	50	100	正常	2500	68	及格	10.3	50	不及格	150	50	不及格	1	0	不及格	4′31	60	及格	0					35	68	及格	0					59	0	59	不及格
44	474	酒店管理本19401	201940532	1	刘天晴	2	2001-07-12	河北省保定市清苑区白团乡白城四村一区一号	163	53	100	正常	1790	0	不及格	10.2	60	及格	194	85	良好	17	76	及格	4′25	62	及格	0					32	64	及格	0					61.9	0	61.9	及格
44	474	酒店管理本19401	201940534	1	许金	2	2000-10-29	河北省保定市定兴县肖村乡石象村	157	65	80	超重	2700	72	及格	9.5	66	及格	140	30	不及格	19	78	及格	4′08	68	及格	0					34	66	及格	0					67	0	67	及格
44	474	酒店管理本19401	201940535	1	田依然	2	2000-09-12	河北省保定市安新县安新镇正义路阳光小区c栋1单元601	173	58	100	正常	1830	0	不及格	10.5	40	不及格	154	60	及格	13	70	及格	3′58	72	及格	0					36	68	及格	0					57.2	0	57.2	不及格
44	474	酒店管理本19401	201940536	1	赵保川	2	2000-08-14	河北省保定市易县良岗所牛岗乡皮岗村156号	155	53	100	正常	1940	30	不及格	8.9	72	及格	150	50	不及格	7	60	及格	3′59	72	及格	0					38	70	及格	0					66.3	0	66.3	及格
44	474	酒店管理本19401	201940537	1	王金婵	2	2000-05-18	河北省保定市曲阳县永宁中学	162	48	100	正常	3200	85	良好	9	72	及格	165	68	及格	17	76	及格	4′01	72	及格	0					11	0	不及格	0					71	0	71	及格
44	474	酒店管理本19401	201940538	1	钟佳怡	2	2000-03-20	河北省安国市西伏落乡张家营村	168	54	100	正常	1830	0	不及格	8.7	74	及格	182	80	良好	6	50	不及格	4′09	68	及格	0					23	40	不及格	0					60.4	0	60.4	及格
44	474	酒店管理本19401	201940539	1	张欣宜	2	2001-05-27	河北省张家口市宣化区西马道雅致苑小区8号楼5单元202	160	58	100	正常	3000	78	及格	10	62	及格	155	62	及格	13	70	及格	3′58	72	及格	0					38	70	及格	0					73.7	0	73.7	及格
44	474	酒店管理本19401	201940540	1	张嘉欣	2	2000-12-09	河北省怀来县张家口市沙城镇宋家营村	174	55	100	正常	1183	0	不及格	10.2	60	及格	155	62	及格	13	70	及格	3′58	72	及格	0					39	72	及格	0					61.8	0	61.8	及格
44	474	酒店管理本19401	201940541	1	何立伟	1	2001-06-07	河北省廊坊市三河市段甲岭镇后山村192号	173	60	100	正常	3300	60	及格	7.2	78	及格	230	70	及格	13	72	及格					4′1	68	及格	0					12	64	及格	0	73.8	0	73.8	及格
44	474	酒店管理本19401	201940542	1	孙铭霞	2	2001-05-19	河北省张家口市万全区孔家庄镇万全区医院对面爱亲母婴生活馆	168	70	80	超重	1930	30	不及格	9.3	68	及格	170	72	及格	16	74	及格	4′1	68	及格	0					38	70	及格	0					65.3	0	65.3	及格
44	474	酒店管理本19401	201940543	1	黄飞翔	2	2000-04-24	河北省沧州市盐山县边务乡黄龙潭村240号	163	50	100	正常	3400	95	优秀	9.4	68	及格	152	60	及格	1	0	不及格	3′54	74	及格	0					24	40	不及格	0					67.7	0	67.7	及格
44	474	酒店管理本19401	201940544	1	韩俊峰	1	1999-04-15	河北省保定高碑店市华汽小区15号楼一单元401	172	85	60	肥胖	2500	10	不及格	7.3	76	及格	230	70	及格	0	10	不及格					4′19	64	及格	0					10	50	不及格	0	51.5	0	51.5	不及格
44	474	酒店管理本19401	201940545	1	王倩楠	2	1999-08-14	河北省邢台市宁晋县贾家口镇白木村	156	42	100	正常	2900	76	及格	9.2	70	及格	164	68	及格	13	70	及格	4′24	62	及格	0					34	66	及格	0					73.2	0	73.2	及格
44	474	酒店管理本19401	201940546	11	吕墨源	2	2000-03-16	滦平县新港小区B区4单元601	163	61	100	正常	3200	85	良好	9.8	64	及格	165	68	及格	11	66	及格	4′29	60	及格	0					30	62	及格	0					72.2	0	72.2	及格
44	474	酒店管理本19401	201940547	1	李晓贺	1	2000-01-07	河北省邯郸市邱县新码头镇国脉奥城10号楼4单元201	172	55	100	正常	3300	60	及格	7.4	76	及格	225	66	及格	10	68	及格					4′1	68	及格	0					10	50	不及格	0	71.2	0	71.2	及格
44	474	酒店管理本19401	201940548	1	王涵	2	2000-12-24	河北省衡水市故城县郑口镇滨湖A区16号楼901	169	70	80	超重	1900	20	不及格	9.1	70	及格	170	72	及格	19	78	及格	4′12	68	及格	0					35	68	及格	0					64.4	0	64.4	及格
44	474	酒店管理本19401	201940549	1	于海敏	2	2001-09-28	河北省衡水市故称县西半屯镇南召村 13780287258	160	56	100	正常	1900	20	不及格	10.1	60	及格	164	68	及格	16	74	及格	4′02	72	及格	0					15	0	不及格	0					58.6	0	58.6	不及格
44	475	酒店管理本19402	201940551	1	付少磊	2	2000-11-09	石家庄市桥西区西简良西区24号楼四单元301	160	55	100	正常	2800	74	及格	10.5	40	不及格	178	76	及格	17	76	及格	3′44	78	及格	0					40	72	及格	0					72.1	0	72.1	及格
44	475	酒店管理本19402	201940552	1	王世钰	1	2001-01-21	河北省石家庄市栾城区张举路水域半岛洗浴对过	187	80	100	正常	2500	10	不及格	7.1	78	及格	236	72	及格	17	78	及格					4′17	64	及格	0					6	10	不及格	0	60.9	0	60.9	及格
44	475	酒店管理本19402	201940553	1	刘艺伟	2	2001-01-27	河北省石家庄市正定县永安村文化广场	170	54	100	正常	1800	0	不及格	9	72	及格	142	40	不及格	16	74	及格	4′28	60	及格	0					23	40	不及格	0					56.8	0	56.8	不及格
44	475	酒店管理本19402	201940554	1	张权	1	2001-04-14	河北省石家庄市平山县平山镇南西焦村	176	75	80	超重	2500	10	不及格	7.6	74	及格	231	70	及格	10	68	及格					4′18	64	及格	0					11	60	及格	0	60.9	0	60.9	及格
44	475	酒店管理本19402	201940555	11	王福源	1	2001-05-26	河北省唐山市路北区韩城镇左岸景林106楼2单元301室	177	70	100	正常	2300	0	不及格	8	70	及格	220	64	及格	19	80	良好					4′27	60	及格	0					8	30	不及格	0	58.4	0	58.4	不及格
44	475	酒店管理本19402	201940556	1	刘畅洋	2	2000-09-01	河北省唐山市开平区栗园镇大佛头村11排17号	163	52	100	正常	1900	20	不及格	9.7	64	及格	140	30	不及格	17	76	及格	4′37	50	不及格	0					40	72	及格	0					58.6	0	58.6	不及格
44	475	酒店管理本19402	201940557	1	郑文祥	1	1999-11-20	河北省唐山市丰润区丰登坞镇大郑庄村	171	70	100	正常	2300	0	不及格	9.1	50	不及格	220	64	及格	1	20	不及格					4′59	40	不及格	0					8	30	不及格	0	44.4	0	44.4	不及格
44	475	酒店管理本19402	201940558	1	刘君蕊	2	2000-08-03	河北省唐山市滦县古城街道办事处泡石淀村7排13号	165	47	100	正常	1600	0	不及格	10.2	60	及格	150	50	不及格	8	62	及格	4′35	50	不及格	0					21	30	不及格	0					51.2	0	51.2	不及格
44	475	酒店管理本19402	201940559	1	王媛	2	2000-09-29	河北省唐山市滦南县程庄镇前庞村6区75号	160	50	100	正常	1900	20	不及格	9.9	62	及格	152	60	及格	21	85	良好	4′16	66	及格	0					40	72	及格	0					65.3	0	65.3	及格
44	475	酒店管理本19402	201940560	1	赵娜	2	2001-01-19	河北省唐山市乐亭县王滩镇牛样子村	165	45	80	低体重	1800	0	不及格	9.2	70	及格	164	68	及格	9	62	及格	4′29	60	及格	0					41	74	及格	0					58.4	0	58.4	不及格
44	475	酒店管理本19402	201940561	1	周妍	2	2001-01-07	河北省唐山市玉田县华都圣地小区37 栋四单元102	163	48	100	正常	1740	0	不及格	9.8	64	及格	162	66	及格	1	0	不及格	4′2	64	及格	0					40	72	及格	0					54.4	0	54.4	不及格
44	475	酒店管理本19402	201940562	1	高颖	2	2000-09-20	河北省唐山市玉田县唐自头镇高家团城村	164	46	80	低体重	1940	30	不及格	8.6	76	及格	186	80	良好	1	0	不及格	3′4	80	良好	0					35	68	及格	0					62.5	0	62.5	及格
44	475	酒店管理本19402	201940563	1	梁英杰	2	1999-11-18	河北省遵化市苏家洼镇石炕子村九泉山路19号	163	57	100	正常	1900	20	不及格	9.5	66	及格	166	68	及格	23	90	优秀	4′14	66	及格	0					36	68	及格	0					67	0	67	及格
44	475	酒店管理本19402	201940564	1	李欣容	2	2001-01-14	河北省唐山市迁安市夏官营镇姚官屯村066号	158	45	100	正常	1400	0	不及格	10.1	60	及格	166	68	及格	16	74	及格	4′26	62	及格	0					38	70	及格	0					60.6	0	60.6	及格
44	475	酒店管理本19402	201940565	1	郝耘微	1	2001-01-26	河北省邯郸市复兴区四季花园7号楼2单元2401	185	70	100	正常	2800	30	不及格	6.9	85	良好	222	66	及格	18	78	及格					4′05	70	及格	0					7	20	不及格	0	66.9	0	66.9	及格
44	475	酒店管理本19402	201940567	1	苗晴	2	2001-08-14	河北省邯郸市肥乡区大寺上镇杜汤堡村413号	156	47	100	正常	3000	78	及格	11.6	0	不及格	142	40	不及格	17	76	及格	4′4	50	不及格	0					39	72	及格	0					55.5	0	55.5	不及格
44	475	酒店管理本19402	201940569	1	白智龙	1	2001-04-02	河北省邯郸市成安县柏寺营乡下河疃村	174	67	100	正常	2400	10	不及格	7.6	74	及格	226	68	及格	10	68	及格					4′2	64	及格	0					13	68	及格	0	64.5	0	64.5	及格
44	475	酒店管理本19402	201940570	1	龚亮亮	1	1999-01-19	河北省邯郸市大名县大名镇天雄路1号大名一中	167	55	100	正常	2800	30	不及格	7.3	76	及格	236	72	及格	1	20	不及格					4′1	68	及格	0					10	50	不及格	0	62.5	0	62.5	及格
44	475	酒店管理本19402	201940571	1	郭芳雯	2	2000-04-22	河北省邯郸市涉县偏店乡东寨村	162	45	80	低体重	1900	20	不及格	10.6	40	不及格	150	50	不及格	1	0	不及格	4′2	64	及格	0					31	64	及格	0					47.2	0	47.2	不及格
44	475	酒店管理本19402	201940572	1	杨智慧	2	2002-02-02	河北省邯郸市复兴区林坦镇军营村四组176号	160	45	100	正常	1500	0	不及格	11.1	10	不及格	165	68	及格	18	76	及格	4′18	64	及格	0					35	68	及格	0					51	0	51	不及格
44	475	酒店管理本19402	201940573	1	路新月	2	2004-05-06	河北省邯郸市南辛店乡白六寨村	169	50	100	正常	2500	68	及格	9.7	64	及格	162	66	及格	21	85	良好	4′32	60	及格	0					14	0	不及格	0					65.1	0	65.1	及格
44	475	酒店管理本19402	201940574	1	曹亚宁	2	2002-01-20	河北省邢台市任县骆庄乡东望村704号	158	40	80	低体重	1900	20	不及格	9.9	62	及格	162	66	及格	18	76	及格	4′15	66	及格	0					40	72	及格	0					62	0	62	及格
44	475	酒店管理本19402	201940575	1	李雅岚	2	2001-02-16	邢台市桥西区中兴西大街321号辰光超市服务台	169	46	80	低体重	1900	20	不及格	9.1	70	及格	178	76	及格	19	78	及格	4′15	66	及格	0					38	70	及格	0					64.6	0	64.6	及格
44	475	酒店管理本19402	201940576	1	孙腾迪	2	2000-03-28	河北省邢台市桥东区自然城二期（平安路和团结东大街交叉口东北）	170	58	100	正常	1810	0	不及格	10.4	50	不及格	150	50	不及格	19	78	及格	4′4	50	不及格	0					38	70	及格	0					54.8	0	54.8	不及格
44	475	酒店管理本19402	201940577	1	王瑞家	2	2001-01-16	河北省威县候贯镇南候贯村27号 电话：15933715769	165	56	100	正常	1890	20	不及格	10.4	50	不及格	142	40	不及格	1	0	不及格	4′14	66	及格	0					27	60	及格	0					51.2	0	51.2	不及格
44	475	酒店管理本19402	201940578	1	王彦杰	2	2001-01-02	河北省邢台市清河县葛仙庄村三羊东街八条9号	159	48	100	正常	1810	0	不及格	10.7	30	不及格	142	40	不及格	23	90	优秀	4′46	40	不及格	0					34	66	及格	0					48.6	0	48.6	不及格
44	475	酒店管理本19402	201940579	1	范朋薇	2	2001-04-05	河北省保定市清苑区李庄乡李庄村669号	162	49	100	正常	3400	95	优秀	10.7	30	不及格	140	30	不及格	21	85	良好	4′26	62	及格	0					31	64	及格	0					65.5	0	65.5	及格
44	475	酒店管理本19402	201940580	1	何玉肖	2	2000-10-15	河北省保定市涞源县阁院路224号涞源县第一中学	164	66	80	超重	1810	0	不及格	9.4	68	及格	176	76	及格	16	74	及格	4′15	66	及格	0					36	68	及格	0					60.6	0	60.6	及格
44	475	酒店管理本19402	201940581	1	范晨晨	2	2000-11-05	河北保定蠡县美地华府二号楼三单元1501	158	57	100	正常	3200	85	良好	10.7	30	不及格	152	60	及格	23	90	优秀	4′4	50	不及格	0					28	60	及格	0					64.8	0	64.8	及格
44	475	酒店管理本19402	201940582	1	韩晓艺	2	2001-09-24	河北省保定市高碑店一中西区	159	55	100	正常	1600	0	不及格	9.5	66	及格	160	64	及格	17	76	及格	4′03	70	及格	0					30	62	及格	0					62.4	0	62.4	及格
44	475	酒店管理本19402	201940583	11	孟祥欣	2	2001-11-02	河北省张家口市怀来县沙城实验中学家属楼1号楼4单元102室	166	52	100	正常	2100	60	及格	10.5	40	不及格	160	64	及格	5	40	不及格	4′13	66	及格	0					32	64	及格	0					62	0	62	及格
44	475	酒店管理本19402	201940584	1	李学文	2	2001-03-11	河北省张家口市新马路街（金街厚莱）调料蔬菜副食大市场二东调料行	164	51	100	正常	2000	40	不及格	10	62	及格	160	64	及格	21	85	良好	4′28	60	及格	0					31	64	及格	0					66.7	0	66.7	及格
44	475	酒店管理本19402	201940585	1	王金茹	2	2000-07-30	河北省沧州市沧县杜生镇西北庄村	168	56	100	正常	1700	0	不及格	9.4	68	及格	185	80	良好	18	76	及格	4′15	66	及格	0					37	70	及格	0					64.4	0	64.4	及格
44	475	酒店管理本19402	201940586	1	李雅佳	2	2000-10-05	河北省任丘市长丰镇王杭村	162	50	100	正常	2900	76	及格	9.3	68	及格	180	78	及格	18	76	及格	4′15	66	及格	0					30	62	及格	0					74.8	0	74.8	及格
44	475	酒店管理本19402	201940587	1	张慧	2	2001-01-31	河北省廊坊市广阳区周各庄新村南区16-2-1701	164	49	100	正常	2900	76	及格	10.4	50	不及格	150	50	不及格	17	76	及格	4′37	50	不及格	0					30	62	及格	0					65.2	0	65.2	及格
44	475	酒店管理本19402	201940588	1	李晴	2	2001-01-24	河北省衡水市武强县华庭枫景23号102	163	51	100	正常	2990	78	及格	10.3	50	不及格	160	64	及格	1	0	不及格	4′13	66	及格	0					32	64	及格	0					62.7	0	62.7	及格
44	475	酒店管理本19402	201940589	1	王兰	2	2001-03-14	河北省定州市高蓬镇富村314号	162	53	100	正常	1900	20	不及格	10	62	及格	160	64	及格	21	85	良好	4′28	60	及格	0					31	64	及格	0					63.7	0	63.7	及格
44	475	酒店管理本19402	201940590	1	苏思楠	2	2000-08-26	河北省石家庄市正定县教场庄园7号楼15613104769	163	57	100	正常	2600	70	及格	10.3	50	不及格	152	60	及格	11	66	及格	4′37	50	不及格	0					30	62	及格	0					64.3	0	64.3	及格
44	476	酒店管理专19301	201930042	1	吴宇卓	1	2001-11-27	河北省石家庄市长安区博雅盛世小区（南石新村）1-1-2104	172	70	100	正常	4000	72	及格	8.2	68	及格	220	64	及格	5	60	及格					3′4	80	良好	0					5	0	不及格	0	67.8	0	67.8	及格
44	476	酒店管理专19301	201930043	1	姜净含	2	2000-03-05	河北省石家庄市裕华区想象国际南区8号楼0204	170	49	80	低体重	2133	60	及格	9.9	62	及格	175	74	及格	10	64	及格	4′15	66	及格	0					30	62	及格	0					66.6	0	66.6	及格
44	476	酒店管理专19301	201930044	1	史博慧	2	2001-03-23	河北省石家庄市井陉矿区一品世家一号楼二单元1201	165	50	100	正常	2100	60	及格	8.8	74	及格	210	100	优秀	17	76	及格	3′54	74	及格	0					40	72	及格	0					78.4	0	78.4	及格
44	476	酒店管理专19301	201930046	1	王瑜	2	2002-01-09	河北省石家庄市平山县南西焦村	162	50	100	正常	2800	74	及格	9.5	66	及格	165	68	及格	23	90	优秀	4′13	66	及格	0					40	72	及格	0					75.5	0	75.5	及格
44	476	酒店管理专19301	201930047	1	刘力帆	1	2001-09-06	河北省石家庄市平山县两河乡两河村两河花园	174	61	100	正常	4000	72	及格	8.2	68	及格	235	72	及格	3	40	不及格					4′29	60	及格	0					6	10	不及格	0	63.6	0	63.6	及格
44	476	酒店管理专19301	201930048	1	张萱	2	2001-01-13	河北省唐山市开平区越河镇东塔头村中街80号	162	50	100	正常	1930	30	不及格	8.9	72	及格	160	64	及格	6	50	不及格	3′5	76	及格	0					40	72	及格	0					67.7	0	67.7	及格
44	476	酒店管理专19301	201930049	1	李颜希	2	2001-06-11	河北省唐山市曹妃甸区五农场场部大众小吃	160	53	100	正常	2300	64	及格	10	62	及格	160	64	及格	21	85	良好	4′44	40	不及格	0					30	62	及格	0					66.1	0	66.1	及格
44	476	酒店管理专19301	201930052	1	董玲玲	2	2000-12-28	河北省秦皇岛市昌黎县葛条港乡董家营村村委会	152	50	100	正常	2400	66	及格	10.2	60	及格	155	62	及格	7	60	及格	4′28	60	及格	0					25	50	不及格	0					66.1	0	66.1	及格
44	476	酒店管理专19301	201930053	1	徐苗苗	2	2000-02-14	河北省邯郸市复兴区铁西北大街政府家属院四号楼二单元11号	167	50	100	正常	2000	40	不及格	9.7	64	及格	212	100	优秀	5	40	不及格	4′15	66	及格	0					40	72	及格	0					68.2	0	68.2	及格
44	476	酒店管理专19301	201930054	1	黄路航	1	2001-06-18	河北省邯郸市丛台区东柳西街物资局家属院3单元	171	55	100	正常	3800	70	及格	7.2	78	及格	240	74	及格	20	85	良好					3′54	74	及格	0					10	50	不及格	0	76.8	0	76.8	及格
44	476	酒店管理专19301	201930055	1	郭然然	2	2001-04-29	河北省邯郸市丛台区永乐里1号楼1单元1楼3号门	178	60	100	正常	2800	74	及格	8.4	78	及格	180	78	及格	17	76	及格	4′37	50	不及格	0					40	72	及格	0					74.3	0	74.3	及格
44	476	酒店管理专19301	201930056	1	张灿	2	2001-05-13	河北省邯郸市永年区临名关镇海龙湾公寓	163	51	100	正常	1900	20	不及格	9.7	64	及格	160	64	及格	19	78	及格	4′28	60	及格	0					40	72	及格	0					64.2	0	64.2	及格
44	476	酒店管理专19301	201930058	1	宁晶晶	2	2001-09-09	河北省邯郸市邯山区滏园新村5号院15号楼2单元11号	160	45	100	正常	2400	66	及格	9.5	66	及格	154	60	及格	1	0	不及格	4′29	60	及格	0					30	62	及格	0					62.3	0	62.3	及格
44	476	酒店管理专19301	201930059	1	王晓改	2	2001-05-13	河北省邯郸市曲周县曲周镇小河道村	161	50	100	正常	2700	72	及格	8.7	74	及格	188	80	良好	16	74	及格	3′44	78	及格	0					40	72	及格	0					78.8	0	78.8	及格
44	476	酒店管理专19301	201930060	1	苏晓倩	2	2001-02-01	河北省邢台市清河县油坊镇腾蒿林村	160	57	100	正常	2800	74	及格	10	62	及格	148	50	不及格	5	40	不及格	4′2	64	及格	0					40	72	及格	0					67.5	0	67.5	及格
44	476	酒店管理专19301	201930061	1	耿璇	2	2001-06-29	河北省保定市清苑区李庄乡耿庄村	161	45	100	正常	2100	60	及格	9.7	64	及格	160	64	及格	12	68	及格	4′21	64	及格	0					40	72	及格	0					70	0	70	及格
44	476	酒店管理专19301	201930062	1	张子行	1	2000-11-13	河北省保定市定兴县固城镇马家庄村	175	70	100	正常	4400	80	良好	9.5	30	不及格	230	70	及格	10	68	及格					4′28	60	及格	0					4	0	不及格	0	58.8	0	58.8	不及格
44	476	酒店管理专19301	201930063	1	靳云红	2	2001-05-23	河北省保定市涞源县涞源镇恒星花园五号楼二单元702室	160	50	100	正常	2300	64	及格	10.9	20	不及格	160	64	及格	1	0	不及格	4′23	62	及格	0					26	50	不及格	0					52.4	0	52.4	不及格
44	476	酒店管理专19301	201930064	1	张嘉文	2	2000-11-15	河北省保定市雄县朱各乡西柳村	161	53	100	正常	2100	60	及格	10.7	30	不及格	140	30	不及格	6	50	不及格	4′2	64	及格	0					25	50	不及格	0					55.8	0	55.8	不及格
44	476	酒店管理专19301	201930065	1	俞斯颖	2	2001-01-16	北京市丰台区东大街游泳场北路9号院11号楼1单元对面平房。	175	55	100	正常	2600	70	及格	8.7	74	及格	210	100	优秀	1	0	不及格	3′52	76	及格	0					40	72	及格	0					72.7	0	72.7	及格
44	476	酒店管理专19301	201930066	1	赵唯成	1	2000-01-03	河北省涿州市龙马人才家园5号楼	170	85	60	肥胖	5100	95	优秀	8	70	及格	200	40	不及格	6	62	及格					4′25	62	及格	0					3	0	不及格	0	59.9	0	59.9	不及格
44	476	酒店管理专19301	201930067	1	臧志冉	2	2001-01-11	河北省张家口市桥东区建国路广播电视台对面俭朴寨食园	163	52	100	正常	2200	62	及格	10.2	60	及格	160	64	及格	16	74	及格	4′32	60	及格	0					25	50	不及格	0					67.1	0	67.1	及格
44	476	酒店管理专19301	201930068	1	赵亚娜	2	2000-09-12	河北省张家口市张北县宏怡嘉苑A区15号楼	170	60	100	正常	2300	64	及格	9.9	62	及格	160	64	及格	20	80	良好	4′19	64	及格	0					30	62	及格	0					70.4	0	70.4	及格
44	476	酒店管理专19301	201930070	11	陈旭	1	1999-03-19	河北省承德市宽城满族自治县西安胡同制药厂家属楼2单元204室	174	74	80	超重	4000	72	及格	9.2	50	不及格	210	60	及格	0	10	不及格					4′3	60	及格	0					5	0	不及格	0	51.8	0	51.8	不及格
44	476	酒店管理专19301	201930071	1	祝楠	2	2000-01-03	河北省承德市围场满族蒙古族自治县四道沟乡二道沟村	162	55	100	正常	2500	68	及格	9.2	70	及格	140	30	不及格	11	66	及格	4′15	66	及格	0					25	50	不及格	0					67	0	67	及格
44	476	酒店管理专19301	201930072	1	董晓雨	2	1999-11-16	河北省沧州市吴桥县于集镇窦庄村	157	55	100	正常	2100	60	及格	9.9	62	及格	130	10	不及格	15	72	及格	4′11	68	及格	0					40	72	及格	0					65.4	0	65.4	及格
44	476	酒店管理专19301	201930073	1	孔佑哲	1	2001-04-16	河北省沧州市献县第一中学北校区643班孔佑哲收	185	55	80	低体重	5000	90	优秀	7.7	72	及格	230	70	及格	15	74	及格					4′11	66	及格	0					6	10	不及格	0	68.5	0	68.5	及格
44	476	酒店管理专19301	201930074	1	钱美凤	2	2000-11-27	河北省廊坊市香河县渠口镇渔阳院村196号	160	66	80	超重	2400	66	及格	10.9	20	不及格	130	10	不及格	18	76	及格	4′28	60	及格	0					25	50	不及格	0					51.5	0	51.5	不及格
44	476	酒店管理专19301	201930075	1	徐萱萱	2	2001-11-16	河北省霸州市东杨庄乡卫生院	165	60	100	正常	2800	74	及格	9.1	70	及格	170	72	及格	15	72	及格	4′25	62	及格	0					30	62	及格	0					73.1	0	73.1	及格
44	476	酒店管理专19301	201930076	1	徐珂	2	1998-06-03	河北省邢台市临西县东枣园乡东常庄村	170	50	100	正常	2000	40	不及格	9.7	64	及格	150	50	不及格	15	72	及格	4′37	50	不及格	0					36	68	及格	0					62.8	0	62.8	及格
44	476	酒店管理专19301	201930077	1	李雪	2	2000-07-25	河北省廊坊市文安县博苑小区五号楼三单元601	166	60	100	正常	2500	68	及格	9	72	及格	200	90	优秀	16	74	及格	4′03	70	及格	0					24	40	不及格	0					74	0	74	及格
44	476	酒店管理专19301	201930078	1	张芮	2	2001-03-17	河北省衡水市景县景泰家园8号楼1单元402	164	48	100	正常	2800	74	及格	9.5	66	及格	160	64	及格	20	80	良好	4′2	64	及格	0					14	0	不及格	0					66.5	0	66.5	及格
44	476	酒店管理专19301	201930079	1	张瑶	2	2000-09-06	河北省定州市李亲顾镇东大召村	156	70	60	肥胖	2700	72	及格	11	20	不及格	150	50	不及格	6	50	不及格	5′45	0	不及格	0					30	62	及格	0					40	0	40	不及格
44	476	酒店管理专19301	201930080	1	张梅	2	2000-02-04	河北省定州市明月店镇大杨咬村	160	55	100	正常	2700	72	及格	10.2	60	及格	160	64	及格	16	74	及格	4′32	60	及格	0					32	64	及格	0					70	0	70	及格
44	477	康复治疗本19401	201944471	1	樊佳岩	1	2001-02-28	河北省石家庄市长安区义北路国瑞园6-2-702	175	69	100	正常	3520	64	及格	8.4	66	及格	229	68	及格	0	10	不及格					4′36	50	不及格	0					12	64	及格	0	62	0	62	及格
44	477	康复治疗本19401	201944472	1	陈梦佳	2	2000-09-29	河北省石家庄市鹿泉区曹庄村槐东路陈家里4号	170	55	100	正常	1400	0	不及格	9.2	70	及格	180	78	及格	22	85	良好	4′21	64	及格	0					14	0	不及格	0					58.1	0	58.1	不及格
44	477	康复治疗本19401	201944473	1	李佳盼	2	2001-10-29	河北省石家庄市新乐市长寿路西长寿小学对面信誉蔬菜	163	46	100	正常	1600	0	不及格	9.4	68	及格	180	78	及格	23	90	优秀	4′17	66	及格	0					44	76	及格	0					66.2	0	66.2	及格
44	477	康复治疗本19401	201944474	1	张泽杨	2	2000-02-25	河北省石家庄市新乐市承安镇三里铺村	165	52	100	正常	1600	0	不及格	9.3	68	及格	185	80	良好	21	85	良好	4′14	66	及格	0					13	0	不及格	0					58.3	0	58.3	不及格
44	477	康复治疗本19401	201944475	1	李嘉欣	2	2001-05-30	河北省迁安市彭店子乡彭店子村154号	167	52	100	正常	1700	0	不及格	10.5	40	不及格	190	85	良好	22	85	良好	4′15	66	及格	0					39	72	及格	0					60.4	0	60.4	及格
44	477	康复治疗本19401	201944476	1	耿梦雅	2	2001-10-30	河北省唐山市迁安市夏官营镇六合村79号	163	53	100	正常	1800	0	不及格	9.3	68	及格	180	78	及格	1	0	不及格	4′21	64	及格	0					23	40	不及格	0					53.2	0	53.2	不及格
44	477	康复治疗本19401	201944477	1	王春月	2	2001-04-18	河北省唐山市迁安市晨曦家园12号楼2单元602	162	48	100	正常	1500	0	不及格	10.5	40	不及格	180	78	及格	7	60	及格	4′16	66	及格	0					40	72	及格	0					57.2	0	57.2	不及格
44	477	康复治疗本19401	201944478	1	孙爽	2	2001-03-01	河北省迁安市杨各庄镇包各庄村114号	164	53	100	正常	1400	0	不及格	9.5	66	及格	190	85	良好	4	20	不及格	4′17	66	及格	0					42	74	及格	0					59.3	0	59.3	不及格
44	477	康复治疗本19401	201944479	1	郑路	1	2001-09-19	河北省秦皇岛市昌黎县昌黎镇滨海国际小区四区44号咏轩美容院	175	60	100	正常	3650	66	及格	8.4	66	及格	225	66	及格	0	10	不及格					4′26	60	及格	0					7	20	不及格	0	59.7	0	59.7	不及格
44	477	康复治疗本19401	201944480	1	崔昊阳	1	2000-08-14	河北省邯郸市永年区东杨庄镇西陈甫村	182	70	100	正常	3260	60	及格	8.1	68	及格	263	85	良好	17	78	及格					4′36	50	不及格	0					11	60	及格	0	69.9	0	69.9	及格
44	477	康复治疗本19401	201944481	1	王自卿	2	2001-05-19	河北省邯郸市鸡泽县双塔镇柳林口村现龙巷	161	58	100	正常	1400	0	不及格	9.6	66	及格	175	74	及格	21	85	良好	4′2	64	及格	0					43	76	及格	0					64.5	0	64.5	及格
44	477	康复治疗本19401	201944482	1	李杨涛	1	2000-06-15	河北省邢台市沙河市建设路31号兴旺粮油店。18932962225	176	63	100	正常	3200	60	及格	8.3	66	及格	236	72	及格	13	72	及格					4′21	62	及格	0					6	10	不及格	0	65	0	65	及格
44	477	康复治疗本19401	201944483	1	陈静	2	2001-08-18	河北省邢台市宁晋县大陆村镇陈家庄村富民西路2号	163	52	100	正常	2300	64	及格	9.5	66	及格	190	85	良好	22	85	良好	4′32	60	及格	0					37	70	及格	0					73.8	0	73.8	及格
44	477	康复治疗本19401	201944484	1	石朋洋	1	2001-01-08	河北省邢台市威县圣丰时代小区50号楼2单元402室	178	69	100	正常	3600	66	及格	8.4	66	及格	220	64	及格	0	10	不及格					4′32	50	不及格	0					9	40	不及格	0	59.5	0	59.5	不及格
44	477	康复治疗本19401	201944485	1	邢晓硕	2	2000-02-11	河北省保定市涞水县波峰中学	174	69	100	正常	1600	0	不及格	9	72	及格	210	100	优秀	0	0	不及格	4′15	66	及格	0					25	50	不及格	0					57.6	0	57.6	不及格
44	477	康复治疗本19401	201944486	1	张露	2	2001-10-09	河北省保定市定兴县定兴镇金玉华庭小区1号楼2单元203室	164	45	80	低体重	1500	0	不及格	9.3	68	及格	170	72	及格	35	100	优秀	4′18	64	及格	0					39	72	及格	0					62.8	0	62.8	及格
44	477	康复治疗本19401	201944487	1	梁顺民	1	2001-10-27	河北保定市易县流井乡马头村	176	59	100	正常	3600	66	及格	9.4	40	不及格	226	68	及格	0	10	不及格					4′19	64	及格	0					5	0	不及格	0	53.5	0	53.5	不及格
44	477	康复治疗本19401	201944488	1	王豪悦	2	2001-09-04	河北省曲阳县第一高级中学	154	40	80	低体重	1500	0	不及格	10.7	30	不及格	200	90	优秀	17	76	及格	4′18	64	及格	0					13	0	不及格	0					47.4	0	47.4	不及格
44	477	康复治疗本19401	201944489	1	郭玉轩	1	2002-01-28	河北省保定市博野县刘陀营村	178	85	80	超重	3600	66	及格	9.1	50	不及格	240	74	及格	6	62	及格					4′36	50	不及格	0					9	40	不及格	0	59.5	0	59.5	不及格
44	477	康复治疗本19401	201944490	1	杨孝果	2	2001-04-14	河北省张家口市桥东区老鸦庄镇吉家房村	158	45.5	100	正常	1700	0	不及格	9.1	70	及格	185	80	良好	13	70	及格	4′22	64	及格	0					45	78	及格	0					64.6	0	64.6	及格
44	477	康复治疗本19401	201944491	1	郭欣蕊	2	2001-09-16	河北省张家口市怀来县沙城镇富达园二区708栋电动车修理	163	48	100	正常	1600	0	不及格	9.9	62	及格	170	72	及格	22	85	良好	4′46	40	不及格	0					37	70	及格	0					58.1	0	58.1	不及格
44	477	康复治疗本19401	201944493	11	梁晨	1	2001-01-16	承德市宽城满族自治县宽城镇北河苑小区13号楼三单元3052	175	56	100	正常	3120	50	不及格	8.4	66	及格	230	70	及格	1	20	不及格					4′32	50	不及格	0					16	80	良好	0	62.7	0	62.7	及格
44	477	康复治疗本19401	201944494	1	杨林玺	1	2000-10-10	河北省沧州市沧县崔尔庄镇曹庄头村鑫鹏枣厂	169	62	100	正常	3200	60	及格	9.4	40	不及格	220	64	及格	3	40	不及格					4′36	50	不及格	0					8	30	不及格	0	55.4	0	55.4	不及格
44	477	康复治疗本19401	201944495	1	金楠	2	2000-05-16	河北省沧州市青县盘古镇金家营村	152	40	100	正常	1700	0	不及格	9.8	64	及格	170	72	及格	0	0	不及格	4′24	62	及格	0					36	68	及格	0					54.2	0	54.2	不及格
44	477	康复治疗本19401	201944496	1	张耀翔	1	2001-06-27	河北省沧州市南皮县南皮县第二中学	174	65	100	正常	3520	64	及格	8.1	68	及格	235	72	及格	0	10	不及格					4′31	50	不及格	0					5	0	不及格	0	56.4	0	56.4	不及格
44	477	康复治疗本19401	201944497	1	张春雨	2	2002-02-10	河北省沧州市南皮县寨子镇石庄村	165	60	100	正常	1800	0	不及格	9.5	66	及格	175	74	及格	23	90	优秀	4′16	66	及格	0					43	76	及格	0					65.4	0	65.4	及格
44	477	康复治疗本19401	201944498	1	许乙闵	2	1999-04-19	河北省沧州市运河区光荣路一城枫景小区25号楼1单元402号	165	57	100	正常	1600	0	不及格	9.3	68	及格	180	78	及格	1	0	不及格	4′22	64	及格	0					40	72	及格	0					56.4	0	56.4	不及格
44	477	康复治疗本19401	201944499	1	王佳妍	2	2000-10-01	河北省沧州市任丘市富丽花园小区3号楼(13180153851）	164	48	100	正常	1800	0	不及格	10.9	20	不及格	180	78	及格	17	76	及格	4′46	40	不及格	0					40	72	及格	0					49.6	0	49.6	不及格
44	477	康复治疗本19401	201944500	1	邢美玥	2	2000-11-11	河北省任丘市石门桥镇北石门桥村064号	169	66	100	正常	1700	0	不及格	9.2	70	及格	210	100	优秀	30	100	优秀	4′22	64	及格	0					52	85	良好	0					70.3	0	70.3	及格
44	477	康复治疗本19401	201944501	1	高景赫	1	2001-01-02	河北省沧州市黄骅市骅中街道水务局小区五号楼三单元202	178	69	100	正常	3400	62	及格	8.4	66	及格	216	62	及格	9	66	及格					4′16	64	及格	0					12	64	及格	0	69.5	0	69.5	及格
44	477	康复治疗本19401	201944502	1	齐紫微	2	2000-04-06	河北省沧州市河间市果子洼乡柳林村	165	64	100	正常	1800	0	不及格	9.5	66	及格	185	80	良好	22	85	良好	4′22	64	及格	0					40	72	及格	0					64.7	0	64.7	及格
44	477	康复治疗本19401	201944503	1	王毅	1	2000-07-30	河北省廊坊市广阳区枣林路9号廊坊十五中高三校区	174	63	100	正常	3200	60	及格	8.4	66	及格	240	74	及格	5	60	及格					4′31	50	不及格	0					6	10	不及格	0	61.6	0	61.6	及格
44	477	康复治疗本19401	201944504	1	董子健	1	2002-01-11	河北省衡水市桃城区金域蓝湾28-2-102	176	81	80	超重	3600	66	及格	9.1	50	不及格	230	70	及格	15	74	及格					4′23	62	及格	0					7	20	不及格	0	60.7	0	60.7	及格
44	477	康复治疗本19401	201944505	1	崔丁元	2	2001-03-17	河北省衡水市桃城区衡水市公安局经保支队18531809185	152	58	80	超重	1400	0	不及格	9.1	70	及格	180	78	及格	27	100	优秀	4′18	64	及格	0					14	0	不及格	0					56.6	0	56.6	不及格
44	477	康复治疗本19401	201944506	1	汪嘉宁	2	2000-04-19	河北省张家口市宣化区胜利路雍景华庭3号楼2单元902	158	50	100	正常	1400	0	不及格	9.2	70	及格	180	78	及格	3	10	不及格	4′19	64	及格	0					42	74	及格	0					58	0	58	不及格
44	477	康复治疗本19401	201944507	1	秦西龙	1	2002-02-06	河北省衡水市故城县农业局楼下大光明钟表眼镜店	174	69	100	正常	3600	66	及格	8.1	68	及格	230	70	及格	4	50	不及格					4′19	64	及格	0					5	0	不及格	0	63.3	0	63.3	及格
44	477	康复治疗本19401	201944508	1	李新月	2	2000-02-28	河北省衡水市景县刘集乡李铁锅村	162	50	100	正常	1400	0	不及格	10.3	50	不及格	175	74	及格	1	0	不及格	4′17	66	及格	0					43	76	及格	0					53.2	0	53.2	不及格
44	477	康复治疗本19401	201944509	1	李孟韩	2	2001-04-11	河北省深州市东安庄乡西辛庄村	158	51	100	正常	1400	0	不及格	9	72	及格	180	78	及格	2	0	不及格	4′19	64	及格	0					40	72	及格	0					57.2	0	57.2	不及格
44	477	康复治疗本19401	201944510	1	霍天赐	1	2001-04-17	河北省深州市大冯营乡东固显村	179	82	80	超重	3200	60	及格	8.3	66	及格	226	68	及格	13	72	及格					4′35	50	不及格	0					9	40	不及格	0	62.2	0	62.2	及格
44	478	口腔医学本19501	201950061	36	谭晗志	1	2000-11-17	甘肃省兰州市七里河区敦煌路1042号兰州市第四中学	176	55	80	低体重	3500	64	及格	7.4	76	及格	235	72	及格	4	50	不及格					4′06	68	及格	0					9	40	不及格	0	66.6	0	66.6	及格
44	478	口腔医学本19501	201950063	1	齐敬硕	1	2000-02-24	河北省石家庄市无极县北苏镇北苏小区	171	53	100	正常	4085	74	及格	7.5	74	及格	245	76	及格	21.6	90	优秀					4′15	66	及格	0					15	76	及格	0	78.3	0	78.3	及格
44	478	口腔医学本19501	201950064	1	梁恩彩	1	2000-01-12	河北省石家庄市平山县平山镇北义羊村	176	88	60	肥胖	4075	74	及格	7.8	72	及格	200	40	不及格	19	80	良好					4′48	50	不及格	0					8	30	不及格	0	59.5	0	59.5	不及格
44	478	口腔医学本19501	201950065	1	苏泽坤	1	2001-07-21	河北省石家庄市行唐县龙州镇御城花园5号楼2单元201	177	62	100	正常	3950	72	及格	7.6	74	及格	225	66	及格	7	64	及格					4′18	64	及格	0					10	50	不及格	0	71.4	0	71.4	及格
44	478	口腔医学本19501	201950066	1	陈星毓	1	2002-06-08	河北省石家庄新乐市元亨家园21号一单元501室	177	60	100	正常	3000	40	不及格	7.7	72	及格	200	40	不及格	15.6	76	及格					4′21	62	及格	0					9	40	不及格	0	63.4	0	63.4	及格
44	478	口腔医学本19501	201950067	1	窦媛媛	2	2001-02-07	河北省唐山市丰润区沙流河镇张家庄村四小区388号	160	45	100	正常	2885	76	及格	9.9	62	及格	170	72	及格	17	76	及格	3′57	74	及格	0					38	70	及格	0					75.4	0	75.4	及格
44	478	口腔医学本19501	201950068	1	郭新悦	2	2000-11-11	河北省秦皇岛市抚宁区大新寨镇头道河村19号	165	57	100	正常	1800	0	不及格	9.3	68	及格	170	72	及格	13	70	及格	4′14	66	及格	0					23	40	不及格	0					60	0	60	及格
44	478	口腔医学本19501	201950069	1	郑芳	2	2001-07-10	河北省秦皇岛市昌黎县二街卫生局家属院北楼二单元401	163	56	100	正常	1810	0	不及格	9.9	62	及格	175	74	及格	17	76	及格	4′2	64	及格	0					24	40	不及格	0					59.2	0	59.2	不及格
44	478	口腔医学本19501	201950070	1	王瑛	2	2001-03-06	河北省邢台县南石门镇皇台底村西仙翁水泥公司	165	61	100	正常	1810	0	不及格	9.2	70	及格	170	72	及格	5	40	不及格	4′2	64	及格	0					14	0	不及格	0					53	0	53	不及格
44	478	口腔医学本19501	201950071	1	李怡嘉	2	2001-07-02	河北省邢台市广宗县大平台乡洗马村	160	70	80	超重	1700	0	不及格	10	62	及格	180	78	及格	16	74	及格	4′4	50	不及格	0					35	68	及格	0					56.4	0	56.4	不及格
44	478	口腔医学本19501	201950072	1	张建雅	2	2000-11-25	河北省保定市易县南城司乡岭子南村	166	58	100	正常	1900	20	不及格	9.7	64	及格	175	74	及格	8	62	及格	4′45	40	不及格	0					36	68	及格	0					59.2	0	59.2	不及格
44	478	口腔医学本19501	201950073	1	许淋萱	2	2001-12-05	河北省曲阳县第一高级中学	164	52	100	正常	2875	76	及格	8.7	74	及格	180	78	及格	4	20	不及格	3′39	80	良好	0					38	70	及格	0					74	0	74	及格
44	478	口腔医学本19501	201950074	1	刘思佳	2	2001-04-25	河北省高碑店市张六庄乡毛公寺村299号	163	53	100	正常	1800	0	不及格	10	62	及格	165	68	及格	0	0	不及格	4′2	64	及格	0					25	50	不及格	0					52	0	52	不及格
44	478	口腔医学本19501	201950075	1	赵博阳	2	2000-12-05	河北省张家口市宣化区建国街街道钢鑫小区22号楼8单元201	170	46	80	低体重	1750	0	不及格	9.5	66	及格	170	72	及格	35	100	优秀	4′16	66	及格	0					49	80	良好	0					63.6	0	63.6	及格
44	478	口腔医学本19501	201950076	1	韩骐羽	2	2001-02-06	河北省张家口市桥西区西坝岗路碧秀园小区19号楼3单元603	157	50	100	正常	3500	100	优秀	9.5	66	及格	160	64	及格	24	90	优秀	4′25	62	及格	0					39	72	及格	0					78.2	0	78.2	及格
44	478	口腔医学本19501	201950077	1	闫大禹	1	2000-11-21	河北省承德市平泉市府前花园21号楼101	186	85	80	超重	3000	40	不及格	9.2	50	不及格	220	64	及格	24	95	优秀					4′3	60	及格	0					5	0	不及格	0	55.9	0	55.9	不及格
44	478	口腔医学本19501	201950078	11	姜瑞	2	2000-03-09	河北省承德市平泉市第一中学（校本部）	170	62	100	正常	1940	30	不及格	9.5	66	及格	170	72	及格	1	0	不及格	4′44	40	不及格	0					38	70	及格	0					54.9	0	54.9	不及格
44	478	口腔医学本19501	201950079	1	苑晓亮	1	2001-05-16	河北省沧州市新华区维康家园3号楼4单元202	179	54	80	低体重	4139	74	及格	7.4	76	及格	190	20	不及格	17.8	78	及格					4′45	50	不及格	0					16	80	良好	0	66.1	0	66.1	及格
44	478	口腔医学本19501	201950080	1	刘博宇	1	2000-11-22	河北省沧州市新华区御宇国际城雅瑞苑8号楼1单元501	179	55	80	低体重	3500	64	及格	7.6	74	及格	190	20	不及格	17.9	78	及格					4′5	50	不及格	0					8	30	不及格	0	59.2	0	59.2	不及格
44	478	口腔医学本19501	201950081	1	白绍朋	1	2000-12-09	河北省任丘市北汉乡前边庄96号	175	63	100	正常	2100	0	不及格	7.5	74	及格	220	64	及格	1	20	不及格					4′15	66	及格	0					13	68	及格	0	58.2	0	58.2	不及格
44	478	口腔医学本19501	201950082	1	宁树元	1	2000-03-02	河北省沧州市黄骅市滕庄子乡慈庄村13930786389	173	69	100	正常	5367	100	优秀	7.9	70	及格	190	20	不及格	0	10	不及格					4′5	50	不及格	0					9	40	不及格	0	61	0	61	及格
44	478	口腔医学本19501	201950083	1	王睿媛	2	2001-10-15	沙河市人民大街71号，沙河市市场监督管理局	165	66	80	超重	3000	78	及格	9	72	及格	165	68	及格	20	80	良好	4′3	60	及格	0					37	70	及格	0					71.9	0	71.9	及格
44	478	口腔医学本19501	201950084	1	吕豪	1	2000-04-09	河北省邢台市南和县和阳大街285号县政府	166	50	100	正常	3200	60	及格	8	70	及格	180	0	不及格	0	10	不及格					5′59	10	不及格	0					1	0	不及格	0	41	0	41	不及格
44	478	口腔医学本19501	201950085	1	王如愿	2	2000-02-24	河北省衡水市饶阳县大官亭乡李岗村246号	165	50	100	正常	3200	85	良好	8.9	72	及格	130	10	不及格	7	60	及格	4′25	62	及格	0					53	90	优秀	0					70.5	0	70.5	及格
44	478	口腔医学本19501	201950086	1	刘宏伟	1	2000-04-29	国家税务总局晋州市税务局（晋州市中兴路218号）	171	84	60	肥胖	4847	85	良好	7.8	72	及格	215	62	及格	16	76	及格					4′27	60	及格	0					6	10	不及格	0	63	0	63	及格
44	478	口腔医学本19501	201950087	3	刘哲训	1	2000-11-19	河北省沧州市高新区兰州路1号（沧州市纪委）	177	80	80	超重	3988	72	及格	7.6	74	及格	230	70	及格	15.6	76	及格					4′18	64	及格	0					7	20	不及格	0	67	0	67	及格
44	478	口腔医学本19501	201950088	1	杨洪雨	1	2001-05-19	河北省邢台市临西县东枣园乡东杨庄村	168	59	100	正常	4050	74	及格	7.6	74	及格	205	50	不及格	6	62	及格					4′34	50	不及格	0					10	50	不及格	0	67.1	0	67.1	及格
44	478	口腔医学本19501	201950089	1	卢晓龙	1	2002-05-10	河北省衡水市阜城县阜城镇卢皇村106号	177	57	100	正常	3975	72	及格	7.8	72	及格	200	40	不及格	5	60	及格					4′42	50	不及格	0					6	10	不及格	0	61.2	0	61.2	及格
44	478	口腔医学本19501	201950090	1	张宇	2	2001-04-04	河北省深州市东安庄乡小康庄村	162	52	100	正常	1900	20	不及格	9.5	66	及格	170	72	及格	15	72	及格	4′16	66	及格	0					36	68	及格	0					65.6	0	65.6	及格
44	479	口腔医学本19502	201950091	3	刘娟	2	2001-01-15	平凉市第二中学	167	60	100	正常	1800	0	不及格	10.5	40	不及格	175	74	及格	7	60	及格	4′13	66	及格	0					37	70	及格	0					56.6	0	56.6	不及格
44	479	口腔医学本19502	201950092	1	王雨涵	2	2001-08-21	河北省石家庄市藁城中西医结合医院	164	49	100	正常	2500	68	及格	9.6	66	及格	170	72	及格	1	0	不及格	4′0	72	及格	0					37	70	及格	0					67	0	67	及格
44	479	口腔医学本19502	201950093	1	申喜荣	2	2000-07-31	河北省石家庄市桥西区新石南路181号6号楼2单元102	165	53	100	正常	1800	0	不及格	9.6	66	及格	165	68	及格	1	0	不及格	4′1	68	及格	0					40	72	及格	0					55.8	0	55.8	不及格
44	479	口腔医学本19502	201950095	1	赵宇	1	2001-12-11	河北省唐山市丰润区丰润镇曹雪芹西道玫瑰园小区5楼1门302号	177	56	100	正常	2200	0	不及格	9.4	40	不及格	199	30	不及格	1	20	不及格					7′59	0	不及格	0					0	0	不及格	0	28	0	28	不及格
44	479	口腔医学本19502	201950096	1	张芸菲	2	2000-12-08	河北省唐山市滦州市王店子镇张家庄村15排4号	160	60	100	正常	1875	10	不及格	9.6	66	及格	160	64	及格	11	66	及格	4′17	66	及格	0					11	0	不及格	0					55.9	0	55.9	不及格
44	479	口腔医学本19502	201950097	1	姚欣蕊	2	2001-05-17	河北省唐山市滦南县翰林雅苑二期203-2-1202	173	60	100	正常	1700	0	不及格	9.5	66	及格	170	72	及格	11	66	及格	4′1	68	及格	0					14	0	不及格	0					55.6	0	55.6	不及格
44	479	口腔医学本19502	201950098	1	裴文胜	1	1999-02-21	河北省唐山市玉田县玉田镇梁各庄村大街24号	171	69	100	正常	3900	70	及格	7.6	74	及格	208	50	不及格	13	72	及格					4′18	64	及格	0					18	90	优秀	0	74.3	0	74.3	及格
44	479	口腔医学本19502	201950099	1	孙杰	1	2002-01-14	河北省秦皇岛市卢龙县刘家营乡城里村	181	80	80	超重	5400	100	优秀	7.4	76	及格	210	60	及格	0	10	不及格					4′41	50	不及格	0					9	40	不及格	0	63.2	0	63.2	及格
44	479	口腔医学本19502	201950100	1	王晨希	2	2001-06-30	河北省邯郸市涉县君子居小区1号楼1单元502室	163	60	100	正常	2400	66	及格	9.5	66	及格	175	74	及格	20	80	良好	4′0	72	及格	0					34	66	及格	0					74.5	0	74.5	及格
44	479	口腔医学本19502	201950101	1	闫梓豪	1	2001-09-30	河北邯郸邱县新城街与东方大道交叉口北行100米	155	80	60	肥胖	1810	0	不及格	10	10	不及格	199	30	不及格	5	60	及格					6′59	0	不及格	0					0	0	不及格	0	20	0	20	不及格
44	479	口腔医学本19502	201950102	1	张雨涵	2	2001-10-01	河北省邯郸市武安市武安镇南关街小眼圪深17号	159	54	100	正常	1780	0	不及格	10	62	及格	165	68	及格	16	74	及格	4′12	68	及格	0					32	64	及格	0					61.6	0	61.6	及格
44	479	口腔医学本19502	201950103	1	白玉豪	1	2000-10-06	河北省邢台市南和县三召乡西三召村	173	70	100	正常	4100	74	及格	8.2	68	及格	220	64	及格	0	10	不及格					4′29	60	及格	0					12	64	及格	0	65.5	0	65.5	及格
44	479	口腔医学本19502	201950104	1	张珈郡	1	2001-02-03	河北省保定市莲池区华电路660号文景苑小区1-3-1301	191	85	100	正常	5480	100	优秀	8.2	68	及格	225	66	及格	13	72	及格					4′08	68	及格	0					10	50	不及格	0	76	0	76	及格
44	479	口腔医学本19502	201950105	1	王柱	1	2001-02-28	河北省阜平县阜平镇青岩村194号	177	73	100	正常	4250	76	及格	7.6	74	及格	235	72	及格	16	76	及格					4′27	60	及格	0					10	50	不及格	0	73	0	73	及格
44	479	口腔医学本19502	201950106	1	孟革	1	2001-03-29	河北省保定市曲阳县第一高级中学	165	85	60	肥胖	4050	74	及格	9.1	50	不及格	210	60	及格	11	68	及格					4′3	60	及格	0					10	50	不及格	0	59.9	0	59.9	不及格
44	479	口腔医学本19502	201950107	1	杜宗轩	1	2001-04-04	河北省保定市雄县世纪城16号楼3单元302	185	73	100	正常	4200	76	及格	7.8	72	及格	215	62	及格	1	20	不及格					4′2	64	及格	0					7	20	不及格	0	63.8	0	63.8	及格
44	479	口腔医学本19502	201950108	1	解语峰	1	2001-02-04	河北省张家口市赤城县红山寺东大街8号	173	73	80	超重	4065	74	及格	7.7	72	及格	205	50	不及格	12	70	及格					4′25	62	及格	0					8	30	不及格	0	64.9	0	64.9	及格
44	479	口腔医学本19502	201950109	1	吴华雨	2	2000-11-19	河北省沧州市青县福郡小区1号楼2单302室	158	55	100	正常	2500	68	及格	9.5	66	及格	180	78	及格	35	100	优秀	3′55	74	及格	0					45	78	及格	0					78.8	0	78.8	及格
44	479	口腔医学本19502	201950110	1	胡倍嘉	2	2001-01-06	河北省沧州市盐山县港城花园6号楼2单元401	163	80	60	肥胖	1780	0	不及格	9.5	66	及格	165	68	及格	5	40	不及格	4′16	66	及格	0					21	30	不及格	0					49.2	0	49.2	不及格
44	479	口腔医学本19502	201950111	1	赵佳美	2	2001-08-24	河北省沧州市吴桥县桑园镇百祥园小区5号楼1单元301	166	55	100	正常	1750	0	不及格	9.4	68	及格	174	74	及格	16	74	及格	4′16	66	及格	0					14	0	不及格	0					56.6	0	56.6	不及格
44	479	口腔医学本19502	201950112	1	张哲	1	2000-11-15	河北省廊坊市广阳区枣林路9号第十五中学13831690739电话	155	80	60	肥胖	1810	0	不及格	10	10	不及格	188	10	不及格	5	60	及格					7′59	0	不及格	0					0	0	不及格	0	18	0	18	不及格
44	479	口腔医学本19502	201950113	1	周姝含	2	2001-10-18	北京市朝阳区高碑店地区北花园小区一号院二号楼一单元904	168	60	100	正常	1900	20	不及格	8.5	76	及格	165	68	及格	16	74	及格	3′42	80	良好	0					50	85	良好	0					71.9	0	71.9	及格
44	479	口腔医学本19502	201950114	1	任瑞雪	2	2001-01-06	河北省大城县第一中学高三七班	158	40	80	低体重	1800	0	不及格	9.4	68	及格	170	72	及格	1	0	不及格	4′14	66	及格	0					30	62	及格	0					52.2	0	52.2	不及格
44	479	口腔医学本19502	201950115	1	赵雨泽	1	2000-08-08	河北省廊坊市文安县文安镇刘么管区王曲堤村新月大街7号	175	52.5	80	低体重	3800	70	及格	8.2	68	及格	215	62	及格	16	76	及格					4′55	40	不及格	0					8	30	不及格	0	60.9	0	60.9	及格
44	479	口腔医学本19502	201950116	1	丁文昊	1	1999-11-27	河北省霸州市霸州三中对面丁记烤饼	164	82	60	肥胖	3870	70	及格	7.7	72	及格	208	50	不及格	16	76	及格					4′5	50	不及格	0					8	30	不及格	0	59.5	0	59.5	不及格
44	479	口腔医学本19502	201950117	1	任晓彬	1	2001-03-26	河北省临城县临城镇隆福家园2#东单401间13313399570	166	60	100	正常	3500	64	及格	9.1	50	不及格	220	64	及格	0	10	不及格					4′3	60	及格	0					8	30	不及格	0	57	0	57	不及格
44	479	口腔医学本19502	201950118	1	孙肖轩	1	2000-09-01	河北省邢台市柏乡县龙华乡中町村文曲里2号	171	53	100	正常	3875	70	及格	8	70	及格	215	62	及格	13	72	及格					4′33	50	不及格	0					7	20	不及格	0	64.9	0	64.9	及格
44	479	口腔医学本19502	201950119	1	赵洋	2	2001-08-20	河北省沧州市泊头市御畔嘉居B座5单301	161	60	100	正常	1750	0	不及格	9.5	66	及格	165	68	及格	1	0	不及格	4′21	64	及格	0					23	40	不及格	0					51.8	0	51.8	不及格
44	479	口腔医学本19502	201950120	1	王彤鑫	2	2000-05-09	河北省张家口市经开区府街庭院小区西门对面仁济口腔门诊	170	60	100	正常	1700	0	不及格	9.4	68	及格	170	72	及格	0	0	不及格	4′44	40	不及格	0					48	80	良好	0					51.8	0	51.8	不及格
44	480	历史学本19401	201940591	1	贾宇	2	2001-01-17	河北省石家庄市藁城区增村镇牛家庄村大队	151	50	100	正常	1800	0	不及格	10.5	40	不及格	140	30	不及格	1	0	不及格	4′01	72	及格	0					38	70	及格	0					47.4	0	47.4	不及格
44	480	历史学本19401	201940592	1	焦利娅	2	2001-11-04	河北省石家庄市平山县寨北乡指角沟村	160	46	100	正常	2000	40	不及格	10.5	40	不及格	168	70	及格	13	70	及格	4′13	66	及格	0					32	64	及格	0					62.6	0	62.6	及格
44	480	历史学本19401	201940593	1	王佳兴	2	2001-03-26	河北省石家庄市鹿泉区中国人民解放军第6411工厂	162	61	100	正常	2000	40	不及格	11.3	0	不及格	130	10	不及格	7	60	及格	4′35	50	不及格	0					26	50	不及格	0					43	0	43	不及格
44	480	历史学本19401	201940594	1	闫心如	2	2000-12-17	河北省唐山市丰南区柳树0镇刘德庄村	169	59	100	正常	2000	40	不及格	11.1	10	不及格	170	72	及格	13	70	及格	4′2	64	及格	0					28	60	及格	0					56	0	56	不及格
44	480	历史学本19401	201940595	1	蒋月明	1	2001-08-21	河北省唐山市丰南区汇通路376号洪阳家园105-2-1203	163	50	100	正常	2400	10	不及格	7.9	70	及格	210	60	及格	1	20	不及格					4′28	60	及格	0					10	50	不及格	0	55.5	0	55.5	不及格
44	480	历史学本19401	201940596	1	王妍	2	2001-04-15	河北省唐山市滦南县倴城镇皂户村	160	50	100	正常	2200	62	及格	9.4	68	及格	140	30	不及格	1	0	不及格	3′58	72	及格	0					27	60	及格	0					61.3	0	61.3	及格
44	480	历史学本19401	201940597	1	陈帅	2	2001-08-09	河北省唐山市滦南县青坨营镇陈虎头村	160	68	80	超重	1600	0	不及格	10.7	30	不及格	165	68	及格	19	78	及格	4′18	64	及格	0					36	68	及格	0					52.2	0	52.2	不及格
44	480	历史学本19401	201940598	11	赵佳丽	2	2001-05-03	河北省唐山市迁西县滦阳镇宋庄子村204号	158	62	80	超重	2000	40	不及格	11.8	0	不及格	138	30	不及格	1	0	不及格	4′35	50	不及格	0					33	66	及格	0					37.6	0	37.6	不及格
44	480	历史学本19401	201940599	1	静一伟	1	2000-02-25	河北省唐山市玉田县唐自头镇齐家团城村	178	75	100	正常	2300	0	不及格	7.6	74	及格	275	100	优秀	15	74	及格					4′29	60	及格	0					3	0	不及格	0	59.2	0	59.2	不及格
44	480	历史学本19401	201940600	1	支海岳	2	2001-04-06	河北省秦皇岛市海港区建国路179号日康电脑13803359158	165	55	100	正常	2400	66	及格	9.1	70	及格	168	70	及格	6	50	不及格	3′51	76	及格	0					36	68	及格	0					72.9	0	72.9	及格
44	480	历史学本19401	201940601	1	马赛豪	1	2000-02-19	河北省邯郸市永年区西苏镇周村9区61号	175	60	100	正常	4800	85	良好	7.1	78	及格	245	76	及格	10	68	及格					3′45	78	及格	0					10	50	不及格	0	78.3	0	78.3	及格
44	480	历史学本19401	201940602	1	郭春歌	2	2001-02-05	河北省邯郸市临漳县习文乡窑头村新建街红星胡同9号	160	42	80	低体重	2000	40	不及格	11	20	不及格	170	72	及格	10	64	及格	4′35	50	不及格	0					40	72	及格	0					52.8	0	52.8	不及格
44	480	历史学本19401	201940603	1	冀子衡	1	2001-02-13	河北省邯郸市永年区洺关镇曲屯村	170	60	100	正常	2400	10	不及格	7.6	74	及格	160	0	不及格	4	50	不及格					4′2	64	及格	0					10	50	不及格	0	54.1	0	54.1	不及格
44	480	历史学本19401	201940604	1	安翠伟	2	2001-07-20	河北省邯郸市临漳县南东坊镇西三村晋堂街4号	158	47	100	正常	2000	40	不及格	10	62	及格	170	72	及格	11	66	及格	4′13	66	及格	0					35	68	及格	0					67.2	0	67.2	及格
44	480	历史学本19401	201940605	1	郜然	2	2001-11-09	河北省邯郸市成安县道东堡乡道西堡村	165	51	100	正常	2000	40	不及格	10	62	及格	160	64	及格	18	76	及格	4′28	60	及格	0					32	64	及格	0					65.8	0	65.8	及格
44	480	历史学本19401	201940606	1	贾慧慧	2	2001-03-10	河北省邯郸市大名县大名镇天雄路1号大名县第一中学	160	56	100	正常	2000	40	不及格	10.3	50	不及格	150	50	不及格	1	0	不及格	4′35	50	不及格	0					30	62	及格	0					52.2	0	52.2	不及格
44	480	历史学本19401	201940607	1	李瑶	2	2001-06-16	湖北省武汉市江夏区杨桥湖大道保利清能西海岸	167	57	100	正常	2500	68	及格	10.2	60	及格	185	80	良好	17	76	及格	3′39	80	良好	0					49	80	良好	0					76.8	0	76.8	及格
44	480	历史学本19401	201940608	1	高嘉璐	2	2001-10-26	河北省邢台市桥西区冶金路和中华路交叉口华安住宅楼一单元203	168	51	100	正常	1500	0	不及格	9.7	64	及格	160	64	及格	21	85	良好	4′07	70	及格	0					44	76	及格	0					64.3	0	64.3	及格
44	480	历史学本19401	201940609	1	闫怡杉	2	2002-04-03	河北省邢台市平乡县第一中学 1605班	163	52	100	正常	2000	40	不及格	10.3	50	不及格	165	68	及格	27	100	优秀	4′15	66	及格	0					44	76	及格	0					68.6	0	68.6	及格
44	480	历史学本19401	201940610	1	崔少辉	1	2001-02-20	保定市莲池区玉兰大街373号东部风景C区10号楼三单元402	175	65	100	正常	4900	90	优秀	7.4	76	及格	215	62	及格	2.3	40	不及格					3′4	80	良好	0					9	40	不及格	0	73.9	0	73.9	及格
44	480	历史学本19401	201940611	1	李亚楠	2	2001-04-14	河北省保定市望都县步行街十字路口东行50米香姿美发	161	49	100	正常	2100	60	及格	10.2	60	及格	160	64	及格	19	78	及格	4′18	64	及格	0					31	64	及格	0					69.4	0	69.4	及格
44	480	历史学本19401	201940612	1	梁琦琦	2	2000-09-01	河北省保定市安新县石家庄二中雄安校区&middot;河北安新中学	171	55	100	正常	1500	0	不及格	10.6	40	不及格	140	30	不及格	20	80	良好	4′07	70	及格	0					35	68	及格	0					54.8	0	54.8	不及格
44	480	历史学本19401	201940613	1	刘武鸽	2	2001-11-02	河北省保定市雄县北沙口乡东龙堂村10区002号	158	53	100	正常	2000	40	不及格	9.8	64	及格	165	68	及格	5	40	不及格	4′35	50	不及格	0					14	0	不及格	0					54.6	0	54.6	不及格
44	480	历史学本19401	201940614	1	吕泽源	1	2000-02-09	保定市莲池区双彩小区1号楼3单元303	170	70	80	超重	2200	0	不及格	8.1	68	及格	210	60	及格	16	76	及格					4′22	62	及格	0					4	0	不及格	0	51.6	0	51.6	不及格
44	480	历史学本19401	201940615	1	李昊颖	2	2001-04-16	河北省承德市双桥区狮子沟镇汇水湾B区17号楼一单元102	162	56	100	正常	2000	40	不及格	9.6	66	及格	165	68	及格	10	64	及格	4′35	50	不及格	0					32	64	及格	0					63.8	0	63.8	及格
44	480	历史学本19401	201940616	1	李紫宣	2	2001-03-03	河北省承德市鹰手营子矿区兴隆小区c16 2单元302	164	55	100	正常	2000	40	不及格	10.7	30	不及格	160	64	及格	17	76	及格	4′08	68	及格	0					32	64	及格	0					61	0	61	及格
44	480	历史学本19401	201940617	1	孙晴	2	2000-08-27	河北省承德市兴隆县鹏鸣花园七号楼二单元301	160	50	100	正常	2000	40	不及格	10.9	20	不及格	145	40	不及格	17	76	及格	4′35	50	不及格	0					35	68	及格	0					53.4	0	53.4	不及格
44	480	历史学本19401	201940618	1	崔世超	1	2000-10-26	河北省承德市平泉市第一中学校本部	177	60	100	正常	3100	50	不及格	8.1	68	及格	195	30	不及格	13	72	及格					4′01	70	及格	0					10	50	不及格	0	65.3	0	65.3	及格
44	480	历史学本19401	201940619	1	赵文新	2	1999-12-01	河北省承德市平泉市第一中学校本部	161	48	100	正常	2000	40	不及格	11.4	0	不及格	155	62	及格	19	78	及格	4′18	64	及格	0					30	62	及格	0					54	0	54	不及格
44	480	历史学本19401	201940620	11	姚新悦	2	2000-11-23	河北省承德市平泉市第一中学(校本部）	164	47	100	正常	2000	40	不及格	10.2	60	及格	165	68	及格	18	76	及格	4′02	72	及格	0					34	66	及格	0					68.4	0	68.4	及格
44	480	历史学本19401	201940621	1	信岩	2	1999-12-16	河北省沧州市新华区道东石油二部飞达福利公司	160	46	100	正常	2300	64	及格	9.1	70	及格	170	72	及格	1	0	不及格	3′44	78	及格	0					40	72	及格	0					68.6	0	68.6	及格
44	480	历史学本19401	201940622	1	朱思诺	2	2001-09-16	河北省沧州市青县清州镇王呈庄村8-27号	163	58	100	正常	2000	40	不及格	11	20	不及格	160	64	及格	19	78	及格	4′11	68	及格	0					23	40	不及格	0					56.8	0	56.8	不及格
44	480	历史学本19401	201940623	1	赵家俊	1	2001-01-03	河北省沧州市海兴县小山乡小山东村	175	69	100	正常	3200	60	及格	8.3	66	及格	205	50	不及格	3.4	50	不及格					4′28	60	及格	0					2	0	不及格	0	59.2	0	59.2	不及格
44	480	历史学本19401	201940624	1	冀翔宇	2	2000-11-09	河北省献县一中北校区文科四班	162	48	100	正常	2000	40	不及格	9	72	及格	155	62	及格	11	66	及格	4′06	70	及格	0					35	68	及格	0					69	0	69	及格
44	480	历史学本19401	201940625	1	韩晨曦	2	1999-11-09	河北省沧州市泊头市交河镇西关新村15号楼3单元101	162	54	100	正常	2000	40	不及格	11.1	10	不及格	145	40	不及格	1	0	不及格	4′35	50	不及格	0					38	70	及格	0					44	0	44	不及格
44	480	历史学本19401	201940626	1	罗文辉	1	2001-07-01	河北省廊坊市安次区光明西道呈祥紫园5号楼二单元2504	168	80	60	肥胖	1930	0	不及格	8.1	68	及格	205	50	不及格	9	66	及格					4′22	62	及格	0					2	0	不及格	0	46.6	0	46.6	不及格
44	480	历史学本19401	201940627	1	李佳桐	2	2001-03-09	河北省三河市水务局家属楼2号楼531	168	47	80	低体重	1600	0	不及格	9.4	68	及格	190	85	良好	21	85	良好	4′07	70	及格	0					32	64	及格	0					63	0	63	及格
44	480	历史学本19401	201940628	1	姜碧鹤	2	2000-06-17	衡水市大庆路育才街怡安家园 电话13373181082	156	47	100	正常	2100	60	及格	10.4	50	不及格	160	64	及格	11	66	及格	3′56	74	及格	0					32	64	及格	0					68.2	0	68.2	及格
44	480	历史学本19401	201940629	1	赵昶诺	1	1999-07-17	河北省沧州市海兴县供销新区3号楼四单元101室	169	75	80	超重	2000	0	不及格	8.3	66	及格	190	20	不及格	10	68	及格					4′29	60	及格	0					2	0	不及格	0	46	0	46	不及格
44	480	历史学本19401	201940630	1	赵思怡	2	2001-06-22	河北省定州市李亲顾镇李亲顾村	169	50	100	正常	2000	40	不及格	9.9	62	及格	165	68	及格	4	20	不及格	4′05	70	及格	0					30	62	及格	0					62.4	0	62.4	及格
44	481	临床医学本19501	201950121	1	李鑫昊	1	2000-11-23	合肥经济技术开发区始信路179号合肥一六八中学东区 理科六班	175	82	80	超重	2500	10	不及格	9.3	40	不及格	162	0	不及格	10	68	及格					5′11	30	不及格	0					1	0	不及格	0	34.3	0	34.3	不及格
44	481	临床医学本19501	201950122	1	王道理	1	2001-01-12	安徽省霍邱县第一中学教务处	178	75	100	正常	2500	10	不及格	7.7	72	及格	235	72	及格	16	76	及格					4′58	40	不及格	0					10	50	不及格	0	58.7	0	58.7	不及格
44	481	临床医学本19501	201950123	1	张寒冰	2	2001-01-08	北京市海淀区复兴路24号院5号楼4单元301	170	54	100	正常	1790	0	不及格	10.5	40	不及格	165	68	及格	24	90	优秀	4′0	72	及格	0					50	85	良好	0					61.7	0	61.7	及格
44	481	临床医学本19501	201950124	1	郑秀文	2	2000-12-11	福建省漳州市漳浦县绥安镇钱隆首府	165	60	100	正常	2100	60	及格	9.9	62	及格	155	62	及格	17	76	及格	4′37	50	不及格	0					30	62	及格	0					66.4	0	66.4	及格
44	481	临床医学本19501	201950125	1	马艺云	2	2000-06-05	广西桂林市平乐县平乐中学	163	48	100	正常	2800	74	及格	9.3	68	及格	180	78	及格	35	100	优秀	4′25	62	及格	0					36	68	及格	0					76.7	0	76.7	及格
44	481	临床医学本19501	201950126	1	冯柏深	1	2000-10-31	岑溪市岑溪中学	175	69	100	正常	2000	0	不及格	9.4	40	不及格	291	100	优秀	10	68	及格					4′11	66	及格	0					14	72	及格	0	60.2	0	60.2	及格
44	481	临床医学本19501	201950127	1	吴夏	2	2001-06-14	海南省琼海市嘉积第二中学高三3班	164	48	100	正常	2000	40	不及格	9.3	68	及格	165	68	及格	26	95	优秀	4′46	40	不及格	0					33	66	及格	0					65.5	0	65.5	及格
44	481	临床医学本19501	201950128	1	邢可欣	2	2001-05-22	石家庄市桥西区工农路255号金正缔景城5号楼1601室	163	45	80	低体重	2800	74	及格	9	72	及格	175	74	及格	35	100	优秀	4′12	68	及格	0					40	72	及格	0					75.7	0	75.7	及格
44	481	临床医学本19501	201950129	1	张思瑾	2	2001-07-10	河北省石家庄市新华区高中街18号19栋1单元602号	167	54	100	正常	2000	40	不及格	9.1	70	及格	181	78	及格	17	76	及格	4′05	70	及格	0					35	68	及格	0					71.2	0	71.2	及格
44	481	临床医学本19501	201950130	1	何颖超	2	2000-09-15	河北省张家口市蔚县蔚州镇前进路豪客雅居 15512348008	164	50	100	正常	2300	64	及格	9.5	66	及格	161	66	及格	1	0	不及格	3′41	80	良好	0					32	64	及格	0					66.8	0	66.8	及格
44	481	临床医学本19501	201950131	1	胡昊	1	2001-05-18	蔚县蔚州镇金蔚华府17-1-801	175	78	80	超重	2500	10	不及格	9.8	20	不及格	181	0	不及格	2.5	40	不及格					5′09	40	不及格	0					1	0	不及格	0	29.5	0	29.5	不及格
44	481	临床医学本19501	201950132	1	高静怡	2	2002-03-27	河北省石家庄市行唐县市同乡高家庄村	165	54	100	正常	2700	72	及格	10.5	40	不及格	165	68	及格	16	74	及格	4′08	68	及格	0					35	68	及格	0					68.4	0	68.4	及格
44	481	临床医学本19501	201950133	1	乔亚婷	2	2002-11-12	河北省石家庄市新乐市教师进修学校附属中学	165	53	100	正常	2100	60	及格	9.3	68	及格	175	74	及格	11	66	及格	3′53	74	及格	0					38	70	及格	0					73.4	0	73.4	及格
44	481	临床医学本19501	201950134	1	杨雯晴	2	2001-08-19	河北省唐山市路北区永庆道永庆里19楼3门501室	164	72	80	超重	3000	78	及格	10.3	50	不及格	165	68	及格	11	66	及格	4′37	50	不及格	0					37	70	及格	0					64.1	0	64.1	及格
44	481	临床医学本19501	201950135	1	管彤	2	2001-08-11	河北省秦皇岛市抚宁区妇幼保健院儿科15033570909	168	58	100	正常	3200	85	良好	10.8	30	不及格	161	66	及格	24	90	优秀	4′37	50	不及格	0					25	50	不及格	0					64.3	0	64.3	及格
44	481	临床医学本19501	201950136	1	尹文轩	2	2001-04-10	河北省魏县书香府邸小区2号楼2单元202房13832059983	168	51	100	正常	1900	20	不及格	9.6	66	及格	165	68	及格	17	76	及格	4′37	50	不及格	0					35	68	及格	0					62.4	0	62.4	及格
44	481	临床医学本19501	201950137	1	王永辉	1	2001-01-08	河北省邢台县南石门镇东石门村	149	80	60	肥胖	3200	60	及格	11	0	不及格	160	0	不及格	30	100	优秀					7′25	0	不及格	0					0	0	不及格	0	28	0	28	不及格
44	481	临床医学本19501	201950138	1	康乾卉	2	2001-03-09	河北省保定市莲池区长城北大街Park湾7-2-1104	171	68	100	正常	1500	0	不及格	8.2	80	良好	210	100	优秀	12	68	及格	3′5	76	及格	0					34	66	及格	0					69.6	0	69.6	及格
44	481	临床医学本19501	201950139	1	赵赛	1	1999-11-10	河北省庄家口市桥西区平门大街24号沁馨苑小区28号楼1单元704	179	62	100	正常	2500	10	不及格	8.3	66	及格	195	30	不及格	4	50	不及格					5′01	40	不及格	0					5	0	不及格	0	45.7	0	45.7	不及格
44	481	临床医学本19501	201950140	1	朱丽丽	2	2000-05-18	河北省康保县北关诚信小区10号楼2单元302	164	55	100	正常	2500	68	及格	10.7	30	不及格	165	68	及格	5	40	不及格	3′45	78	及格	0					38	70	及格	0					64.6	0	64.6	及格
44	481	临床医学本19501	201950141	1	白洋洋	2	2001-01-21	河北省张家口市桥西区凤翔山庄21号楼1单元602室	163	67	80	超重	2500	68	及格	10.2	60	及格	161	66	及格	7	60	及格	4′13	66	及格	0					41	74	及格	0					67.4	0	67.4	及格
44	481	临床医学本19501	201950142	11	李宇生	1	2000-08-02	河北省承德市围场县朝阳地镇鑫鼎手机店	162	55	100	正常	2500	10	不及格	9.4	40	不及格	241	74	及格	1	20	不及格					4′58	40	不及格	0					15	76	及格	0	49.5	0	49.5	不及格
44	481	临床医学本19501	201950143	1	李楚宣	2	2001-04-30	河北省沧州市运河区贻成御景国际小区9-2-604	163	52	100	正常	1830	0	不及格	8.5	76	及格	181	78	及格	10	64	及格	4′12	68	及格	0					45	78	及格	0					65.8	0	65.8	及格
44	481	临床医学本19501	201950144	1	徐雨姗	2	2001-10-04	河北省廊坊市广阳区枣林路9号第十五中学13313363033	168	55	100	正常	1810	0	不及格	10.3	50	不及格	183	80	良好	0	0	不及格	3′55	74	及格	0					40	72	及格	0					55	0	55	不及格
44	481	临床医学本19501	201950145	1	刘重含	1	2001-03-17	河北省廊坊市安次区爱民西道150号书芳苑小区三号楼二单元701	182	85	80	超重	2500	10	不及格	7.9	70	及格	221	64	及格	19	80	良好					4′32	50	不及格	0					17	85	良好	0	60.4	0	60.4	及格
44	481	临床医学本19501	201950146	1	陈书海	1	2002-09-19	河北省衡水市冀州区金鸡北大街208号建行营业室。	188	78	100	正常	2500	10	不及格	9.1	50	不及格	211	60	及格	0	10	不及格					5′08	40	不及格	0					3	0	不及格	0	41.5	0	41.5	不及格
44	481	临床医学本19501	201950147	1	叶方舟	1	1999-10-31	河北省张家口市万全区医院	181	80	80	超重	2500	10	不及格	8	70	及格	211	60	及格	0	10	不及格					4′3	60	及格	0					10	50	不及格	0	51.5	0	51.5	不及格
44	481	临床医学本19501	201950148	1	张衡	1	2001-07-25	河北省张家口市崇礼区崇和花园7号楼2单元401	175	60	100	正常	2500	10	不及格	7.6	74	及格	245	76	及格	19	80	良好					4′35	50	不及格	0					19	95	优秀	0	66.4	0	66.4	及格
44	481	临床医学本19501	201950149	1	李芳仪	2	2001-07-16	河北省曲周县河南疃镇兴河小区	156	42	100	正常	1790	0	不及格	10.6	40	不及格	161	66	及格	1	0	不及格	4′3	60	及格	0					41	74	及格	0					49	0	49	不及格
44	481	临床医学本19501	201950150	1	张迪	1	2000-08-10	河北省定州市叮咛店镇西杨村	177	62	100	正常	2500	10	不及格	7.3	76	及格	245	76	及格	1	20	不及格					5′02	40	不及格	0					23	100	优秀	3	59.3	3	62.3	及格
44	481	临床医学本19501	201950151	1	梁瑞	2	2000-04-26	河南省正阳县汝南埠镇岳城村	167	50	100	正常	2700	72	及格	8.3	78	及格	190	85	良好	29	100	优秀	3′52	76	及格	0					37	70	及格	0					82.1	0	82.1	良好
44	481	临床医学本19501	201950152	1	李元壹	1	2000-01-10	湖北省武汉市东西湖区吴家山街道一清路嘉禾园一栋一单元402	163	80	60	肥胖	2500	10	不及格	7.2	78	及格	215	62	及格	3.8	50	不及格					4′45	50	不及格	0					1	0	不及格	0	47.3	0	47.3	不及格
44	481	临床医学本19501	201950153	1	王浩颖	2	2001-09-16	山东省德州市临邑县盛世家园	170	60	100	正常	2500	68	及格	9.4	68	及格	171	72	及格	10	64	及格	4′08	68	及格	0					38	70	及格	0					73	0	73	及格
44	481	临床医学本19501	201950154	1	康馨月	2	2002-03-05	吉林省吉林市广泽紫晶城8号楼4单元501	158	46	100	正常	2500	68	及格	9.9	62	及格	173	74	及格	1	0	不及格	4′3	60	及格	0					33	66	及格	0					63.6	0	63.6	及格
44	481	临床医学本19501	201950155	1	孙逸文	1	2001-02-28	江苏省泰州市海陵区城西街道引东村一组400号	170	55	100	正常	3500	64	及格	8.1	68	及格	215	62	及格	5	60	及格					4′14	66	及格	0					18	90	优秀	0	72.6	0	72.6	及格
44	481	临床医学本19501	201950156	1	高运哲	1	2001-03-31	山东省济宁市微山县城后路10号微山县人民医院医务科	178	80	80	超重	3500	64	及格	7.2	78	及格	233	70	及格	1	20	不及格					4′11	66	及格	0					13	68	及格	0	66.2	0	66.2	及格
44	481	临床医学本19501	201950157	1	蒋一平	1	2000-10-06	四川省遂宁市船山区遂宁东辰荣兴国际学校东校区	172	51	80	低体重	2500	10	不及格	7.6	74	及格	221	64	及格	1	20	不及格					5′08	40	不及格	0					6	10	不及格	0	45.7	0	45.7	不及格
44	481	临床医学本19501	201950158	1	蒋永壎	2	2000-08-13	四川省凉山彝族自治州宁南县松林乡花山村7组73号	191	70	100	正常	1940	30	不及格	8.9	72	及格	222	100	优秀	35	100	优秀	5′21	10	不及格	0					20	20	不及格	0					57.9	0	57.9	不及格
44	481	临床医学本19501	201950159	1	张雅琪	2	2002-02-13	天津市宁河区七里海镇张善村北区6排11号	163	50	100	正常	2700	72	及格	8.9	72	及格	181	78	及格	1	0	不及格	3′53	74	及格	0					41	74	及格	0					70.2	0	70.2	及格
44	481	临床医学本19501	201950160	1	张禹成	1	2000-10-10	陆良县中枢镇北门东街金色嘉园一幢一单元302	177	65	100	正常	3500	64	及格	6.8	90	优秀	235	72	及格	1	20	不及格					4′01	70	及格	0					5	0	不及格	0	65.8	0	65.8	及格
44	482	临床医学本19502	201950161	1	洪鲁	1	2001-10-10	安徽省庐江第二中学	173	61	100	正常	4186	76	及格	8	70	及格	225	66	及格	24	95	优秀					3′36	80	良好	0					15	76	及格	0	80.1	0	80.1	良好
44	482	临床医学本19502	201950162	11	尚欣羽	2	2001-05-16	北京市丰台区长青路89号院35楼2-101号	161	65	80	超重	1830	0	不及格	9.5	66	及格	180	78	及格	24	90	优秀	4′52	40	不及格	0					50	85	良好	0					58.5	0	58.5	不及格
44	482	临床医学本19502	201950163	1	张宇超	1	2000-03-22	福建省龙岩市永定区高陂镇北山村辉阁组110	177	68	100	正常	5489	100	优秀	8	70	及格	240	74	及格	0	10	不及格					3′46	76	及格	0					8	30	不及格	0	70.6	0	70.6	及格
44	482	临床医学本19502	201950164	1	李雅欣	2	2001-06-18	福建省宁德市福鼎市管阳镇西阳村永繁街139号	167	68	80	超重	1830	0	不及格	9.7	64	及格	165	68	及格	0	0	不及格	3′5	76	及格	0					40	72	及格	0					54	0	54	不及格
44	482	临床医学本19502	201950166	1	欧大龙	1	2000-12-12	海南省海口市秀英区海港路5号美伦食品厂大院3栋210房	173	55	100	正常	4150	74	及格	8.2	68	及格	200	40	不及格	5	60	及格					4′16	64	及格	0					8	30	不及格	0	65.5	0	65.5	及格
44	482	临床医学本19502	201950167	1	王雅林	2	2001-04-15	河北省石家庄市平安南大街42号院警备区宿舍2号楼3单元1202室	162	53	100	正常	2830	74	及格	8.8	74	及格	175	74	及格	1	0	不及格	4′32	60	及格	0					30	62	及格	0					66.5	0	66.5	及格
44	482	临床医学本19502	201950168	1	崔雨杭	1	2000-09-01	河北省石家庄市栾城区冶河镇苏邱村富强路67号	176	58	100	正常	3985	72	及格	8.2	68	及格	200	40	不及格	1	20	不及格					4′19	64	及格	0					0	0	不及格	0	58.2	0	58.2	不及格
44	482	临床医学本19502	201950169	1	刘佳福	1	2000-09-07	河北省石家庄市无极县张段固镇市庄村西口饭店	173	60	100	正常	4100	74	及格	8.3	66	及格	220	64	及格	16	76	及格					4′01	70	及格	0					7	20	不及格	0	69.3	0	69.3	及格
44	482	临床医学本19502	201950170	1	张梦婷	2	2002-07-16	河北省新乐市化皮镇东柴里村农贸街10排5号	162	58	100	正常	1810	0	不及格	8.5	76	及格	190	85	良好	1	0	不及格	3′5	76	及格	0					30	62	及格	0					60.1	0	60.1	及格
44	482	临床医学本19502	201950171	1	许鑫迪	2	2001-05-07	河北省唐山市丰润区天明物流22楼22号	163	54	100	正常	1810	0	不及格	9.3	68	及格	170	72	及格	0	0	不及格	4′02	72	及格	0					45	78	及格	0					58	0	58	不及格
44	482	临床医学本19502	201950172	1	张加佳	2	2001-10-02	河北省秦皇岛市卢龙县卢龙镇龙泽城小区18号楼3单元202	175	53	100	正常	2801	74	及格	10.5	40	不及格	180	78	及格	16	74	及格	3′57	74	及格	0					25	50	不及格	0					69.1	0	69.1	及格
44	482	临床医学本19502	201950173	1	聂冰冰	2	2001-05-02	河北省邯郸市魏县双庙乡聂街村	155	50	100	正常	2700	72	及格	10.5	40	不及格	150	50	不及格	35	100	优秀	4′0	72	及格	0					37	70	及格	0					70.2	0	70.2	及格
44	482	临床医学本19502	201950174	1	李雪	2	2000-12-15	河北省武安市上团城乡小北庄村	158	51	100	正常	2262	64	及格	9.6	66	及格	150	50	不及格	1	0	不及格	4′12	68	及格	0					30	62	及格	0					62.6	0	62.6	及格
44	482	临床医学本19502	201950175	1	孙林涛	1	2001-02-01	邢台市桥东区泉东街道办事处	179	62	100	正常	4200	76	及格	7.7	72	及格	245	76	及格	4	50	不及格					3′34	80	良好	0					19	95	优秀	0	78.9	0	78.9	及格
44	482	临床医学本19502	201950176	1	张迅	1	2000-08-07	河北省邢台市桥西区泉北大街天厦彩虹苑一号楼一单元	178	57	100	正常	4200	76	及格	7.2	78	及格	245	76	及格	1	20	不及格					3′43	78	及格	0					12	64	及格	0	73.6	0	73.6	及格
44	482	临床医学本19502	201950177	1	李培娜	2	2002-01-30	河北省邢台市巨鹿县生态苑小区2号楼4单元602	169	87	60	肥胖	2600	70	及格	10.6	40	不及格	152	60	及格	23	90	优秀	4′38	50	不及格	0					25	50	不及格	0					57.5	0	57.5	不及格
44	482	临床医学本19502	201950178	1	董丹磊	2	2000-12-02	河北省保定市高阳县小王果庄乡博士庄村公正胡同4号	158	50	100	正常	1600	0	不及格	10	62	及格	155	62	及格	3	10	不及格	3′5	76	及格	0					24	40	不及格	0					53.8	0	53.8	不及格
44	482	临床医学本19502	201950179	1	史振璐	2	2000-06-09	河北省张家口市张北县第四中学	164	60	100	正常	2435	66	及格	10.5	40	不及格	151	50	不及格	10	64	及格	4′5	40	不及格	0					30	62	及格	0					58.5	0	58.5	不及格
44	482	临床医学本19502	201950180	1	王娟	2	2001-05-01	内蒙古乌兰察布市兴和县旧城广场西楼13238473631	168	63	100	正常	2562	70	及格	9.4	68	及格	171	72	及格	1	0	不及格	4′02	72	及格	0					30	62	及格	0					66.9	0	66.9	及格
44	482	临床医学本19502	201950181	1	孔维柠	1	2001-09-24	河北省沧州市南皮县南皮镇政府	175	73	100	正常	4764	85	良好	7	80	良好	250	80	良好	1	20	不及格					3′32	85	良好	0					12	64	及格	0	77.2	0	77.2	及格
44	482	临床医学本19502	201950182	1	门家乐	1	2001-01-22	河北省沧州市运河区浮阳北大道配件北路门大夫诊所	172	84	60	肥胖	4450	80	良好	7.4	76	及格	230	70	及格	13	72	及格					4′12	66	及格	0					6	10	不及格	0	64.6	0	64.6	及格
44	482	临床医学本19502	201950183	1	路怡曼	2	2001-12-15	河北省衡水市桃城区宁安路1号(衡水市第十四中学西校区)1617班	157	52	100	正常	2118	60	及格	10.4	50	不及格	160	64	及格	16	74	及格	4′2	64	及格	0					30	62	及格	0					66.8	0	66.8	及格
44	482	临床医学本19502	201950184	1	党思文	1	2001-07-28	河北省邢台市宁晋县交警大队	175	66	100	正常	4200	76	及格	7.1	78	及格	255	80	良好	13	72	及格					3′47	76	及格	0					12	64	及格	0	78.8	0	78.8	及格
44	482	临床医学本19502	201950185	1	武希	2	2001-07-28	河北省邢台市生态环境局隆尧分局	166	60	100	正常	2400	66	及格	10.4	50	不及格	160	64	及格	1	0	不及格	4′28	60	及格	0					30	62	及格	0					59.5	0	59.5	不及格
44	482	临床医学本19502	201950186	1	李伟	1	1999-08-15	河北省邢台市广宗县东召乡东屯村	170	65	100	正常	4205	76	及格	7.1	78	及格	225	66	及格	19	80	良好					4′08	68	及格	0					15	76	及格	0	77.8	0	77.8	及格
44	482	临床医学本19502	201950187	1	袁玉凤	2	2000-07-27	河北省衡水市阜城县古城镇前王村袁玉凤收15833824540	168	57	100	正常	2465	68	及格	9.8	64	及格	166	68	及格	16	74	及格	4′03	70	及格	0					24	40	不及格	0					70.2	0	70.2	及格
44	482	临床医学本19502	201950188	1	李泽龙	1	2000-10-23	河北省邢台市桥西区永祥街悦檀台4-3-901	179	57	80	低体重	5011	90	优秀	7.5	74	及格	265	90	优秀	1	20	不及格					3′3	85	良好	0					12	64	及格	0	74.7	0	74.7	及格
44	482	临床医学本19502	201950189	1	冯雨蒙	2	2001-05-14	河北省衡水市故城县夏庄镇丁庄村	168	56	100	正常	2400	66	及格	10.3	50	不及格	175	74	及格	3	10	不及格	3′47	78	及格	0					30	62	及格	0					65.1	0	65.1	及格
44	482	临床医学本19502	201950190	1	段子怡	2	2001-03-29	河南省焦作市温县温泉镇古温大街北九巷七号	168	53	100	正常	2450	68	及格	9.1	70	及格	190	85	良好	1	0	不及格	4′03	70	及格	0					34	66	及格	0					68.3	0	68.3	及格
44	482	临床医学本19502	201950191	1	陶佳沛	2	2000-03-10	竹溪县城关镇武衙门街老工行大院有点味饭店	162	55	100	正常	2655	72	及格	9.8	64	及格	165	68	及格	3	10	不及格	3′54	74	及格	0					30	62	及格	0					67.4	0	67.4	及格
44	482	临床医学本19502	201950192	1	秦绪鸿	1	2001-08-24	吉林省敦化市实验中学高三六班	175	61	100	正常	4200	76	及格	7.5	74	及格	205	50	不及格	2.3	40	不及格					3′42	78	及格	0					9	40	不及格	0	69.8	0	69.8	及格
44	482	临床医学本19502	201950193	1	王子方	1	2001-06-07	山东省威海市文登区世纪大道84号教研培训中心	181	60	100	正常	4800	85	良好	7.4	76	及格	245	76	及格	20	85	良好					3′28	85	良好	0					18	90	优秀	0	85.1	0	85.1	良好
44	482	临床医学本19502	201950194	1	赵宇琦	2	2001-02-12	天津市北辰区集贤街综合执法队	162	51	100	正常	2368	66	及格	9.6	66	及格	151	50	不及格	20	80	良好	4′03	70	及格	0					30	62	及格	0					71.3	0	71.3	及格
44	482	临床医学本19502	201950195	1	王淳	1	2001-10-02	天津市宁河区七里海镇大八亩坨村一区七排10号	173	65	100	正常	4900	90	优秀	7.5	74	及格	230	70	及格	1	20	不及格					3′39	80	良好	0					3	0	不及格	0	68.3	0	68.3	及格
44	482	临床医学本19502	201950196	1	李若非	2	2000-10-11	河北省张家口市经开区岭秀城小区1期5号楼5单元502室	185	56	80	低体重	2477	68	及格	8.1	80	良好	175	74	及格	0	0	不及格	3′2	95	优秀	0					50	85	良好	0					73.1	0	73.1	及格
44	482	临床医学本19502	201950197	1	梅耀丹	2	2001-10-02	云南省曲靖市陆良县中枢镇西华路北一巷8号	171	75	80	超重	2475	68	及格	9.8	64	及格	152	60	及格	19	78	及格	3′5	76	及格	0					27	60	及格	0					70	0	70	及格
44	482	临床医学本19502	201950198	1	吴至豪	1	2001-06-09	重庆市九龙坡区杨家坪步行街百康年世纪门B栋29-4	171	60	100	正常	3200	60	及格	9.4	40	不及格	215	62	及格	17	78	及格					4′25	62	及格	0					6	10	不及格	0	59.4	0	59.4	不及格
44	482	临床医学本19502	201950199	1	陈枝煨	2	2000-09-12	浙江省慈溪市桥头镇五丰村高地地31号	162	53	100	正常	2400	66	及格	9.5	66	及格	150	50	不及格	13	70	及格	3′5	76	及格	0					32	64	及格	0					71.7	0	71.7	及格
44	482	临床医学本19502	201950200	1	夏敏晖	1	2001-07-14	浙江省平湖市当湖街道梅兰苑9幢3单元301室	152	55	100	正常	4500	80	良好	6.9	85	良好	177	0	不及格	13	72	及格					4′59	40	不及格	0					0	0	不及格	0	59.2	0	59.2	不及格
44	483	临床医学本19503	201950201	1	孙菀珩	2	2001-06-19	广州市越秀区绿荫路6号1008房	165	58	100	正常	1500	0	不及格	8.5	76	及格	200	90	优秀	6	50	不及格	4′2	64	及格	0					23	40	不及格	0					61	0	61	及格
44	483	临床医学本19503	201950203	1	胡俊玲	2	1999-02-12	海口市龙华区秀垦路金垦公寓122房	150	50	100	正常	2300	64	及格	8.5	76	及格	200	90	优秀	26	95	优秀	3′41	80	良好	0					45	78	及格	0					82.1	0	82.1	良好
44	483	临床医学本19503	201950204	1	韩诺	2	2002-08-06	河北省石家庄市藁城区增村镇东桥寨村育才街243号	165	64	100	正常	2100	60	及格	8.7	74	及格	190	85	良好	1	0	不及格	3′51	76	及格	0					45	78	及格	0					70.3	0	70.3	及格
44	483	临床医学本19503	201950205	1	何加伟	1	2001-12-10	河北省石家庄市元氏县常山路邮政局家属院3号楼1单元501	174	67	100	正常	2500	10	不及格	7.6	74	及格	240	74	及格	19	80	良好					4′4	50	不及格	0					9	40	不及格	0	60.7	0	60.7	及格
44	483	临床医学本19503	201950206	1	刘金龙	1	2001-12-13	河北省石家庄市行唐县只里乡习家庄村西成路66号	176	63	100	正常	2100	0	不及格	7.6	74	及格	250	80	良好	20	85	良好					4′47	50	不及格	0					14	72	及格	0	63.5	0	63.5	及格
44	483	临床医学本19503	201950207	1	赵立泽	1	2001-03-18	河北省石家庄市行唐县翟营乡信庄村	176	62	100	正常	2300	0	不及格	7.6	74	及格	240	74	及格	28	100	优秀					4′32	50	不及格	0					13	68	及格	0	64	0	64	及格
44	483	临床医学本19503	201950208	1	刘一熹	2	2001-07-10	河北省石家庄市晋州市朝阳小区A12三单元301	163	60	100	正常	2200	62	及格	8.7	74	及格	185	80	良好	23	90	优秀	3′41	80	良好	0					46	78	及格	0					79.9	0	79.9	及格
44	483	临床医学本19503	201950209	11	朱莹	2	2001-03-27	河北省秦皇岛市青龙满族自治县第一中学	158	41	80	低体重	2500	68	及格	8.7	74	及格	185	80	良好	25	95	优秀	3′51	76	及格	0					46	78	及格	0					77.5	0	77.5	及格
44	483	临床医学本19503	201950210	1	张怡航	2	2002-10-29	河北省邯郸市成安县中医院放射科	164	54	100	正常	1900	20	不及格	8	80	良好	190	85	良好	19	78	及格	4′14	66	及格	0					45	78	及格	0					71.3	0	71.3	及格
44	483	临床医学本19503	201950211	1	张瑞婵	2	2000-10-30	河北省武安市贺进镇贺进北街164号	165	56	100	正常	1900	20	不及格	8.7	74	及格	190	85	良好	20	80	良好	4′3	60	及格	0					46	78	及格	0					69.1	0	69.1	及格
44	483	临床医学本19503	201950212	1	尤佳文	2	2000-07-08	河北省邢台市桥西区李村镇留客村	172	63	100	正常	1800	0	不及格	7.6	90	优秀	185	80	良好	1	0	不及格	4′03	70	及格	0					21	30	不及格	0					58	0	58	不及格
44	483	临床医学本19503	201950213	1	刘亚冰	1	2001-08-21	河北省邢台市桥东区新华里188小区五号楼二单元903	182	79	100	正常	2400	10	不及格	7.5	74	及格	240	74	及格	19	80	良好					4′37	50	不及格	0					7	20	不及格	0	58.7	0	58.7	不及格
44	483	临床医学本19503	201950214	1	郑志涵	1	2001-08-19	河北省邢台市桥西区南大郭镇南大郭小学	183	80	100	正常	2200	0	不及格	7.7	72	及格	230	70	及格	19	80	良好					4′5	50	不及格	0					5	0	不及格	0	54.4	0	54.4	不及格
44	483	临床医学本19503	201950215	1	刘秋梦	2	2000-11-28	河北省保定市满城区南韩村镇宋家屯村1区10号	170	55	100	正常	2500	68	及格	8.3	78	及格	190	85	良好	15	72	及格	3′43	78	及格	0					45	78	及格	0					79.9	0	79.9	及格
44	483	临床医学本19503	201950216	1	王余倩	2	2000-11-21	河北省保定市高阳县北晋庄乡板桥村东关南大街26号	163	50	100	正常	1940	30	不及格	8.4	78	及格	185	80	良好	20	80	良好	3′55	74	及格	0					14	0	不及格	0					65.9	0	65.9	及格
44	483	临床医学本19503	201950217	1	李光	1	2000-02-26	河北省张家口市桥西区明德南街6号楼丙单元202	179	64	100	正常	2400	10	不及格	7.5	74	及格	275	100	优秀	23	90	优秀					4′3	60	及格	0					15	76	及格	0	69.9	0	69.9	及格
44	483	临床医学本19503	201950219	11	韩新雅	2	1999-08-07	河北省丰宁满族自治县大阁镇庆丰东街教育机关家属楼B栋三单元602	175	56	100	正常	1700	0	不及格	8	80	良好	190	85	良好	4	20	不及格	4′02	72	及格	0					47	80	良好	0					63.9	0	63.9	及格
44	483	临床医学本19503	201950220	1	杨萌萌	2	2000-04-09	河北省沧州市孟村回族自治县高寨镇张留舍村	161	40	80	低体重	1500	0	不及格	8.3	78	及格	195	85	良好	5	40	不及格	4′22	64	及格	0					46	78	及格	0					60.7	0	60.7	及格
44	483	临床医学本19503	201950221	1	王添宁	2	2000-06-01	河北省邢台市巨鹿县康乐庄园7排8号	171	70	100	正常	1800	0	不及格	8.6	76	及格	190	85	良好	35	100	优秀	4′08	68	及格	0					45	78	及格	0					70.1	0	70.1	及格
44	483	临床医学本19503	201950222	1	信学东	1	2000-01-01	河北省邢台市巨鹿县健康境苑小区2号楼2单元1702	178	79	80	超重	2500	10	不及格	7.6	74	及格	230	70	及格	17	78	及格					4′47	50	不及格	0					10	50	不及格	0	58.1	0	58.1	不及格
44	483	临床医学本19503	201950223	1	闫璐	2	2000-11-28	河北省宁晋县上城嘉苑6号楼1单元301	168	51	100	正常	1900	20	不及格	8.7	74	及格	185	80	良好	20	80	良好	4′08	68	及格	0					46	78	及格	0					70.2	0	70.2	及格
44	483	临床医学本19503	201950224	1	刘景旭	1	1999-08-02	河北省张家口市万全区孔家庄镇状元府小区3号楼3单元102	178	60	100	正常	2500	10	不及格	7.6	74	及格	235	72	及格	19	80	良好					4′3	60	及格	0					16	80	良好	0	66.5	0	66.5	及格
44	483	临床医学本19503	201950225	1	刘梦	2	2000-10-02	河北省深州市穆村乡店上村	160	55	100	正常	2500	68	及格	9.5	66	及格	160	64	及格	19	78	及格	4′25	62	及格	0					34	66	及格	0					71.6	0	71.6	及格
44	483	临床医学本19503	201950226	1	许畅	2	2001-10-16	河北省定州市子位镇东内堡村 电话15230230955	165	46	80	低体重	2700	72	及格	9.2	70	及格	175	74	及格	1	0	不及格	4′21	64	及格	0					34	66	及格	0					63.6	0	63.6	及格
44	483	临床医学本19503	201950227	1	杜琳萍	2	2000-11-22	河南省商丘市夏邑县李集镇郭庄乡	163	57	100	正常	1800	0	不及格	8.7	74	及格	190	85	良好	23	90	优秀	4′02	72	及格	0					15	0	不及格	0					61.7	0	61.7	及格
44	483	临床医学本19503	201950228	1	余文慧	2	2001-06-28	通信地址:黑龙江省佳木斯市第一中学高三、二十五班费诚淞转(户籍地址:黑龙江省佳木斯市佳木斯市区永太社区4组68号)	160	46	100	正常	2200	62	及格	8.7	74	及格	185	80	良好	20	80	良好	3′51	76	及格	0					45	78	及格	0					78.1	0	78.1	及格
44	483	临床医学本19503	201950229	1	李凰	2	2000-09-02	广东省东莞市桥头镇岭头村工业大路西二巷一号门卫室	156	50	100	正常	2400	66	及格	10.2	60	及格	165	68	及格	20	80	良好	3′55	74	及格	0					38	70	及格	0					73.5	0	73.5	及格
44	483	临床医学本19503	201950230	1	李昊轩	1	2001-05-03	湖南省郴州市嘉禾县湖南省郴州市嘉禾县珠泉镇中港世纪嘉城6栋402	167	50	100	正常	2300	0	不及格	7.6	74	及格	250	80	良好	16	76	及格					4′27	60	及格	0					12	64	及格	0	63.8	0	63.8	及格
44	483	临床医学本19503	201950231	1	刘晨阳	2	2001-02-09	吉林省敦化市丹江街紫罗兰鲜花礼品店	170	50	100	正常	1700	0	不及格	8.7	74	及格	190	85	良好	19	78	及格	4′35	50	不及格	0					45	78	及格	0					63.9	0	63.9	及格
44	483	临床医学本19503	201950232	1	张泓睿	1	2001-01-31	江苏省无锡市惠山区洛社镇新苑黄泔浜151号	175	60	100	正常	2300	0	不及格	7.6	74	及格	240	74	及格	16	76	及格					4′4	50	不及格	0					11	60	及格	0	60.8	0	60.8	及格
44	483	临床医学本19503	201950234	11	石冰冰	2	2001-10-29	辽宁省丹东市宽甸满族自治县第二高级中学	165	50	100	正常	2300	64	及格	8.7	74	及格	190	85	良好	6	50	不及格	3′55	74	及格	0					46	78	及格	0					75.5	0	75.5	及格
44	483	临床医学本19503	201950235	1	魏天赐	1	2001-11-14	聊城市兴华西路纤维检验所家属院	183	65	100	正常	2300	0	不及格	7.6	74	及格	260	85	良好	20	85	良好					4′31	50	不及格	0					14	72	及格	0	64	0	64	及格
44	483	临床医学本19503	201950236	1	胡文雅	2	2002-07-01	山西省吕梁市文水县温云村	160	56	100	正常	1900	20	不及格	8.2	80	良好	185	80	良好	23	90	优秀	4′08	68	及格	0					46	78	及格	0					72.4	0	72.4	及格
44	483	临床医学本19503	201950237	1	寇宇翔	1	2000-08-23	天津市静海区台头镇大六分村东环一区11号	182	75	100	正常	2200	0	不及格	7.6	74	及格	250	80	良好	13	72	及格					4′41	50	不及格	0					8	30	不及格	0	58	0	58	不及格
44	483	临床医学本19503	201950239	1	沈煜	1	2000-12-20	浙江省绍兴市上虞区曹娥街道宝华和天下3栋一单元2102	185	63	100	正常	2200	0	不及格	7.2	78	及格	250	80	良好	19	80	良好					4′43	50	不及格	0					7	20	不及格	0	58.6	0	58.6	不及格
44	484	临床医学本19504	201950241	1	张璇	2	2001-06-03	安徽省合肥市庐阳区濉溪路212号金域蓝湾1栋1408室	175	58	100	正常	2700	72	及格	9.1	70	及格	185	80	良好	1	0	不及格	3′5	76	及格	0					42	74	及格	0					70.4	0	70.4	及格
44	484	临床医学本19504	201950242	3	马文举	1	2000-07-27	安徽省太和第一中学	165	57	100	正常	3300	60	及格	8	70	及格	220	64	及格	1	20	不及格					4′3	60	及格	0					10	50	不及格	0	63.4	0	63.4	及格
44	484	临床医学本19504	201950243	1	马彦昊	1	2001-01-02	福建省福州市晋安区国货东路357号新南花园2座1梯402单元	180	80	80	超重	4500	80	良好	9.2	50	不及格	220	64	及格	3.4	50	不及格					4′44	50	不及格	0					3	0	不及格	0	55.4	0	55.4	不及格
44	484	临床医学本19504	201950244	1	陈紫祺	2	2002-01-28	深圳市龙岗区横岗街道荷坳乐城7栋B单元25C	170	68	100	正常	3000	78	及格	7.7	85	良好	185	80	良好	10	64	及格	4′1	68	及格	0					45	78	及格	0					79.5	0	79.5	及格
44	484	临床医学本19504	201950245	1	张越	2	2001-02-20	河北省石家庄市行唐县城寨乡邢家庄村	165	60	100	正常	2700	72	及格	9.1	70	及格	165	68	及格	17	76	及格	4′32	60	及格	0					41	74	及格	0					73.6	0	73.6	及格
44	484	临床医学本19504	201950246	1	张梦婷	2	2001-04-21	无繁路与鲜虞街交叉路口诚信二手家电	161	58	100	正常	2800	74	及格	10	62	及格	155	62	及格	12	68	及格	4′2	64	及格	0					32	64	及格	0					70.7	0	70.7	及格
44	484	临床医学本19504	201950247	1	艾琨	1	2001-10-15	河北省唐山市路北区裕华东道模范发艺(格林豪泰酒店对面)	180	65	100	正常	5000	90	优秀	7.9	70	及格	235	72	及格	1	20	不及格					3′4	80	良好	0					10	50	不及格	0	72.7	0	72.7	及格
44	484	临床医学本19504	201950248	1	宋世航	2	2000-06-23	河北省邯郸市丛台区友谊路枫丹白露小区15号楼1204	177	60	100	正常	1830	0	不及格	8.3	78	及格	185	80	良好	4	20	不及格	3′3	85	良好	0					47	80	良好	0					65.6	0	65.6	及格
44	484	临床医学本19504	201950249	1	田树森	1	1999-07-29	河北省邯郸市临漳县孙陶镇三宗庙村13483007358	173	60	100	正常	4100	74	及格	7.9	70	及格	210	60	及格	1	20	不及格					4′21	62	及格	0					11	60	及格	0	66.5	0	66.5	及格
44	484	临床医学本19504	201950250	1	郭雅洁	2	1999-03-11	河北省邯郸市魏县魏城镇龙乡南大街28号	165	65	100	正常	1830	0	不及格	9	72	及格	180	78	及格	6	50	不及格	4′51	40	不及格	0					40	72	及格	0					57.4	0	57.4	不及格
44	484	临床医学本19504	201950251	1	李伟硕	2	2001-04-20	河北省邢台市人民医院住院部六楼西区心脏内二科	166	60	100	正常	2700	72	及格	9.5	66	及格	160	64	及格	4	20	不及格	4′19	64	及格	0					34	66	及格	0					66.8	0	66.8	及格
44	484	临床医学本19504	201950252	1	张可	2	2000-10-07	河北省保定市满城县贤台乡东庄村	166	56	100	正常	2700	72	及格	8.3	78	及格	165	68	及格	1	0	不及格	3′4	80	良好	0					38	70	及格	0					71.2	0	71.2	及格
44	484	临床医学本19504	201950253	1	刘浩泽	1	2000-10-29	河北省保定市徐水区大因镇大东张村	170	70	80	超重	4000	72	及格	7.9	70	及格	210	60	及格	10	68	及格					4′1	68	及格	0					4	0	不及格	0	63.2	0	63.2	及格
44	484	临床医学本19504	201950254	1	赵雨静	2	2000-08-30	河北省保定市顺平县蒲阳镇顺兴南路南街小学	165	51	100	正常	2500	68	及格	9	72	及格	165	68	及格	17	76	及格	4′1	68	及格	0					35	68	及格	0					74.4	0	74.4	及格
44	484	临床医学本19504	201950255	1	王琳月	2	2001-05-01	河北省保定市安国市安国中学623班	160	62	80	超重	2700	72	及格	9.9	62	及格	180	78	及格	35	100	优秀	4′56	30	不及格	0					11	0	不及格	0					59	0	59	不及格
44	484	临床医学本19504	201950256	1	张梦涛	1	2001-11-24	河北省张家口市蔚县代王城镇水北二村	170	60	100	正常	4500	80	良好	7.4	76	及格	245	76	及格	16	76	及格					3′32	85	良好	0					14	72	及格	0	81.6	0	81.6	良好
44	484	临床医学本19504	201950257	11	王文佳	2	2001-08-12	河北省承德市隆化县阿拉营村村支部	168	52	100	正常	2800	74	及格	10.5	40	不及格	165	68	及格	1	0	不及格	4′2	64	及格	0					14	0	不及格	0					53.7	0	53.7	不及格
44	484	临床医学本19504	201950258	1	王文文	2	1997-09-21	河北省沧州市南皮县第一中学	168	53	100	正常	2600	70	及格	9.2	70	及格	175	74	及格	0	0	不及格	4′2	64	及格	0					44	76	及格	0					67.3	0	67.3	及格
44	484	临床医学本19504	201950259	1	卢宇豪	1	2001-03-09	河北省廊坊市广阳区建国道清苑楼1号楼2单元301室	183	82	80	超重	4200	76	及格	7.6	74	及格	225	66	及格	13	72	及格					3′5	76	及格	0					6	10	不及格	0	68.2	0	68.2	及格
44	484	临床医学本19504	201950260	1	王璇	2	2001-09-19	河北省衡水市桃城区人民西路福星家园6号楼 13131869313	167	76	80	超重	3000	78	及格	9.9	62	及格	175	74	及格	12	68	及格	4′3	60	及格	0					35	68	及格	0					69.1	0	69.1	及格
44	484	临床医学本19504	201950261	1	朱浩宇	1	2000-03-21	河北省邢台市沙河市第二中学	178	70	100	正常	3300	60	及格	7.6	74	及格	220	64	及格	0	10	不及格					4′41	50	不及格	0					7	20	不及格	0	58.2	0	58.2	不及格
44	484	临床医学本19504	201950262	1	姚迪	1	2001-06-14	河北省衡水市饶阳县人和东路146号（饶阳县环境保护局）	181	75	100	正常	4800	85	良好	7.6	74	及格	220	64	及格	2	30	不及格					4′3	60	及格	0					7	20	不及格	0	65.9	0	65.9	及格
44	484	临床医学本19504	201950263	1	梁希男	2	2000-10-04	河北省张家口市阳原县西城镇万和城9号楼2单元202	157	51	100	正常	2100	60	及格	10.2	60	及格	172	72	及格	27	100	优秀	4′2	64	及格	0					14	0	不及格	0					66	0	66	及格
44	484	临床医学本19504	201950264	1	刘宏芸	2	2001-03-02	河北省辛集市前营乡于家庄村人民路82号	164	54	100	正常	2700	72	及格	10.2	60	及格	180	78	及格	20	80	良好	4′2	64	及格	0					25	50	不及格	0					71.4	0	71.4	及格
44	484	临床医学本19504	201950265	1	鹿佳琪	2	2000-06-30	河北省沧州市运河区北京路中国银行沧州分行13931799988	165	55	100	正常	2800	74	及格	9.8	64	及格	170	72	及格	10	64	及格	3′4	80	良好	0					42	74	及格	0					75.9	0	75.9	及格
44	484	临床医学本19504	201950266	1	李柏枢	1	1999-12-22	河北省张家口市蔚县蔚州镇人民路78号（蔚县农业银行）	173	85	60	肥胖	3700	68	及格	7.8	72	及格	220	64	及格	0	10	不及格					4′41	50	不及格	0					10	50	不及格	0	56	0	56	不及格
44	484	临床医学本19504	201950267	1	尤福乐	1	2002-01-21	河北阜城西苑8号1单501	179	67	100	正常	3500	64	及格	9.4	40	不及格	225	66	及格	1	20	不及格					4′36	50	不及格	0					10	50	不及格	0	56.2	0	56.2	不及格
44	484	临床医学本19504	201950268	1	刘奕含	2	2001-06-30	河南省平顶山市舞钢市垭口文化路南段华兴首府7号楼603号	164	59	100	正常	2700	72	及格	9.1	70	及格	165	68	及格	19	78	及格	4′35	50	不及格	0					33	66	及格	0					71	0	71	及格
44	484	临床医学本19504	201950269	1	张洪阁	1	2001-03-19	通信地址:黑龙江省集贤县第一中学高三十一班(户籍地址:黑龙江省双鸭山市集贤县沙岗乡永华村)	173	56	100	正常	3300	60	及格	7.7	72	及格	225	66	及格	12	70	及格					4′41	50	不及格	0					10	50	不及格	0	67	0	67	及格
44	484	临床医学本19504	201950270	1	吴健怡	2	2000-12-20	通信地址:黑龙江省大庆市杜尔伯特蒙古族自治县老公安局家属楼6单元501(户籍地址:黑龙江省大庆市杜蒙自治县白音诺勒乡长合村四合屯)	167	56	100	正常	2600	70	及格	10.5	40	不及格	183	80	良好	0	0	不及格	3′55	74	及格	0					25	50	不及格	0					61.3	0	61.3	及格
44	484	临床医学本19504	201950271	1	彭隐	2	2001-08-27	湖南省常德市武陵区三闾北路碧水江南小区	165	50	100	正常	2700	72	及格	10.1	60	及格	165	68	及格	12	68	及格	4′52	40	不及格	0					38	70	及格	0					66.4	0	66.4	及格
44	484	临床医学本19504	201950272	1	唐慧杰	1	2001-11-18	湖南省永州市祁阳县文明铺镇羊古脑村九组	176	70	100	正常	3200	60	及格	8.2	68	及格	220	64	及格	1	20	不及格					4′3	60	及格	0					5	0	不及格	0	58	0	58	不及格
44	484	临床医学本19504	201950273	1	杨钰潼	2	2000-10-27	长春市高新区蔚山路与硅谷大街交汇处华润凯旋门A6栋501室	165	55	100	正常	3200	85	良好	9.6	66	及格	168	70	及格	17	76	及格	4′15	66	及格	0					36	68	及格	0					75.5	0	75.5	及格
44	484	临床医学本19504	201950274	1	余鸿勋	1	2001-10-17	江西省景德镇一中高三（6）班	175	60	100	正常	3700	68	及格	7.4	76	及格	235	72	及格	19	80	良好					3′4	80	良好	0					16	80	良好	0	79.6	0	79.6	及格
44	484	临床医学本19504	201950275	1	张冉	2	2000-11-21	山西省大同市御东云祥园11-2-402	167	50	100	正常	1930	30	不及格	9.9	62	及格	168	70	及格	6	50	不及格	4′0	72	及格	0					39	72	及格	0					65.5	0	65.5	及格
44	484	临床医学本19504	201950276	1	赵旭	2	1999-04-22	陕西省榆林市神木市第六小学背后3排6号	168	52	100	正常	1720	0	不及格	8.3	78	及格	185	80	良好	23	90	优秀	4′25	62	及格	0					47	80	良好	0					68	0	68	及格
44	484	临床医学本19504	201950277	1	孙天龙	1	2000-11-07	天津市宁河区七里海镇小八亩坨村东一区6排7号	175	60	100	正常	3400	62	及格	7.3	76	及格	230	70	及格	0	10	不及格					4′51	40	不及格	0					13	68	及格	0	62.3	0	62.3	及格
44	484	临床医学本19504	201950278	1	李洪冉	2	2000-08-02	天津市静海区静海镇平安里小区3排20号	170	54	100	正常	3200	85	良好	9.1	70	及格	175	74	及格	7	60	及格	3′29	85	良好	0					47	80	良好	0					80.2	0	80.2	良好
44	484	临床医学本19504	201950279	1	王瀚墨	1	2000-11-15	浙江省温州市龙湾区永强大道九村4086号	182	62	100	正常	4000	72	及格	7.9	70	及格	260	85	良好	20	85	良好					4′1	68	及格	0					15	76	及格	0	78	0	78	及格
44	484	临床医学本19504	201950280	1	朱悦艺	2	2001-08-20	浙江省湖州市长兴县二虎头社区茗桂华庭29幢201	165	48	100	正常	1900	20	不及格	9.2	70	及格	195	85	良好	17	76	及格	4′2	64	及格	0					45	78	及格	0					68.7	0	68.7	及格
44	485	临床医学本19505	201950281	1	王森	1	2001-09-10	安徽省界首市界师路66号	182	65	100	正常	3600	66	及格	7.4	76	及格	261	85	良好	0	10	不及格					3′42	78	及格	0					10	50	不及格	0	70.2	0	70.2	及格
44	485	临床医学本19505	201950282	1	何健斐	1	2000-12-12	广东省江门市新会区表东里一巷二座201	180	53	80	低体重	3700	68	及格	7.6	74	及格	245	76	及格	2	30	不及格					5′3	30	不及格	0					10	50	不及格	0	58.6	0	58.6	不及格
44	485	临床医学本19505	201950283	1	吴冰	2	2001-06-04	儋州市第一中学高三十六班吴冰收	165	54	100	正常	2900	76	及格	9.6	66	及格	180	78	及格	20	80	良好	4′1	68	及格	0					30	62	及格	0					75.2	0	75.2	及格
44	485	临床医学本19505	201950284	1	赵可	2	2001-04-17	河北省张家口市蔚县蔚州镇行云轩小区22号楼7单元502	166	55	100	正常	3100	80	良好	10.1	60	及格	190	85	良好	25	95	优秀	3′59	72	及格	0					28	60	及格	0					77.4	0	77.4	及格
44	485	临床医学本19505	201950285	1	崔进元	1	2001-07-23	河北省石家庄市新华区中华北大街197号中储宿舍4号楼三单元501	173	77	80	超重	3700	68	及格	8.1	68	及格	231	70	及格	8	64	及格					5′02	40	不及格	0					9	40	不及格	0	61.2	0	61.2	及格
44	485	临床医学本19505	201950286	1	田徐川	1	2000-08-21	河北省唐山市玉田县鸦鸿桥镇河西村	183	72	100	正常	3700	68	及格	9.1	50	不及格	231	70	及格	0	10	不及格					5′31	20	不及格	0					10	50	不及格	0	52.2	0	52.2	不及格
44	485	临床医学本19505	201950287	1	王佳昕	2	2000-12-02	河北省唐山市丰南区唐坊镇莲花泊村村委会	159	49	100	正常	2600	70	及格	9.2	70	及格	190	85	良好	20	80	良好	4′19	64	及格	0					25	50	不及格	0					73.8	0	73.8	及格
44	485	临床医学本19505	201950288	1	安琪	2	2001-04-28	河北省邯郸市邯山区雪驰路47号市场监督管理局滏河分局	161	50	100	正常	1790	0	不及格	9.9	62	及格	195	85	良好	26	95	优秀	4′11	68	及格	0					36	68	及格	0					65.8	0	65.8	及格
44	485	临床医学本19505	201950289	1	王净璇	2	2001-06-27	河北省邢台市桥西区团结西大街邢台县地税局家属院3-2-601	167	55	100	正常	2900	76	及格	9.9	62	及格	190	85	良好	27	100	优秀	4′46	40	不及格	0					21	30	不及格	0					68.3	0	68.3	及格
44	485	临床医学本19505	201950290	1	米旭东	1	2000-10-10	河北省保定市满城区守陵村	179	73	100	正常	3100	50	不及格	9.8	20	不及格	211	60	及格	12	70	及格					4′16	64	及格	0					5	0	不及格	0	52.3	0	52.3	不及格
44	485	临床医学本19505	201950291	1	申梦婷	2	2001-02-16	河北省保定市清苑区郎庄村中心南街26号	163	55	100	正常	2900	76	及格	8.6	76	及格	195	85	良好	17	76	及格	3′58	72	及格	0					29	62	及格	0					78.3	0	78.3	及格
44	485	临床医学本19505	201950292	1	刘嘉微	2	2000-11-04	河北省曲阳县第一高级中学	156	45	100	正常	2700	72	及格	8.2	80	良好	210	100	优秀	23	90	优秀	3′59	72	及格	0					35	68	及格	0					82	0	82	良好
44	485	临床医学本19505	201950293	1	杨宇星	2	2001-05-26	河北省张家口市张北县张北一中	175	65	100	正常	3100	80	良好	9.6	66	及格	173	74	及格	35	100	优秀	4′37	50	不及格	0					20	20	不及格	0					69.6	0	69.6	及格
44	485	临床医学本19505	201950294	1	刘宇杰	1	2001-01-28	河北省张家口市涿鹿县涿鹿镇鑫馨家园3号楼3单元501	173	86	60	肥胖	4000	72	及格	7.8	72	及格	225	66	及格	13	72	及格					4′34	50	不及格	0					7	20	不及格	0	60	0	60	及格
44	485	临床医学本19505	201950295	1	张淼	2	2001-03-03	河北沧州新华区金三角小区（欣怡电子城楼上）二号楼一单202	167	55	100	正常	1790	0	不及格	8.5	76	及格	170	72	及格	27	100	优秀	4′24	62	及格	0					46	78	及格	0					67.6	0	67.6	及格
44	485	临床医学本19505	201950296	1	李圣铉	1	2001-04-18	河北省沧州市河西北街47号	173	60	100	正常	4200	76	及格	7.9	70	及格	215	62	及格	13	72	及格					4′06	68	及格	0					6	10	不及格	0	68.4	0	68.4	及格
44	485	临床医学本19505	201950297	1	刘淑雅	2	2001-05-06	河北省泊头市解放西路泊头一中1607班	159	46	100	正常	3500	100	优秀	8.6	76	及格	225	100	优秀	25	95	优秀	3′57	74	及格	0					39	72	及格	0					86.7	0	86.7	良好
44	485	临床医学本19505	201950298	1	贺博伟	1	2001-10-25	河北省张家口市蔚县蔚州镇胜利路蔚州能源小区17732493934	180	70	100	正常	3500	64	及格	9.8	20	不及格	181	0	不及格	19	80	良好					5′24	30	不及格	0					4	0	不及格	0	42.6	0	42.6	不及格
44	485	临床医学本19505	201950299	1	王伟璇	1	2000-12-18	河北省邯郸市磁县磁州镇北孟庄社区孟治街22号	165	65	100	正常	4000	72	及格	9.4	40	不及格	210	60	及格	13	72	及格					4′21	62	及格	0					6	10	不及格	0	60.4	0	60.4	及格
44	485	临床医学本19505	201950300	1	王英展	2	2001-04-28	河北省衡水市深州市前么头镇王伟民卫生室	171	60	100	正常	3500	100	优秀	9.2	70	及格	165	68	及格	30	100	优秀	4′46	40	不及格	0					14	0	不及格	0					68.8	0	68.8	及格
44	485	临床医学本19505	201950301	1	孙元鑫	1	1999-12-18	河北省保定市阜平县东湾海信小区三单元502室	178	70	100	正常	3500	64	及格	7.5	74	及格	211	60	及格	13	72	及格					4′16	64	及格	0					8	30	不及格	0	68.4	0	68.4	及格
44	485	临床医学本19505	201950302	1	于琛	1	2000-03-09	河北省河间市瀛州镇新华北街瀛海住宅小区2单602室	173	57	100	正常	3400	62	及格	7.1	78	及格	211	60	及格	1	20	不及格					4′33	50	不及格	0					20	100	优秀	0	67.9	0	67.9	及格
44	485	临床医学本19505	201950303	1	刘晨辰	2	2000-05-05	河北省唐山市丰南区锦绣天地8栋2门401室13323150623	155	51	100	正常	2700	72	及格	9.5	66	及格	165	68	及格	27	100	优秀	4′37	50	不及格	0					38	70	及格	0					72.8	0	72.8	及格
44	485	临床医学本19505	201950304	1	郭宇	2	2001-02-18	河北省张家口市蔚县蔚州镇前进东路38号爱迩美门业	161	53	100	正常	1183	0	不及格	9.3	68	及格	170	72	及格	35	100	优秀	4′1	68	及格	0					14	0	不及格	0					59.4	0	59.4	不及格
44	485	临床医学本19505	201950305	1	门亚惠	2	1999-12-08	河北省衡水市阜城县蒋坊乡门村	169	49	100	正常	1930	30	不及格	10.2	60	及格	192	85	良好	33	100	优秀	4′45	40	不及格	0					12	0	不及格	0					58	0	58	不及格
44	485	临床医学本19505	201950306	1	赵晴芸	2	2000-10-22	河北省定州市邢邑镇北王宿村	159	70	80	超重	2800	74	及格	9.6	66	及格	170	72	及格	35	100	优秀	4′27	62	及格	0					13	0	不及格	0					65.9	0	65.9	及格
44	485	临床医学本19505	201950307	1	孟诗棋	2	2001-05-26	湖北省十堰市北京北路82号京华园3栋2单元702	155	51	100	正常	2600	70	及格	10.1	60	及格	186	80	良好	30	100	优秀	3′56	74	及格	0					29	62	及格	0					76.5	0	76.5	及格
44	485	临床医学本19505	201950308	1	唐爽	2	2000-04-27	吉林省长春市农安县隆达世纪城17栋3门401	159	48	100	正常	2900	76	及格	10	62	及格	175	74	及格	24	90	优秀	4′17	66	及格	0					35	68	及格	0					75.2	0	75.2	及格
44	485	临床医学本19505	201950309	1	黄新媛	2	2001-08-19	江西省赣州市青年路30号赣州三中高三3班	163	47	100	正常	3100	80	良好	9.7	64	及格	200	90	优秀	1	0	不及格	4′13	66	及格	0					14	0	不及格	0					62	0	62	及格
44	485	临床医学本19505	201950310	1	顾刚	1	2000-03-20	江西省抚州市临川区文昌街办勤光村二组368号盛世文昌对面	170	51	80	低体重	3300	60	及格	8.2	68	及格	211	60	及格	4	50	不及格					4′35	50	不及格	0					10	50	不及格	0	60.6	0	60.6	及格
44	485	临床医学本19505	201950311	1	张虹	2	2001-02-03	山东省青岛市平度市云山镇葛家庄村71号	164	55	100	正常	2900	76	及格	9.3	68	及格	193	85	良好	26	95	优秀	4′16	66	及格	0					29	62	及格	0					77.4	0	77.4	及格
44	485	临床医学本19505	201950312	1	侯娜	2	2000-07-29	山西省朔州市朔城区西苑西二巷6户1号	171	53	100	正常	2600	70	及格	9.1	70	及格	186	80	良好	31	100	优秀	4′32	60	及格	0					30	62	及格	0					75.7	0	75.7	及格
44	485	临床医学本19505	201950313	1	米梦霞	2	2000-10-02	山西省文水县兴隆苑21号楼二单元901	169	51	100	正常	1700	0	不及格	9	72	及格	163	66	及格	27	100	优秀	4′17	66	及格	0					14	0	不及格	0					59.2	0	59.2	不及格
44	485	临床医学本19505	201950314	1	李鲁豫	1	2001-01-03	陕西省咸阳市三原县紫韵龙桥小区10号楼1单元501	182	75	100	正常	3500	64	及格	7.8	72	及格	231	70	及格	5	60	及格					4′01	70	及格	0					16	80	良好	0	74	0	74	及格
44	485	临床医学本19505	201950315	1	龙潇瑕	2	2001-03-06	四川省眉山第一中学2019届2班	167	49	100	正常	2500	68	及格	9.6	66	及格	199	90	优秀	29	100	优秀	4′46	40	不及格	0					25	50	不及格	0					70.4	0	70.4	及格
44	485	临床医学本19505	201950316	1	陈瑞	1	2001-06-25	云南省昆明市五华区江东小康城25栋三单元201室	170	58	100	正常	3000	40	不及格	8.3	66	及格	190	20	不及格	13	72	及格					4′33	50	不及格	0					15	76	及格	0	61	0	61	及格
44	485	临床医学本19505	201950317	1	顾问	2	2001-05-16	云南省宣威市杨柳乡围仗村委会顾家院子村64号	165	46	80	低体重	2100	60	及格	8.6	76	及格	175	74	及格	30	100	优秀	4′55	30	不及格	0					39	72	及格	0					66.8	0	66.8	及格
44	485	临床医学本19505	201950318	1	贺际海	1	2000-02-10	重庆市荣昌区龙集镇抱房村3组83号	165	58	100	正常	2900	40	不及格	8.3	66	及格	245	76	及格	0	10	不及格					4′36	50	不及格	0					14	72	及格	0	60	0	60	及格
44	485	临床医学本19505	201950319	2	敖灵军	1	2001-03-11	内蒙古兴安盟乌兰浩特第二中学高三七班	171	54	100	正常	5000	90	优秀	6.7	95	优秀	200	40	不及格	16	76	及格					3′3	85	良好	0					20	100	优秀	0	86.1	0	86.1	良好
44	485	临床医学本19505	201950320	1	吴晓	2	2001-08-26	浙江省青田县温溪镇汛呈北路194号	155	50	100	正常	2275	64	及格	7.5	95	优秀	206	95	优秀	13	70	及格	3′5	76	及格	0					46	78	及格	0					83.1	0	83.1	良好
44	486	临床医学本19506	201950321	11	彭丽蓉	2	2001-09-26	北京市怀柔区大中富乐村326号	159	43	80	低体重	2300	64	及格	8.3	78	及格	178	76	及格	19	78	及格	3′58	72	及格	0					21	30	不及格	0					70	0	70	及格
44	486	临床医学本19506	201950322	1	麦连盛	1	1998-10-13	广东省岭南师范学院附属中学高三(8）班	167	56	100	正常	3960	72	及格	6.4	100	优秀	267	90	优秀	17.5	78	及格					3′45	78	及格	0					18	90	优秀	0	87.2	0	87.2	良好
44	486	临床医学本19506	201950323	8	甘海翔	2	1999-07-22	南宁市武鸣区武鸣高级中学	157	46	100	正常	2300	64	及格	8.7	74	及格	170	72	及格	16	74	及格	4′08	68	及格	0					32	64	及格	0					74	0	74	及格
44	486	临床医学本19506	201950324	1	叶尹茂	1	2000-01-09	贵州省仁怀市第五中学教务处	179	71	100	正常	4335	78	及格	6.8	90	优秀	230	70	及格	16	76	及格					4′05	70	及格	0					8	30	不及格	0	76.3	0	76.3	及格
44	486	临床医学本19506	201950325	1	杨凯旋	2	2001-09-10	河北省石家庄市行唐县只里乡贝村齐杨街48号	164	57	100	正常	2400	66	及格	8.8	74	及格	200	90	优秀	10	64	及格	3′5	76	及格	0					12	0	不及格	0					70.3	0	70.3	及格
44	486	临床医学本19506	201950326	1	杨美琦	2	2001-12-06	河北省辛集市西华路南段39号市政工程公司	165	65	100	正常	2714	72	及格	8.9	72	及格	188	80	良好	10	64	及格	4′34	50	不及格	0					32	64	及格	0					71	0	71	及格
44	486	临床医学本19506	201950327	1	史静怡	2	2001-05-01	河北省唐山市玉田县玉田镇开发区一号小区增1-5门-102	170	70	80	超重	1940	30	不及格	9.1	70	及格	188	80	良好	13	70	及格	4′09	68	及格	0					40	72	及格	0					66.3	0	66.3	及格
44	486	临床医学本19506	201950328	1	刘思远	1	2000-04-19	河北省邯郸市峰峰矿区跃进大街12号育德佳园4号楼	176	60	100	正常	4913	90	优秀	7.3	76	及格	220	64	及格	1	20	不及格					4′12	66	及格	0					11	60	及格	0	71.3	0	71.3	及格
44	486	临床医学本19506	201950329	1	牛德鑫	1	2002-08-05	河北省邯郸市成安县柏寺营乡大金山村	179	58.5	100	正常	4720	85	良好	6.9	85	良好	230	70	及格	22.5	90	优秀					3′48	76	及格	0					20	100	优秀	0	86	0	86	良好
44	486	临床医学本19506	201950330	1	闫瑾	2	2001-05-17	河北省邯郸市涉县崇州路移动公司	167	62	100	正常	2321	64	及格	8.9	72	及格	190	85	良好	7	60	及格	4′02	72	及格	0					39	72	及格	0					75.1	0	75.1	及格
44	486	临床医学本19506	201950331	1	韩静	2	2000-07-25	河北省邯郸市武安市上团城乡下团城村	172	62	100	正常	2315	64	及格	10	62	及格	198	90	优秀	17	76	及格	3′47	78	及格	0					40	72	及格	0					76.4	0	76.4	及格
44	486	临床医学本19506	201950332	1	王政	1	2001-02-09	河北省保定市五四路保定市第一中心医院东院医务科	183	75	100	正常	5900	100	优秀	7.3	76	及格	245	76	及格	6	62	及格					3′34	80	良好	0					2	0	不及格	0	75	0	75	及格
44	486	临床医学本19506	201950333	1	田雨萱	2	2000-11-07	河北省保定市三丰东路568号泰和福地水岸小区13-1-1601	154	55	100	正常	2365	66	及格	10.5	40	不及格	150	50	不及格	13	70	及格	4′03	70	及格	0					35	68	及格	0					65.7	0	65.7	及格
44	486	临床医学本19506	201950334	1	吴思宇	2	2002-01-18	河北安国中学633班*吴思宇**电话13463684548	160	52	100	正常	2587	70	及格	10	62	及格	185	80	良好	10	64	及格	3′55	74	及格	0					32	64	及格	0					73.5	0	73.5	及格
44	486	临床医学本19506	201950335	1	徐佳	1	2001-06-22	河北省张家口市尚义县教体科局 电话：13722311008	176	65	100	正常	3900	70	及格	7.4	76	及格	210	60	及格	12	70	及格					4′2	64	及格	0					4	0	不及格	0	66.5	0	66.5	及格
44	486	临床医学本19506	201950336	1	王烨	1	2001-07-10	河北省张家口市桥东区河北北方学院东校区	191	87	100	正常	5814	100	优秀	6.5	100	优秀	266	90	优秀	1	20	不及格					3′33	80	良好	0					19	95	优秀	0	86.5	0	86.5	良好
44	486	临床医学本19506	201950337	11	赵明明	2	2001-11-19	河北省承德市围场县伊逊尚品底商明然商店	166	56	100	正常	2635	70	及格	9	72	及格	200	90	优秀	13	70	及格	3′51	76	及格	0					21	30	不及格	0					74.1	0	74.1	及格
44	486	临床医学本19506	201950338	1	李崎文	2	2001-11-22	河北省泊头市新世纪花园二期A区2号楼1单元3楼301室	166	58	100	正常	2450	68	及格	9.1	70	及格	190	85	良好	12	68	及格	4′07	70	及格	0					40	72	及格	0					75.7	0	75.7	及格
44	486	临床医学本19506	201950339	1	刘芃汐	2	2001-11-02	河北省衡水市桃城区宁安路1号 衡水市第十四中学	164	46	80	低体重	2350	66	及格	9.9	62	及格	200	90	优秀	8	62	及格	3′51	76	及格	0					43	76	及格	0					72.3	0	72.3	及格
44	486	临床医学本19506	201950340	1	范朝晗	1	2001-03-13	河北省邢台市威县人民医院皮肤科	170	62	100	正常	4200	76	及格	7.1	78	及格	220	64	及格	20	85	良好					4′06	68	及格	0					12	64	及格	0	76.9	0	76.9	及格
44	486	临床医学本19506	201950341	1	袁锡博	1	2001-08-13	河北省青县档案馆236房间【振兴路一号】	180	68	100	正常	4913	90	优秀	6.9	85	良好	230	70	及格	20	85	良好					3′5	76	及格	0					15	76	及格	0	83.8	0	83.8	良好
44	486	临床医学本19506	201950342	1	宋佳晨	1	2000-05-09	河北省邯郸市丛台区人和街21号广乐小区网通苑5号楼6单元9号	176	70	100	正常	5143	100	优秀	6.9	85	良好	250	80	良好	1	20	不及格					4′04	70	及格	0					3	0	不及格	0	71	0	71	及格
44	486	临床医学本19506	201950343	1	石琳杰	2	2001-07-26	河北省衡水市深州市兵曹乡邵甫村13833868017	166	51	100	正常	2500	68	及格	9.9	62	及格	198	90	优秀	16	74	及格	3′45	78	及格	0					43	76	及格	0					77.2	0	77.2	及格
44	486	临床医学本19506	201950344	1	郑旭瑶	2	2001-06-12	河北省邢台市平乡县丰州镇人民街东方丽景小区2号楼2单元401	153	44	100	正常	1845	0	不及格	9.5	66	及格	190	85	良好	16	74	及格	4′03	70	及格	0					37	70	及格	0					65.1	0	65.1	及格
44	486	临床医学本19506	201950345	1	王晓静	2	1998-07-19	河北省张家口市蔚县代王城镇大水门头村	163	59	100	正常	3032	78	及格	9.1	70	及格	150	50	不及格	0	0	不及格	4′02	72	及格	0					30	62	及格	0					66.3	0	66.3	及格
44	486	临床医学本19506	201950346	1	秘增华	1	2001-08-19	河北省衡水市故城县郑口镇五户村175号	174	74	80	超重	5143	100	优秀	7.6	74	及格	248	78	及格	12	70	及格					4′03	70	及格	0					1	0	不及格	0	70.6	0	70.6	及格
44	486	临床医学本19506	201950347	1	徐梦凡	2	2001-09-22	河北省定州市南城区懋鑫福城11号楼1503	162	70	80	超重	2380	66	及格	10.2	60	及格	180	78	及格	10	64	及格	4′29	60	及格	0					35	68	及格	0					66.9	0	66.9	及格
44	486	临床医学本19506	201950348	1	冯晓莹	2	2001-09-07	河南省安阳市内黄县梁庄镇冯庄村41号	166	60	100	正常	2365	66	及格	8.3	78	及格	200	90	优秀	16	74	及格	3′57	74	及格	0					23	40	不及格	0					75.7	0	75.7	及格
44	486	临床医学本19506	201950349	1	毕鉴洁	2	2000-04-19	通信地址:黑龙江省双鸭山市饶河县红旗岭农场场部(户籍地址:黑龙江省省农垦总局红兴隆农垦管理局红旗岭农场)	175	61	100	正常	2263	64	及格	9.7	64	及格	180	78	及格	23	90	优秀	4′0	72	及格	0					35	68	及格	0					75.4	0	75.4	及格
44	486	临床医学本19506	201950350	1	黄安岚	1	2001-01-29	汉寿县龙阳镇宝塔河村汉寿县教师培训中心	179	62	100	正常	5084	95	优秀	6.7	95	优秀	248	78	及格	3	40	不及格					3′51	74	及格	0					13	68	及格	0	81.6	0	81.6	良好
44	486	临床医学本19506	201950351	1	于曼	2	2001-03-16	江苏省常州市溧阳市金顶名都一幢二单元502	155	48	100	正常	1915	20	不及格	10	62	及格	150	50	不及格	1	0	不及格	4′12	68	及格	0					37	70	及格	0					56	0	56	不及格
44	486	临床医学本19506	201950352	1	彭雄年	1	1999-08-20	江西省上饶市鄱阳县鄱阳中学高三28班	170	66	100	正常	5164	100	优秀	6.6	100	优秀	260	85	良好	19	80	良好					3′53	74	及格	0					9	40	不及格	0	85.3	0	85.3	良好
44	486	临床医学本19506	201950353	1	刘颖	2	2001-01-14	辽宁省铁岭市铁岭县凡河新区皇家荣域14号楼2单元404	167	54	100	正常	2450	68	及格	10	62	及格	173	74	及格	1	0	不及格	4′04	70	及格	0					40	72	及格	0					66.2	0	66.2	及格
44	486	临床医学本19506	201950354	1	刘娅琳	2	2000-07-21	山西省长治市城区府西街12号长治市文理高三补习学校81班	164	52	100	正常	2147	60	及格	8.9	72	及格	208	100	优秀	13	70	及格	3′5	76	及格	0					32	64	及格	0					77	0	77	及格
44	486	临床医学本19506	201950355	1	杨语欣	2	2001-09-20	陕西省延安市宝塔区桥沟街道杨家岭嘉陵檍树	162	77	60	肥胖	2137	60	及格	9.6	66	及格	160	64	及格	32	100	优秀	4′05	70	及格	0					28	60	及格	0					67.6	0	67.6	及格
44	486	临床医学本19506	201950356	1	杨茂生	1	1999-11-02	四川省巴中市南江县东榆镇华光村1社	170	63	100	正常	5204	100	优秀	6.7	95	优秀	235	72	及格	5	60	及格					4′0	72	及格	0					13	68	及格	0	83.4	0	83.4	良好
44	486	临床医学本19506	201950357	1	杨立柳	2	2001-03-08	天津市静海区春园里10号楼2门502	164	57	100	正常	2450	68	及格	9.1	70	及格	160	64	及格	10	64	及格	4′27	62	及格	0					40	72	及格	0					71.6	0	71.6	及格
44	486	临床医学本19506	201950358	2	伊拉其	1	2001-09-21	内蒙古自治区赤峰市阿鲁科尔沁旗天山镇老区东北饭店北50米路东瑙珉塔拉肉店	178	88	80	超重	5132	95	优秀	6.9	85	良好	245	76	及格	20.5	85	良好					4′12	66	及格	0					4	0	不及格	0	72.5	0	72.5	及格
44	486	临床医学本19506	201950359	2	肖美丽	2	2002-02-03	内蒙古通辽市库伦旗第一中学	166	65	100	正常	2500	68	及格	8.5	76	及格	210	100	优秀	20.5	80	良好	3′4	80	良好	0					45	78	及格	0					82.2	0	82.2	良好
44	486	临床医学本19506	201950360	1	史文坚	1	2001-04-04	浙江省丽水市缙云县东渡镇兰口村129号	179	73	100	正常	4993	90	优秀	6.6	100	优秀	240	74	及格	8	64	及格					4′18	64	及格	0					13	68	及格	0	81.9	0	81.9	良好
44	487	临床医学本19507	201950361	1	陈存斌	1	2000-11-25	福建省宁化第一中学	179	80	80	超重	5326	100	优秀	7.1	78	及格	245	76	及格	13	72	及格					4′08	68	及格	0					8	30	不及格	0	74	0	74	及格
44	487	临床医学本19507	201950362	1	江林翰	2	2001-11-22	福建省龙岩市上杭县医院集资楼A幢201室	161	50	100	正常	2031	50	不及格	9.3	68	及格	170	72	及格	10	64	及格	4′0	72	及格	0					40	72	及格	0					71.3	0	71.3	及格
44	487	临床医学本19507	201950363	1	赵繁星	2	2000-05-06	广州市荔湾区侨中街道河沙西一巷十号六楼	166	52	100	正常	2400	66	及格	10.1	60	及格	170	72	及格	13	70	及格	3′48	76	及格	0					42	74	及格	0					73.7	0	73.7	及格
44	487	临床医学本19507	201950364	1	周鹏	1	2001-09-03	广西来宾市桂中大道西588号(来宾高级中学)	171	50	80	低体重	4050	74	及格	7.7	72	及格	235	72	及格	8	64	及格					4′26	60	及格	0					6	10	不及格	0	64.1	0	64.1	及格
44	487	临床医学本19507	201950365	1	廖祥卉	2	2000-05-24	贵州省平塘县平塘民族中学	154	41	100	正常	2848	74	及格	9.5	66	及格	170	72	及格	13	70	及格	4′01	72	及格	0					40	72	及格	0					75.1	0	75.1	及格
44	487	临床医学本19507	201950366	1	刘畅	2	2000-11-17	河北省石家庄市深泽县北卓头村18034211394	160	50	100	正常	2300	64	及格	9.7	64	及格	175	74	及格	13	70	及格	3′5	76	及格	0					28	60	及格	0					73	0	73	及格
44	487	临床医学本19507	201950367	1	苏若彤	2	2001-02-17	河北省元氏县北环路陈村村南国瑞汽贸57号	168	50	100	正常	2800	74	及格	10.2	60	及格	170	72	及格	1	0	不及格	3′56	74	及格	0					38	70	及格	0					67.1	0	67.1	及格
44	487	临床医学本19507	201950368	1	张雅婷	2	2001-02-15	河北省唐山市滦州市新城鼎盛家园三号楼三单元702室	165	50	100	正常	2500	68	及格	8.5	76	及格	166	68	及格	7	60	及格	3′3	85	良好	0					14	0	不及格	0					70.2	0	70.2	及格
44	487	临床医学本19507	201950369	1	牛晓达	2	2001-06-19	河北省邯郸市魏县美康小区机动车市场内	165	45	80	低体重	1940	30	不及格	9.2	70	及格	175	74	及格	23	90	优秀	3′49	76	及格	0					44	76	及格	0					69.7	0	69.7	及格
44	487	临床医学本19507	201950370	1	乔佳妹	2	2001-12-05	河北省邢台市南宫市文景名苑小区十号楼三单元202室	168	46	80	低体重	2700	72	及格	9.9	62	及格	165	68	及格	32	100	优秀	3′57	74	及格	0					13	0	不及格	0					66.8	0	66.8	及格
44	487	临床医学本19507	201950371	1	王梦昭	1	2001-12-04	河北省保定市清苑区望亭乡固上村9区10号	178	60	100	正常	4075	74	及格	8	70	及格	263	85	良好	13	72	及格					4′02	70	及格	0					5	0	不及格	0	69.8	0	69.8	及格
44	487	临床医学本19507	201950372	1	李思宇	2	2002-06-12	河北省高碑店市世纪西路160号盛祥嘉苑13号楼3单元302室	169	49	100	正常	2650	72	及格	10.2	60	及格	175	74	及格	23	90	优秀	4′44	40	不及格	0					40	72	及格	0					69.4	0	69.4	及格
44	487	临床医学本19507	201950373	1	孟闪	2	2001-10-16	河北省保定市安国市安国中学624班	159	51	100	正常	2743	72	及格	9.9	62	及格	174	74	及格	1	0	不及格	4′13	66	及格	0					40	72	及格	0					66	0	66	及格
44	487	临床医学本19507	201950374	1	谢博华	1	2002-01-13	河北省保定市安国中学626班谢博华 电话 17325279445	174	62	100	正常	4200	76	及格	9.1	50	不及格	220	64	及格	12	70	及格					4′23	62	及格	0					5	0	不及格	0	62.2	0	62.2	及格
44	487	临床医学本19507	201950375	1	闫璐	2	2001-02-04	河北省张家口市尚义县医院	161	55	100	正常	2688	72	及格	10.2	60	及格	166	68	及格	25	95	优秀	4′18	64	及格	0					44	76	及格	0					74.5	0	74.5	及格
44	487	临床医学本19507	201950376	1	张金伟	1	2001-12-14	河北省张家口市涿鹿县涿鹿镇北小庄村老村	178	54	80	低体重	4113	74	及格	8.3	66	及格	222	66	及格	11	68	及格					4′11	66	及格	0					5	0	不及格	0	62.9	0	62.9	及格
44	487	临床医学本19507	201950377	1	李水靖	2	2000-10-12	河北省沧州市薛官屯乡李龙屯村356号	169	49	100	正常	2932	76	及格	9	72	及格	198	90	优秀	28	100	优秀	4′46	40	不及格	0					40	72	及格	0					75	0	75	及格
44	487	临床医学本19507	201950378	1	李岩滉	1	2001-11-09	河北省沧州市肃宁县城关镇东兴花园(东区)2号楼一单元202	171	69	100	正常	4050	74	及格	8.3	66	及格	200	40	不及格	13	72	及格					5′47	20	不及格	0					3	0	不及格	0	54.5	0	54.5	不及格
44	487	临床医学本19507	201950379	1	郑全月	2	2002-01-22	河北省沧州市任丘市凯旋城小区4号楼2单元603	171	47	80	低体重	1810	0	不及格	9	72	及格	179	78	及格	29	100	优秀	4′27	62	及格	0					44	76	及格	0					64.2	0	64.2	及格
44	487	临床医学本19507	201950380	1	邢晓东	1	2001-04-22	河北省廊坊市广阳区枣林路9号廊坊市第十五中15531658888	176	80	80	超重	5152	100	优秀	8.3	66	及格	190	20	不及格	0	10	不及格					4′32	50	不及格	0					3	0	不及格	0	53.2	0	53.2	不及格
44	487	临床医学本19507	201950381	1	刘琦琦	2	2001-06-15	河北省邢台市广宗县远东小区20号楼3单元	156	49	100	正常	2800	74	及格	9	72	及格	190	85	良好	27	100	优秀	4′32	60	及格	0					40	72	及格	0					78.2	0	78.2	及格
44	487	临床医学本19507	201950382	1	张贺伟	1	2000-04-18	河北省邢台市宁晋县北鱼乡北鱼一村	178	71	100	正常	4175	76	及格	9.1	50	不及格	190	20	不及格	9	66	及格					4′4	50	不及格	0					4	0	不及格	0	55	0	55	不及格
44	487	临床医学本19507	201950383	1	刘泳麟	1	2000-08-26	河北省东光县城区永辉20号楼4单308室13833990558	179	80	80	超重	4567	80	良好	7.8	72	及格	240	74	及格	20	85	良好					3′42	78	及格	0					6	10	不及格	0	70.9	0	70.9	及格
44	487	临床医学本19507	201950384	1	李思瑾	2	2000-09-29	河北省张家口市蔚县蔚州镇前进路蔚县市场监督管理局2楼227室	157	45	100	正常	2500	68	及格	9.2	70	及格	162	66	及格	35	100	优秀	4′15	66	及格	0					38	70	及格	0					76	0	76	及格
44	487	临床医学本19507	201950385	1	王元培	1	2001-05-17	河北省沧州市盐山县县委党校	183	83	80	超重	4350	78	及格	9.1	50	不及格	170	0	不及格	13	72	及格					5′49	20	不及格	0					5	0	不及格	0	44.9	0	44.9	不及格
44	487	临床医学本19507	201950387	1	李佳蔓	2	2001-12-06	河北省定州市明月豪苑17号楼3单元102电13032038536	168	49	100	正常	2400	66	及格	8.3	78	及格	175	74	及格	24	90	优秀	3′4	80	良好	0					31	64	及格	0					79.3	0	79.3	及格
44	487	临床医学本19507	201950388	1	安静薇	2	2001-11-14	河北省定州市留早镇北木庄村	159	48	100	正常	2600	70	及格	10	62	及格	175	74	及格	26	95	优秀	3′47	78	及格	0					31	64	及格	0					76.8	0	76.8	及格
44	487	临床医学本19507	201950389	1	赵馨	2	2001-02-27	通信地址:黑龙江省伊春市带岭区育西社区29组(户籍地址:黑龙江省伊春市带岭区育西社区29组)	156	46	100	正常	2300	64	及格	9.9	62	及格	167	70	及格	24	90	优秀	3′49	76	及格	0					32	64	及格	0					74.6	0	74.6	及格
44	487	临床医学本19507	201950390	1	史烁	2	2001-11-11	江苏省南京市江宁区丹阳镇卫生院	161	60	100	正常	2700	72	及格	9.9	62	及格	199	90	优秀	25	95	优秀	3′57	74	及格	0					33	66	及格	0					78.1	0	78.1	及格
44	487	临床医学本19507	201950392	1	谢思捷	1	2001-11-26	沈阳市皇姑区岐山中路116号	182	73	100	正常	4175	76	及格	7.6	74	及格	248	78	及格	1	20	不及格					4′07	68	及格	0					3	0	不及格	0	64.6	0	64.6	及格
44	487	临床医学本19507	201950393	2	计子涵	2	2001-07-05	辽宁省锦州市凌河区延安路六段戎达园7-5	163	55	100	正常	2530	68	及格	9.5	66	及格	167	70	及格	27	100	优秀	4′03	70	及格	0					33	66	及格	0					76	0	76	及格
44	487	临床医学本19507	201950394	1	张菡泽	2	2001-06-22	山东省寿光市全福元百货一楼名烟名酒专柜田淑洁	168	54	100	正常	2570	70	及格	9.6	66	及格	164	68	及格	32	100	优秀	4′44	40	不及格	0					32	64	及格	0					69.9	0	69.9	及格
44	487	临床医学本19507	201950395	1	王婕妤	2	2001-11-23	陕西省商洛市商南县高级中学	171	55	100	正常	2593	70	及格	8.5	76	及格	175	74	及格	33	100	优秀	4′17	66	及格	0					31	64	及格	0					77.7	0	77.7	及格
44	487	临床医学本19507	201950396	1	陈沭	1	2000-08-15	重庆市渝北区龙山街道新南路388号天邻风景小区13栋17-6	176	59	100	正常	4396	78	及格	7.3	76	及格	224	66	及格	1	20	不及格					4′39	50	不及格	0					5	0	不及格	0	60.5	0	60.5	及格
44	487	临床医学本19507	201950397	15	石江杨	1	2000-08-12	重庆市酉阳第二中学校	172	56	100	正常	3985	72	及格	9.3	40	不及格	215	62	及格	13	72	及格					4′16	64	及格	0					5	0	不及格	0	60	0	60	及格
44	487	临床医学本19507	201950398	2	娜荷芽	2	2002-10-13	内蒙古赤峰市巴林右旗大板镇维利斯小区5号楼1单元401室	169	45	80	低体重	1810	0	不及格	9.1	70	及格	179	78	及格	28	100	优秀	4′55	30	不及格	0					44	76	及格	0					57.4	0	57.4	不及格
44	487	临床医学本19507	201950399	1	陈毕洪	2	2001-07-22	浙江省桐乡市高桥镇范桥村陆家门8-1	163	44	80	低体重	1790	0	不及格	9	72	及格	188	80	良好	1	0	不及格	4′55	30	不及格	0					53	90	优秀	0					49.4	0	49.4	不及格
44	487	临床医学本19507	201950400	1	彭哲	1	2000-10-22	浙江省湖州市长兴县李家巷镇湖滨花园	175	79	80	超重	4050	74	及格	9.3	40	不及格	218	64	及格	23	90	优秀					4′4	50	不及格	0					3	0	不及格	0	56.5	0	56.5	不及格
44	488	临床医学本19508	201950401	1	梁敏	2	1999-09-17	玉林市第一中学1621班	162	49	100	正常	2400	66	及格	9	72	及格	199	90	优秀	23	90	优秀	4′3	60	及格	0					46	78	及格	0					77.1	0	77.1	及格
44	488	临床医学本19508	201950403	1	邢福双	1	2000-12-13	海南省儋州市木棠镇东升街142号	177	68	100	正常	4980	90	优秀	9.4	40	不及格	240	74	及格	13	72	及格					4′03	70	及格	0					17	85	良好	0	73.6	0	73.6	及格
44	488	临床医学本19508	201950404	1	李沛月	2	2001-07-31	河北省唐山市路北区郭大里建科楼304-6-102	169	49	100	正常	2650	72	及格	9.5	66	及格	198	90	优秀	24	90	优秀	4′3	60	及格	0					13	0	不及格	0					69	0	69	及格
44	488	临床医学本19508	201950405	1	王悦瑶	2	2001-09-09	河北省邯郸市永年县永合会镇吴庄村一区01号	166	54	100	正常	2670	72	及格	9.6	66	及格	192	85	良好	25	95	优秀	4′3	60	及格	0					44	76	及格	0					76.6	0	76.6	及格
44	488	临床医学本19508	201950406	1	王欣欣	2	1999-02-25	河北省邯郸市大名县大名镇天雄路1号大名一中	163	50	100	正常	2580	70	及格	10.5	40	不及格	199	90	优秀	27	100	优秀	4′3	60	及格	0					11	0	不及格	0					64.5	0	64.5	及格
44	488	临床医学本19508	201950407	1	张欣	2	2000-03-25	河北省邢台市任县任城镇光明街佛山陶瓷	161	52	100	正常	1999	40	不及格	10.3	50	不及格	154	60	及格	29	100	优秀	4′3	60	及格	0					40	72	及格	0					66.2	0	66.2	及格
44	488	临床医学本19508	201950408	1	史长乐	1	2000-12-14	河北省邢台市平乡县油召乡史二町村(17731917348)	172	57	100	正常	4500	80	良好	7.6	74	及格	230	70	及格	1	20	不及格					4′2	64	及格	0					20	100	优秀	0	73.6	0	73.6	及格
44	488	临床医学本19508	201950409	1	郭帆	2	2001-04-20	河北省邢台市沙河市周庄办事处冀庄村	166	59	100	正常	2000	40	不及格	9.2	70	及格	190	85	良好	31	100	优秀	5′0	30	不及格	0					12	0	不及格	0					59.5	0	59.5	不及格
44	488	临床医学本19508	201950410	1	王帅晴	2	2000-07-19	河北省保定市涿州市平安北街国富嘉园15号楼1单元202室	169	55	100	正常	2200	62	及格	10.2	60	及格	188	80	良好	1	0	不及格	5′0	30	不及格	0					13	0	不及格	0					50.3	0	50.3	不及格
44	488	临床医学本19508	201950411	1	辛思彤	2	2001-06-08	河北省保定市安新县河北安新中学	171	43	80	低体重	2300	64	及格	9.6	66	及格	180	78	及格	23	90	优秀	5′0	30	不及格	0					14	0	不及格	0					57.6	0	57.6	不及格
44	488	临床医学本19508	201950412	1	朱佳蕊	2	2001-01-16	河北省高碑店市益民路华夏庄园小区13-3-602室	166	51	100	正常	1790	0	不及格	10.2	60	及格	180	78	及格	24	90	优秀	4′15	66	及格	0					39	72	及格	0					64.2	0	64.2	及格
44	488	临床医学本19508	201950413	1	尹树森	1	2000-09-29	河北省张家口市张北县第一中学	177	52	80	低体重	4063	74	及格	8.1	68	及格	250	80	良好	19	80	良好					4′39	50	不及格	0					10	50	不及格	0	67.7	0	67.7	及格
44	488	临床医学本19508	201950414	11	关新颖	2	2000-05-16	河北省承德市滦平县滦平第一中学	162	46	100	正常	2300	64	及格	9.3	68	及格	200	90	优秀	35	100	优秀	5′21	10	不及格	0					32	64	及格	0					65.6	0	65.6	及格
44	488	临床医学本19508	201950415	1	王禹超	1	2001-03-17	河北省沧州市运河区新华中路华北商厦负一层总服务台	177	88	60	肥胖	4022	72	及格	8.3	66	及格	205	50	不及格	15	74	及格					4′32	50	不及格	0					10	50	不及格	0	60.4	0	60.4	及格
44	488	临床医学本19508	201950416	1	李爱华	2	2001-10-17	河北省献县第一中学北校区623班李爱华	162	47	100	正常	1930	30	不及格	10.1	60	及格	188	80	良好	25	95	优秀	5′21	10	不及格	0					31	64	及格	0					57.4	0	57.4	不及格
44	488	临床医学本19508	201950417	1	牛晴晴	2	2001-05-13	河北省廊坊市永清县永清镇曙光道农行宿舍3单201	163	46	100	正常	2800	74	及格	10	62	及格	179	78	及格	26	95	优秀	5′23	0	不及格	0					30	62	及格	0					62	0	62	及格
44	488	临床医学本19508	201950418	1	张洲潼	1	2000-03-12	河北省廊坊市文安县孙氏镇董村乡大董村	185	78	100	正常	4500	80	良好	9.4	40	不及格	208	50	不及格	19	80	良好					4′32	50	不及格	0					12	64	及格	0	64.4	0	64.4	及格
44	488	临床医学本19508	201950419	1	王慕通	1	2000-08-10	河北省辛集市天宫营乡南庞营村新开街19号	170	83	60	肥胖	4130	74	及格	8.3	66	及格	208	50	不及格	8	64	及格					4′32	50	不及格	0					10	50	不及格	0	59.7	0	59.7	不及格
44	488	临床医学本19508	201950420	1	刘天辰	1	2000-12-24	保定市高阳县脑血管病医院 电话：13833224326	180	56	80	低体重	4000	72	及格	8.1	68	及格	230	70	及格	17	78	及格					4′1	68	及格	0					17	85	良好	0	73.3	0	73.3	及格
44	488	临床医学本19508	201950421	1	李蔚洁	2	2000-09-14	河北省张家口市蔚县蔚州镇金蔚华府小区3号楼2单元1003室	159	51	100	正常	2400	66	及格	10.2	60	及格	178	76	及格	19	78	及格	4′12	68	及格	0					38	70	及格	0					72.9	0	72.9	及格
44	488	临床医学本19508	201950422	11	邢晓楠	2	1999-01-03	河北省张家口市宣化区河子西乡肖家坊村	157	49	100	正常	2900	76	及格	9.9	62	及格	179	78	及格	29	100	优秀	5′3	0	不及格	0					29	62	及格	0					62.8	0	62.8	及格
44	488	临床医学本19508	201950423	1	徐梓桓	1	2001-02-07	河北省唐山市开平区开平医院耳鼻喉科	178	71	100	正常	4621	80	良好	7.6	74	及格	200	40	不及格	1	20	不及格					3′49	76	及格	0					15	76	及格	0	70.6	0	70.6	及格
44	488	临床医学本19508	201950424	1	张梦莹	2	2000-11-27	河北省石家庄市新华区中华北大街256号誉宏装饰城D区8号	155	46	100	正常	2100	60	及格	8.9	72	及格	180	78	及格	17	76	及格	5′4	0	不及格	0					28	60	及格	0					59.8	0	59.8	不及格
44	488	临床医学本19508	201950425	1	韩奕珂	2	2001-12-13	河北省武安市育英小区3-2-102（电话13731025168）	159	49	100	正常	2500	68	及格	9.4	68	及格	188	80	良好	4	20	不及格	5′4	0	不及格	0					25	50	不及格	0					53.8	0	53.8	不及格
44	488	临床医学本19508	201950426	1	曾庆霖	1	2001-02-25	河北省沧州市青县华府天地小区2号楼3单1201	175	75	80	超重	4032	72	及格	9.2	50	不及格	200	40	不及格	1	20	不及格					4′33	50	不及格	0					10	50	不及格	0	53.8	0	53.8	不及格
44	488	临床医学本19508	201950427	1	刘旭	2	2001-04-26	河南省周口市西华县聂堆镇黄庄行政村张罗庄村041号	158	49	100	正常	2600	70	及格	9.2	70	及格	173	74	及格	19	78	及格	6′2	0	不及格	0					26	50	不及格	0					59.7	0	59.7	不及格
44	488	临床医学本19508	201950428	1	左超伟	1	2001-10-26	通信地址:黑龙江省宁安市东京城林业局第三中学(户籍地址:黑龙江省绥化市青冈县祯祥镇自新村杜海年屯)	177	80	80	超重	4000	72	及格	9.2	50	不及格	205	50	不及格	2.5	40	不及格					4′28	60	及格	0					11	60	及格	0	59.8	0	59.8	不及格
44	488	临床医学本19508	201950429	1	霍蒙	2	2001-11-14	红安县第三中学	174	41	80	低体重	1900	20	不及格	9	72	及格	163	66	及格	12	68	及格	3′45	78	及格	0					45	78	及格	0					66.2	0	66.2	及格
44	488	临床医学本19508	201950430	1	李新月	2	2000-11-08	吉林省洮南市黑水镇黑水村一社	168	44	80	低体重	1790	0	不及格	8.6	76	及格	199	90	优秀	1	0	不及格	3′47	78	及格	0					45	78	及格	0					59.6	0	59.6	不及格
44	488	临床医学本19508	201950431	1	何越	1	2000-10-07	江西省大余中学	178	70	100	正常	5000	90	优秀	7.3	76	及格	220	64	及格	17	78	及格					4′14	66	及格	0					11	60	及格	0	77.1	0	77.1	及格
44	488	临床医学本19508	201950432	1	刘世龙	1	2000-11-06	江西省抚州市崇仁县巴山镇崇仁二中高三15班	176	69	100	正常	2800	30	不及格	8.2	68	及格	190	20	不及格	2.5	40	不及格					7′07	0	不及格	0					3	0	不及格	0	39.1	0	39.1	不及格
44	488	临床医学本19508	201950433	1	张蓓	2	2002-02-11	辽宁省沈阳市大东区毛望路考场街110号沈阳实验中学	161	47	100	正常	2100	60	及格	9.4	68	及格	179	78	及格	13	70	及格	4′37	50	不及格	0					45	78	及格	0					70.2	0	70.2	及格
44	488	临床医学本19508	201950434	1	朱竞一	2	2001-08-01	辽宁省朝阳市双塔区新兴街文昌路162号2单元502	163	48	100	正常	1780	0	不及格	10.9	20	不及格	163	66	及格	17	76	及格	5′2	10	不及格	0					40	72	及格	0					42.4	0	42.4	不及格
44	488	临床医学本19508	201950435	1	朱本朔	1	2000-12-13	山东省临沂市兰山区银杏花园1号楼2单元201室	186	79	100	正常	4980	90	优秀	8.1	68	及格	240	74	及格	19	80	良好					4′17	64	及格	0					12	64	及格	0	76.7	0	76.7	及格
44	488	临床医学本19508	201950436	1	刘思茜	2	2000-11-22	山西省吕梁市文水县马西乡马西村	168	51	100	正常	1810	0	不及格	9.1	70	及格	169	70	及格	19	78	及格	4′45	40	不及格	0					40	72	及格	0					59	0	59	不及格
44	488	临床医学本19508	201950437	1	李婧	2	2001-04-11	陕西省宝鸡市金台区东风路2号宝鸡石油中学	165	56	100	正常	2700	72	及格	9.2	70	及格	165	68	及格	5	40	不及格	4′13	66	及格	0					35	68	及格	0					70.6	0	70.6	及格
44	488	临床医学本19508	201950439	7	沙丽梅	2	2001-03-07	云南省丽江市宁蒗县新营盘乡毛家乡村委会	164	52	100	正常	2500	68	及格	9	72	及格	182	80	良好	1	0	不及格	6′4	0	不及格	0					40	72	及格	0					54.8	0	54.8	不及格
44	488	临床医学本19508	201950440	2	国英	1	2000-02-08	内蒙古兴安盟科尔沁右翼中旗巴彦呼舒第一中学高三一班	175	70	100	正常	4500	80	良好	7.1	78	及格	225	66	及格	1	20	不及格					3′4	80	良好	0					17	85	良好	0	75.7	0	75.7	及格
44	489	旅游管理专19301	201930081	1	闫充之	1	2001-01-10	河北省石家庄市桥西区西三教西南区2段13排2号	191	80	100	正常	5000	90	优秀	6.5	100	优秀	220	64	及格	0	10	不及格					3′49	76	及格	0					8	30	不及格	0	74.1	0	74.1	及格
44	489	旅游管理专19301	201930082	1	张雯璐	2	2001-03-31	石家庄市桥西区留营华苑56-2-703	156	57	100	正常	2000	40	不及格	8.9	72	及格	160	64	及格	21	85	良好	4′46	40	不及格	0					33	66	及格	0					64.9	0	64.9	及格
44	489	旅游管理专19301	201930083	1	霍程祥	1	2000-11-29	河北省石家庄市平山县寨北乡指角沟村杨树庄17号	169	59	100	正常	5000	90	优秀	6.4	100	优秀	255	80	良好	8	64	及格					3′47	76	及格	0					10	50	不及格	0	83.1	0	83.1	良好
44	489	旅游管理专19301	201930084	1	任亚彤	2	2000-11-30	河北省石家庄市新乐市木村乡中同村	160	56	100	正常	2000	40	不及格	9	72	及格	170	72	及格	26	95	优秀	4′0	72	及格	0					38	70	及格	0					73.5	0	73.5	及格
44	489	旅游管理专19301	201930085	1	李昱瑾	2	2001-07-20	河北省唐山市丰润区欢喜庄乡口头庄村	154	43	100	正常	2000	40	不及格	9	72	及格	160	64	及格	1	0	不及格	4′35	50	不及格	0					34	66	及格	0					58.4	0	58.4	不及格
44	489	旅游管理专19301	201930086	1	冯美玲	2	2000-08-05	河北省唐山市丰南区青年路64号丰南体育馆	162	49	100	正常	2000	40	不及格	10.9	20	不及格	150	50	不及格	21	85	良好	4′16	66	及格	0					34	66	及格	0					58.3	0	58.3	不及格
44	489	旅游管理专19301	201930087	1	朱子健	1	2003-10-13	河北省邯郸市磁县讲武城镇北白道村	167	64	100	正常	5000	90	优秀	6.3	100	优秀	240	74	及格	1	20	不及格					3′5	76	及格	0					10	50	不及格	0	78.1	0	78.1	及格
44	489	旅游管理专19301	201930088	1	段张一	2	2002-02-20	河北省邯郸市广平县胜营镇柳林村	166	49	100	正常	2000	40	不及格	9.1	70	及格	170	72	及格	23	90	优秀	4′17	66	及格	0					35	68	及格	0					71.2	0	71.2	及格
44	489	旅游管理专19301	201930089	1	陈佳欣	2	2001-04-15	河北省邯郸市鸡泽县小寨镇陈庄村	160	60	100	正常	2000	40	不及格	9.2	70	及格	160	64	及格	22	85	良好	4′2	64	及格	0					14	0	不及格	0					62.7	0	62.7	及格
44	489	旅游管理专19301	201930090	1	申星宇	2	2000-12-04	河北省邯郸市武安市杜庄村兴荣小区6号楼401	167	49	100	正常	2000	40	不及格	9.1	70	及格	170	72	及格	21	85	良好	4′05	70	及格	0					38	70	及格	0					71.7	0	71.7	及格
44	489	旅游管理专19301	201930091	1	郝文聪	2	2000-08-26	河北省邢台市桥东区高新开发区东汪镇郝麻村177号	160	48	100	正常	2000	40	不及格	9.1	70	及格	160	64	及格	21	85	良好	4′37	50	不及格	0					40	72	及格	0					67.1	0	67.1	及格
44	489	旅游管理专19301	201930093	1	张明雪	2	2000-12-09	河北省北京市西城区西直门外大街丁137号	165	54	100	正常	2000	40	不及格	9	72	及格	170	72	及格	16	74	及格	4′2	64	及格	0					28	60	及格	0					68.8	0	68.8	及格
44	489	旅游管理专19301	201930095	1	杨彦龙	1	2000-03-13	河北省唐山市路北区机场路北楼50楼3单元201	183	70	100	正常	3000	40	不及格	6.3	100	优秀	230	70	及格	1	20	不及格					3′57	72	及格	0					6	10	不及格	0	65.4	0	65.4	及格
44	489	旅游管理专19301	201930096	1	雷锦颖	2	2000-07-30	河北省保定市满城区顺德商贸街小洋人童装店	163	49	100	正常	2000	40	不及格	8.3	78	及格	181	78	及格	23	90	优秀	4′01	72	及格	0					38	70	及格	0					74.8	0	74.8	及格
44	489	旅游管理专19301	201930097	1	康一凡	2	2000-11-20	河北省保定市清苑区石桥乡东石桥村	165	66	80	超重	2000	40	不及格	9.5	66	及格	150	50	不及格	18	76	及格	4′37	50	不及格	0					34	66	及格	0					60.4	0	60.4	及格
44	489	旅游管理专19301	201930098	1	齐玲	2	2001-01-16	河北省保定市阜平县阜平镇富平里花园小区一单元一号楼	168	54	100	正常	2000	40	不及格	8.7	74	及格	170	72	及格	1	0	不及格	4′44	40	不及格	0					35	68	及格	0					57.8	0	57.8	不及格
44	489	旅游管理专19301	201930099	1	蔡雨欣	2	2001-05-02	河北省保定市定兴县溪水湾小区6号楼三单元202	157	43	100	正常	2000	40	不及格	9	72	及格	170	72	及格	15	72	及格	4′15	66	及格	0					33	66	及格	0					69.6	0	69.6	及格
44	489	旅游管理专19301	201930100	1	郭丹娜	2	2001-11-18	河北省望都县固店镇北阳村	165	55	100	正常	2000	40	不及格	9.7	64	及格	130	10	不及格	1	0	不及格	4′35	50	不及格	0					33	66	及格	0					51.4	0	51.4	不及格
44	489	旅游管理专19301	201930101	1	王贺尧	2	2000-12-21	河北省保定市蠡县大白尺镇太白庄村	168	88	60	肥胖	2000	40	不及格	8.9	72	及格	170	72	及格	4	20	不及格	4′4	50	不及格	0					32	64	及格	0					55	0	55	不及格
44	489	旅游管理专19301	201930102	1	肖雨欣	2	2000-04-16	河北省保定市蠡县广场小区1号楼1单元201	162	45	80	低体重	2000	40	不及格	9	72	及格	170	72	及格	15	72	及格	4′15	66	及格	0					33	66	及格	0					66.6	0	66.6	及格
44	489	旅游管理专19301	201930103	1	边婧祎	2	2001-05-20	河北省高碑店市花丝厂家属楼1-2-402	169	54	100	正常	2000	40	不及格	9	72	及格	180	78	及格	23	90	优秀	4′03	70	及格	0					37	70	及格	0					73.2	0	73.2	及格
44	489	旅游管理专19301	201930104	1	宋文婕	2	1999-07-18	河北省张家口市蔚县蔚州镇光明街梅苑小区	156	57	100	正常	2000	40	不及格	8.9	72	及格	160	64	及格	21	85	良好	4′46	40	不及格	0					33	66	及格	0					64.9	0	64.9	及格
44	489	旅游管理专19301	201930106	1	周莉维	2	2000-03-30	河北省承德市兴隆县蓝旗营镇马圈子村3组89号	170	55	100	正常	2000	40	不及格	9	72	及格	170	72	及格	20	80	良好	4′15	66	及格	0					43	76	及格	0					71.4	0	71.4	及格
44	489	旅游管理专19301	201930107	1	于潇	2	2001-03-08	河北省沧州市沧县汪家铺乡于庄子丰庭园小区9号楼1单元402	169	58	100	正常	2000	40	不及格	8.7	74	及格	160	64	及格	27	100	优秀	4′44	40	不及格	0					36	68	及格	0					67	0	67	及格
44	489	旅游管理专19301	201930108	1	张慧杰	2	2000-01-26	河北省沧州市泊头市泊镇十八务邢庄村22号	153	41	100	正常	2000	40	不及格	9.2	70	及格	150	50	不及格	15	72	及格	4′37	50	不及格	0					28	60	及格	0					63.2	0	63.2	及格
44	489	旅游管理专19301	201930109	1	徐岩岩	2	2001-08-06	河北省沧州市南皮县冯家口镇店南村128号	168	65	100	正常	2000	40	不及格	9.5	66	及格	160	64	及格	23	90	优秀	4′33	50	不及格	0					10	0	不及格	0					59.6	0	59.6	不及格
44	489	旅游管理专19301	201930110	1	李若然	2	2001-01-24	河北省沧州市吴桥县桑园镇丽都馨苑7号楼2单元201	173	50	80	低体重	2000	40	不及格	9	72	及格	180	78	及格	5	40	不及格	4′17	66	及格	0					40	72	及格	0					64.6	0	64.6	及格
44	489	旅游管理专19301	201930113	11	陆凌文聪	2	2001-03-01	河北省廊坊市香河县淑阳镇凌家吴村	153	38	80	低体重	2000	40	不及格	9.5	66	及格	150	50	不及格	18	76	及格	4′35	50	不及格	0					34	66	及格	0					60.4	0	60.4	及格
44	489	旅游管理专19301	201930114	1	董英	2	2001-06-28	河北省廊坊市霸州市杨芬港镇张家堡村	167	58	100	正常	2000	40	不及格	9.1	70	及格	160	64	及格	0	0	不及格	4′37	50	不及格	0					38	70	及格	0					58.4	0	58.4	不及格
44	489	旅游管理专19301	201930115	1	武利芳	2	2000-01-10	河北省邢台市广宗县冯家寨乡南淤疃村	151	41	100	正常	2000	40	不及格	9.1	70	及格	160	64	及格	24	90	优秀	4′37	50	不及格	0					40	72	及格	0					67.6	0	67.6	及格
44	489	旅游管理专19301	201930116	1	刘圆圆	2	2001-04-12	河北省衡水市安平县东皇城乡西南黄城村	165	55	100	正常	2000	40	不及格	9.1	70	及格	180	78	及格	21	85	良好	4′21	64	及格	0					35	68	及格	0					70.9	0	70.9	及格
44	489	旅游管理专19301	201930117	1	曹嘉颖	2	2000-05-22	河北省衡水市安平县马店镇曹家庄村277号 13323181564	173	70	100	正常	2000	40	不及格	9.1	70	及格	180	78	及格	23	90	优秀	4′12	68	及格	0					35	68	及格	0					72.2	0	72.2	及格
44	489	旅游管理专19301	201930118	1	张嘉修	2	2001-11-22	河北省衡水市安平县南环灿达基地金鼎钢材	166	53	100	正常	2000	40	不及格	9.2	70	及格	180	78	及格	22	85	良好	4′13	66	及格	0					28	60	及格	0					70.5	0	70.5	及格
44	489	旅游管理专19301	201930119	1	曹玉静	2	2000-11-18	河北省定州市高蓬镇曹家庄村	166	67	80	超重	2000	40	不及格	10.9	20	不及格	180	78	及格	21	85	良好	4′2	64	及格	0					25	50	不及格	0					56.1	0	56.1	不及格
44	489	旅游管理专19301	201930120	1	牛润萱	2	2000-12-17	河北省石家庄市晋州市槐树镇相邱村	167	58	100	正常	2000	40	不及格	9.1	70	及格	160	64	及格	1	0	不及格	4′4	50	不及格	0					25	50	不及格	0					56.4	0	56.4	不及格
44	490	麻醉学本19501	201950441	1	李紫瑄	2	2000-11-23	河北省石家庄市高新技术开发区花香漫城3-1-1304	163	56	100	正常	2783	74	及格	8.9	72	及格	179	78	及格	6	50	不及格	4′2	64	及格	0					32	64	及格	0					72.5	0	72.5	及格
44	490	麻醉学本19501	201950442	1	杨子璇	2	2001-08-08	河北省石家庄市行唐县润农欣生物科技有限公司	172	55	100	正常	2450	68	及格	8.7	74	及格	185	80	良好	4	20	不及格	3′5	76	及格	0					33	66	及格	0					71.8	0	71.8	及格
44	490	麻醉学本19501	201950443	1	崔心怡	2	2001-07-24	河北省石家庄市正定县金河小区南门56号门市	170	63	100	正常	1780	0	不及格	9.2	70	及格	175	74	及格	1	0	不及格	4′32	60	及格	0					29	62	及格	0					54.6	0	54.6	不及格
44	490	麻醉学本19501	201950444	1	王曼	2	2001-03-22	河北省石家庄市无极县甄村东风路42号（13784310229）	150	43	100	正常	2225	62	及格	10.3	50	不及格	170	72	及格	8	62	及格	4′2	64	及格	0					38	70	及格	0					67.5	0	67.5	及格
44	490	麻醉学本19501	201950445	1	王悦鑫	2	1999-10-24	河北省唐山市玉田县大安镇小庞各庄村盘东南一街7号	170	60	100	正常	1930	30	不及格	9.5	66	及格	172	72	及格	7	60	及格	4′09	68	及格	0					32	64	及格	0					65.9	0	65.9	及格
44	490	麻醉学本19501	201950446	1	贾盈潼	2	2001-07-30	河北省唐山市玉田县虹桥镇西会村后小街2号	155	49	100	正常	2500	68	及格	10.1	60	及格	160	64	及格	1	0	不及格	4′2	64	及格	0					25	50	不及格	0					61.4	0	61.4	及格
44	490	麻醉学本19501	201950447	1	米埔永	1	2001-08-07	河北省唐山市玉田县潮洛窝乡大赵官庄村立官前街1号	185	85	80	超重	5555	100	优秀	10	10	不及格	235	72	及格	3	40	不及格					4′4	50	不及格	0					1	0	不及格	0	50.2	0	50.2	不及格
44	490	麻醉学本19501	201950448	1	陈子康	1	2002-01-28	邯郸市肥乡区锦都花园28号楼单元302	178	71	100	正常	5260	100	优秀	8.3	66	及格	240	74	及格	2.5	40	不及格					4′43	50	不及格	0					1	0	不及格	0	64.6	0	64.6	及格
44	490	麻醉学本19501	201950449	1	刘佳瑶	2	2001-05-01	河北省邯郸市永年区临洺关镇西滩头村	160	62	80	超重	1720	0	不及格	10	62	及格	162	66	及格	17	76	及格	4′17	66	及格	0					30	62	及格	0					58	0	58	不及格
44	490	麻醉学本19501	201950450	1	郝国辉	1	2000-12-04	河北省邯郸市涉县辽城乡郝家村7组58号	172	60	100	正常	4096	74	及格	8.2	68	及格	235	72	及格	4	50	不及格					4′32	50	不及格	0					10	50	不及格	0	66.9	0	66.9	及格
44	490	麻醉学本19501	201950451	1	李雯科	2	2001-03-12	河北省邯郸市涉县河南店镇赤岸村	146	53	80	超重	2350	66	及格	10.2	60	及格	152	60	及格	19	78	及格	4′37	50	不及格	0					33	66	及格	0					64.3	0	64.3	及格
44	490	麻醉学本19501	201950452	1	崔瑞倩	2	2000-09-27	河北省邢台市临城县郝庄镇上围寺村29号	170	71	80	超重	2199	62	及格	10.3	50	不及格	160	64	及格	9	62	及格	4′45	40	不及格	0					25	50	不及格	0					56.9	0	56.9	不及格
44	490	麻醉学本19501	201950453	1	宋立洲	1	2001-10-27	河北省邢台市清河县连庄镇张豆坞村179号	174	55	100	正常	4200	76	及格	9.3	40	不及格	255	80	良好	9	66	及格					4′35	50	不及格	0					17	85	良好	0	67.5	0	67.5	及格
44	490	麻醉学本19501	201950454	1	张向	2	2001-03-10	河北省南宫市南便乡夏家寨村	156	51	100	正常	2347	64	及格	10.2	60	及格	152	60	及格	5	40	不及格	4′08	68	及格	0					11	0	不及格	0					60.2	0	60.2	及格
44	490	麻醉学本19501	201950455	1	王逸琳	1	2000-11-08	河北省保定市竞秀区保钞社区54号楼2单元301	177	50	80	低体重	3989	72	及格	7.6	74	及格	250	80	良好	2.5	40	不及格					4′31	50	不及格	0					6	10	不及格	0	60.6	0	60.6	及格
44	490	麻醉学本19501	201950456	1	谢非	2	1999-11-02	河北省保定市百花东路991号解放军252医院医学工程科	166	52	100	正常	2311	64	及格	10.6	40	不及格	152	60	及格	13	70	及格	4′2	64	及格	0					36	68	及格	0					65.2	0	65.2	及格
44	490	麻醉学本19501	201950457	1	王晶	2	2001-09-24	河北省保定市徐水区安肃镇政通路21号徐水县国土资源局	165	75	80	超重	2474	68	及格	10.1	60	及格	151	50	不及格	20	80	良好	4′45	40	不及格	0					31	64	及格	0					61.6	0	61.6	及格
44	490	麻醉学本19501	201950458	1	黄紫嫣	2	2001-07-22	河北省保定市望都县师馨家园一期七号楼一单元201	163	55	100	正常	2465	68	及格	8.6	76	及格	200	90	优秀	17	76	及格	3′48	76	及格	0					38	70	及格	0					79.2	0	79.2	及格
44	490	麻醉学本19501	201950459	1	刘培研	2	2001-10-09	河北省保定市曲阳县永宁中学	169	40	80	低体重	2013	50	不及格	10.1	60	及格	175	74	及格	16	74	及格	3′56	74	及格	0					34	66	及格	0					67.7	0	67.7	及格
44	490	麻醉学本19501	201950460	1	徐子贤	2	2001-07-24	河北省保定市蠡县步行街126号	145	52	80	超重	2365	66	及格	10.6	40	不及格	163	66	及格	20	80	良好	4′31	60	及格	0					20	20	不及格	0					58.5	0	58.5	不及格
44	490	麻醉学本19501	201950461	1	王怡松	2	2001-01-05	河北省保定市博野县恒鼎商业街B3-012	164	60	100	正常	3000	78	及格	9.4	68	及格	165	68	及格	13	70	及格	4′06	70	及格	0					16	0	不及格	0					68.1	0	68.1	及格
44	490	麻醉学本19501	201950462	1	李瑞林	2	2001-02-16	河北省张家口市宣化区府城南大街36号（宣化区卫健局）	173.5	60	100	正常	2313	64	及格	9.6	66	及格	190	85	良好	1	0	不及格	3′47	78	及格	0					23	40	不及格	0					65.9	0	65.9	及格
44	490	麻醉学本19501	201950463	1	李家俊	1	2000-02-17	河北省张家口市桥西区凤翔山庄1号楼3单元101室	178	60	100	正常	5000	90	优秀	8.1	68	及格	210	60	及格	12	70	及格					4′27	60	及格	0					10	50	不及格	0	72.1	0	72.1	及格
44	490	麻醉学本19501	201950465	1	李欣茹	2	1999-06-15	河北省张家口市怀来县沙城镇龙泽小区2号楼4单元201	156	51	100	正常	2735	72	及格	10.1	60	及格	152	60	及格	1	0	不及格	4′12	68	及格	0					31	64	及格	0					63.8	0	63.8	及格
44	490	麻醉学本19501	201950466	11	王坜智	1	2001-11-24	河北省承德市围场县天原国际公寓9号楼1单元301室	177	72	100	正常	5010	90	优秀	9.5	30	不及格	275	100	优秀	18	78	及格					4′4	50	不及格	0					17	85	良好	0	70.8	0	70.8	及格
44	490	麻醉学本19501	201950467	1	杨沛霖	1	2001-08-29	河北省沧州市盐山县联社二期 15130711117	181	70	100	正常	6288	100	优秀	9.1	50	不及格	245	76	及格	3.4	50	不及格					4′2	64	及格	0					4	0	不及格	0	65.4	0	65.4	及格
44	490	麻醉学本19501	201950468	3	回靖宇	2	2000-09-25	河北省沧州市青县新兴镇线庄村	164	48	100	正常	2300	64	及格	9.8	64	及格	210	100	优秀	23	90	优秀	4′0	72	及格	0					30	62	及格	0					77	0	77	及格
44	490	麻醉学本19501	201950469	1	周运超	1	2001-07-17	河北省沧州市南皮县迎宾交通家园12栋中单501	179	62	100	正常	5090	95	优秀	9.1	50	不及格	220	64	及格	3.4	50	不及格					4′29	60	及格	0					3	0	不及格	0	62.6	0	62.6	及格
44	490	麻醉学本19501	201950470	1	郭振升	1	2001-02-03	河北省沧州市沧县汪家铺乡汪家铺村红阳小区	177	60	100	正常	4258	76	及格	9.2	50	不及格	220	64	及格	5	60	及格					4′39	50	不及格	0					5	0	不及格	0	58.8	0	58.8	不及格
44	490	麻醉学本19501	201950471	1	齐振辛	2	2001-11-06	河北省沧州市青县新华西路小洋人西厂财务196号	160	62	80	超重	2916	76	及格	10.4	50	不及格	165	68	及格	9	62	及格	4′3	60	及格	0					35	68	及格	0					65.2	0	65.2	及格
44	490	麻醉学本19501	201950472	1	宋文静	2	2001-05-19	河北省沧州市南皮县焦山寺村	167	53	100	正常	2652	72	及格	9.1	70	及格	185	80	良好	24	90	优秀	3′49	76	及格	0					40	72	及格	0					79.2	0	79.2	及格
44	490	麻醉学本19501	201950473	1	魏若稳	2	2001-04-03	衡水市桃城区宁安路1号 1617班魏若稳收	171	65	100	正常	3200	85	良好	9.7	64	及格	195	85	良好	19	78	及格	4′04	70	及格	0					30	62	及格	0					77	0	77	及格
44	490	麻醉学本19501	201950474	1	王兆	1	2001-11-25	河北省邯郸市馆陶县滨河明珠小区	174	59	100	正常	5500	100	优秀	6.4	100	优秀	220	64	及格	4	50	不及格					4′39	50	不及格	0					6	10	不及格	0	72.4	0	72.4	及格
44	490	麻醉学本19501	201950475	1	赵雨涵	1	2000-09-30	河北省石家庄市新华区泰华街366号林荫大院6-2-504	191	85	100	正常	5000	90	优秀	8.2	68	及格	245	76	及格	1	20	不及格					4′39	50	不及格	0					5	0	不及格	0	61.7	0	61.7	及格
44	490	麻醉学本19501	201950476	1	石司琦	2	2000-03-03	河北省衡水市深州市深州镇曙光北街83号方兴花园8栋	164	47	100	正常	2900	76	及格	10.6	40	不及格	172	72	及格	4	20	不及格	4′44	40	不及格	0					28	60	及格	0					57.6	0	57.6	不及格
44	490	麻醉学本19501	201950477	1	任锦杰	1	2000-07-06	河北省邯郸市丛台区旺峰佳苑	186	86	80	超重	5265	100	优秀	9.4	40	不及格	235	72	及格	9	66	及格					4′34	50	不及格	0					1	0	不及格	0	58.8	0	58.8	不及格
44	490	麻醉学本19501	201950478	1	李文龙	1	2000-11-21	河北省衡水市故城县郑口镇美林水岸D2栋2单元102室	185	60	80	低体重	4500	80	良好	9.6	30	不及格	230	70	及格	5	60	及格					4′3	60	及格	0					2	0	不及格	0	55	0	55	不及格
44	490	麻醉学本19501	201950479	1	刘子烨	1	2001-01-29	河北省定州市风景城9号楼4单元902	178	71	100	正常	5000	90	优秀	6.2	100	优秀	210	60	及格	19	80	良好					4′34	50	不及格	0					1	0	不及格	0	72.5	0	72.5	及格
44	490	麻醉学本19501	201950480	1	陈瑜	2	2001-07-16	河北省保定市曲阳县城建局南200米路西联想电脑	160	63	80	超重	2916	76	及格	10.4	50	不及格	162	66	及格	16	74	及格	4′03	70	及格	0					33	66	及格	0					68	0	68	及格
44	491	麻醉学本19502	201950481	1	苏湘	2	2001-10-14	河北省晋州市小樵镇屯尚村北新西路31号	164	56	100	正常	2103	60	及格	9	72	及格	174	74	及格	24	90	优秀	3′37	80	良好	0					14	0	不及格	0					70.8	0	70.8	及格
44	491	麻醉学本19502	201950482	1	王佳辰	2	2002-02-02	河北省唐山市丰润区开尔尚城小区4-1-103	164	47	100	正常	2301	64	及格	9.2	70	及格	182	80	良好	24	90	优秀	4′32	60	及格	0					41	74	及格	0					75	0	75	及格
44	491	麻醉学本19502	201950483	1	刘梓彤	2	2001-09-16	河北省唐山市乐亭县东大街3号乐亭县委组织部	158	53	100	正常	2196	62	及格	11	20	不及格	136	20	不及格	35	100	优秀	4′3	60	及格	0					35	68	及格	0					59.1	0	59.1	不及格
[truncated: 19,167 more rows]
